# Supplementary material for: Stromal architecture and fibroblast subpopulations with opposing effects on outcomes in hepatocellular carcinoma
Source: Cell Discov. 2025 Jan 28;11:1. doi: 10.1038/s41421-024-00747-z (PMC11772884; doi:10.1038/s41421-024-00747-z)
Supplement: Supplementary file 2 — Supplementary Table S1 [file 41421_2024_747_MOESM2_ESM.xlsx]

## Sheet: Descriptions
Supplementary Table S1. Clinical characteristics and molecular features of the patients in cohort 1 and cohort 2, related to Fig. 1 & Supplementary Fig. S1
Descriptions
1. Overview of the clinical information and genomics alternations in cohort 1 & cohort 2.
2. Tumor mutation burden and neoantigen in cohort 2.
3. Comparison of recurrent mutations in FR+ vs FR- in cohort 2.
3. Differentially expressed genes (DEGs) in FR+ tumor versus FR- tumor (cohort 2) at the RNA level. Wilcoxon test.
4. DEGs in FR+ tumor versus FR- tumor (cohort 2) at the protein level. Wilcoxon test.
5. Gene Sets enriched in FR+ tumors and FR- tumors at the RNA level.
6. Gene Sets enriched in FR+ tumors and FR- tumors at the protein level.

## Sheet: 1. Patient cohorts
Gao et al. (n = 159)				Shi et al. training cohort (n = 501)*				Shi et al. validation cohort (n = 528)*
	FR-	FR+			FR-	FR+			FR-	FR+
	(n = 67)	(n = 92)			(n = 196)	(n = 305)			(n = 217)	(n = 311)
Age(yrs)				Age(yrs)				Age(yrs)
Mean (SD)	53.3 (10.2)	54.0 (11.4)		Mean (SD)	51.1 (10.8)	54.5 (10.7)		Mean (SD)	51.8 (11.5)	53.6 (11.0)
Median [Min, Max]	53.0 [33.0, 81.0]	54.0 [20.0, 81.0]		Median [Min, Max]	52.0 [23.0, 82.0]	56.0 [13.0, 79.0]		Median [Min, Max]	52.0 [15.0, 82.0]	54.0 [27.0, 86.0]
Gender				Gender				Gender
Female	14 (20.9%)	17 (18.5%)		Female	27 (13.8%)	55 (18.0%)		Female	32 (14.7%)	44 (14.1%)
Male	53 (79.1%)	75 (81.5%)		Male	169 (86.2%)	250 (82.0%)		Male	185 (85.3%)	267 (85.9%)
Tumor number				HBV				HBV
Single	49 (73.1%)	68 (73.9%)		HBV-	21 (10.7%)	40 (13.1%)		HBV-	18 (8.3%)	40 (12.9%)
Multiple	18 (26.9%)	24 (26.1%)		HBV+	172 (87.8%)	262 (85.9%)		HBV+	193 (88.9%)	270 (86.8%)
Tumor diameter(cm)				Missing	3 (1.5%)	3 (1.0%)		Missing	6 (2.8%)	1 (0.3%)
Mean (SD)	6.98 (4.24)	6.44 (3.58)		HCV				HCV
Median [Min, Max]	6.50 [2.00, 20.0]	5.25 [1.50, 16.0]		HCV-	189 (96.4%)	296 (97.0%)		HCV-	206 (94.9%)	304 (97.7%)
Tumor thrombus				HCV+	2 (1.0%)	4 (1.3%)		HCV+	4 (1.8%)	5 (1.6%)
No	48 (71.6%)	74 (80.4%)		Missing	5 (2.6%)	5 (1.6%)		Missing	7 (3.2%)	2 (0.6%)
Yes	19 (28.4%)	18 (19.6%)		Tumor number				Tumor number
G-S grading_G				Single	140 (71.4%)	251 (82.3%)		Single	157 (72.4%)	263 (84.6%)
G1	11 (16.4%)	16 (17.4%)		Multiple	56 (28.6%)	54 (17.7%)		Multiple	60 (27.6%)	48 (15.4%)
G2	35 (52.2%)	54 (58.7%)		Tumor diameter(cm)				Tumor diameter(cm)
G3	6 (9.0%)	11 (12.0%)		Mean (SD)	5.68 (3.75)	5.51 (3.78)		Mean (SD)	5.37 (3.26)	5.39 (3.59)
Missing	15 (22.4%)	11 (12.0%)		Median [Min, Max]	4.50 [1.00, 27.0]	4.50 [0.800, 20.0]		Median [Min, Max]	4.50 [0.800, 18.0]	4.50 [0.500, 21.0]
G-S grading_S				Vascular Invasion				Vascular Invasion
S0-3	21 (31.3%)	33 (35.9%)		No	109 (55.6%)	186 (61.0%)		No	112 (51.6%)	198 (63.7%)
S4-4e	31 (46.3%)	48 (52.2%)		Yes	87 (44.4%)	119 (39.0%)		Yes	105 (48.4%)	113 (36.3%)
Missing	15 (22.4%)	11 (12.0%)		Tumor differentiation				Tumor differentiation
Cirrhosis				I-II	120 (61.2%)	172 (56.4%)		I-II	117 (53.9%)	194 (62.4%)
No	20 (29.9%)	27 (29.3%)		III-IV	76 (38.8%)	133 (43.6%)		III-IV	100 (46.1%)	117 (37.6%)
Yes	47 (70.1%)	65 (70.7%)		Cirrhosis				Cirrhosis
AFP(ng/ml)				S0-3	103 (52.6%)	152 (49.8%)		S0-3	112 (51.6%)	156 (50.2%)
<20	21 (31.3%)	37 (40.2%)		S4e-4	93 (47.4%)	153 (50.2%)		S4e-4	105 (48.4%)	155 (49.8%)
>=20	46 (68.7%)	55 (59.8%)		AFP(ng/ml)				AFP(ng/ml)
BCLC				<20	70 (35.7%)	116 (38.0%)		<20	72 (33.2%)	135 (43.4%)
A	27 (40.3%)	41 (44.6%)		>=20	126 (64.3%)	189 (62.0%)		>=20	143 (65.9%)	176 (56.6%)
B	20 (29.9%)	32 (34.8%)		BCLC				Missing	2 (0.9%)	0 (0%)
C	20 (29.9%)	19 (20.7%)		0	22 (11.2%)	29 (9.5%)		BCLC
TNM				A	72 (36.7%)	137 (44.9%)		0-A	103 (47.5%)	200 (64.3%)
I	36 (53.7%)	55 (59.8%)		B	15 (7.7%)	20 (6.6%)		B-C	114 (52.5%)	111 (35.7%)
II-IV	31 (46.3%)	37 (40.2%)		C	87 (44.4%)	119 (39.0%)		TNM
OS(month)				TNM				I	87 (40.1%)	177 (56.9%)
Mean (SD)	29.3 (14.8)	33.8 (11.9)		I	85 (43.4%)	168 (55.1%)		II	96 (44.2%)	116 (37.3%)
Median [Min, Max]	31.2 [3.63, 49.8]	35.5 [0.400, 48.3]		II	82 (41.8%)	105 (34.4%)		III	34 (15.7%)	18 (5.8%)
RFS(month)				III	29 (14.8%)	32 (10.5%)		OS(month)
Mean (SD)	20.4 (16.8)	24.5 (15.7)		OS(month)				Mean (SD)	45.5 (26.5)	53.5 (22.4)
Median [Min, Max]	14.1 [0.470, 49.8]	29.1 [0.400, 48.3]		Mean (SD)	42.3 (24.2)	50.4 (20.5)		Median [Min, Max]	51.0 [1.00, 98.0]	59.0 [1.03, 89.9]
				Median [Min, Max]	50.0 [1.00, 99.0]	54.0 [3.00, 88.0]		RFS(month)
				RFS(month)				Mean (SD)	36.1 (27.9)	41.9 (25.9)
				Mean (SD)	32.3 (24.9)	39.3 (23.9)		Median [Min, Max]	27.0 [1.00, 89.3]	48.0 [1.00, 89.9]
				Median [Min, Max]	25.0 [1.00, 99.0]	47.0 [1.00, 88.0]		TRS
				TRS				Mean (SD)	2.77 (1.24)	2.44 (1.29)
				Mean (SD)	3.41 (1.00)	3.07 (0.944)		Median [Min, Max]	2.76 [-0.315, 5.73]	2.33 [-0.417, 6.73]
				Median [Min, Max]	3.36 [1.02, 6.32]	3.03 [0.287, 6.09]
* 19 cases from the initial cohort were excluded from cohort 1 due to lack of histological data of the invasive margin.

## Sheet: 2. TMB and NeoAg
Gao et al. (n = 158)
	FR-	FR+	P value
	(n = 67)	(n = 91)
TMB (mutations/MB)			0.86
Mean(SD)	3.37 (2.848)	3.61 (4.225)
Median[Min,Max]	2.45 [0.61,16.50]	2.60 [0.71,29.20]
TNB			0.77
Mean(SD)	270.81 (246.38)	284.34 (316.61)
Median[Min,Max]	211 [34,1542]	193 [34,2121]

## Sheet: 3. Recurrent mutations
Gene	P value	Total Mutation Frequency	Mutation Frequency (FR+)	Mutation Frequency (FR-)
TP53	0.238277	0.575342	0.621951	0.515625
TP53_missense	0.6108	0.40411	0.426829	0.375
CTNNB1	0.0604512	0.19863	0.256098	0.125
AXIN1	0.131353	0.178082	0.134146	0.234375
ARID1A	0.5841	0.10274	0.0853659	0.125
APOB	0.0932555	0.0958904	0.134146	0.046875
ALB	0.582347	0.0958904	0.109756	0.078125
KEAP1	0.348219	0.0753425	0.097561	0.046875
KMT2C	1	0.0684932	0.0731707	0.0625
NBEA	0.513493	0.0684932	0.0853659	0.046875
PTEN	0.131274	0.0273973	0.0487805	0
ATRX	0.0793621	0.0547945	0.0853659	0.015625
CPS1	0.138468	0.0547945	0.0243902	0.09375
TCHH	0.138468	0.0547945	0.0243902	0.09375
SMARCA2	1	0.0547945	0.0609756	0.046875
RB1	0.466331	0.0547945	0.0731707	0.03125
TSC2	0.0793621	0.0547945	0.0853659	0.015625

## Sheet: 3. RNA tumor DEGs
Gene Symbol	P value	Log2FC	AveExpr (FR+)	AveExpr (FR-)	Group
REG3A	2.49309e-05	3.29993	37387.4	10059.5	FR+up
HEPACAM	6.62624e-05	2.69735	203.509	64.0267	FR+up
GCK	4.06057e-05	2.66329	427.304	75.7305	FR+up
ASCL1	2.22684e-05	2.55646	118.539	51.1312	FR+up
TBX4	0.000456093	2.40797	64.1863	19.8539	FR+up
NKD1	0.000120713	2.26014	448.456	101.821	FR+up
TERT	8.65852e-05	2.15231	400.838	160.256	FR+up
LUZP2	0.000321023	1.94107	11.8504	4.49223	FR+up
SLC30A3	0.000330083	1.92078	37.0308	11.3232	FR+up
PPP1R1B	0.000760353	1.8606	314.718	104.226	FR+up
ALDH3A1	0.0038219	1.8075	1393.88	395.939	FR+up
BEX1	0.0124174	1.80107	1669.04	634.068	FR+up
RXRG	0.00404455	1.80039	64.279	30.4048	FR+up
NOTUM	0.00294035	1.7716	2704.81	762.87	FR+up
ASB4	2.49309e-05	1.73885	42.7585	21.409	FR+up
HTR1D	0.0242083	1.72069	91.7564	27.4381	FR+up
SPOCK1	0.00201872	1.69506	41.221	19.1672	FR+up
AXIN2	0.000202142	1.6379	230.983	70.7617	FR+up
C21orf37	0.00280296	1.61628	83.4973	87.5771	FR+up
TNNC1	0.000567638	1.61245	438.531	268.582	FR+up
CYP3A4	0.00754655	1.60348	18938.4	9264.76	FR+up
SNTG1	0.0118479	1.5897	34.4887	9.88949	FR+up
FAM167A	0.000724712	1.57895	14.7717	5.24216	FR+up
WNT6	5.9217e-05	1.53371	47.4717	7.13694	FR+up
C1QTNF3	4.83288e-05	1.49253	1457.67	248.559	FR+up
ACE2	0.0109846	1.48853	112.814	41.0594	FR+up
POTEF	0.00231685	1.47104	3.19238	1.30233	FR+up
PCDH20	0.01424	1.45509	63.7222	24.3775	FR+up
SHC4	0.000456093	1.45501	13.2751	7.62228	FR+up
GSTA3	0.000735066	1.43789	5.88577	0.298586	FR+up
MEG3	0.017293	1.43731	3572.79	2093.16	FR+up
SLC14A2	0.0201612	1.43539	15.2884	4.60417	FR+up
STAR	0.0110962	1.43039	187.011	17.5086	FR+up
DRD1	0.0156055	1.39906	10.228	5.19064	FR+up
BTNL8	0.0472489	1.37191	170.01	70.0771	FR+up
HRASLS2	0.0275739	1.36585	144.816	56.4144	FR+up
SLC45A2	0.00773086	1.36144	69.4604	18.9611	FR+up
LINC00880	0.00522554	1.35905	22.9401	14.4166	FR+up
CAMK2A	0.0101463	1.3508	8.04605	2.57535	FR+up
RHBG	0.0431069	1.34517	1694.7	655.057	FR+up
MYH7B	0.000200319	1.33771	589.463	121.594	FR+up
ADTRP	0.00309572	1.31803	44.2416	32.0635	FR+up
UGT3A2	0.0146858	1.31167	39.8501	23.5309	FR+up
DNAH12	0.000589622	1.30625	62.6735	19.8611	FR+up
GRM2	0.00160297	1.30045	27.4057	5.82702	FR+up
PCSK1	0.000463339	1.29698	4.30031	1.09943	FR+up
SP6	0.000140749	1.28693	18.5745	7.62751	FR+up
SULT1E1	0.00395562	1.28435	368.563	211.024	FR+up
SRD5A2	0.00339592	1.28132	185.157	80.7079	FR+up
DYNC1I1	0.0234754	1.26756	126.328	54.5058	FR+up
SLC6A4	0.013575	1.26579	16.5619	5.16441	FR+up
AMH	0.0116305	1.25877	88.7	54.6738	FR+up
ESRRG	0.023006	1.21611	7.83048	6.22747	FR+up
CLCN1	0.034655	1.21345	13.3391	5.02493	FR+up
PIFO	0.0369092	1.20134	22.8212	9.46241	FR+up
TENM2	0.0263481	1.19823	21.129	10.0094	FR+up
UGT1A7	0.0303199	1.19302	159.222	55.5414	FR+up
CALB1	0.00713186	1.16793	12.984	6.37705	FR+up
CYP1A2	0.0315634	1.16291	779.452	213.337	FR+up
FIGF	0.00415945	1.14789	71.6638	34.6865	FR+up
SP5	0.00205801	1.14744	420.588	198.068	FR+up
RASGRF1	0.0322035	1.13023	64.6761	21.6487	FR+up
LINGO4	0.0161094	1.11924	29.3507	13.5053	FR+up
RGS16	0.0108722	1.11743	287.752	152.17	FR+up
ZNF300P1	0.0258685	1.11259	44.6902	20.0427	FR+up
C9orf152	0.0308101	1.11197	65.4132	29.4386	FR+up
TNNC2	0.0047529	1.10541	20.8006	17.0199	FR+up
DGCR9	0.0274489	1.09241	19.0239	8.29206	FR+up
DGKB	0.0254765	1.06154	3.15784	1.92221	FR+up
FGF17	0.0389638	1.05615	30.4212	14.2141	FR+up
JAKMIP2	0.00376276	1.04968	35.2969	18.5262	FR+up
TBX3	0.00231685	1.04326	1052.04	503.43	FR+up
GLUL	0.0101463	1.04218	64940.8	30180.5	FR+up
SELE	0.0278365	1.04032	36.0151	19.0431	FR+up
SHISA4	0.00101651	1.03204	660.757	337.276	FR+up
MIR1295A	0.0406089	0.991404	0	0	FR+up
COL4A3	0.0190075	0.987738	17.556	9.73241	FR+up
TSPAN5	0.0113766	0.983421	113.326	57.3855	FR+up
EFHD1	0.0263626	0.983261	462.702	235.591	FR+up
IQCH	0.00427756	0.978687	35.6287	19.1659	FR+up
TECTB	0.0195929	0.958919	25.3399	7.86463	FR+up
CKM	0.0422322	0.95494	2.335	3.04001	FR+up
AMACR	0.00293946	0.943662	3317.52	1753.57	FR+up
SLC16A11	0.0313476	0.93719	1003.55	525.224	FR+up
FOXP3	0.0469941	0.936579	152.329	47.3394	FR+up
RBM20	0.0414439	0.933781	9.2517	5.86507	FR+up
EPHB2	0.047093	0.932757	76.6445	38.3865	FR+up
FGF2	0.0340191	0.929834	45.3631	24.5288	FR+up
ST6GALNAC2	0.0287412	0.915634	118.788	68.5144	FR+up
ARG2	0.0147527	0.897807	149.599	71.0093	FR+up
RMRP	0.0478668	0.88372	2768.44	2028.03	FR+up
TCAP	0.0264097	0.867868	113.127	31.9107	FR+up
SPARCL1	0.0165653	0.867198	1375.86	1096.62	FR+up
BMP4	0.0139691	0.860389	386.824	209.721	FR+up
PKD2L1	0.0185629	0.859081	46.1186	21.7091	FR+up
LINC00886	0.0242083	0.854982	82.0624	46.942	FR+up
SYPL2	0.0390184	0.850742	95.6209	55.3481	FR+up
RHOBTB2	0.000895382	0.843616	146.38	83.4846	FR+up
TCF7	0.00270674	0.832191	292.914	165.591	FR+up
SLC22A4	0.022677	0.822339	50.0358	26.1796	FR+up
PRR5L	0.0155097	0.816689	132.596	77.6488	FR+up
PYROXD2	0.0388301	0.812308	205.926	123.149	FR+up
ZNF503	0.00400703	0.811657	477.881	261.9	FR+up
AMER1	0.00512091	0.802826	62.362	35.2117	FR+up
PAX6	0.0012206	0.802124	34.151	12.6047	FR+up
ABCG2	0.0477806	0.761898	241.974	143.687	FR+up
BSN	0.00518499	0.747292	28.5855	13.1671	FR+up
ATP6V1G2	0.0278365	0.738387	27.2598	17.6559	FR+up
ASS1	0.0456798	0.718641	34231.8	21970.9	FR+up
VSTM4	0.0430036	0.713621	80.6566	50.2257	FR+up
RNF43	0.0307372	0.686077	372.933	228.099	FR+up
MIR122	0.0369092	0.667396	0	0	FR+up
ULK4	0.0135181	0.66146	153.058	103.353	FR+up
HFE2	0.0360926	0.65421	4995.05	3217.59	FR+up
ASAP2	0.0400128	0.629568	70.1942	46.2454	FR+up
FAM184A	0.0383212	0.620256	240.617	165.829	FR+up
ITPR2	0.00663437	0.606491	426.493	266.911	FR+up
LPIN1	0.0109866	0.594891	526.589	335.783	FR+up
SLC12A1	0.095608	1.37164	33.3433	22.9978	NonSig
TEX11	0.0589845	1.34144	23.8525	15.4384	NonSig
MEG9	0.102396	1.31255	94.213	48.5403	NonSig
DKK4	0.0950831	1.27972	149.929	91.5521	NonSig
MME	0.11689	1.24707	460.49	217.378	NonSig
AQP6	0.116311	1.203	23.8126	12.2792	NonSig
DUSP26	0.0551269	1.17943	20.629	7.52972	NonSig
GRIK2	0.0539968	1.17029	8.08143	3.9538	NonSig
CTNNA2	0.202707	1.16937	127.579	61.8466	NonSig
PGC	0.225621	1.10832	6285.51	1164.12	NonSig
CPLX2	0.248351	1.10829	259.212	125.356	NonSig
FREM1	0.0868288	1.10559	39.1553	17.9415	NonSig
TAC3	0.0948018	1.10088	29.4146	13.6303	NonSig
SLC6A7	0.0718237	1.08991	4.39974	1.87998	NonSig
ARPP21	0.108297	1.08763	29.138	16.0805	NonSig
RHBDL3	0.0742581	1.05861	23.5401	11.6785	NonSig
SEC14L3	0.0647375	1.052	34.6457	16.7643	NonSig
SPATA17	0.0541876	1.04912	37.8319	7.53863	NonSig
AQP8	0.0583084	1.01054	105.126	85.9321	NonSig
AQP7P3	0.0701448	1.01004	14.0773	12.8659	NonSig
GHRHR	0.120264	1.0022	89.0375	77.2623	NonSig
GDNF	0.191646	1.00024	31.5622	27.1817	NonSig
SLC1A2	0.0607298	0.993659	325.609	171.018	NonSig
GABBR2	0.222745	0.987445	34.9614	31.4122	NonSig
KCNH6	0.164786	0.976971	13.1679	33.3086	NonSig
SLC52A3	0.0556018	0.976449	28.6661	14.2674	NonSig
CLDN19	0.199143	0.97127	32.4463	16.9785	NonSig
DNAAF1	0.0882964	0.97016	82.9986	43.9982	NonSig
KEL	0.109078	0.967143	30.9541	63.7787	NonSig
FAM133A	0.363824	0.961741	138.99	72.4763	NonSig
FAM135B	0.055716	0.960129	4.79834	2.64147	NonSig
NLGN4X	0.159406	0.957637	46.2616	22.9482	NonSig
KCNB1	0.166996	0.947204	28.2802	15.4352	NonSig
CYP2A13	0.222843	0.943649	109.111	150.271	NonSig
ZNF804A	0.0640029	0.939591	10.4338	4.75939	NonSig
RASL10B	0.109168	0.937594	159.373	85.3503	NonSig
SLC13A3	0.102396	0.936821	582.013	286.451	NonSig
ANO1	0.059023	0.923175	1372.02	720.3	NonSig
ZNF648	0.143464	0.918371	23.3203	12.7195	NonSig
TNFRSF19	0.13867	0.915966	148.229	75.6105	NonSig
TAF7L	0.0880693	0.915243	7.74561	4.58721	NonSig
SYT9	0.168738	0.914264	9.68324	3.12515	NonSig
COL24A1	0.177321	0.914242	19.9435	10.6535	NonSig
LGSN	0.112824	0.910342	54.3217	50.724	NonSig
CALY	0.113655	0.907974	39.0277	21.5108	NonSig
RIC3	0.153817	0.903824	33.9049	19.5238	NonSig
ZNF331	0.0556018	0.903417	726.818	397.856	NonSig
PROL1	0.19729	0.896109	28.6824	16.5019	NonSig
PKD1L2	0.0703651	0.883717	74.1061	42.9693	NonSig
PNMT	0.240225	0.869487	42.6522	30.2809	NonSig
FAM83A	0.165512	0.866351	6.32186	16.774	NonSig
ADRA2C	0.162442	0.86505	135.337	129.783	NonSig
SLC5A12	0.350345	0.859707	21.2764	17.0242	NonSig
ATRNL1	0.176097	0.857689	94.7429	55.6896	NonSig
SYCP2L	0.0755026	0.849016	9.20594	4.68884	NonSig
ACSM4	0.104413	0.847787	0.0649341	0.221169	NonSig
ZNF702P	0.0556018	0.846876	27.8885	16.0489	NonSig
VAT1L	0.197215	0.840236	40.0251	41.0299	NonSig
CACNB4	0.110204	0.83515	12.6147	5.47347	NonSig
CYP3A43	0.0777703	0.833528	257.1	148.714	NonSig
AQP9	0.0699097	0.83186	4831.23	2642.36	NonSig
PVRL3-AS1	0.123158	0.831735	6.42353	7.34643	NonSig
CHRNB4	0.150763	0.829531	8.19426	7.42807	NonSig
NDN	0.0833076	0.828876	297.747	164.578	NonSig
TRPM8	0.0702115	0.816497	443.477	256.609	NonSig
SLC22A2	0.166996	0.815455	4.51112	2.55747	NonSig
CH25H	0.162926	0.814677	43.8721	25.0645	NonSig
RIPPLY1	0.095608	0.811924	105.36	63.6041	NonSig
ACTN2	0.153823	0.810522	130.694	99.2747	NonSig
CACNA1I	0.208582	0.808019	8.3114	4.14987	NonSig
DYDC2	0.187042	0.807054	110.778	74.0169	NonSig
MYH4	0.523703	0.806387	294.241	264.022	NonSig
SSTR1	0.0701471	0.805465	123.276	72.4134	NonSig
DKK1	0.407768	0.805089	1442.37	1089.12	NonSig
PAGE5	0.537573	0.803782	1155.64	558.67	NonSig
PKHD1L1	0.248375	0.803148	22.8258	21.7028	NonSig
ITLN2	0.248753	0.801823	57.4068	49.1787	NonSig
HAS2	0.228901	0.799448	18.8745	6.33054	NonSig
SLC9C2	0.159406	0.799135	6.74698	4.81955	NonSig
CHRNB2	0.101499	0.79679	2.98949	1.57809	NonSig
MAGEA1	0.440433	0.79374	320.265	191.863	NonSig
GNG4	0.354646	0.792372	410.676	258.716	NonSig
TMEM27	0.0909162	0.79228	169.797	109.62	NonSig
CNR1	0.306844	0.790982	15.8452	8.90569	NonSig
GREM2	0.208107	0.789332	144.918	84.2567	NonSig
FNDC5	0.276861	0.783097	840.675	489.395	NonSig
EXPH5	0.119877	0.780396	21.8842	13.8349	NonSig
MEP1B	0.312933	0.777139	11.4975	6.92876	NonSig
IRX5	0.251183	0.776495	20.4468	9.27864	NonSig
ACSM1	0.176475	0.774158	1518.46	880.29	NonSig
SLC22A11	0.320058	0.774036	279.2	139.575	NonSig
CA4	0.222314	0.772966	42.7467	25.2655	NonSig
MUC20	0.130088	0.772845	445.059	331.682	NonSig
ASTN1	0.1219	0.771478	4.58371	1.79707	NonSig
GSTM1	0.507794	0.771439	5197.14	2532.18	NonSig
CHRNA4	0.40012	0.770872	177.1	105.906	NonSig
SLC10A4	0.255212	0.768996	6.85411	4.07008	NonSig
C15orf59	0.20263	0.763394	44.7753	47.4119	NonSig
HECW1	0.101041	0.763048	10.1385	5.7314	NonSig
MPP2	0.0829336	0.762226	13.8365	9.31753	NonSig
PCDH9	0.180886	0.756642	10.3069	6.52727	NonSig
SOX2-OT	0.161962	0.755062	10.2506	7.27897	NonSig
ZNF385C	0.0509981	0.750955	40.4375	24.2217	NonSig
GLDN	0.249241	0.748275	63.9716	40.8498	NonSig
CORIN	0.149807	0.748102	39.931	12.782	NonSig
S100A8	0.223549	0.747929	2013.66	858.782	NonSig
REN	0.171923	0.746971	62.1772	36.632	NonSig
LAMA3	0.0740242	0.746573	237.437	141.74	NonSig
EDAR	0.146661	0.743077	12.1955	7.19457	NonSig
LCN2	0.353054	0.742699	4465.26	9410.09	NonSig
ABHD1	0.105109	0.742502	148.935	90.4167	NonSig
XG	0.338622	0.740735	7.35228	5.37189	NonSig
INSRR	0.347898	0.73897	3.23734	1.28071	NonSig
LINC00176	0.213909	0.738809	212.184	126.328	NonSig
ADCY1	0.250326	0.737544	82.4055	51.0183	NonSig
PPP1R3G	0.13085	0.733994	745.331	463.063	NonSig
CD7	0.0708458	0.732217	440.864	568.885	NonSig
C1orf61	0.154706	0.729472	24.1697	31.0023	NonSig
MYO18B	0.453936	0.728063	90.2658	54.4092	NonSig
TUBA4B	0.166996	0.72723	35.884	21.7415	NonSig
ZNF385D	0.29216	0.719891	35.1234	21.0581	NonSig
IFITM10	0.193388	0.718779	512.225	334.791	NonSig
BZRAP1-AS1	0.0541876	0.714306	23.4622	16.0466	NonSig
PLEKHG7	0.0595092	0.709645	12.2479	8.43365	NonSig
PGM5	0.118887	0.708691	57.9054	35.3465	NonSig
SLC5A2	0.165818	0.705082	34.5534	28.9624	NonSig
UBXN10	0.200836	0.703399	102.721	64.9192	NonSig
PRODH	0.368532	0.702543	1653.63	993.421	NonSig
SNORA73B	0.102936	0.699794	389.36	291.577	NonSig
AKR1CL1	0.343451	0.698265	170.649	112.835	NonSig
CLDN2	0.297182	0.696989	720.955	427.821	NonSig
CYP1A1	0.395563	0.696452	833.902	181.357	NonSig
SLC46A3	0.143821	0.694942	626.788	397.783	NonSig
CLCNKA	0.285083	0.694422	42.4969	27.2937	NonSig
GALR3	0.167673	0.693917	37.0046	23.4556	NonSig
KCNE2	0.122317	0.692968	30.2746	15.3452	NonSig
LHX9	0.419482	0.69221	34.3682	19.6575	NonSig
TTC18	0.056692	0.689314	74.3371	47.3666	NonSig
TCTEX1D1	0.187042	0.689086	50.5052	35.3166	NonSig
PNCK	0.505524	0.682324	152.28	234.714	NonSig
GSTA2	0.349953	0.680155	5480.46	3557.55	NonSig
DOK7	0.130142	0.679716	61.9129	43.3284	NonSig
FCRL3	0.231279	0.678995	17.081	10.9715	NonSig
PZP	0.127477	0.678961	50.6942	47.3625	NonSig
GUCA2B	0.409745	0.678025	550.628	377.353	NonSig
MTRNR2L6	0.275533	0.676999	0.253172	0.336936	NonSig
GUCY2EP	0.418113	0.67693	27.4705	15.7121	NonSig
FAM166A	0.343314	0.676584	33.5344	21.0988	NonSig
PADI2	0.232576	0.675831	17.2575	7.66338	NonSig
NECAB1	0.258996	0.671304	14.4767	9.26035	NonSig
ZNF385B	0.115512	0.669388	176.56	112.357	NonSig
PRKD1	0.119867	0.668479	52.0048	34.6812	NonSig
TTTY14	0.432381	0.66842	176.022	130.84	NonSig
PDZD3	0.394158	0.667644	36.1136	8.67724	NonSig
UGT1A1	0.0872256	0.667432	3580.46	2984.03	NonSig
C3orf20	0.18261	0.666993	1.30287	0.844633	NonSig
DOCK3	0.0699097	0.660278	4.21161	2.63028	NonSig
CEACAM22P	0.267277	0.659062	17.1749	10.7279	NonSig
HS6ST2	0.64097	0.655698	86.1759	53.4552	NonSig
SPATA32	0.251183	0.655225	2.24353	1.73663	NonSig
SLC6A12	0.106182	0.654854	617.619	409.645	NonSig
MKRN3	0.394951	0.653461	36.2922	21.0886	NonSig
KCNC1	0.411721	0.649965	4.44095	2.78042	NonSig
ASB11	0.356738	0.642005	4.5386	5.6139	NonSig
TNFSF14	0.268095	0.641771	772.38	521.239	NonSig
NOS2	0.179994	0.641541	15.0921	10.01	NonSig
ACTN3	0.402039	0.640635	1.65838	1.46937	NonSig
PACRG	0.240447	0.637033	58.7817	39.6591	NonSig
ESPNP	0.0866739	0.636963	31.2361	22.1196	NonSig
LINC00238	0.395563	0.634529	32.9126	30.1718	NonSig
TENM1	0.345576	0.63443	35.2448	23.7394	NonSig
CYP7A1	0.383387	0.633687	1426.68	963.862	NonSig
LGR5	0.498138	0.633606	184.585	114.57	NonSig
ZNF883	0.260652	0.633222	32.4688	21.7055	NonSig
C9orf173	0.291834	0.631223	27.0116	18.3333	NonSig
LRP4	0.285083	0.630591	72.2471	49.7763	NonSig
PNMA6A	0.498195	0.626712	243.62	200.54	NonSig
C8orf46	0.188409	0.624556	235.166	163.581	NonSig
ZNF703	0.0909162	0.62132	230.397	152.284	NonSig
EFCAB12	0.304869	0.620959	84.5322	53.9816	NonSig
SLC17A2	0.0763464	0.620153	635.923	418.971	NonSig
MT1L	0.316528	0.619988	2116.86	2326.33	NonSig
GFAP	0.349945	0.619525	18.7293	13.4859	NonSig
ATP1A2	0.218627	0.614518	46.6478	15.2211	NonSig
ROPN1B	0.397726	0.613586	56.6043	38.7284	NonSig
CTTNBP2	0.295515	0.610755	18.9388	14.7269	NonSig
TEKT5	0.257966	0.610203	19.6661	13.9116	NonSig
MLLT10P1	0.175257	0.607733	26.6246	15.7399	NonSig
NEK5	0.294367	0.604665	4.69561	2.98789	NonSig
SYT15	0.225621	0.603414	72.0028	44.9306	NonSig
DNMT3L	0.306606	0.602523	154.11	107.191	NonSig
CHRM3	0.271249	0.602375	30.7316	20.5671	NonSig
FASLG	0.195693	0.601328	17.7006	11.5807	NonSig
CNTNAP3B	0.326911	0.600476	89.0067	60.1651	NonSig
SLC22A17	0.345576	0.599134	233.472	211.927	NonSig
SPDYC	0.112542	0.5975	84.5178	58.0241	NonSig
FABP4	0.310512	0.595469	774.012	531.35	NonSig
EDARADD	0.38296	0.595123	61.6018	42.4619	NonSig
AQPEP	0.415416	0.594605	7.58377	6.64106	NonSig
ADAMTS17	0.256867	0.59365	204.27	141.014	NonSig
AKR1C2	0.249501	0.593218	15820.2	11078.1	NonSig
GSTA7P	0.349761	0.59234	49.9152	37.2392	NonSig
XKRX	0.280556	0.592286	3.40664	2.07098	NonSig
RHOBTB1	0.214389	0.591521	320.262	210.403	NonSig
STAC	0.435095	0.591434	16.0485	14.7518	NonSig
PPP2R2C	0.606075	0.58945	37.2669	26.6329	NonSig
ALDH1L1-AS2	0.251997	0.589223	41.7152	26.2715	NonSig
KCNJ10	0.251183	0.588646	19.3711	9.08883	NonSig
MMP24	0.174302	0.588585	35.838	24.5173	NonSig
TACR1	0.250031	0.58848	2.06001	1.27729	NonSig
AGRP	0.369719	0.588412	10.6343	9.35714	NonSig
TTC9B	0.306288	0.588133	3.19685	2.37201	NonSig
USP2-AS1	0.25784	0.587833	33.0747	24.1386	NonSig
ZNF781	0.202551	0.587813	112.412	76.765	NonSig
SDS	0.481243	0.587792	14612.4	10163.7	NonSig
CNKSR2	0.136057	0.587129	54.2456	35.6938	NonSig
IRX3	0.383387	0.586375	190.39	119.787	NonSig
BSN-AS2	0.251385	0.585613	5.41388	3.49816	NonSig
WNT11	0.296298	0.584805	171.439	121.83	NonSig
ACOT6	0.339259	0.584382	22.8443	15.617	NonSig
SCIN	0.250031	0.584325	13.6342	12.7267	NonSig
TRIM50	0.573895	0.583225	366.99	366.561	NonSig
GPR150	0.375955	0.583156	16.8127	11.4066	NonSig
MLIP	0.141671	0.582882	491.1	338.111	NonSig
MIRLET7D	0.214751	0.582603	0	0	NonSig
ZNF454	0.331236	0.581808	6.0458	3.76991	NonSig
DCT	0.429349	0.578654	6.12059	4.42996	NonSig
PPP1R27	0.192578	0.574426	25.3075	18.287	NonSig
TMEM40	0.508608	0.573647	24.9876	22.7473	NonSig
TRO	0.201222	0.573223	167.45	121.495	NonSig
CRYAA	0.477894	0.571227	1569.66	1122.85	NonSig
CD36	0.0694351	0.570648	1254.3	868.947	NonSig
DRC1	0.407038	0.570337	4.95602	3.73547	NonSig
HES2	0.398037	0.568551	14.6323	10.3708	NonSig
SEC14L2	0.201532	0.568293	3093.91	2264.14	NonSig
CPS1	0.295515	0.567746	13424.7	9291.66	NonSig
ESR1	0.260981	0.567509	60.1045	36.6836	NonSig
HBG2	0.333855	0.567177	22.3858	26.7152	NonSig
SLC10A1	0.359081	0.565842	2406.45	1662.84	NonSig
PRH2	0.525579	0.564817	22.1705	26.6971	NonSig
GPR61	0.147727	0.564786	7.96172	5.98122	NonSig
SORD	0.0428452	0.563923	5905.73	4031.44	NonSig
KLHDC9	0.095608	0.56339	418.919	284.211	NonSig
MTRNR2L1	0.42152	0.562584	1.20034	1.05282	NonSig
COLGALT2	0.253632	0.562088	8.51392	5.78895	NonSig
TMPRSS3	0.453936	0.56195	173.559	154.392	NonSig
RNASE7	0.448389	0.561612	17.0779	7.76215	NonSig
ITLN1	0.453936	0.561021	83.7271	41.6309	NonSig
CCDC28B	0.146133	0.561012	437.979	329.864	NonSig
ASIC1	0.333644	0.560916	36.4939	27.4652	NonSig
ST8SIA6-AS1	0.586281	0.560768	302.831	212.348	NonSig
PLA1A	0.116713	0.560704	695.525	484.193	NonSig
FADS6	0.462965	0.560059	212.086	158.645	NonSig
ZNF578	0.324806	0.559611	16.3843	11.6063	NonSig
SPINK5	0.375996	0.559348	56.8888	36.0568	NonSig
TRIB2	0.078707	0.559231	563.472	371.192	NonSig
USP2	0.16144	0.558789	103.977	73.9208	NonSig
DLG5-AS1	0.16626	0.558552	37.2443	23.6435	NonSig
SPATA41	0.250626	0.557826	109.012	67.4305	NonSig
DPY19L2	0.382659	0.557696	17.3535	13.0032	NonSig
CYP26A1	0.561031	0.557017	37.8183	26.5559	NonSig
SEMA3B	0.27115	0.556926	449.444	299.043	NonSig
ST8SIA1	0.156771	0.556013	21.7975	13.8487	NonSig
SNORD101	0.221564	0.555394	0	0	NonSig
ELOVL4	0.502288	0.55482	23.0464	16.8104	NonSig
FGF22	0.419658	0.554609	19.4752	13.9502	NonSig
RALGPS1	0.122577	0.554488	281.049	95.7716	NonSig
HDX	0.141126	0.554332	20.9448	14.2023	NonSig
SLC51A	0.161663	0.553936	2178.27	1537.13	NonSig
CTH	0.307923	0.553926	1862.39	1252.89	NonSig
AOC1	0.466585	0.553676	39.5995	20.5452	NonSig
IDO2	0.497119	0.552344	51.2153	59.5315	NonSig
ASPSCR1	0.0155097	0.552218	4661.61	2480.49	NonSig
OSR1	0.383387	0.551363	25.0435	18.1884	NonSig
SLC22A1	0.505524	0.549987	6812.61	4850.96	NonSig
GSTT2B	0.444007	0.54972	131.22	97.2125	NonSig
CCDC170	0.288014	0.549657	138.198	99.9225	NonSig
SLC16A4	0.215255	0.549304	77.1965	51.3403	NonSig
CELF3	0.431931	0.548898	3.04581	2.05203	NonSig
CFHR4	0.350345	0.548845	682.636	476.511	NonSig
SEC16B	0.0394843	0.54777	1125.73	823.344	NonSig
PI15	0.48512	0.547217	20.5239	9.74191	NonSig
NXPH3	0.165512	0.547165	26.153	11.5055	NonSig
TTBK1	0.215579	0.547058	36.5463	16.3862	NonSig
NOMO3	0.343459	0.546921	2096.36	2210.4	NonSig
PACSIN1	0.346172	0.546895	28.4551	20.7008	NonSig
GLS2	0.436521	0.54615	1468.68	1025.56	NonSig
RBM24	0.285356	0.545797	139.507	97.7584	NonSig
CSMD1	0.640565	0.54522	24.8445	17.9618	NonSig
G6PC	0.218627	0.545026	6673.59	4648.95	NonSig
CHADL	0.113467	0.544236	155.784	105.211	NonSig
ASAH2	0.116713	0.544016	33.6259	26.9677	NonSig
GPR135	0.0257591	0.542048	14.704	10.2436	NonSig
DHRS9	0.104479	0.541683	55.2222	86.4401	NonSig
FMO3	0.251183	0.541295	8694.35	6008.18	NonSig
KCNJ8	0.0699097	0.541181	848.482	590.11	NonSig
RHCG	0.52865	0.541109	60.5674	54.753	NonSig
PRDM7	0.471912	0.540911	3.84874	7.12642	NonSig
ACAD11	0.384716	0.54071	880.312	814.195	NonSig
PFKFB1	0.288146	0.540024	496.153	347.699	NonSig
ACR	0.29802	0.539292	30.6813	25.1454	NonSig
NAP1L2	0.447679	0.538097	49.2768	33.2799	NonSig
IGHMBP2	0.095608	0.537844	618.173	549.749	NonSig
PRSS3	0.617263	0.537812	934.673	657.252	NonSig
DCST1	0.288146	0.537517	8.69784	1.79553	NonSig
HLF	0.196629	0.536051	1030.03	681.705	NonSig
LINC00671	0.141137	0.5357	34.8735	25.3277	NonSig
GOLGA8I	0.328412	0.533814	45.1823	33.9414	NonSig
RUNDC3B	0.195693	0.533674	127.135	87.8185	NonSig
NUGGC	0.277533	0.533641	190.593	135.62	NonSig
NCAM2	0.523796	0.531926	11.1887	11.4072	NonSig
SRCIN1	0.120326	0.531892	150.364	113.92	NonSig
PIP5KL1	0.287674	0.531703	23.7869	19.7821	NonSig
FHIT	0.0389532	0.531681	321.928	258.729	NonSig
ADRB1	0.45793	0.531397	7.34884	5.21744	NonSig
SRGAP2B	0.0699097	0.530764	98.3791	68.1613	NonSig
CA5B	0.0383212	0.52911	46.0799	44.8311	NonSig
NECAB2	0.386015	0.528459	535.468	404.765	NonSig
EML6	0.179994	0.527957	85.4024	63.3626	NonSig
PSD3	0.0588324	0.527593	191.553	140.118	NonSig
ANKRD20A4	0.399328	0.526839	13.4479	10.2933	NonSig
LRRC71	0.344756	0.526676	2.05992	2.01562	NonSig
LINC00319	0.517214	0.526329	116.313	78.3929	NonSig
SMPDL3B	0.41048	0.525145	63.2329	46.2305	NonSig
BEX5	0.398037	0.52499	177.567	119.056	NonSig
CYP2C9	0.345023	0.524272	10067.3	7072.5	NonSig
HSD17B13	0.526968	0.5239	1965.36	1365.77	NonSig
CCDC87	0.309035	0.52376	9.10648	6.4677	NonSig
LURAP1	0.422063	0.522905	10.8315	9.02348	NonSig
RNLS	0.0594828	0.522561	227.7	166.243	NonSig
TMEM150C	0.0546174	0.522531	266.369	186.679	NonSig
MYEF2	0.47399	0.521729	98.7972	68.2468	NonSig
ABCB4	0.264387	0.520434	2706.01	1964.24	NonSig
ISX	0.576896	0.519797	121.57	86.1179	NonSig
KL	0.2185	0.518425	11.1038	7.88495	NonSig
OSR2	0.586815	0.517832	47.5363	34.389	NonSig
CDK6	0.209695	0.517123	145.553	102.393	NonSig
FAM9B	0.566615	0.51681	46.562	33.757	NonSig
TDRD6	0.287596	0.51588	18.3247	14.1124	NonSig
TEX21P	0.341075	0.515481	3.69755	2.48304	NonSig
PSD2	0.439014	0.515478	2.72937	3.65717	NonSig
MAFG-AS1	0.173626	0.514352	69.2853	48.9235	NonSig
CCL4L1	0.45793	0.513639	47.4653	36.5537	NonSig
RELN	0.580094	0.513044	974.986	946.007	NonSig
C5orf58	0.630487	0.510748	157.51	113.723	NonSig
SNORA53	0.296298	0.509426	57.2047	33.8857	NonSig
APOA2	0.0970223	0.507999	1.95855e+06	1.40995e+06	NonSig
HSD11B1	0.523796	0.507779	10002.1	7205.5	NonSig
EPB41L1	0.399663	0.507577	527.571	333.133	NonSig
SLC16A1	0.0699097	0.506779	1291.32	895.738	NonSig
GBAP1	0.125608	0.506644	81.5216	60.527	NonSig
RTP3	0.368614	0.506265	961.951	710.446	NonSig
DNM1P35	0.332805	0.505375	5.72143	4.25579	NonSig
TTC9	0.315462	0.504798	152.998	108.415	NonSig
ARHGAP44	0.353194	0.504256	53.2208	35.865	NonSig
FRMD3	0.23097	0.503857	26.5175	22.6791	NonSig
C17orf96	0.264387	0.503251	91.9342	64.4593	NonSig
KIF6	0.455844	0.502875	27.0859	20.2428	NonSig
KRT80	0.444007	0.50217	17.7796	13.0215	NonSig
MPDZ	0.0729813	0.502168	837.171	610.86	NonSig
IL6R	0.0524315	0.501966	1815.5	1287.34	NonSig
PANX2	0.319196	0.500174	335.665	232.695	NonSig
MYRIP	0.409877	0.499336	224.335	159.226	NonSig
ZNF215	0.460283	0.499036	9.0838	6.77561	NonSig
KISS1	0.230311	0.498276	268.266	148.516	NonSig
TLX1	0.42279	0.497323	86.1329	64.6078	NonSig
LRRC73	0.411721	0.497085	12.2237	8.45223	NonSig
BVES	0.282935	0.497056	5.28289	4.04199	NonSig
DISC1	0.196629	0.495984	25.7929	18.1668	NonSig
TMEM25	0.237756	0.493882	219.989	161.088	NonSig
TMEM63C	0.562885	0.493717	8.03893	6.50579	NonSig
ZNRF3	0.134339	0.49197	193.113	138.855	NonSig
SIGLEC15	0.50887	0.491367	81.345	57.4368	NonSig
SLC34A3	0.520913	0.490374	2.71204	2.59224	NonSig
MAP3K8	0.125608	0.490281	353.694	264.694	NonSig
TRPM6	0.573076	0.488973	3.77605	2.55157	NonSig
SLC17A5	0.013572	0.488899	683.639	505.536	NonSig
AKAP5	0.141466	0.486959	19.6302	14.6579	NonSig
KIF25	0.564926	0.486873	23.0298	18.208	NonSig
HIST1H4C	0.31502	0.486746	366.072	285.751	NonSig
DEFB132	0.689976	0.486376	62.037	44.6751	NonSig
GREM1	0.498489	0.486226	50.7886	38.5792	NonSig
KIAA0319	0.295965	0.486109	2.1245	1.4508	NonSig
RGN	0.0556018	0.485975	6047.89	4320.99	NonSig
STK33	0.639233	0.48555	30.1453	23.3508	NonSig
PYY	0.479529	0.48469	3.54969	185.948	NonSig
BHMT	0.43143	0.484328	8246.56	5946.4	NonSig
MCF2L-AS1	0.216026	0.483373	132.978	101.1	NonSig
COQ10A	0.0556018	0.48335	1058.28	783.837	NonSig
RNF217	0.125803	0.4825	163.68	122.489	NonSig
UNC5A	0.375676	0.482383	5.53889	3.40971	NonSig
SGK1	0.250031	0.481846	2255.79	1717.77	NonSig
C9orf169	0.221564	0.481686	47.4662	37.9841	NonSig
C1orf105	0.253869	0.481582	28.2969	20.2636	NonSig
LRRC37A3	0.223804	0.481399	128.982	94.1534	NonSig
AFAP1-AS1	0.61238	0.480577	16.6196	29.1081	NonSig
EFCAB1	0.534031	0.479269	12.7596	8.75115	NonSig
SLC25A37	0.0376099	0.479073	354.126	240.795	NonSig
ZNRF3-AS1	0.418113	0.47858	3.0384	2.05541	NonSig
HABP4	0.0456798	0.478461	386.924	283.947	NonSig
C3orf18	0.028682	0.47698	187.087	135.502	NonSig
SLCO1B3	0.614438	0.475299	630.855	402.691	NonSig
HDC	0.421817	0.474864	24.7194	19.117	NonSig
SIAH2	0.0253914	0.474228	2018.03	1441.3	NonSig
CSRNP3	0.460283	0.473933	11.92	7.92165	NonSig
PARP15	0.3014	0.473804	56.5811	40.9215	NonSig
LIPC	0.237368	0.473139	2801.16	2042.51	NonSig
ALG1L	0.403989	0.472115	736.329	537.874	NonSig
TUBB1	0.400322	0.471307	4.46048	2.90915	NonSig
ST8SIA3	0.574444	0.471044	7.05021	5.45539	NonSig
UGT3A1	0.50238	0.470857	476.917	345.818	NonSig
ACSL6	0.41474	0.470485	184.76	129.542	NonSig
GAD1	0.613248	0.47009	34.6044	28.5474	NonSig
LECT2	0.41165	0.46889	4050.98	2981.23	NonSig
CEACAM21	0.304869	0.468406	32.0695	21.9611	NonSig
ZNF492	0.637565	0.467784	8.76238	6.30814	NonSig
SV2A	0.424878	0.467761	21.9815	16.9047	NonSig
IRS2	0.105494	0.467729	923.591	704.49	NonSig
IFNLR1	0.151273	0.467715	102.239	76.1882	NonSig
KIF5A	0.591196	0.466623	2.983	1.94506	NonSig
MROH7	0.45682	0.466518	26.1168	20.4246	NonSig
MIR621	0.239326	0.466356	0	0	NonSig
ALDOB	0.391137	0.465994	53450.9	39580.2	NonSig
TMEM255A	0.419571	0.465984	14.8105	11.6077	NonSig
NAV3	0.549205	0.465825	61.0464	44.0914	NonSig
UGT1A4	0.569568	0.465253	4182.32	3528.66	NonSig
MT1G	0.556266	0.4649	73238.1	63444.5	NonSig
MAP3K5	0.309947	0.464606	182.645	134.021	NonSig
LINC00261	0.0694351	0.46419	1913.62	1450.77	NonSig
BNIPL	0.244663	0.463961	34.1874	24.9383	NonSig
HIST1H4K	0.38263	0.463813	40.8689	36.4402	NonSig
TMEM232	0.319196	0.463541	15.3305	12.8498	NonSig
HHAT	0.0156844	0.46316	134.986	99.7359	NonSig
CNTFR	0.647333	0.462729	260.174	192.31	NonSig
FAM3B	0.670966	0.462576	1280.74	934.119	NonSig
PFN4	0.219285	0.462195	47.1853	33.0631	NonSig
RGAG4	0.359704	0.461955	48.9769	36.9708	NonSig
HOXA5	0.436106	0.461079	45.3537	37.7417	NonSig
ABCB11	0.459362	0.460444	321.824	229.478	NonSig
NKAIN2	0.67262	0.460072	17.8812	13.9516	NonSig
WDPCP	0.052378	0.459519	85.3664	60.2857	NonSig
GXYLT2	0.55018	0.459144	25.9007	18.9897	NonSig
NPM2	0.518799	0.458695	489.173	328.644	NonSig
GPR158	0.542521	0.458258	38.8438	28.8445	NonSig
THRSP	0.667365	0.457626	1418.52	1032.26	NonSig
SV2B	0.536455	0.4576	11.7715	12.4745	NonSig
KBTBD11	0.466585	0.457151	19.588	14.3296	NonSig
EPHX2	0.126076	0.457075	3543.14	2591.76	NonSig
CHRM5	0.313293	0.456112	4.95281	3.36024	NonSig
MIR4292	0.42367	0.455963	0	0	NonSig
FAM198A	0.51371	0.455576	65.4538	51.9911	NonSig
MYO1H	0.467896	0.454997	2.91085	2.13163	NonSig
SCARNA15	0.313075	0.454955	26.6951	22.4511	NonSig
DNASE1L2	0.405863	0.454884	40.4813	27.4027	NonSig
IRS1	0.0552695	0.454555	370.067	281.32	NonSig
PATL2	0.316629	0.454319	101.331	73.9185	NonSig
SLC6A1	0.286522	0.454012	1717.13	1294.16	NonSig
TPRG1	0.399328	0.453499	117.445	86.6452	NonSig
SCRT1	0.443173	0.453399	0.752761	0.481653	NonSig
HDAC6	0.0494125	0.453247	2169.49	1693.33	NonSig
PRAP1	0.180886	0.452543	34242.6	27959.6	NonSig
ZNF793	0.397645	0.452461	43.1545	30.5168	NonSig
CLDN14	0.288363	0.452378	916.354	701.151	NonSig
ZNF815P	0.0258685	0.451726	71.0308	54.0759	NonSig
ZNF503-AS1	0.331582	0.451687	11.0706	8.21365	NonSig
CYP3A7	0.596018	0.450254	7155.43	5389.67	NonSig
HOTTIP	0.70877	0.450001	22.8662	16.7795	NonSig
ETNK2	0.301975	0.449803	3078.68	2298.67	NonSig
SLC28A1	0.584047	0.449742	435.034	345.595	NonSig
GMNC	0.508398	0.449035	30.5567	23.272	NonSig
APOL4	0.304476	0.448772	70.7405	53.5801	NonSig
ITGB1BP2	0.195693	0.448288	34.3751	25.8791	NonSig
ADH1B	0.480751	0.447714	19991.8	14158.9	NonSig
PARK2	0.156034	0.44764	32.0449	23.2563	NonSig
CSPG5	0.438869	0.447546	43.8141	31.7174	NonSig
ZNF32-AS1	0.305696	0.446498	0.840056	1.7856	NonSig
DOC2GP	0.49212	0.446407	29.8917	20.7577	NonSig
UAP1L1	0.371993	0.446404	133.9	102.405	NonSig
RORC	0.252059	0.445696	1964.91	1458.24	NonSig
ONECUT2	0.0555206	0.445405	333.313	246.341	NonSig
FMO4	0.166996	0.445288	536.667	409.767	NonSig
RUSC1-AS1	0.331931	0.445062	455.864	351.026	NonSig
DAO	0.378348	0.444723	1292.8	986.401	NonSig
FITM1	0.361796	0.444641	133.045	99.5021	NonSig
C17orf82	0.355223	0.44407	35.9311	26.896	NonSig
GLB1L3	0.71218	0.443833	17.5281	7.85277	NonSig
EPHX1	0.193347	0.443801	49668.9	36467.9	NonSig
NAGS	0.377052	0.443553	876.868	642.671	NonSig
RGMB-AS1	0.411721	0.443548	28.2992	25.3886	NonSig
ZSCAN31	0.271249	0.443298	387.161	280.514	NonSig
SULT1B1	0.525658	0.443273	90.1734	68.5044	NonSig
PBLD	0.205606	0.443269	1580.24	1170.68	NonSig
PDE11A	0.451064	0.442091	39.6353	30.9826	NonSig
CTNNA3	0.536622	0.441583	10.3749	6.98853	NonSig
AMPD2	0.00490629	0.440754	1145.78	819.808	NonSig
GMPPB	0.384716	0.440349	451.993	511.219	NonSig
APCDD1	0.48512	0.440038	210.448	84.0831	NonSig
SLC25A15	0.283753	0.439752	1052.81	783.045	NonSig
ZNF83	0.411996	0.439702	629.71	453.823	NonSig
DCAF4L1	0.43382	0.439647	8.37294	9.49886	NonSig
KIFC2	0.344756	0.439565	879.372	663.731	NonSig
AMZ1	0.439665	0.439307	11.8757	15.73	NonSig
CHIC1	0.346874	0.43898	28.5633	20.596	NonSig
CCL18	0.489003	0.438643	259.426	203.361	NonSig
PRKAG2-AS1	0.377966	0.438257	237.813	185.595	NonSig
RAB11B-AS1	0.178208	0.437855	597.183	457.899	NonSig
CNTNAP2	0.514408	0.437633	75.7124	57.3995	NonSig
HIST1H4D	0.541791	0.436595	23.4501	16.7742	NonSig
HMGCS2	0.167978	0.436369	25379.8	19073.2	NonSig
SLC2A12	0.481337	0.436107	54.4559	41.2156	NonSig
CPVL	0.378159	0.435936	1560.93	1145.47	NonSig
C6orf52	0.488306	0.435918	30.4856	23.9741	NonSig
SULT1C2	0.500305	0.4358	733.636	605.431	NonSig
MRPL21	0.18397	0.43543	5847.49	5995.62	NonSig
IGFBP2	0.432985	0.435299	22995.1	17120.1	NonSig
PAH	0.171424	0.43528	20939.6	15509.8	NonSig
DLG5	0.158957	0.435184	273.907	203.808	NonSig
PPT2-EGFL8	0.393659	0.434853	83.518	70.4251	NonSig
LINC00622	0.254931	0.434842	39.189	29.4408	NonSig
LONRF1	0.0101463	0.434817	171.443	128.84	NonSig
PEG10	0.616035	0.434766	16732.6	12563	NonSig
RBP5	0.2463	0.434226	4247.91	3150.89	NonSig
LIME1	0.30995	0.434023	3028.01	2691.88	NonSig
CD8B	0.501121	0.433744	94.4652	73.6368	NonSig
ACTA1	0.555514	0.433739	9.685	17.805	NonSig
SCARNA17	0.375793	0.433725	1.14221	1.11032	NonSig
MTHFD1	0.191957	0.433121	3322.56	2549.65	NonSig
CAMK2B	0.604269	0.432299	49.2048	43.063	NonSig
FAM221B	0.376357	0.432223	1.47017	1.09164	NonSig
WDR88	0.174302	0.430947	5.54624	4.33334	NonSig
SP140	0.341858	0.429996	80.0946	57.2614	NonSig
CRIM1	0.156673	0.42931	263.29	194.548	NonSig
SLC17A1	0.313293	0.429098	303.408	233.985	NonSig
DNAH6	0.494546	0.42877	39.5289	31.6817	NonSig
PIWIL2	0.258327	0.428591	18.5129	13.635	NonSig
TNFRSF9	0.586281	0.428445	13.0464	9.77453	NonSig
CTSB	0.125614	0.42836	21257.3	16398.1	NonSig
AKR1C6P	0.511952	0.428324	124.035	105.339	NonSig
TPPP	0.365903	0.427572	67.6946	49.8908	NonSig
TCTE1	0.457076	0.426953	2.44954	1.94219	NonSig
GSTT2	0.523796	0.426943	463.219	346.425	NonSig
LRRC9	0.525986	0.426613	1.2418	1.223	NonSig
NFIX	0.143821	0.426604	431.303	324.138	NonSig
MIR17HG	0.254633	0.426035	87.6393	68.6157	NonSig
TRPM3	0.566032	0.424584	5.21711	5.5835	NonSig
TYW1B	0.126765	0.424552	57.4934	43.3323	NonSig
DNASE2B	0.5472	0.424312	12.3569	9.98748	NonSig
ATP2A1	0.455659	0.424215	40.3529	29.7859	NonSig
SULT2A1	0.373769	0.423952	12977.5	9880.71	NonSig
CUZD1	0.343451	0.423299	12.0536	9.77593	NonSig
SOCS2	0.363526	0.422202	484.38	375.755	NonSig
BMP1	0.13085	0.421927	450.472	335.392	NonSig
SLC16A9	0.705746	0.421889	160.257	89.3136	NonSig
LINC00607	0.545131	0.421532	20.0835	15.2187	NonSig
BEND5	0.489647	0.421015	23.1442	21.0525	NonSig
NR1I3	0.40066	0.420967	3951.1	2829.2	NonSig
KLK14	0.60643	0.420906	6.75213	3.98883	NonSig
DNAJB3	0.604001	0.420723	13.7659	9.11232	NonSig
TBC1D3	0.514365	0.419854	225.775	178.103	NonSig
CADM1	0.130088	0.419117	1669.62	1264.63	NonSig
APOC3	0.264387	0.418711	384992	298454	NonSig
CDKL5	0.414833	0.418558	6.69657	5.12788	NonSig
MIR4664	0.402609	0.41843	0	0	NonSig
ACSM3	0.361796	0.418319	1213.47	916.14	NonSig
LBX2	0.314301	0.418218	208.337	157.37	NonSig
NLRP9	0.523072	0.418128	4.46127	3.06416	NonSig
ATOH7	0.463368	0.417411	13.0259	10.2929	NonSig
C15orf37	0.389629	0.416106	18.5975	14.0623	NonSig
ACVR2B-AS1	0.0914759	0.415421	13.8294	10.6244	NonSig
ANXA9	0.039926	0.414724	928.838	716.618	NonSig
DBIL5P	0.348378	0.414506	10.8813	9.22784	NonSig
SLC27A5	0.474313	0.414466	12378.7	9350.49	NonSig
VSX1	0.663632	0.41419	8.95404	9.91774	NonSig
TRIM35	0.176866	0.414006	263.914	207.985	NonSig
CPNE6	0.601385	0.413858	5.54197	3.71105	NonSig
SNORA66	0.212456	0.413461	0	0	NonSig
SULT2B1	0.625057	0.412809	18.1345	19.1162	NonSig
MTMR11	0.431382	0.412569	230.793	172.976	NonSig
TMC4	0.616035	0.412499	436.302	484.522	NonSig
SNORD19	0.391137	0.412298	0	0	NonSig
HERC2P7	0.525106	0.411184	37.7481	23.641	NonSig
KLHL32	0.411001	0.411071	9.21995	7.48848	NonSig
DDX25	0.613037	0.410526	7.29403	5.50107	NonSig
CD163L1	0.241927	0.410355	228.128	144.921	NonSig
KHDC1	0.599342	0.409775	11.9194	9.81987	NonSig
OXER1	0.363564	0.409611	690.573	534.752	NonSig
DHDH	0.4131	0.40857	26.1731	19.7539	NonSig
ANKRD29	0.438011	0.408321	246.983	196.121	NonSig
LCTL	0.224943	0.407791	5.58243	4.26297	NonSig
PLCZ1	0.598725	0.40768	3.865	1.64859	NonSig
MDN1	0.00877229	0.407624	477.99	388.67	NonSig
SLC25A27	0.42152	0.407556	482.853	384.954	NonSig
TP53INP2	0.0889982	0.406934	565.307	434.594	NonSig
SLC8A3	0.483641	0.40579	2.4239	1.56811	NonSig
CUX2	0.524619	0.405751	265.617	208.291	NonSig
ATP6V0E2	0.256557	0.405442	2754.15	2074.54	NonSig
MICU3	0.199461	0.404147	107.173	77.603	NonSig
LRRC43	0.591196	0.404079	8.42363	8.85592	NonSig
OLR1	0.661932	0.404027	26.5894	24.4237	NonSig
TP63	0.621865	0.403854	12.1702	7.5931	NonSig
GABRQ	0.599368	0.403525	3.5724	1.73587	NonSig
EFCAB5	0.39036	0.403249	4.88341	2.56619	NonSig
JAKMIP1	0.497571	0.403206	12.7934	11.9001	NonSig
MT1A	0.593669	0.403136	2557.68	3617.54	NonSig
LYG2	0.375011	0.402864	12.1089	6.74695	NonSig
FAM86B3P	0.302508	0.402717	44.962	32.822	NonSig
DGAT1	0.0768047	0.402337	2860.72	2120.54	NonSig
C9orf24	0.416105	0.402331	51.8809	30.6934	NonSig
CCDC69	0.22091	0.402107	401.08	314.696	NonSig
HOXA3	0.639793	0.401784	57.4079	44.4435	NonSig
PLA2G2D	0.697034	0.401099	29.8576	23.5027	NonSig
MEGF11	0.451385	0.401063	3.43735	2.79427	NonSig
OSGIN1	0.393659	0.400875	4218.77	3241.6	NonSig
SNAI2	0.410668	0.400346	333.622	259.599	NonSig
ZNF525	0.348254	0.400261	96.6147	76.2967	NonSig
MAPK15	0.639747	0.400242	10.6015	13.6988	NonSig
IYD	0.495845	0.399591	167.384	140.223	NonSig
GPLD1	0.448783	0.399299	517.397	395.343	NonSig
EPM2A	0.034655	0.398676	79.2544	59.4407	NonSig
ACSM5	0.498489	0.398335	1733.29	1255.1	NonSig
MAP7	0.104328	0.398108	346.641	263.135	NonSig
RAD51AP2	0.439351	0.398069	3.81779	2.80718	NonSig
TEC	0.149807	0.39773	43.5667	32.7689	NonSig
FOXO4	0.0438212	0.397691	193.949	144.335	NonSig
DUSP16	0.175337	0.397436	378.03	288.947	NonSig
MYEOV	0.712298	0.397416	38.0165	35.9657	NonSig
SGK223	0.377795	0.397407	165.984	128.254	NonSig
PRKXP1	0.461418	0.3973	9.11832	7.40138	NonSig
SLC23A3	0.510699	0.397034	74.2655	55.3376	NonSig
KNG1	0.233556	0.396653	53827.2	40116.3	NonSig
FBXO32	0.457455	0.396306	291.164	225.928	NonSig
MYO7B	0.544449	0.396033	81.7226	63.7675	NonSig
SRGAP2C	0.272129	0.395993	97.7541	75.4064	NonSig
SEMA6C	0.296967	0.3959	464.755	345.172	NonSig
TREM1	0.665485	0.395779	54.3038	80.4238	NonSig
TMEM182	0.30883	0.395626	78.996	60.5251	NonSig
NRG1	0.728067	0.395493	68.1724	47.3412	NonSig
GSTM4	0.161561	0.394919	1097.97	860.75	NonSig
FAM222A-AS1	0.524611	0.39427	31.7262	22.6512	NonSig
S100A1	0.476383	0.3942	418.291	528.981	NonSig
NRG2	0.525106	0.393395	28.6824	22.1818	NonSig
CFHR2	0.349101	0.393361	30394.9	22720.7	NonSig
RBPMS-AS1	0.343459	0.392812	35.4213	29.7479	NonSig
PDLIM2	0.136371	0.392191	840.247	695.679	NonSig
BCDIN3D-AS1	0.133855	0.391832	17.0133	14.8881	NonSig
ABCC2	0.180491	0.391738	1236.72	938.831	NonSig
SLPI	0.671354	0.391692	19567.5	16428.9	NonSig
WDR52	0.196629	0.391595	141.528	111.514	NonSig
CHKA	0.0977709	0.391257	1607.82	1726.82	NonSig
ARSD	0.0662628	0.391017	627.733	509.233	NonSig
SLC19A3	0.319196	0.390598	291.259	228.923	NonSig
TDGF1	0.634907	0.39026	369.587	316.768	NonSig
SMYD2	0.0799156	0.390227	1946.01	1449.92	NonSig
PFKFB2	0.138529	0.389848	145.291	109.338	NonSig
RPL3L	0.396928	0.389409	4.31087	3.30774	NonSig
GSTP1	0.430702	0.389376	2746.07	2237.37	NonSig
CISH	0.223549	0.389325	548.651	428.477	NonSig
SLC44A5	0.722	0.388285	55.9132	43.9368	NonSig
LMOD1	0.443173	0.387788	84.9953	51.8504	NonSig
ENO4	0.347898	0.387671	27.972	22.9122	NonSig
DGCR5	0.59552	0.387464	99.7876	76.2144	NonSig
ZNF596	0.158088	0.387262	65.6155	52.5591	NonSig
ACADL	0.558236	0.386833	176.899	136.647	NonSig
BTN3A3	0.147532	0.386367	345.981	260.565	NonSig
MYO16	0.468545	0.386256	19.429	14.3541	NonSig
DSG1	0.639672	0.386097	72.5654	54.9839	NonSig
SLC22A20	0.46369	0.385645	10.5698	8.26979	NonSig
MBNL3	0.271783	0.385207	1113.15	854.783	NonSig
CYP2E1	0.707314	0.384879	58061.2	44793.5	NonSig
C1RL-AS1	0.288146	0.384809	142.779	120.73	NonSig
NAALADL1	0.609531	0.384764	233.07	213.925	NonSig
PRR7-AS1	0.44385	0.384369	14.6391	10.0703	NonSig
SLC7A2	0.355456	0.384235	980.993	767.031	NonSig
CYFIP2	0.394951	0.384221	839.685	691.711	NonSig
NCR1	0.586281	0.38422	4.56499	4.42025	NonSig
MTSS1	0.0243127	0.383996	1684.74	1286.22	NonSig
SNORD12C	0.525544	0.382983	0	0	NonSig
GJB2	0.199231	0.382968	489.472	387.935	NonSig
SIK1	0.337678	0.382738	1004.99	782.297	NonSig
HCG25	0.0950831	0.382551	752.115	651.366	NonSig
SAMD4A	0.178208	0.382379	175.207	132.055	NonSig
HEY2	0.296367	0.382017	76.7093	62.471	NonSig
ICK	0.220381	0.381692	256.061	197.013	NonSig
SYBU	0.442074	0.381674	1275.93	1000.04	NonSig
DLG2	0.356102	0.381657	23.2809	16.7345	NonSig
CASC1	0.545857	0.381446	2.97225	2.8289	NonSig
FBXL16	0.671168	0.381089	50.6604	38.3284	NonSig
KLHL13	0.363526	0.380737	93.2415	71.4607	NonSig
GRIN3B	0.580525	0.380555	2.08899	4.07254	NonSig
FOXJ1	0.727468	0.380464	35.007	42.8499	NonSig
WNK3	0.346172	0.380264	82.7836	65.0702	NonSig
HGD	0.323856	0.38013	10575.4	8422.38	NonSig
ALDH5A1	0.0702115	0.379777	1009.67	777.872	NonSig
CASC2	0.349761	0.379662	7.67248	5.6573	NonSig
LRRC39	0.358485	0.379142	25.8051	20.4388	NonSig
RBP2	0.727468	0.379115	202.737	282.439	NonSig
MBL2	0.483787	0.378934	899.39	716.305	NonSig
TRPM1	0.618059	0.378133	4.63508	4.15327	NonSig
MID1	0.082509	0.377944	151.844	113.729	NonSig
NLRP11	0.654181	0.377845	21.1422	17.1305	NonSig
BAAT	0.409395	0.377732	10072	8033.79	NonSig
IL12RB2	0.41474	0.37768	13.5929	8.33784	NonSig
PPARGC1A	0.439351	0.377445	415.342	334.006	NonSig
AANAT	0.585191	0.377356	1.97609	1.84478	NonSig
KDM4A-AS1	0.214389	0.377309	86.4891	65.4489	NonSig
MAP9	0.499436	0.377225	41.6482	31.9561	NonSig
GSTA5	0.52898	0.376347	0.0796037	0	NonSig
SRGAP2	0.0232321	0.376305	480.28	378.806	NonSig
ROBO3	0.459511	0.376179	218.932	160.865	NonSig
MYT1	0.678471	0.376146	2.91371	2.24373	NonSig
LINC00941	0.703886	0.375723	7.22008	6.46489	NonSig
SLC2A4	0.45689	0.375709	57.0439	44.1877	NonSig
TBX10	0.471863	0.375637	20.8886	16.5393	NonSig
SMLR1	0.279508	0.375386	1023.01	805.726	NonSig
MORC4	0.141747	0.374877	403.611	317.794	NonSig
NPPA	0.599374	0.374841	8.98354	6.89119	NonSig
KCNK1	0.431827	0.374637	342.908	270.301	NonSig
SERPINC1	0.381837	0.374477	66599.1	51975.5	NonSig
SLC6A13	0.603784	0.374004	184.937	149.084	NonSig
APBB3	0.383112	0.373017	1210.57	946.161	NonSig
STOX1	0.604766	0.372316	36.9793	31.4438	NonSig
PEPD	0.116449	0.371877	5086.36	4064.23	NonSig
DPP4	0.30392	0.371715	1083.05	851.294	NonSig
TTPA	0.396904	0.371108	1318.68	990.446	NonSig
KLHL7-AS1	0.501121	0.370977	4.88971	3.40234	NonSig
LRRC45	0.170227	0.370579	991.998	776.41	NonSig
NR1I2	0.581485	0.370458	851.954	666.073	NonSig
SEC31B	0.411721	0.370181	118.002	94.3924	NonSig
BEST4	0.505804	0.370144	18.3505	13.0658	NonSig
CYP8B1	0.690949	0.370027	1839.09	1464.31	NonSig
ACO1	0.100993	0.369891	1438.72	1130.73	NonSig
TNNT2	0.727468	0.369139	93.6986	61.5579	NonSig
D2HGDH	0.263454	0.368356	1068.12	820.689	NonSig
CCDC114	0.502288	0.368352	8.10605	6.42667	NonSig
MPPED2	0.509004	0.368121	26.3604	22.3133	NonSig
CES2	0.43143	0.367739	5365.87	4189.85	NonSig
ILDR2	0.67475	0.367611	24.4143	19.621	NonSig
KLF12	0.101041	0.367219	111.54	87.3243	NonSig
SCML2	0.27115	0.367064	127.617	100.19	NonSig
HOXA1	0.619793	0.366785	4.62819	3.62444	NonSig
PAPPA2	0.70011	0.366735	44.9705	35.1707	NonSig
SAMD12	0.606295	0.366675	25.8864	22.6786	NonSig
DPF3	0.547457	0.366587	23.8488	19.546	NonSig
SLCO1B1	0.483168	0.366382	2299.51	1764.19	NonSig
INSIG2	0.0637998	0.366035	887.853	665.539	NonSig
GNAL	0.38263	0.365957	65.2397	52.1561	NonSig
ACER2	0.399808	0.36583	11.3577	9.68478	NonSig
TIMM8A	0.105856	0.365687	390.186	310.452	NonSig
ZNF137P	0.566716	0.36555	26.9372	20.8512	NonSig
ZMIZ1-AS1	0.462744	0.365443	18.1686	14.6528	NonSig
NUDT8	0.259528	0.365312	1317.24	1034.3	NonSig
RAB26	0.499436	0.364999	495.379	406.466	NonSig
PLG	0.339373	0.364844	30337.8	24315.7	NonSig
MAP7D2	0.747924	0.364684	87.7332	68.529	NonSig
RAG1	0.568017	0.364529	7.79672	8.25946	NonSig
CNIH3	0.22364	0.364477	93.2252	75.2949	NonSig
SLC35B4	0.0470867	0.364333	212.455	176.54	NonSig
LINC01018	0.670696	0.364324	555.637	431.289	NonSig
AOC4P	0.467896	0.364312	344.291	266.481	NonSig
CACTIN-AS1	0.631283	0.364115	7.12547	6.25391	NonSig
QRICH2	0.375955	0.364059	121.125	97.8668	NonSig
HRG	0.604192	0.36386	36812.1	28143.2	NonSig
GYS2	0.627818	0.363816	462.306	367.87	NonSig
SLC30A10	0.197111	0.363756	1031.59	827.264	NonSig
TAB2	0.0242083	0.363621	578.419	458.527	NonSig
KIF21B	0.45793	0.36352	58.6983	45.5677	NonSig
GOLGA8B	0.400681	0.363425	1309.14	1041.91	NonSig
BTN3A1	0.220137	0.363384	450.598	345.372	NonSig
GSTA1	0.534346	0.363314	48070.9	37613.5	NonSig
IGSF1	0.678011	0.363275	146.155	117.3	NonSig
RPPH1	0.554928	0.363187	3193.93	1952.78	NonSig
SEMA7A	0.48512	0.362783	130.661	102.723	NonSig
TIMP4	0.622567	0.362595	17.748	13.8262	NonSig
AP1M2	0.768464	0.362224	833.127	625.06	NonSig
TTC24	0.679303	0.362147	4.33794	4.68029	NonSig
HAP1	0.670596	0.361693	7.21015	8.01924	NonSig
AR	0.510213	0.361204	266.553	212.475	NonSig
CPA3	0.688505	0.361078	34.2699	27.6414	NonSig
OR2A9P	0.488892	0.360726	127.856	111.715	NonSig
SLC2A5	0.700135	0.360546	154.305	130.525	NonSig
WLS	0.561819	0.360307	299.475	229.383	NonSig
ATXN7L2	0.277561	0.359933	141.173	116.598	NonSig
C6orf201	0.266054	0.359863	6.16772	3.35548	NonSig
GATM	0.282689	0.359537	19302.9	15070.9	NonSig
RNF32	0.135489	0.359421	78.2083	67.9395	NonSig
IGSF10	0.636312	0.359087	6.58779	5.11323	NonSig
TMEM67	0.176097	0.358947	94.3868	82.5602	NonSig
TAL2	0.567939	0.358926	12.1792	9.41267	NonSig
THBS3	0.396277	0.358827	559.781	431.844	NonSig
SLCO1A2	0.418113	0.358581	64.2411	52.4851	NonSig
SLC25A44	0.0182694	0.358348	732.757	579.739	NonSig
CYSLTR2	0.656559	0.357768	5.75171	4.68057	NonSig
XDH	0.534903	0.357573	433.692	352.668	NonSig
GDF9	0.234614	0.357217	15.6647	13.0788	NonSig
DISP1	0.159282	0.357121	82.3982	65.6656	NonSig
STXBP1	0.257804	0.356938	104.805	86.5795	NonSig
LY6G5B	0.557468	0.356665	221.7	179.963	NonSig
ENAM	0.564071	0.356237	10.7771	9.20695	NonSig
MYOM1	0.477393	0.35605	1050.09	766.803	NonSig
PHYHIP	0.578664	0.355908	10.7202	8.73859	NonSig
COX6A2	0.758356	0.355585	257.746	218.601	NonSig
MATN3	0.734434	0.355487	117.326	54.3882	NonSig
GTF2H4	0.490916	0.355255	990.755	887.227	NonSig
FAM124B	0.540555	0.355152	42.7111	33.6566	NonSig
CAMK1D	0.395717	0.354866	165.585	131.285	NonSig
TAF4B	0.556619	0.354806	9.1086	6.77539	NonSig
HSDL1	0.0317573	0.3544	216.329	167.324	NonSig
GPR146	0.237756	0.354312	245.171	194.251	NonSig
PCCA	0.165438	0.353986	1247.08	1008.91	NonSig
FN3K	0.189499	0.353535	2781.01	2263.26	NonSig
SLC6A9	0.545131	0.353479	61.3999	45.7021	NonSig
KREMEN1	0.144866	0.353461	80.3475	64.3925	NonSig
GNB5	0.208884	0.352457	767.297	599.637	NonSig
P2RX7	0.250031	0.352355	114.056	91.3568	NonSig
LINC01004	0.345258	0.352248	76.5714	54.4682	NonSig
FAM203A	0.361796	0.351695	827.235	667.082	NonSig
SCARNA13	0.395261	0.351117	118.606	96.0724	NonSig
TMCC1	0.142859	0.350899	837.504	496.675	NonSig
GARNL3	0.376885	0.350481	104.524	85.7348	NonSig
RAD21-AS1	0.498071	0.349805	3.41941	2.3468	NonSig
TMEM178B	0.713072	0.349549	13.8493	11.1357	NonSig
SPATC1	0.553778	0.349194	8.18256	7.41175	NonSig
SLC17A7	0.497883	0.349151	4.25847	3.2385	NonSig
ALAD	0.212882	0.349063	2861.16	2228.4	NonSig
KCNJ16	0.764557	0.349018	59.4822	10.7294	NonSig
FAM46C	0.439351	0.348883	80.4968	63.9889	NonSig
ACKR2	0.472726	0.348573	171.318	131.31	NonSig
PLCH2	0.705809	0.347039	147.378	194.536	NonSig
CERS2	0.207098	0.347026	17464.3	14665.9	NonSig
IGSF23	0.548803	0.346964	522.957	412.807	NonSig
FBXO31	0.363494	0.346335	1072.83	856.953	NonSig
GS1-259H13.2	0.62516	0.346334	16.5733	12.0809	NonSig
GJC3	0.54048	0.34623	25.861	21.1647	NonSig
CNDP1	0.688307	0.346062	97.4379	115.341	NonSig
CDO1	0.36062	0.345847	4242.85	3402.38	NonSig
VSIG2	0.655016	0.345761	149.079	71.8203	NonSig
MAOB	0.146804	0.345488	3466.96	2766.85	NonSig
GPX3	0.393792	0.345281	18575.8	15062.5	NonSig
CYP1B1-AS1	0.466584	0.344824	12.3317	10.1733	NonSig
ANKRD35	0.691307	0.344693	63.6361	52.9622	NonSig
CDHR5	0.481337	0.344513	3521.2	2810.38	NonSig
OGDHL	0.556619	0.34445	1178.71	950.501	NonSig
KCNIP3	0.647034	0.344388	66.3216	53.0066	NonSig
ALDH6A1	0.338868	0.343464	1611.67	1296.9	NonSig
RNASEL	0.292839	0.343318	51.8526	41.4751	NonSig
SMG7-AS1	0.338664	0.343291	4.07471	4.18666	NonSig
KRTAP5-10	0.665673	0.343265	5.25374	3.73885	NonSig
MLXIPL	0.411721	0.34302	9458.4	7482.09	NonSig
C9orf116	0.295264	0.343017	93.6895	77.8762	NonSig
C8orf48	0.618059	0.342492	12.6718	10.4311	NonSig
CSRP2	0.389375	0.342333	2234.23	1850.68	NonSig
FMO1	0.72788	0.341921	216.393	191.356	NonSig
GDPD4	0.679106	0.341576	41.372	37.7384	NonSig
PLCXD2	0.304082	0.341124	1094	986.845	NonSig
CNGA1	0.521137	0.3407	505.134	415.637	NonSig
BCAT2	0.305922	0.340356	1682.19	1310.37	NonSig
TTC3P1	0.411721	0.340004	38.0592	29.3916	NonSig
SH3BGR	0.136057	0.339979	190.655	151.131	NonSig
CES3	0.525106	0.339767	576.928	458.781	NonSig
NBPF1	0.128799	0.339078	359.323	289.396	NonSig
C3orf58	0.319024	0.33904	488.016	399.022	NonSig
C1orf226	0.257228	0.33902	280.516	216.333	NonSig
ZNF114	0.443567	0.338908	3.89964	3.41012	NonSig
AMY2B	0.436521	0.338865	534.043	439.073	NonSig
NOS1AP	0.348121	0.338559	79.9197	54.9153	NonSig
SNORD69	0.535222	0.338538	0	0	NonSig
ALG10	0.165512	0.338415	51.9757	37.8555	NonSig
HSD17B14	0.58822	0.337865	1995.83	1680.59	NonSig
TMEM116	0.119704	0.33777	305.445	252.171	NonSig
ADHFE1	0.427087	0.337424	1197.61	930.118	NonSig
RUNDC3A	0.669444	0.337087	24.0911	18.5981	NonSig
FOXRED2	0.164195	0.336996	305.842	241.469	NonSig
GOLGA8A	0.504579	0.336955	352.638	286.293	NonSig
SAMD15	0.491183	0.33689	4.97258	3.76869	NonSig
BTN2A2	0.0544472	0.336778	219.598	170.966	NonSig
MIR4477B	0.586281	0.33674	0	0	NonSig
BCL2L15	0.489426	0.336457	20.1639	24.5535	NonSig
TMCO6	0.238513	0.335678	912.474	705.133	NonSig
ADH4	0.69153	0.33559	13298.9	11133.6	NonSig
MKNK1-AS1	0.495727	0.335558	2.01239	1.65748	NonSig
AGAP9	0.576896	0.33553	93.4326	77.9789	NonSig
CCL14	0.523144	0.335232	369.02	347.373	NonSig
RSPH10B	0.644028	0.3349	4.24537	3.35631	NonSig
CAP2	0.215462	0.334865	441.811	344.473	NonSig
SLC38A5	0.559008	0.33472	66.3239	57.7844	NonSig
INTS4L2	0.441519	0.334158	0.590529	0.411947	NonSig
HLA-F-AS1	0.475143	0.333802	98.5944	75.1503	NonSig
NR6A1	0.282935	0.333576	63.7225	50.8847	NonSig
RGPD1	0.648126	0.333532	17.6257	16.8064	NonSig
TTC4	0.131612	0.333383	323.954	298.141	NonSig
CA14	0.562795	0.333266	121.435	92.3805	NonSig
NPL	0.448561	0.33278	632.794	533.215	NonSig
SNX8	0.078707	0.331873	1139.23	961.492	NonSig
ZBTB18	0.190993	0.331453	527.972	429.511	NonSig
SMIM5	0.660971	0.331344	22.5535	19.7775	NonSig
ARL17B	0.348739	0.331306	253.256	242.205	NonSig
ECHDC3	0.584611	0.33116	1686.53	1386.06	NonSig
RDM1	0.409877	0.330946	58.7437	50.5978	NonSig
TXNL4B	0.0927964	0.330836	306.031	244.672	NonSig
DDO	0.2887	0.330629	300.5	241.979	NonSig
GOLGA8S	0.64953	0.330579	4.12324	3.37933	NonSig
FOXA2	0.129967	0.330488	1116.11	900.372	NonSig
NOVA1	0.626519	0.330092	45.1295	36.8593	NonSig
ADH6	0.407179	0.330061	2480.59	2039.38	NonSig
GMPR	0.615245	0.329526	223.44	192.509	NonSig
PAX5	0.661711	0.329347	9.36705	9.22134	NonSig
DCXR	0.494546	0.329111	42600.9	34363.2	NonSig
MKL2	0.315141	0.329095	73.1184	61.369	NonSig
MERTK	0.333985	0.328853	395.92	316.653	NonSig
HIBADH	0.165512	0.328841	2096.48	1694.36	NonSig
MIR192	0.704007	0.328688	0	0	NonSig
IMPA1	0.0617802	0.328501	941.894	739.143	NonSig
SLC22A3	0.377525	0.328199	535.033	427.176	NonSig
SLC39A8	0.275796	0.327959	410.03	335.821	NonSig
SLC26A8	0.625474	0.327242	3.252	3.1613	NonSig
AKAP3	0.59156	0.32724	16.9472	12.1686	NonSig
ARHGAP32	0.100839	0.327157	70.2649	54.7434	NonSig
LMLN	0.316528	0.326803	43.0727	34.6811	NonSig
ATP6V0E2-AS1	0.43137	0.326651	16.6688	13.9009	NonSig
ZNF320	0.578664	0.32664	178.312	143.841	NonSig
TTPAL	0.259912	0.326316	232.785	198.212	NonSig
MTR	0.112869	0.325863	205.764	159.912	NonSig
NT5DC3	0.181972	0.32582	96.5424	77.2508	NonSig
TCEA3	0.0383212	0.325527	3670.66	2975.93	NonSig
ZNF117	0.395563	0.325147	53.9771	44.0656	NonSig
ZNF214	0.490795	0.324914	23.4016	17.641	NonSig
TTC31	0.194025	0.324408	730.576	592.842	NonSig
GNAT1	0.480259	0.324406	11.1486	9.44505	NonSig
MDGA1	0.649163	0.323845	53.5124	48.5341	NonSig
FOLH1B	0.731802	0.32371	86.1683	68.957	NonSig
GSDMC	0.745986	0.323672	18.2639	15.0801	NonSig
AKAP6	0.33953	0.323669	22.5054	19.1034	NonSig
NBPF3	0.427764	0.323362	37.7936	32.7457	NonSig
TEX30	0.1882	0.323255	1164.09	986.23	NonSig
OTUD3	0.201269	0.323184	56.2633	42.735	NonSig
TBC1D32	0.457281	0.322109	29.0656	21.2611	NonSig
SNPH	0.508405	0.321997	14.9487	12.1548	NonSig
ATP6V1B2	0.09456	0.321776	837.687	691.326	NonSig
PLD6	0.254658	0.321555	109.088	87.717	NonSig
NSUN5P2	0.586281	0.321545	690.321	623.438	NonSig
TEKT4P2	0.414123	0.321222	261.968	220.251	NonSig
EXTL3	0.055716	0.321213	195.714	163.263	NonSig
CDK18	0.425341	0.321181	429.893	341.217	NonSig
MIR4263	0.542521	0.320585	0	0	NonSig
ZNF540	0.269721	0.320473	40.6489	32.7504	NonSig
TMEM245	0.149273	0.320305	707.959	564.81	NonSig
SNORD17	0.678677	0.319929	200.032	123.579	NonSig
TXNDC16	0.175337	0.319794	125.805	102.05	NonSig
NEURL2	0.276153	0.319716	205.05	190.372	NonSig
CXCL10	0.669444	0.319692	1483.69	1225.61	NonSig
CXorf31	0.45793	0.319496	20.1487	13.3574	NonSig
PARGP1	0.402563	0.319329	50.9862	42.5548	NonSig
CCDC15	0.169125	0.318919	68.1323	52.0272	NonSig
FST	0.468864	0.318738	2523.65	2060.85	NonSig
ZNF704	0.323684	0.318628	105.335	84.5468	NonSig
ZCCHC6	0.231679	0.318613	554.101	464.699	NonSig
PPP2R2B	0.693651	0.318395	46.5016	40.9737	NonSig
UBAC2-AS1	0.385064	0.317765	37.606	30.8804	NonSig
TEX41	0.704007	0.317744	118.365	102.866	NonSig
CLMN	0.212423	0.317605	410.075	363.535	NonSig
MIR3671	0.583543	0.317104	0	0	NonSig
GPR155	0.288146	0.316964	124.938	98.785	NonSig
ROCK2	0.119867	0.316395	309.296	244.244	NonSig
LPCAT2	0.514409	0.316371	137.624	77.8811	NonSig
BTN2A3P	0.227719	0.316368	34.1076	27.1533	NonSig
THSD1	0.52615	0.316108	85.1645	69.4463	NonSig
RNU4-2	0.681529	0.315337	15541.8	4351.86	NonSig
KLHL31	0.363824	0.315245	17.1972	13.924	NonSig
SLC27A2	0.484132	0.315136	2865.64	2362.52	NonSig
LINC00535	0.648008	0.314979	16.4533	17.0618	NonSig
CAPN8	0.599926	0.314968	98.5839	98.7016	NonSig
TIGIT	0.630259	0.314913	49.2161	38.6662	NonSig
ZNF770	0.355735	0.314646	173.566	144.783	NonSig
GLI4	0.346172	0.314643	746.844	624.066	NonSig
PPIF	0.127477	0.314402	2635.62	2175.86	NonSig
EIF4EBP2	0.127224	0.31435	1257.75	1013.39	NonSig
CLCN5	0.0995274	0.314254	167.108	138.026	NonSig
WWOX	0.0872256	0.314238	261.536	217.374	NonSig
TOB2P1	0.405946	0.314023	44.6636	36.9643	NonSig
ABHD16A	0.288146	0.314004	1417.27	1319.38	NonSig
TESK2	0.181789	0.313792	104.135	85.4222	NonSig
ECI2	0.055606	0.31371	5649.65	4569.64	NonSig
LINC00925	0.78352	0.313674	25.8803	26.9985	NonSig
CNTF	0.451064	0.313549	8.38421	6.9846	NonSig
DBNDD1	0.585559	0.313546	512.298	404.914	NonSig
PLEK2	0.647404	0.313426	307.847	259.967	NonSig
AVPR2	0.665673	0.313355	8.02058	5.64847	NonSig
C5orf45	0.422966	0.313352	917.466	708.489	NonSig
MAGOH2	0.584719	0.313074	99.6854	78.1073	NonSig
CES1	0.598482	0.312952	63608.5	51989.3	NonSig
CXCL17	0.81015	0.312747	125.312	208.318	NonSig
APOA5	0.613248	0.312629	6648.14	5351.04	NonSig
TF	0.259912	0.312328	161617	131917	NonSig
FAM90A1	0.716593	0.312291	8.2038	4.25162	NonSig
MTMR10	0.0278365	0.312246	382.132	314.06	NonSig
LIMD1-AS1	0.613877	0.312205	457.804	407.2	NonSig
MORN2	0.230169	0.312142	664.804	556.262	NonSig
GCLC	0.16626	0.311952	1293.66	1019.64	NonSig
CEND1	0.594943	0.311897	7.11277	7.52681	NonSig
GUCY2D	0.637565	0.311849	6.27965	4.85753	NonSig
TDRKH	0.0957999	0.311761	201.232	161.009	NonSig
NPIPB5	0.557468	0.311684	867.646	727.911	NonSig
ASB14	0.275394	0.31137	4.60891	4.14748	NonSig
SNRNP25	0.172638	0.311356	1422.4	1183.61	NonSig
FEZF1-AS1	0.805981	0.311279	30.2792	24.5242	NonSig
LPAL2	0.586624	0.31108	80.4702	77.8762	NonSig
SALL1	0.194639	0.310708	427.548	352.602	NonSig
C19orf81	0.806562	0.310594	113.209	169.421	NonSig
HCN3	0.344546	0.310496	418.294	348.837	NonSig
TAF1	0.0421972	0.310477	195.395	152.946	NonSig
LINC00933	0.451064	0.310218	8.92206	11.3062	NonSig
ERMARD	0.182826	0.309633	908.944	763.741	NonSig
ACSM2B	0.551389	0.309562	7768.85	6581.88	NonSig
CRB1	0.679402	0.309207	2.31976	1.64648	NonSig
HOXA13	0.771745	0.30885	103.117	78.427	NonSig
CLK2	0.351119	0.308646	1591.22	1302.61	NonSig
MPL	0.604001	0.308609	3.71545	1.69409	NonSig
TIGD3	0.554346	0.308591	36.8171	30.1754	NonSig
KIF16B	0.0243127	0.308585	120.222	98.8424	NonSig
PCP4L1	0.713417	0.308574	139.057	110.883	NonSig
SLC38A6	0.142376	0.308558	403.288	329.23	NonSig
NEBL	0.734222	0.308544	52.2069	49.6505	NonSig
SLC25A16	0.208171	0.308459	641.671	510.759	NonSig
DBIL5P2	0.639108	0.308433	2.15862	1.40433	NonSig
PLK5	0.768844	0.308385	9.48583	7.33174	NonSig
NUBPL	0.218827	0.308155	169.182	144.861	NonSig
JAKMIP3	0.71218	0.307658	4.01283	3.4148	NonSig
PRPS2	0.323004	0.307548	531.981	436.761	NonSig
DOCK1	0.13085	0.307418	206.4	174.443	NonSig
MAPK4	0.729303	0.307334	39.5008	32.192	NonSig
DDI2	0.0551116	0.30721	302.373	247.191	NonSig
GPRASP1	0.456979	0.307055	30.5658	24.4526	NonSig
SLC47A1	0.359704	0.306977	1217.79	1008.56	NonSig
THAP10	0.286179	0.306926	48.5407	40.2998	NonSig
LINC00511	0.739657	0.306824	181.569	139.88	NonSig
DDX59	0.0247756	0.30672	726.671	601.591	NonSig
MAD1L1	0.104916	0.30667	1352.17	1098.15	NonSig
ZNF595	0.666708	0.30665	210.952	189.836	NonSig
F13B	0.48512	0.30628	2011.05	1632.05	NonSig
ZNF676	0.806883	0.305972	13.6729	11.0575	NonSig
CSRP1	0.339373	0.305771	1990.16	1668.97	NonSig
DIEXF	0.0889982	0.305522	120.745	97.8626	NonSig
GABARAPL1	0.438239	0.305493	1579.51	1281.7	NonSig
KCNRG	0.596897	0.305377	5.98214	6.0502	NonSig
ZNF395	0.190402	0.305265	456.911	368.722	NonSig
ELP3	0.0614327	0.305259	505.355	419.718	NonSig
ACOX2	0.309487	0.305089	4194.61	3463.75	NonSig
SLC38A4	0.470825	0.304983	3836.84	3151.8	NonSig
PLIN1	0.614033	0.304927	282.265	225.114	NonSig
P2RY2	0.499851	0.304757	71.7958	60.3771	NonSig
FAHD2A	0.112824	0.304705	1239.99	1053.31	NonSig
NEIL1	0.458859	0.30465	778.354	635.002	NonSig
HAAO	0.42152	0.304484	5333.97	4382.19	NonSig
ING1	0.136057	0.303925	449.892	367.213	NonSig
F11-AS1	0.514663	0.303775	7.4212	4.15377	NonSig
ZBTB7C	0.704007	0.303717	15.0741	11.7952	NonSig
CTSG	0.776309	0.303629	57.0167	42.1201	NonSig
SHPRH	0.163507	0.303397	41.1954	33.3682	NonSig
TTC34	0.626119	0.303382	5.39597	4.65963	NonSig
IRF4	0.702608	0.303247	19.3327	14.2776	NonSig
LYST	0.087671	0.302911	198.148	165.428	NonSig
2022-09-04	0.649245	0.302883	1446.74	1002.79	NonSig
SNORD83A	0.642512	0.302877	0	0	NonSig
CSAD	0.451064	0.302719	1753.8	1364.8	NonSig
SLC25A34	0.578957	0.302718	51.8279	44.7241	NonSig
ZNF862	0.41474	0.302326	144.315	118.452	NonSig
ZNF600	0.495727	0.302106	144.705	114.938	NonSig
ATP4A	0.561606	0.302069	3.50984	2.57016	NonSig
FGFR1OP	0.125	0.301844	303.583	268.205	NonSig
ZDHHC11	0.635579	0.301772	202.367	168.152	NonSig
TARBP1	0.281667	0.301635	1205.92	986.197	NonSig
SLC47A2	0.553355	0.300895	11.5433	5.14058	NonSig
CCDC42B	0.615545	0.300801	10.5665	9.17424	NonSig
IRF6	0.563064	0.300771	827.143	673.923	NonSig
AMOTL1	0.568017	0.300736	153.793	126.924	NonSig
GPR18	0.542265	0.300466	14.6925	12.0789	NonSig
CEP85	0.30392	0.300385	194.846	156.738	NonSig
MOGAT2	0.738437	0.300189	291.331	251.273	NonSig
ABCG8	0.51443	0.30005	850.797	695.889	NonSig
DNAAF3	0.637354	0.299809	32.1223	24.5479	NonSig
KPNA7	0.581267	0.2998	29.4379	25.0195	NonSig
DMGDH	0.498489	0.299782	1136.37	941.155	NonSig
MYOM2	0.6924	0.299344	68.1649	63.8376	NonSig
DENND5B	0.11187	0.29889	174.879	146.49	NonSig
ARNT	0.108297	0.29889	604.739	484.742	NonSig
ARHGAP42	0.414269	0.29886	62.3507	53.5596	NonSig
TSTD1	0.294474	0.298793	4598.62	3861.67	NonSig
MOGAT1	0.696891	0.298409	8.90019	7.25449	NonSig
CYB5R1	0.121032	0.298366	1914.49	1591.67	NonSig
DLGAP1	0.725035	0.298291	5.10361	4.45416	NonSig
SIK3	0.0594769	0.298199	306.465	254.411	NonSig
SERPINA9	0.698539	0.298106	7.41125	2.6346	NonSig
ZBTB37	0.0606246	0.298022	45.0293	36.3068	NonSig
GPRASP2	0.271276	0.297861	118.808	92.998	NonSig
TAS1R3	0.597092	0.297743	10.6768	32.4784	NonSig
FAM227B	0.264315	0.297616	98.8173	80.1091	NonSig
BLCAP	0.112869	0.297507	1388.81	1169.63	NonSig
IFNG	0.777681	0.297468	17.4115	16.4864	NonSig
NT5M	0.436058	0.297289	166.297	139.362	NonSig
PIM1	0.264387	0.297256	637.053	526.44	NonSig
SLC6A16	0.510707	0.296658	78.5456	63.1547	NonSig
ZFX-AS1	0.670696	0.296636	0	0.207437	NonSig
TSACC	0.308869	0.296599	113.718	105.996	NonSig
MSH5	0.580477	0.296284	441.344	402.622	NonSig
SPTBN4	0.606295	0.296126	67.0499	38.7388	NonSig
CYTL1	0.64097	0.295882	11.3122	9.95173	NonSig
RAMP2-AS1	0.651135	0.295726	35.4725	30.1862	NonSig
ORC3	0.105856	0.295331	511.018	410.773	NonSig
PIPOX	0.451592	0.295245	4210.82	3585.17	NonSig
SH2D4A	0.180886	0.295217	586.975	478.183	NonSig
STRA13	0.295515	0.29517	5615.93	4722.11	NonSig
CASK	0.104772	0.295134	465.98	391.371	NonSig
RDH16	0.675797	0.294972	2860.41	2399.74	NonSig
HIST1H2AK	0.599342	0.294953	31.5478	29.0526	NonSig
TMED6	0.571182	0.294892	142.633	124.052	NonSig
SYNGR4	0.712321	0.294453	11.4672	7.992	NonSig
SERPINA6	0.445552	0.294334	10143.2	8375.83	NonSig
RFPL2	0.739563	0.294193	8.1138	6.4263	NonSig
POGZ	0.253788	0.294157	746.08	625.052	NonSig
CES1P1	0.664163	0.294078	313.24	274.444	NonSig
C3orf67	0.525544	0.294067	86.8582	75.2387	NonSig
CPEB3	0.282935	0.293861	54.7243	45.7581	NonSig
MICU1	0.0789151	0.293755	1218.56	998.327	NonSig
UBL5	0.326158	0.293678	31817.7	28074.2	NonSig
SLC22A10	0.670696	0.293424	806.386	602.736	NonSig
FAM151A	0.778556	0.29333	261.583	184.629	NonSig
C6orf164	0.713508	0.293129	9.36089	7.80303	NonSig
KRTCAP2	0.520491	0.293045	11752.1	10876	NonSig
ARHGEF28	0.394164	0.292962	205.298	170.111	NonSig
PLA2G4B	0.729497	0.292906	192.493	187.499	NonSig
XYLB	0.18327	0.292725	465.68	388.727	NonSig
FAM117A	0.171424	0.292594	228.651	193.514	NonSig
CPPED1	0.239326	0.292044	778.942	634.521	NonSig
ZFAND5	0.487015	0.291978	5413.28	4532.19	NonSig
TIGD7	0.36398	0.291606	124.959	122.149	NonSig
TOB1	0.333855	0.291501	3081	2567.53	NonSig
INSIG1	0.588455	0.291391	10193.4	8379.32	NonSig
NEK3	0.446842	0.291233	539.431	446.156	NonSig
LRRC37A6P	0.671625	0.291177	6.44532	4.88735	NonSig
FBXO2	0.70877	0.291015	1400.38	1205.84	NonSig
SNX32	0.628293	0.290459	22.7855	18.869	NonSig
HHLA3	0.285083	0.290223	463.529	386.916	NonSig
E2F7	0.589873	0.290201	23.8145	21.8695	NonSig
ATP1B1	0.243088	0.290105	6365.63	5214.47	NonSig
PSMG3-AS1	0.346323	0.28996	113.67	98.523	NonSig
SCML1	0.208582	0.28966	708.618	597.354	NonSig
CLYBL	0.338442	0.289604	1137.96	950.384	NonSig
GNPDA1	0.228547	0.289572	515.714	445.877	NonSig
LINC00242	0.382659	0.289534	38.7601	30.4159	NonSig
RAPGEFL1	0.479894	0.289488	162.412	138.938	NonSig
GLUD1	0.393659	0.289438	8690.33	7054.73	NonSig
PMS2P4	0.114968	0.289339	156.78	123.268	NonSig
SYT5	0.758017	0.289104	9.81813	13.7375	NonSig
RAPGEF4	0.165512	0.288904	366.907	286.039	NonSig
ATP5G1	0.199339	0.28875	13130.5	11459.7	NonSig
PEX6	0.175337	0.288738	697.002	570.721	NonSig
DIO1	0.642512	0.288706	2752.11	2284.16	NonSig
MROH1	0.410322	0.288699	323.522	263.934	NonSig
DCSTAMP	0.712298	0.288473	24.636	19.0691	NonSig
MYCL	0.502288	0.28842	363.038	457.644	NonSig
SLC19A2	0.257276	0.288255	634.125	523.569	NonSig
CHAD	0.586153	0.288143	451.854	361.381	NonSig
CYP11A1	0.748316	0.287873	172.415	147.329	NonSig
MIR4458HG	0.432059	0.287493	218.312	194.709	NonSig
BAG1	0.181789	0.287414	2565.57	2173.73	NonSig
HSD3B1	0.818112	0.287302	25.381	25.3493	NonSig
C1orf101	0.383387	0.287186	22.6072	16.0084	NonSig
IL1R1	0.199167	0.287078	953.938	792.482	NonSig
ALOX15	0.723994	0.287033	7.25307	5.67503	NonSig
FAM35A	0.133297	0.287009	672.806	561.968	NonSig
GLRX2	0.199231	0.286817	1179.67	1003.56	NonSig
FBXW12	0.72788	0.286718	2.2419	1.91744	NonSig
RIBC1	0.389332	0.286713	23.2776	18.4009	NonSig
LINC00574	0.501736	0.286679	28.5346	24.4848	NonSig
LPA	0.52898	0.28661	122.527	103.419	NonSig
NLRP2	0.688505	0.286451	21.0091	9.91835	NonSig
BHLHB9	0.349761	0.286418	40.3192	33.1353	NonSig
ZNF697	0.177321	0.286403	73.782	62.3415	NonSig
TGFBR3	0.446327	0.286248	155.71	127.95	NonSig
AGL	0.385767	0.28618	276.553	235.617	NonSig
ARRDC4	0.649163	0.285878	299.507	259.698	NonSig
KIAA1161	0.302508	0.285873	528.208	431.698	NonSig
NPIPB3	0.620392	0.285637	1330.76	1248.96	NonSig
MSTO2P	0.539666	0.285573	124.346	98.0639	NonSig
CRNDE	0.658051	0.285522	444.084	379.059	NonSig
POLB	0.250031	0.285303	1184.71	994.704	NonSig
QPCT	0.661876	0.28524	116.341	101.363	NonSig
FAM228B	0.358671	0.285006	198.175	155.162	NonSig
RAB11FIP2	0.055716	0.284878	117.254	101.512	NonSig
KCNN2	0.667274	0.28471	31.1804	35.3887	NonSig
GADD45G	0.639108	0.284665	4627.49	4137.97	NonSig
LRRC58	0.0909162	0.28465	322.919	270.425	NonSig
QDPR	0.357685	0.284518	3294.95	2757.57	NonSig
SUMO4	0.670696	0.284471	21.3069	17.7905	NonSig
NDUFA6-AS1	0.644028	0.284217	705.392	588.972	NonSig
C1orf56	0.177626	0.283977	341.587	284.202	NonSig
AGAP4	0.617593	0.283966	158.468	127.359	NonSig
DPYS	0.580071	0.283883	7395.09	6095.88	NonSig
RPS6KA3	0.265124	0.283822	772.133	619.426	NonSig
ZC3H12C	0.288146	0.2838	36.4965	30.1679	NonSig
EXOC8	0.0652351	0.283769	155.048	127.874	NonSig
KIAA1467	0.273472	0.283698	44.1026	37.161	NonSig
RHBDL1	0.494154	0.28367	140.473	114.744	NonSig
ZNF517	0.487015	0.283615	456.212	374.276	NonSig
GABPB2	0.311363	0.283536	120.05	102.48	NonSig
TUBA3D	0.669444	0.283193	36.9822	50.0322	NonSig
OTUD6B	0.180886	0.283137	205.287	169.534	NonSig
PALM3	0.639793	0.283077	394.43	351.047	NonSig
ANKRD37	0.502288	0.282914	380.723	316.185	NonSig
CCDC14	0.386015	0.282714	556.284	450.647	NonSig
SCAMP5	0.584611	0.282634	323.424	278.318	NonSig
DHRS11	0.175183	0.282507	566.127	475.72	NonSig
FETUB	0.710183	0.282344	1784.82	1446.54	NonSig
KLHL10	0.661932	0.282259	3.05155	2.16124	NonSig
TPP2	0.0447145	0.282132	619.043	518.351	NonSig
ANKRD61	0.395261	0.282112	6.127	5.24048	NonSig
AIG1	0.192416	0.282079	4508.02	3809.82	NonSig
FHOD3	0.735834	0.281714	67.3591	59.645	NonSig
PTPRD	0.704007	0.281417	55.7557	41.0269	NonSig
ZNF585A	0.409877	0.280843	524.913	433.56	NonSig
ACSL5	0.561606	0.280697	1647.34	1349.65	NonSig
ACADSB	0.479548	0.280539	1934.52	1587.59	NonSig
FEM1A	0.560268	0.280013	226.414	211.432	NonSig
C21orf90	0.736451	0.279927	75.9619	68.2067	NonSig
C11orf94	0.651135	0.2799	0.293315	0.787928	NonSig
RPS10P7	0.586281	0.279725	49.6242	39.5386	NonSig
GOLGA6L4	0.607458	0.279564	64.7753	55.5733	NonSig
ZNF677	0.610332	0.27956	76.5825	60.7741	NonSig
ARMC5	0.447412	0.279317	358.78	304.356	NonSig
ABCA4	0.604001	0.279186	44.6879	43.913	NonSig
PCBD1	0.21955	0.278964	7714	6480.46	NonSig
NUPR1	0.578946	0.278788	24231.8	21811.1	NonSig
FGF14	0.77641	0.278643	59.4913	50.478	NonSig
KCNIP2	0.597637	0.278465	30.218	23.7983	NonSig
ABCA8	0.70522	0.2781	376.32	305.497	NonSig
SOCS7	0.400996	0.278075	39.922	31.7777	NonSig
APOOL	0.41474	0.277845	135.033	112.58	NonSig
COG2	0.0504627	0.277817	457.846	382.758	NonSig
UST	0.670696	0.277797	131.03	36.8724	NonSig
ANKLE1	0.677505	0.277435	15.8944	13.2876	NonSig
ETNPPL	0.709292	0.277152	1224.66	1057.44	NonSig
UBE4A	0.333985	0.276977	222.377	192.93	NonSig
KLHL12	0.0108722	0.276871	497.5	415.384	NonSig
FAT1	0.455844	0.275868	1108.54	928.263	NonSig
ZACN	0.672757	0.275828	247.753	209.876	NonSig
IKZF2	0.510971	0.275793	14.8306	11.6254	NonSig
MTPN	0.525544	0.275505	545.314	477.081	NonSig
ZSCAN21	0.205606	0.275443	325.783	286.98	NonSig
TMEM198B	0.566032	0.275263	351.304	296.344	NonSig
ZNF623	0.230424	0.275222	147.419	124.471	NonSig
SLC26A5	0.631134	0.275106	1.9286	1.47166	NonSig
KIAA0196	0.18241	0.275071	741.017	647.04	NonSig
CCNB3	0.458859	0.275026	22.0105	15.9243	NonSig
HIST1H2BF	0.785117	0.274987	12.4009	9.90063	NonSig
BHLHE40-AS1	0.681529	0.274939	11.7958	13.3387	NonSig
DDAH1	0.338442	0.274711	1427.75	1222.96	NonSig
CALCOCO1	0.338442	0.274472	1203	1025.61	NonSig
NPAS3	0.755258	0.274423	3.15767	3.05408	NonSig
F5	0.271249	0.274419	9977.96	8914.08	NonSig
CYB5RL	0.300227	0.27441	90.1004	85.5814	NonSig
TOR1AIP2	0.169497	0.274331	1038.35	870.822	NonSig
MPLKIP	0.190236	0.274238	300.546	256.461	NonSig
MIR194-2	0.584047	0.274225	6.16468	4.89876	NonSig
NOL6	0.0801595	0.274003	511.195	426.524	NonSig
ECT2L	0.593669	0.27385	1.42775	0.923866	NonSig
GID4	0.0768272	0.273812	107.009	90.2947	NonSig
CGNL1	0.324404	0.27318	489.279	423.649	NonSig
ZNF471	0.702584	0.273049	29.1528	21.3182	NonSig
ADAT2	0.414286	0.273024	143.907	119.614	NonSig
LGALS8	0.169069	0.273022	1122.95	920.53	NonSig
PHKG1	0.457455	0.27296	32.7208	23.0752	NonSig
RFESD	0.341417	0.272936	81.0766	71.7335	NonSig
CMTR1	0.0387914	0.272902	558.8	454.094	NonSig
GRAMD1C	0.553523	0.272751	215.468	182.711	NonSig
COA6	0.381486	0.272607	3708.62	3360.34	NonSig
MAATS1	0.719653	0.272594	50.9981	42.1141	NonSig
CDC14B	0.393659	0.272253	307.984	247.973	NonSig
PTMS	0.341417	0.272171	24248	21041.9	NonSig
UROC1	0.775835	0.2721	627.159	532.763	NonSig
MOGAT3	0.612084	0.272034	483.615	407.371	NonSig
CYP2S1	0.71218	0.271812	53.4366	39.9405	NonSig
SLC17A4	0.618059	0.271798	710.91	596.23	NonSig
SNORD100	0.596897	0.27179	0	0	NonSig
SORBS2	0.372103	0.271762	1392.11	1116.16	NonSig
HOXD9	0.759213	0.271467	47.5001	40.5882	NonSig
FAM189B	0.177911	0.27143	555.684	473.546	NonSig
THEM4	0.119152	0.271357	536.345	455.695	NonSig
ABRACL	0.623565	0.27135	895.735	765.435	NonSig
KLHL15	0.18397	0.271318	92.0029	78.0264	NonSig
AP5Z1	0.126534	0.270943	923.872	789.001	NonSig
S100A6	0.673004	0.270802	4339.4	4423.96	NonSig
CAB39L	0.311363	0.270777	65.5844	56.3262	NonSig
CTAGE7P	0.606295	0.270597	5.78997	5.02918	NonSig
SLC26A3	0.790933	0.270553	76.5329	39.1269	NonSig
COL5A3	0.704007	0.270373	267.331	231.022	NonSig
APBA1	0.664577	0.270287	164.607	129.542	NonSig
CPN2	0.469996	0.270125	1969.65	1663.62	NonSig
DCAKD	0.161561	0.269688	663.604	551.63	NonSig
TPSAB1	0.788332	0.26964	273.471	299.752	NonSig
HPS1	0.179134	0.269543	1032.12	876.183	NonSig
PDZK1	0.257804	0.26953	5235.07	4470.02	NonSig
CES5A	0.752235	0.269417	23.2608	20.2704	NonSig
KLHL41	0.71218	0.269309	7.44278	8.90945	NonSig
ATXN1L	0.095608	0.269281	131.244	112.937	NonSig
2022-03-08	0.0975247	0.26913	341.177	288.117	NonSig
OGDH	0.177911	0.269129	1182.69	1002.86	NonSig
ZNF808	0.505804	0.269024	56.5294	44.0668	NonSig
FAAH	0.452877	0.268744	951.02	809.365	NonSig
SC5D	0.464435	0.268635	2671.6	2268.42	NonSig
LRIT3	0.746737	0.268558	2.85177	2.34383	NonSig
FOXD2-AS1	0.552814	0.268527	71.3842	59.8874	NonSig
RPLP0P2	0.775835	0.268518	23.2429	12.8294	NonSig
FSBP	0.680516	0.268257	18.6937	20.5898	NonSig
NDUFB6	0.22318	0.268178	2338.68	2100.71	NonSig
TMEM45B	0.663464	0.26816	1592.64	1342.11	NonSig
CELF5	0.805981	0.26805	31.3719	26.9921	NonSig
CHPT1	0.195693	0.267932	4080.79	3435.65	NonSig
MANEAL	0.543078	0.267244	388.88	338.719	NonSig
CDCP1	0.70813	0.267044	19.7798	21.6039	NonSig
TRPA1	0.767922	0.267006	4.88114	5.12326	NonSig
HINT3	0.146133	0.266938	382.413	325.556	NonSig
FATE1	0.70531	0.266613	20.8103	17.4248	NonSig
CDKAL1	0.137854	0.266599	155.743	126.595	NonSig
EPDR1	0.586281	0.266553	315.42	267.189	NonSig
GRTP1	0.36062	0.266153	1154.24	980.965	NonSig
ZNF280B	0.771905	0.265986	3.98056	3.28935	NonSig
WDR31	0.451064	0.265955	35.2415	29.4854	NonSig
ADRA1A	0.756388	0.265856	91.5464	77.1243	NonSig
SS18L1	0.354864	0.265721	472.043	399.786	NonSig
WEE2-AS1	0.427764	0.265568	76.6346	68.7958	NonSig
DMD	0.388015	0.265293	382.032	322.016	NonSig
COLEC12	0.747924	0.265286	33.6855	27.5573	NonSig
RRH	0.712298	0.265247	1.7144	1.25611	NonSig
WASF1	0.334612	0.265161	229.366	192.832	NonSig
FAM63A	0.168348	0.264817	460.046	385.926	NonSig
CAHM	0.452877	0.264689	82.5199	67.514	NonSig
WDR3	0.128406	0.264444	131.9	110.86	NonSig
AIM1	0.536195	0.264415	89.7757	68.3352	NonSig
SLC25A33	0.333439	0.264359	527.36	449.379	NonSig
TMEM8B	0.294346	0.264251	159.741	134.639	NonSig
SLC12A5	0.661876	0.264238	71.2358	75.102	NonSig
LRRC3	0.631134	0.263964	132.921	110.032	NonSig
FAM86B1	0.629364	0.263859	25.7297	21.8892	NonSig
NSFP1	0.704007	0.263698	13.8429	12.3793	NonSig
GOLT1A	0.306327	0.263324	3233.88	2798.31	NonSig
TAS2R20	0.647404	0.263266	13.5445	11.6229	NonSig
KDM5D	0.788336	0.263248	285.339	230.068	NonSig
DIRC2	0.13867	0.263106	159.149	134.751	NonSig
REPS1	0.180491	0.263069	544.689	486.591	NonSig
ASAH1	0.323811	0.262989	1731.88	1476.93	NonSig
CCDC153	0.471736	0.262869	26.9666	23.5174	NonSig
BMS1P18	0.670673	0.262811	13.3532	10.124	NonSig
TRIM38	0.350468	0.262749	257.369	220.996	NonSig
FAM35BP	0.545544	0.26271	119.014	114.143	NonSig
ROS1	0.831884	0.26235	5.11553	4.03266	NonSig
TOR1AIP1	0.167627	0.26235	645.288	538.251	NonSig
UTY	0.793985	0.26234	58.6755	50.9961	NonSig
RBKS	0.243736	0.262179	480.32	417.118	NonSig
AKR7A3	0.740176	0.262126	2311.71	2004.5	NonSig
ZNF507	0.233914	0.261819	135.219	110.763	NonSig
DCST2	0.697334	0.261648	101.822	82.8477	NonSig
ODF3L2	0.672146	0.261566	9.15198	5.98826	NonSig
SLC15A2	0.527446	0.261527	22.8398	17.7846	NonSig
AP4B1-AS1	0.665831	0.261346	9.36547	7.80004	NonSig
FGGY	0.686499	0.261339	2884.04	2477.9	NonSig
CCDC30	0.457455	0.261319	29.4033	22.9275	NonSig
RGPD4	0.616035	0.261311	0.172059	0.488356	NonSig
KIAA1045	0.75391	0.261256	2.64357	1.8346	NonSig
HYAL3	0.452166	0.261184	238.634	206.282	NonSig
TP73	0.710858	0.26105	45.344	39.2013	NonSig
MAPKAPK2	0.163873	0.260932	1389.52	1175.95	NonSig
MAOA	0.397091	0.26052	2165.9	1869.74	NonSig
MAPK8IP1	0.504581	0.260413	133.956	115.389	NonSig
GAS5-AS1	0.356232	0.260406	38.5279	31.9532	NonSig
CCL8	0.707401	0.260349	30.9481	35.6997	NonSig
DENND2C	0.446842	0.260326	151.063	131.224	NonSig
CKMT2	0.607365	0.260263	46.9733	24.8472	NonSig
UQCRBP1	0.681529	0.260178	4.37869	4.26492	NonSig
ASB16	0.497571	0.260137	30.8172	26.111	NonSig
NELL2	0.738907	0.26011	32.0255	26.5793	NonSig
FAM35DP	0.479942	0.260057	140.924	119.046	NonSig
ENPP1	0.288014	0.260026	488.298	415.514	NonSig
SMIM10	0.648492	0.259998	57.7289	67.1278	NonSig
KCNC3	0.569568	0.25984	65.8819	55.6356	NonSig
MTRNR2L2	0.562361	0.259782	59.5525	50.6016	NonSig
MIR568	0.599966	0.259508	0	0	NonSig
COX7A2	0.319024	0.259247	13221.9	11601.6	NonSig
MIA3	0.102396	0.259023	1490.95	1293.92	NonSig
ZNF76	0.131238	0.259021	698.851	577.646	NonSig
GPAT2	0.636312	0.258895	43.8566	37.2941	NonSig
MIR3682	0.591373	0.258875	0	0	NonSig
COL4A4	0.649163	0.258609	15.5705	13.3526	NonSig
WDR65	0.728544	0.258515	42.323	34.6427	NonSig
B3GNT4	0.629024	0.258498	25.8909	24.9549	NonSig
RMND5A	0.165438	0.258434	634.226	532.956	NonSig
BTBD9	0.159406	0.258338	52.5384	43.4818	NonSig
ZFAND4	0.118458	0.258275	175.159	150.545	NonSig
WISP3	0.657833	0.258258	8.61554	8.1583	NonSig
IGSF8	0.353194	0.257987	2206.47	1853.19	NonSig
ZNF367	0.481337	0.257849	179.62	152.853	NonSig
MT1H	0.790679	0.257807	8408.42	7184.57	NonSig
FAN1	0.288014	0.257801	221.799	192.757	NonSig
EBP	0.41474	0.257649	14238.2	12336.2	NonSig
TMPPE	0.493177	0.257641	9.51066	8.35498	NonSig
MAPK11	0.58822	0.25763	200.002	173.304	NonSig
ASB9	0.621257	0.257622	410.676	345.455	NonSig
FERMT1	0.77413	0.257594	40.3087	34.5138	NonSig
LINC00896	0.752295	0.257573	42.0279	40.0756	NonSig
TRABD2A	0.712196	0.257548	142.835	123.092	NonSig
NPW	0.792195	0.257413	1628.29	2021.13	NonSig
GNRH1	0.586281	0.257298	38.182	33.0365	NonSig
EVA1A	0.406593	0.256936	2396.97	2039.35	NonSig
MCMDC2	0.393659	0.256915	30.1389	24.4387	NonSig
ZNF665	0.677905	0.256765	26.3538	25.5212	NonSig
RBP4	0.448708	0.256508	203105	171899	NonSig
DUSP23	0.561819	0.256129	11386.4	10299.1	NonSig
PINX1	0.295515	0.255734	286.292	251.419	NonSig
SLC22A7	0.713789	0.255414	5912.2	5179.21	NonSig
RPA3	0.411721	0.255412	1872.5	1633.35	NonSig
PGM2	0.462861	0.255355	340.881	300.175	NonSig
STARD10	0.428884	0.255311	16981.2	14535.6	NonSig
NUS1	0.153909	0.255302	555.188	479.479	NonSig
CBR1	0.477894	0.25529	9480.94	10958.7	NonSig
2022-03-02	0.303922	0.255278	2998.62	2546.56	NonSig
AKR1C1	0.681266	0.255261	20106.1	17850.2	NonSig
RCBTB1	0.133855	0.254967	189.835	163.249	NonSig
CEP164	0.302931	0.254768	379.398	334.303	NonSig
ADRBK2	0.650086	0.254435	80.0843	67.0914	NonSig
MSTO1	0.273551	0.254435	1337.55	1137.47	NonSig
TM7SF2	0.451064	0.254358	5334.21	4441.3	NonSig
ZNF461	0.319196	0.254309	93.0063	81.6514	NonSig
MAGI2-AS3	0.708301	0.254132	185.012	156.83	NonSig
LGALS8-AS1	0.669488	0.254048	17.6142	17.4185	NonSig
L3HYPDH	0.341075	0.253871	705.007	583.976	NonSig
ADORA2A-AS1	0.537195	0.253625	518.222	431.047	NonSig
GAL3ST2	0.841134	0.253622	20.9281	16.8821	NonSig
RRAGD	0.523796	0.25354	585.727	518.297	NonSig
CRTC2	0.198556	0.253454	1144.42	966.164	NonSig
RPS6KC1	0.144866	0.253392	236.212	189.489	NonSig
MBTPS2	0.216207	0.253364	268.609	230.205	NonSig
ZNRD1-AS1	0.441894	0.253316	29.0668	25.1084	NonSig
A1CF	0.205606	0.253294	1457.41	1286.1	NonSig
GALNT15	0.659993	0.253159	26.9422	22.8806	NonSig
IGIP	0.223501	0.252739	211.963	183.519	NonSig
PPARGC1B	0.451893	0.252715	21.7809	20.3174	NonSig
ABCG5	0.606295	0.252676	1164.62	984.044	NonSig
CC2D2B	0.716077	0.252668	2.69107	3.14545	NonSig
ZNF850	0.472575	0.252606	18.29	15.5869	NonSig
GLUD2	0.626503	0.252344	241.246	195.958	NonSig
A2M	0.64559	0.252323	17432	15636.7	NonSig
APLN	0.646279	0.252073	125.728	102.812	NonSig
TUBGCP3	0.2185	0.252066	348.107	292.622	NonSig
PHYHIPL	0.686564	0.251899	265.506	214.55	NonSig
DPH2	0.163339	0.251849	540.072	456.87	NonSig
MFSD2A	0.830748	0.251835	903.589	770.494	NonSig
SH2D1B	0.648132	0.251733	8.25801	7.19458	NonSig
FAM166B	0.599926	0.251496	28.4585	24.1067	NonSig
C2orf54	0.800164	0.251475	620.39	528.625	NonSig
ABCC4	0.629277	0.251467	102.946	89.4735	NonSig
TSPYL4	0.410329	0.251203	110.896	93.6263	NonSig
EPHX4	0.704776	0.251097	18.6824	14.8238	NonSig
TUBE1	0.5161	0.250871	415.059	350.385	NonSig
TMEM74B	0.706178	0.250749	261.854	237.685	NonSig
IDS	0.746737	0.250648	66.6376	53.9107	NonSig
C16orf96	0.720645	0.250551	2.94711	2.5307	NonSig
TPRG1L	0.266422	0.250525	1090.39	933.237	NonSig
GPR89B	0.499722	0.250468	379.723	328.074	NonSig
PSMD6-AS2	0.621997	0.250367	7.40177	6.59235	NonSig
ZNF503-AS2	0.408007	0.250208	139.839	116.005	NonSig
OTC	0.704007	0.250198	2692.46	2262.34	NonSig
CYP2C8	0.75184	0.250117	5421.28	4688.41	NonSig
HSD17B1	0.282935	0.250054	73.5215	70.8165	NonSig
ROMO1	0.500931	0.249939	17865.5	16482.1	NonSig
USH2A	0.746737	0.249838	24.9457	21.885	NonSig
BTAF1	0.320539	0.249503	277.257	221.52	NonSig
FMO5	0.498566	0.249317	4409.54	3653.32	NonSig
OAF	0.383387	0.2493	5168.86	4437.79	NonSig
BBS2	0.305696	0.249266	408.627	339.259	NonSig
C1orf213	0.467896	0.249219	51.0068	49.7573	NonSig
TMEM170B	0.395563	0.249022	147.519	123.089	NonSig
PPP1R3F	0.602066	0.248905	114.326	97.175	NonSig
CCDC28A	0.215731	0.24888	651.934	557.01	NonSig
MURC	0.554961	0.248616	9.49329	8.6213	NonSig
HLA-J	0.619521	0.24852	16.2719	13.5949	NonSig
PAXIP1-AS1	0.264387	0.248401	289.541	245.188	NonSig
TUFT1	0.343451	0.248383	217.727	184.993	NonSig
PRSS30P	0.693651	0.248375	8.88902	5.81905	NonSig
ZNF707	0.296298	0.248357	269.647	230.077	NonSig
UBQLN2	0.136142	0.248198	456.206	395.352	NonSig
PDE6C	0.664431	0.248197	8.74783	7.66779	NonSig
TMEM144	0.606075	0.247901	45.448	39.5463	NonSig
WWTR1-AS1	0.584611	0.247741	5.64823	5.68061	NonSig
FRG1B	0.296277	0.247722	191.907	184.151	NonSig
SYT7	0.736532	0.247581	719.572	619.25	NonSig
LRRC8E	0.586281	0.247527	73.0577	71.6468	NonSig
ZNF28	0.642512	0.247304	378.387	352.217	NonSig
KDM1B	0.281945	0.247248	141.275	121.378	NonSig
MIR142	0.742692	0.247205	55.4074	47.1707	NonSig
IPO8	0.118571	0.247185	320.949	278.842	NonSig
CENPW	0.561819	0.247151	626.949	555.586	NonSig
MYC	0.659002	0.246986	960.967	803.387	NonSig
FAM157A	0.684778	0.246974	6.99627	6.89231	NonSig
FAF1	0.132496	0.246844	779.606	682.601	NonSig
CCDC158	0.641674	0.24672	10.1957	9.63012	NonSig
ACRC	0.517011	0.246679	33.8916	30.3013	NonSig
GABPB1-AS1	0.333439	0.246653	221.978	186.179	NonSig
HSD17B10	0.267277	0.246619	7124.96	6195.23	NonSig
ADORA2A	0.587683	0.246593	276.956	269.674	NonSig
DERA	0.274109	0.246427	1505.14	1256.49	NonSig
PCAT6	0.666234	0.246372	76.6063	68.3084	NonSig
ATHL1	0.740081	0.246256	979.346	1135.01	NonSig
CASC10	0.535005	0.246075	367.566	311.629	NonSig
PROX2	0.612376	0.246075	1.89077	1.90217	NonSig
PEX3	0.322004	0.246042	384.577	337.965	NonSig
CASQ1	0.726303	0.245948	7.04761	6.04542	NonSig
BCKDHB	0.36341	0.245862	763.956	634.911	NonSig
SLX4IP	0.368899	0.245681	21.8327	17.9138	NonSig
AFMID	0.193347	0.245661	4998.59	4413.77	NonSig
ZNF81	0.305696	0.245632	45.8735	38.4803	NonSig
ST3GAL6-AS1	0.612916	0.245593	29.0699	21.1231	NonSig
DNMT3B	0.510035	0.245521	44.9966	37.4459	NonSig
CLN8	0.395163	0.245259	206.448	190.081	NonSig
C8orf59	0.276476	0.245248	4395.68	4129.67	NonSig
SMG1P1	0.624912	0.245198	79.6255	79.7263	NonSig
CNKSR3	0.266054	0.245187	529.115	453.639	NonSig
OAZ3	0.481462	0.245183	77.8899	77.3757	NonSig
AARSD1	0.630259	0.245048	1288.61	1248.85	NonSig
MAP3K9	0.262473	0.244844	36.5596	31.1258	NonSig
FZD3	0.640137	0.244734	23.2819	21.1101	NonSig
MIR635	0.497137	0.24467	0	0	NonSig
REEP1	0.772258	0.244567	42.922	35.3237	NonSig
KAT2B	0.370496	0.244498	348.931	301.997	NonSig
LINC00470	0.826965	0.244489	77.1331	51.7055	NonSig
RRNAD1	0.145446	0.244481	1302.92	1082.26	NonSig
TP53BP2	0.214389	0.244473	626.9	531.093	NonSig
NMNAT3	0.505804	0.244472	124.674	107.865	NonSig
ZBTB10	0.325826	0.244412	159.515	129.613	NonSig
LINC00894	0.649642	0.244334	103.16	72.3649	NonSig
ZBTB38	0.363824	0.244197	340.698	291.272	NonSig
MIEN1	0.18397	0.244087	2788.94	2478.03	NonSig
ZNF550	0.529637	0.243983	98.4315	83.8154	NonSig
MLLT6	0.399808	0.243816	504.588	433.327	NonSig
MT1E	0.795609	0.243814	11948.4	14349.4	NonSig
ANKRD42	0.208582	0.243813	93.6452	80.6562	NonSig
DLAT	0.305922	0.24364	468.339	399.344	NonSig
NSUN5P1	0.599342	0.243627	1145.72	1008.97	NonSig
COX6C	0.542521	0.243599	35742.5	32164	NonSig
HEXA-AS1	0.673917	0.243522	6.26424	5.53439	NonSig
CDK5	0.30392	0.243488	532.408	474.415	NonSig
DNAH7	0.71589	0.243475	6.1291	5.12891	NonSig
DZANK1	0.445313	0.243308	27.8025	23.7816	NonSig
SIK2	0.347514	0.24322	446.923	377.692	NonSig
KIAA0907	0.419482	0.243195	802.815	683.677	NonSig
MFSD3	0.439351	0.243092	1849.24	1591.76	NonSig
ZNF775	0.398037	0.242955	641.669	561.617	NonSig
MAB21L3	0.733057	0.242834	15.6715	13.6158	NonSig
OGT	0.304108	0.242795	893.877	734.59	NonSig
FANK1	0.696215	0.242773	8.43708	8.22106	NonSig
MXI1	0.308984	0.242773	504.158	416.19	NonSig
ZFYVE1	0.190402	0.242651	289.965	243.181	NonSig
DCDC2B	0.721915	0.242558	2.30507	2.29279	NonSig
NIN	0.359561	0.242491	170.3	147.262	NonSig
CCDC84	0.54412	0.242438	615.42	528.787	NonSig
MTTP	0.54412	0.242363	1477.18	1267.01	NonSig
CDON	0.43382	0.242352	33.8229	28.0862	NonSig
TMEM92	0.807001	0.242327	235.26	208.438	NonSig
WBP1	0.468004	0.24214	2714.96	2720.63	NonSig
ACSS3	0.618059	0.241941	708.217	588.308	NonSig
RMND1	0.221564	0.241799	692.634	595.467	NonSig
MFAP3L	0.746737	0.241763	130.338	115.823	NonSig
NKG7	0.670696	0.241509	500.626	440.632	NonSig
TMEM110	0.382659	0.241409	983.551	921.542	NonSig
OPHN1	0.587769	0.241166	14.0904	13.1337	NonSig
ERI1	0.346021	0.240963	123.962	103.076	NonSig
CBLN3	0.679303	0.240932	42.0912	42.746	NonSig
ZNF572	0.457455	0.240824	42.6171	35.6298	NonSig
MRAP2	0.763169	0.240767	68.0614	56.6647	NonSig
ELOVL2	0.468864	0.24075	1168.06	1001.51	NonSig
SRP14-AS1	0.411721	0.240747	208.516	171.77	NonSig
WDTC1	0.165585	0.240713	359.918	306.391	NonSig
DDIT4L	0.74638	0.24055	15.4588	7.26029	NonSig
EPB41L4B	0.490516	0.240315	678.763	581.639	NonSig
PCMTD2	0.178208	0.240222	917.23	768.424	NonSig
ADCYAP1R1	0.770068	0.239882	3.39213	2.19664	NonSig
USP51	0.677905	0.23982	22.994	20.1824	NonSig
VPS41	0.0391134	0.239797	389.33	326.155	NonSig
2022-03-01	0.499731	0.239793	1738.16	1485.53	NonSig
RBM12B-AS1	0.709386	0.239769	15.4897	13.914	NonSig
ZNF304	0.389375	0.239769	77.9768	65.0931	NonSig
R3HCC1	0.339259	0.239745	755.984	662.356	NonSig
RNF5P1	0.673917	0.239632	48.7491	43.8633	NonSig
SUV39H1	0.164195	0.23947	258.486	215.659	NonSig
HESX1	0.489426	0.239146	61.6395	55.4335	NonSig
SLC7A10	0.741024	0.239082	38.6765	35.1181	NonSig
B3GAT2	0.665673	0.239058	7.53297	6.50358	NonSig
ZDHHC19	0.729497	0.239027	98.7287	85.8004	NonSig
FRA10AC1	0.273551	0.238847	887.424	760.601	NonSig
SLC39A14	0.497571	0.238843	2789.54	2391.38	NonSig
APTX	0.087393	0.238686	710.057	621.654	NonSig
CHN2	0.459182	0.238388	539.296	440.456	NonSig
URB1	0.19608	0.238375	91.4339	77.7416	NonSig
ADPRHL1	0.649536	0.238165	98.623	88.079	NonSig
ZNF599	0.411721	0.23807	151.463	129.154	NonSig
LIN7A	0.383789	0.237909	316.612	271.082	NonSig
CARKD	0.461958	0.23764	1164.43	1052.91	NonSig
MB	0.806641	0.237601	49.6897	44.6612	NonSig
C1orf192	0.50238	0.237485	25.7795	19.9813	NonSig
CHRNA5	0.806988	0.237437	25.4672	22.2748	NonSig
MICAL2	0.50499	0.237422	247.293	218.6	NonSig
MICAL3	0.35145	0.237396	321.888	264.277	NonSig
AP5M1	0.179072	0.237385	337.758	295.254	NonSig
ZNF547	0.568067	0.237123	48.4833	40.5956	NonSig
FAM217A	0.757535	0.237059	1.35151	3.19122	NonSig
TMEM133	0.403222	0.236892	121.591	107.98	NonSig
ZNF675	0.438011	0.236874	73.9795	64.1182	NonSig
S100A13	0.569192	0.236852	3980.85	5132.91	NonSig
UBE3D	0.270612	0.236719	109.679	94.1222	NonSig
EVPL	0.848039	0.236661	47.6229	39.0639	NonSig
ADCK3	0.288146	0.236552	2310.4	1989.25	NonSig
ZC3H3	0.558079	0.23647	525.423	442.77	NonSig
HEBP2	0.301593	0.236287	2160.26	1926.12	NonSig
NUDT6	0.525106	0.236254	336.648	305.759	NonSig
MT1DP	0.78352	0.236141	244.182	571.293	NonSig
ZKSCAN1	0.200333	0.236046	877.707	751.671	NonSig
ATP5O	0.440433	0.235995	7183.35	6780.82	NonSig
PPEF1	0.76866	0.235909	8.25322	6.08338	NonSig
TPP1	0.267277	0.235745	2233.12	1945.97	NonSig
RAB23	0.495727	0.235507	69.767	64.4703	NonSig
DCAF6	0.0637998	0.235491	1629.1	1419.37	NonSig
THNSL1	0.315335	0.235487	192.03	164.576	NonSig
OSTM1	0.357641	0.235394	447.486	382.434	NonSig
SNORA14B	0.74638	0.235317	43.1458	32.6902	NonSig
PHF7	0.359561	0.235292	198.151	173.051	NonSig
RNF39	0.659962	0.235178	7.89102	6.36215	NonSig
STK31	0.751192	0.234949	10.4887	6.02289	NonSig
AQP7	0.631134	0.234861	414.722	356.173	NonSig
SH3BP5	0.563313	0.234818	347.828	310.052	NonSig
BHMT2	0.505253	0.234816	5781.04	4956.91	NonSig
OTUD7A	0.599342	0.234643	18.9023	15.2726	NonSig
LINC00675	0.795609	0.234612	7.0909	4.85604	NonSig
PAN2	0.497571	0.234571	1066.09	893.756	NonSig
TM9SF2	0.365257	0.234528	2870.94	2516.75	NonSig
PNPLA4	0.296367	0.234525	595.377	528.18	NonSig
HPD	0.805862	0.234436	28414.1	24252.3	NonSig
ZNF611	0.599966	0.234436	101.702	94.3368	NonSig
ARHGEF37	0.688307	0.234373	75.4403	65.0337	NonSig
DGKI	0.594572	0.234339	5.62177	6.91084	NonSig
ALPK2	0.780174	0.234169	113.754	93.8877	NonSig
MRPL38	0.497119	0.234142	2109.2	1997.06	NonSig
ZNF487	0.227884	0.234124	78.1251	71.0181	NonSig
SPATA25	0.614337	0.234051	84.6479	70.6636	NonSig
UPRT	0.0967678	0.233926	204.474	176.721	NonSig
F11	0.616514	0.233903	1579.32	1467.33	NonSig
HCG4B	0.782428	0.233854	33.2163	35.1324	NonSig
TBPL1	0.130142	0.233768	581.27	526.144	NonSig
SCP2	0.499871	0.233731	11504.3	10609.3	NonSig
DHX16	0.18397	0.233647	1046.42	882.49	NonSig
KCNE1	0.739563	0.233481	10.9593	10.7247	NonSig
USP36	0.126608	0.233452	681.051	573.345	NonSig
SLC39A4	0.788332	0.233407	1805.68	1568.56	NonSig
ZNF334	0.796073	0.233403	35.5958	31.555	NonSig
RHBDL2	0.699577	0.233389	13.9462	12.6728	NonSig
GLTSCR1L	0.274168	0.233187	67.3761	57.3387	NonSig
A1BG	0.693159	0.233113	64465.3	66251.4	NonSig
ALDH1L1	0.765104	0.23287	6073.94	5202.43	NonSig
TUBA8	0.67961	0.232585	131.663	126.664	NonSig
KLF9	0.585497	0.232459	907.051	779.559	NonSig
FAM120C	0.312933	0.232404	97.1923	80.6973	NonSig
REPS2	0.525579	0.232386	136.027	129.349	NonSig
OR2A7	0.670696	0.23236	64.8859	56.5033	NonSig
LINC01003	0.461418	0.232317	192.356	163.538	NonSig
NQO2	0.515362	0.232222	2931.8	2570.4	NonSig
SORBS3	0.353629	0.23212	2360.93	1960.29	NonSig
CCDC53	0.306606	0.231806	1049.17	914.429	NonSig
TMEM81	0.338622	0.231793	142.468	123.57	NonSig
AUTS2	0.587683	0.231787	238.47	214.135	NonSig
SH3BGRL2	0.458982	0.231576	635.429	544.068	NonSig
FAM160B2	0.534721	0.231561	623.185	537.283	NonSig
TRAPPC2	0.155947	0.231491	257.5	222.999	NonSig
LINC00854	0.703295	0.231422	18.1788	18.7356	NonSig
MTO1	0.123092	0.231326	566.978	476.469	NonSig
HLA-C	0.511823	0.231294	23547.2	19385.2	NonSig
GPR98	0.687216	0.231249	115.583	91.0187	NonSig
CYP4F3	0.562394	0.231049	2204.66	1883.65	NonSig
ATP6AP1L	0.614438	0.231032	112.832	100.267	NonSig
GNG10	0.644627	0.230955	1200.5	1175.71	NonSig
CYC1	0.504998	0.230934	10240.5	9110.73	NonSig
C11orf71	0.529841	0.230923	341.643	380.557	NonSig
MTFR1L	0.224943	0.23088	1253.28	1079.27	NonSig
LINC00959	0.545743	0.230764	7.59547	6.0227	NonSig
SH3BP4	0.480751	0.230712	654.914	574.745	NonSig
ZNF541	0.772357	0.230612	24.6483	19.1228	NonSig
FGD1	0.48512	0.230483	85.5322	74.157	NonSig
ELL2	0.473533	0.230295	1048.27	898.526	NonSig
KIAA0754	0.684778	0.230165	12.1154	10.7068	NonSig
DDC	0.643299	0.230135	1970.92	1598	NonSig
FRRS1	0.604192	0.230015	341.309	288.012	NonSig
CPOX	0.205606	0.230001	476.249	397.174	NonSig
SLC23A2	0.58993	0.22991	494.713	422.113	NonSig
TP53I3	0.571716	0.229892	1222.38	1052.08	NonSig
NCOA2	0.270612	0.22984	422.53	358.074	NonSig
COX5B	0.362474	0.229792	15014.1	13580	NonSig
RARRES2	0.540426	0.229768	97371.6	86580	NonSig
SLC25A13	0.320297	0.22968	1705.85	1461.08	NonSig
ATP6V0A1	0.193095	0.229596	1323.23	1150.14	NonSig
SNORA60	0.727468	0.229549	0	0	NonSig
CUTA	0.205606	0.229259	12747.1	11192.6	NonSig
GRIN3A	0.504579	0.229253	4.2849	3.65924	NonSig
MAP3K7	0.0806701	0.22924	313.48	271.589	NonSig
FOXN3	0.201222	0.229232	440.342	379.447	NonSig
STK36	0.534199	0.229229	464.345	397.872	NonSig
NDUFAF4	0.308549	0.229214	1440.6	1288.48	NonSig
ATF6	0.273551	0.229109	396.098	344.257	NonSig
P4HA1	0.670596	0.228999	1066.56	950.342	NonSig
SMAP1	0.46147	0.228933	508.107	476.718	NonSig
LYRM1	0.436521	0.228862	1304.31	1100.47	NonSig
LINC00482	0.663571	0.228857	105.69	87.5225	NonSig
PPOX	0.180451	0.228681	853.06	711.351	NonSig
TEKT2	0.806486	0.228525	4.88415	4.27577	NonSig
TMC3	0.672315	0.228391	1.00721	2.05284	NonSig
MREG	0.45679	0.228391	112.784	99.7597	NonSig
TMEM19	0.411996	0.228187	455.334	412.317	NonSig
NPNT	0.750008	0.22818	366.676	254.061	NonSig
XPO7	0.154595	0.228144	271.515	235.396	NonSig
COBL	0.42648	0.228136	329.95	281.884	NonSig
TTN	0.659002	0.228094	5.37065	4.18359	NonSig
USMG5	0.480434	0.228023	38667	34401.5	NonSig
C6orf120	0.306288	0.227988	488.82	411.939	NonSig
GPD1	0.768928	0.227982	973.189	912.015	NonSig
SNX27	0.130142	0.227939	310.677	273.245	NonSig
SLC5A10	0.718796	0.227889	13.2258	18.4043	NonSig
HIRIP3	0.468991	0.227859	498.44	435.185	NonSig
MRPS15	0.369688	0.227817	3783.17	3400.14	NonSig
ITGB1BP1	0.209695	0.227777	1692.97	1474.8	NonSig
NFX1	0.0777703	0.227746	497.14	432.089	NonSig
ZNF818P	0.790152	0.227625	29.9872	28.8931	NonSig
PKIB	0.809632	0.22751	517.318	467.566	NonSig
SH3GL1P2	0.767957	0.227419	4.78851	4.20944	NonSig
UQCRQ	0.578638	0.226876	33030.3	30829.3	NonSig
LY96	0.787103	0.226762	972.886	903.684	NonSig
KHK	0.548803	0.226746	9565.67	8114.64	NonSig
CAPRIN2	0.413132	0.226745	224.379	193.741	NonSig
KIAA1024	0.729303	0.226686	2.51177	3.27585	NonSig
KIAA1919	0.198055	0.226662	66.0972	57.831	NonSig
PPP4R4	0.602726	0.226546	77.9375	70.4835	NonSig
ZNF571	0.370496	0.226318	65.777	58.7939	NonSig
MORF4L2-AS1	0.639672	0.226255	5.96111	4.84436	NonSig
BNIP3	0.375709	0.226164	5116.88	4385.2	NonSig
PIM2	0.480751	0.225985	321.777	277.04	NonSig
STYX	0.15266	0.225966	363.332	313.519	NonSig
TCF19	0.604001	0.225955	328.425	284.836	NonSig
TRIM66	0.592185	0.225858	64.3301	55.7763	NonSig
PSMD4	0.30088	0.225715	10327.9	8943.04	NonSig
PANK1	0.498566	0.225699	724.535	618.972	NonSig
SAMD5	0.813952	0.225564	59.2608	54.4209	NonSig
EI24	0.221564	0.22549	2793.23	2342.35	NonSig
AKIRIN2	0.25442	0.225403	1058.28	890.64	NonSig
AGAP5	0.692303	0.225314	118.708	106.124	NonSig
MICB	0.563313	0.225247	94.2695	82.3563	NonSig
IGF1	0.749725	0.225204	341.625	319.417	NonSig
SGK494	0.70877	0.225089	85.1741	77.0791	NonSig
DAK	0.672757	0.225085	4366.61	3970.03	NonSig
NEURL1B	0.495845	0.225043	162.161	143.325	NonSig
EHBP1	0.272733	0.225023	747.627	642.296	NonSig
GNAI1	0.485553	0.224999	655.42	568.331	NonSig
SOAT2	0.829128	0.224864	297.692	258.091	NonSig
LRTOMT	0.283171	0.224822	237.43	198.49	NonSig
DPCD	0.48512	0.224606	418.896	370.633	NonSig
FTH1P3	0.629258	0.224566	21.1286	16.8107	NonSig
SRRM3	0.822188	0.22443	37.1143	34.9317	NonSig
ALDH9A1	0.214751	0.224373	2594.21	2171.17	NonSig
ZMIZ2	0.509584	0.224363	803.575	700.357	NonSig
CHN1	0.530116	0.224228	77.1707	65.3913	NonSig
DCBLD1	0.263729	0.224063	217.775	189.541	NonSig
FDXR	0.487057	0.223964	640.565	564.966	NonSig
CLDN23	0.65319	0.223924	281.857	245.652	NonSig
CUL9	0.251096	0.22387	780.803	676.027	NonSig
PMS2	0.260444	0.223824	131.243	113.753	NonSig
AGXT	0.688307	0.223794	25270.8	21821.3	NonSig
ASIC5	0.819	0.223792	1.45826	0.746733	NonSig
SLC35A2	0.173775	0.223608	803.504	677.122	NonSig
C2orf82	0.728926	0.223499	3672.28	4408.84	NonSig
KCP	0.747343	0.223429	25.1126	19.5194	NonSig
GPR19	0.714187	0.223421	19.5624	16.8781	NonSig
USP54	0.692303	0.223312	127.495	105.309	NonSig
AHSA2	0.649642	0.223292	1310.98	1168.85	NonSig
CREBL2	0.385064	0.223288	528.267	460.965	NonSig
LENG8	0.71218	0.223285	2868.84	2598.97	NonSig
HEATR1	0.418113	0.223107	168.244	144.434	NonSig
ZNF252P	0.316982	0.223071	323.42	275.464	NonSig
WIPI2	0.0243127	0.222928	1354.47	1196.54	NonSig
TGIF1	0.435302	0.222842	1243.44	1088.7	NonSig
RPS6KA5	0.525112	0.222789	25.583	22.3795	NonSig
SLC12A6	0.429443	0.222768	44.3705	38.6782	NonSig
NR4A2	0.718796	0.222673	87.4099	74.0909	NonSig
DCAF11	0.36062	0.222574	2119.43	1834.72	NonSig
EFR3A	0.44254	0.222521	749.194	643.873	NonSig
ZNF812	0.806203	0.222472	19.4188	16.8984	NonSig
TRIM10	0.625286	0.222426	49.1909	44.033	NonSig
SLC30A1	0.451592	0.222323	765.2	664.348	NonSig
CST7	0.704007	0.222175	222.468	190.944	NonSig
CASZ1	0.505804	0.222141	90.3869	99.066	NonSig
PCDHB6	0.817734	0.222088	7.99233	6.5357	NonSig
UGT1A6	0.767922	0.221968	2878.35	2625.04	NonSig
AADAT	0.690865	0.221946	175.183	148.299	NonSig
HKR1	0.542265	0.22189	466.939	405.182	NonSig
FH	0.392724	0.221783	4834.82	4258.31	NonSig
RAB30	0.303379	0.221757	74.4433	65.907	NonSig
RIMKLA	0.812123	0.221696	5.59338	4.79832	NonSig
ANKRD46	0.399808	0.221535	631.118	543.069	NonSig
TCP1	0.245791	0.221317	3459.44	3057.13	NonSig
KANK4	0.856706	0.2213	37.8402	34.6988	NonSig
COMMD4	0.243377	0.221213	4505.65	3979.07	NonSig
SLC25A47	0.815511	0.221195	2246.59	2011.89	NonSig
ATL2	0.076033	0.221067	974.914	833.918	NonSig
RPP21	0.668414	0.220884	3051.41	3050.83	NonSig
C12orf29	0.313293	0.220851	343.502	311.617	NonSig
KCTD9	0.275706	0.22062	200.183	172.313	NonSig
ADH1A	0.742176	0.220593	10489	9180.22	NonSig
CTSW	0.729303	0.220267	95.9636	84.4063	NonSig
DECR1	0.384325	0.220155	8115.49	7092.95	NonSig
CPB2	0.58076	0.219978	10763.7	9343.34	NonSig
HERC1	0.283758	0.219958	668.549	551.737	NonSig
NSF	0.120326	0.219953	365.804	314.994	NonSig
PCK1	0.800966	0.219953	9731.88	8685.41	NonSig
FAM21C	0.384675	0.219948	272.927	235.246	NonSig
GBP5	0.751314	0.219899	158.201	132.859	NonSig
PPIL6	0.58209	0.219719	18.1648	14.6474	NonSig
VPS52	0.426595	0.219657	1296.01	1136.97	NonSig
ACP6	0.251183	0.219375	691.073	609.293	NonSig
NEIL2	0.338622	0.2193	165.626	145.922	NonSig
ZNF528	0.716568	0.219268	124.867	108.673	NonSig
KIF7	0.69027	0.219255	53.5982	44.8955	NonSig
C1GALT1	0.368614	0.219112	421.98	354.374	NonSig
SIRT7	0.294238	0.219102	1126.66	977.158	NonSig
FBLN7	0.615344	0.219045	326.728	279.055	NonSig
HOMER2	0.690043	0.219014	904.917	769.02	NonSig
TMEM106C	0.5472	0.218942	2826.6	2501.19	NonSig
TSNARE1	0.497571	0.218931	297.675	274.006	NonSig
RPF2	0.362474	0.218922	1007.01	905.659	NonSig
SMTNL1	0.783194	0.218914	9.27391	8.14839	NonSig
HECA	0.368375	0.218857	155.589	137.745	NonSig
APOBEC3A	0.801145	0.218783	10.4616	9.08282	NonSig
BCL2L2-PABPN1	0.79738	0.218517	100.448	93.8878	NonSig
DYNLL2	0.164195	0.218455	592.567	514.999	NonSig
CASC3	0.0443214	0.218445	786.025	695.259	NonSig
TMC1	0.79364	0.218255	1.63514	1.03147	NonSig
PDCL3P4	0.719653	0.218247	87.6552	74.416	NonSig
CXorf23	0.248351	0.218189	79.7418	69.5683	NonSig
GSTA4	0.499749	0.218147	1285.92	1132.14	NonSig
ACAD8	0.178959	0.218121	606.459	524.682	NonSig
MANEA	0.459511	0.21811	278.803	242.785	NonSig
SNORD3B-2	0.875037	0.217893	106.485	123.772	NonSig
UBE2D4	0.182417	0.217888	407.431	368.698	NonSig
TEX22	0.704007	0.217804	8.48071	7.70151	NonSig
MCUR1	0.334612	0.217672	572.266	492.693	NonSig
ACSM2A	0.738748	0.217582	5791.96	5162.58	NonSig
ODF3L1	0.765956	0.217568	14.0912	12.1508	NonSig
C16orf58	0.504574	0.217273	1827.51	1660.14	NonSig
ZNF585B	0.597421	0.217261	104.498	89.7417	NonSig
BTN3A2	0.508317	0.217249	834.148	712.506	NonSig
GPR37L1	0.74567	0.217213	3.10192	2.6848	NonSig
ERV3-1	0.569649	0.217148	80.4961	67.3879	NonSig
ICAM5	0.821863	0.217108	8.57701	24.1592	NonSig
HEATR5B	0.198556	0.217056	135.522	118.816	NonSig
GK5	0.40373	0.21705	137.047	118.483	NonSig
AFM	0.750025	0.217038	2793.26	2554.35	NonSig
STRIP1	0.209695	0.217013	267.038	237.158	NonSig
IQCA1	0.749725	0.217006	18.0048	15.2191	NonSig
GRINA	0.43382	0.217005	8963.41	7770.22	NonSig
GNRHR2	0.510737	0.216947	25.6003	22.8183	NonSig
SCAMP3	0.313293	0.216742	3144.44	2686.08	NonSig
SLC25A4	0.399328	0.216733	942.55	831.222	NonSig
HRNR	0.841401	0.216652	1.67114	1.75613	NonSig
BPHL	0.375793	0.2166	2265.51	2056.47	NonSig
KIAA1598	0.41474	0.216411	726.538	630.379	NonSig
TULP4	0.201404	0.216322	60.241	53.2295	NonSig
OGG1	0.177332	0.216306	573.621	504.086	NonSig
ZNF200	0.203995	0.216204	139.983	120.526	NonSig
KLF15	0.573076	0.216147	2031.38	1793.09	NonSig
MUT	0.459221	0.216102	1375.99	1190.19	NonSig
[truncated: 14,104 more rows]

## Sheet: 4. Protein tumor DEGs
Gene Symbol	P value	Log2FC	AveExpr (FR+)	AveExpr (FR-)	Group
AMPD2	4.58987e-05	0.368292	-0.00396282	-0.343155	FR+up
TDRKH	6.65051e-05	0.313543	0.269288	-0.0310413	FR+up
MTCH1	0.000124195	0.277735	0.127884	-0.164232	FR+up
PCBD1	0.000163112	0.492202	-0.251889	-0.70828	FR+up
TSTD1	0.000297646	0.356979	0.100181	-0.274665	FR+up
RNF121	0.000520541	0.317002	0.380133	0.0724164	FR+up
SRCIN1	0.000526505	0.456381	-0.146086	-0.563641	FR+up
MAOB	0.000536714	0.50542	-0.301011	-0.830819	FR+up
PPOX	0.000543661	0.269981	0.260978	-0.00647272	FR+up
TOMM70	0.000544181	0.267429	0.219575	-0.0337186	FR+up
MTSS1	0.000626556	0.333848	0.0618469	-0.331751	FR+up
CS	0.000904593	0.305847	0.304181	0.0220879	FR+up
SORD	0.00100171	0.417696	-0.56569	-1.03051	FR+up
THEM4	0.00103179	0.45064	0.552265	0.14132	FR+up
MTX3	0.00105409	0.292279	0.235613	-0.0423915	FR+up
APOOL	0.0012487	0.338893	0.00139203	-0.31163	FR+up
DDI2	0.00138276	0.298457	0.0586225	-0.200777	FR+up
GCLC	0.00164944	0.294527	-0.217166	-0.523902	FR+up
CYB5R1	0.00174775	0.3856	0.0991497	-0.227217	FR+up
CHCHD6	0.00190786	0.320307	0.15443	-0.115899	FR+up
RMND1	0.00204213	0.281931	0.0604734	-0.227021	FR+up
L2HGDH	0.00204474	0.287707	-0.184147	-0.46443	FR+up
SULT2A1	0.00210669	0.455506	-0.694149	-1.2386	FR+up
ALDH9A1	0.00213154	0.277106	-0.579154	-0.872402	FR+up
CISD3	0.00215533	0.420831	-0.20226	-0.566463	FR+up
SEC16B	0.00227379	0.314796	0.0385164	-0.311047	FR+up
DLAT	0.00233058	0.384547	0.115172	-0.22026	FR+up
GATM	0.00237958	0.404093	-0.331091	-0.823145	FR+up
XYLB	0.00241346	0.286603	-0.248346	-0.544539	FR+up
CD36	0.00241509	0.484595	-0.100217	-0.518999	FR+up
PMPCB	0.00242647	0.264244	0.0810142	-0.159893	FR+up
MAOA	0.0027318	0.40433	-0.210506	-0.577864	FR+up
PPIF	0.00275302	0.434404	-0.359526	-0.723689	FR+up
ECI2	0.00286811	0.378768	-0.1438	-0.548063	FR+up
AQP9	0.00298626	0.63636	-0.350986	-0.9994	FR+up
FMO4	0.00299183	0.539808	-0.317994	-0.833237	FR+up
EPHX2	0.00299904	0.49363	-0.861585	-1.30707	FR+up
RBKS	0.00324007	0.293426	-0.440959	-0.767462	FR+up
HSPB11	0.00352469	0.30882	0.258835	0.010768	FR+up
AKR1A1	0.00355736	0.328704	-0.535046	-0.869294	FR+up
TATDN1	0.0038635	0.323536	0.214727	-0.0365411	FR+up
RGN	0.00417617	0.392818	-0.835857	-1.23641	FR+up
MLX	0.00421127	0.282092	0.234147	-0.0249675	FR+up
FMO3	0.00449731	0.488764	-0.75512	-1.27912	FR+up
KYAT1	0.00478844	0.270743	-0.229201	-0.535645	FR+up
FH	0.00482731	0.280617	-0.0942337	-0.411326	FR+up
FAM213A	0.00483793	0.286163	0.017326	-0.372187	FR+up
BHMT	0.00486513	0.379288	-0.839693	-1.21976	FR+up
COQ3	0.00494917	0.288894	-0.21158	-0.490298	FR+up
MAP7	0.00505845	0.276204	0.165808	-0.139149	FR+up
THNSL1	0.00519805	0.31311	-0.347024	-0.644625	FR+up
DDAH1	0.00560038	0.364879	-0.212458	-0.572221	FR+up
MTHFD1	0.00583696	0.314132	-0.846789	-1.22352	FR+up
PCYT2	0.00615555	0.285121	-0.0670186	-0.413128	FR+up
BPHL	0.00621254	0.352004	-0.0345267	-0.358592	FR+up
HMGCS2	0.00625417	0.482793	-0.385807	-0.822784	FR+up
CAP2	0.00659924	0.33719	0.431501	0.10425	FR+up
TPP2	0.00681874	0.279972	-0.342209	-0.547455	FR+up
ACAD8	0.00700213	0.399115	-0.0876255	-0.400647	FR+up
2022-03-02	0.0071836	0.295987	-0.255261	-0.603643	FR+up
COX15	0.00736992	0.291551	0.326296	0.0943764	FR+up
BHMT2	0.00747089	0.291619	-1.11143	-1.58688	FR+up
HSDL1	0.00783488	0.369715	0.238658	-0.0193248	FR+up
EPHX1	0.00811647	0.349405	-0.181901	-0.644731	FR+up
CCDC25	0.008204	0.265898	-0.231445	-0.466671	FR+up
LYRM9	0.00828691	0.376313	-0.136163	-0.431078	FR+up
SLC16A1	0.00849985	0.315966	0.0478369	-0.266606	FR+up
ACP6	0.00889951	0.276578	0.235318	-0.0125481	FR+up
HEBP2	0.00898311	0.315226	-0.141303	-0.410867	FR+up
HIBADH	0.00904002	0.418469	-0.244492	-0.567892	FR+up
NUDT8	0.00958177	0.337226	-0.00585349	-0.255774	FR+up
TIMM9	0.00978962	0.399722	0.150839	-0.199906	FR+up
HAAO	0.00990106	0.308279	-0.816284	-1.15699	FR+up
DHRS11	0.0101065	0.296697	0.0181082	-0.250337	FR+up
PCCB	0.0107693	0.367469	-0.32198	-0.63398	FR+up
ACOT13	0.0107949	0.370139	-0.344443	-0.655379	FR+up
SEC14L2	0.0109162	0.440514	-0.972006	-1.4679	FR+up
DBT	0.0111167	0.275327	-0.512221	-0.789504	FR+up
MECR	0.0117575	0.285256	-0.0047171	-0.253287	FR+up
PLGRKT	0.0119188	0.300395	0.248002	-0.0598608	FR+up
PEX11B	0.0120066	0.286161	0.209206	-0.04789	FR+up
CRAT	0.0124466	0.26778	-0.126711	-0.421606	FR+up
PRKAA2	0.0129188	0.469785	0.156808	-0.274083	FR+up
PRPS1	0.013585	0.289785	-0.2162	-0.42659	FR+up
DAO	0.0135907	0.527973	-0.736467	-1.20339	FR+up
ATPAF1	0.0138612	0.263477	0.0324538	-0.192934	FR+up
ABCG8	0.0139075	0.316252	-0.410629	-0.73342	FR+up
SLC17A5	0.0140604	0.359331	0.249583	-0.0268876	FR+up
ACO1	0.0143081	0.28725	-0.554948	-0.815022	FR+up
DUT	0.014315	0.335593	0.482728	0.223641	FR+up
ACADM	0.014509	0.26807	-0.541214	-0.918146	FR+up
D2HGDH	0.0149076	0.297545	-0.400689	-0.706651	FR+up
KHK	0.015239	0.404582	-0.733661	-1.12527	FR+up
ALAD	0.0157215	0.275207	-0.525491	-0.791843	FR+up
GSTA1	0.015902	0.365734	-0.868801	-1.33794	FR+up
ACSL6	0.0168849	0.431502	-0.0201843	-0.482	FR+up
PCCA	0.0169172	0.411787	-0.394689	-0.685121	FR+up
CADM1	0.0172014	0.28887	0.249784	-0.0326816	FR+up
DCXR	0.0174811	0.360842	-0.87551	-1.2778	FR+up
MCCC1	0.0182304	0.27301	-0.420265	-0.68326	FR+up
DGAT1	0.0182309	0.294309	-0.0117057	-0.257385	FR+up
ECHS1	0.0182753	0.331509	-0.59201	-0.901632	FR+up
AKR1C2	0.0184121	0.426646	-0.406258	-1.06445	FR+up
MOCS1	0.0185349	0.285218	0.156446	-0.0977869	FR+up
DECR2	0.018915	0.430232	0.0222309	-0.329566	FR+up
GLUL	0.019201	0.853559	-0.708157	-1.4739	FR+up
ACSS3	0.0195497	0.30773	-0.168434	-0.561496	FR+up
GCK	0.0197935	1.21587	-1.32448	-1.83024	FR+up
MYORG	0.0198023	0.27362	0.0708034	-0.160047	FR+up
PDZK1	0.0199751	0.299797	0.337179	0.036882	FR+up
SLC25A20	0.021092	0.295917	-0.569782	-0.828973	FR+up
ALDH5A1	0.0211813	0.351984	-0.383743	-0.732756	FR+up
DECR1	0.0215735	0.307653	-0.463074	-0.744882	FR+up
IVD	0.021833	0.30214	-0.367098	-0.631147	FR+up
TPPP	0.0221219	0.537326	-0.0393605	-0.426201	FR+up
PIPOX	0.0226938	0.391152	-0.493207	-0.911447	FR+up
APOO	0.0228707	0.263952	0.16079	-0.0633166	FR+up
HGD	0.0229796	0.337864	-0.65055	-0.974546	FR+up
ACOX2	0.0235383	0.380155	-0.72503	-1.09503	FR+up
NUBPL	0.0236236	0.337134	-0.103348	-0.364266	FR+up
TXNRD2	0.0238359	0.293302	-0.211871	-0.446507	FR+up
MTHFS	0.0240628	0.28663	-0.342927	-0.593132	FR+up
SLC6A12	0.0241864	0.464475	-0.60307	-0.956695	FR+up
PFKFB1	0.0242262	0.436713	-0.690039	-1.00367	FR+up
AMACR	0.0243061	0.572236	-0.33525	-0.846841	FR+up
DDC	0.0243465	0.366413	-0.242623	-0.564577	FR+up
SCP2	0.0244202	0.309567	-0.464706	-0.806863	FR+up
ECHDC3	0.0255178	0.443679	-0.249191	-0.712842	FR+up
FDFT1	0.0256919	0.396217	-0.16704	-0.50563	FR+up
SELENBP1	0.0260327	0.285862	-0.510613	-0.826641	FR+up
EBP	0.0261187	0.299565	-0.0192036	-0.303755	FR+up
TTPAL	0.026449	0.278384	-0.449904	-0.656177	FR+up
MME	0.0265911	0.557707	-0.876988	-1.32156	FR+up
TIMM8A	0.0274261	0.308434	-0.354213	-0.670737	FR+up
OCIAD2	0.0277696	0.394215	-0.501983	-0.869768	FR+up
ETNK2	0.0286405	0.361987	0.0210957	-0.325097	FR+up
ACSF2	0.028796	0.33705	-0.0253464	-0.337966	FR+up
SULT1E1	0.0288319	0.535048	-1.00623	-1.40143	FR+up
GCKR	0.0294839	0.458614	-0.693198	-1.0127	FR+up
SMYD2	0.0294904	0.297868	0.34165	0.105559	FR+up
SUGCT	0.0297542	0.294831	0.208659	-0.0789879	FR+up
CPS1	0.0301522	0.380045	-0.991271	-1.38563	FR+up
OGDHL	0.0305403	0.441655	-0.853259	-1.21757	FR+up
CES2	0.0309951	0.325809	-0.445291	-0.784448	FR+up
FDX1	0.0311573	0.275056	-0.0361414	-0.313873	FR+up
LYPLAL1	0.0312066	0.287242	0.0661609	-0.166841	FR+up
GLUD1	0.0316049	0.271404	-0.614884	-0.896632	FR+up
HMGCL	0.03436	0.292098	-0.790785	-1.10157	FR+up
COA4	0.0364035	0.355172	0.0136099	-0.25499	FR+up
GJB1	0.0365738	0.343525	-0.105509	-0.385135	FR+up
GCDH	0.0366762	0.304349	-1.05569	-1.36169	FR+up
ALDH6A1	0.0372338	0.309729	-0.70075	-1.01584	FR+up
DDO	0.0378152	0.302858	-0.100936	-0.412502	FR+up
SLC10A1	0.0382981	0.367598	-0.789445	-1.19082	FR+up
DPP4	0.0402292	0.272354	0.247172	-0.0702496	FR+up
CYP7A1	0.0406278	0.533306	-0.22401	-0.68901	FR+up
SLC27A5	0.0407999	0.326946	-1.15858	-1.52491	FR+up
NQO2	0.0416671	0.324111	-0.677949	-0.983897	FR+up
FN3K	0.0420026	0.293912	-0.0811547	-0.313145	FR+up
ASB9	0.0426533	0.357349	-0.042463	-0.338756	FR+up
CSTA	0.0427021	0.396336	-0.191706	-0.610288	FR+up
OGDH	0.0443503	0.275872	-0.167896	-0.367371	FR+up
FDPS	0.0447415	0.267817	-0.0706369	-0.339199	FR+up
NMNAT3	0.0449559	0.333168	0.0923556	-0.170598	FR+up
GOLT1A	0.046673	0.299326	0.0633969	-0.161224	FR+up
HEPACAM	0.0472619	0.647906	-0.952124	-1.3266	FR+up
SLC2A9	0.0473561	0.345734	-0.256509	-0.497245	FR+up
STUB1	0.047725	0.27941	0.0653747	-0.137478	FR+up
CA14	0.0483736	0.312932	-0.974629	-1.28244	FR+up
FAHD2A	0.0492252	0.306464	-0.874077	-1.11202	FR+up
HAX1	0.000101003	0.242156	0.290395	0.0529378	NonSig
TANC1	0.000133651	-0.246985	-0.244689	-0.000590506	NonSig
TBC1D10B	0.000159307	-0.152774	-0.0499525	0.105647	NonSig
GPR89B	0.000159663	0.25334	0.0972889	-0.142176	NonSig
APTX	0.000313206	0.221882	0.2751	0.0590568	NonSig
VIPAS39	0.000344635	0.199394	0.189987	0.00260337	NonSig
PSMA5	0.000413083	0.146482	-0.0470913	-0.192402	NonSig
SRGAP2	0.000829902	0.243718	0.189522	-0.0310924	NonSig
DTNB	0.000892529	0.252264	0.0247641	-0.214068	NonSig
HUWE1	0.00116378	0.151096	0.242839	0.0940459	NonSig
VASP	0.00140429	-0.20649	-0.0169348	0.189613	NonSig
MTX1	0.00165115	0.236775	0.18372	-0.0273622	NonSig
PITHD1	0.00166523	0.248225	-0.0992273	-0.314832	NonSig
C15orf40	0.00166741	0.243032	0.19813	-0.030957	NonSig
REPS1	0.00167286	0.185589	0.0533903	-0.124569	NonSig
PRKRA	0.00171153	-0.219799	0.0327088	0.238025	NonSig
PSMA7	0.00172611	0.17666	-0.103761	-0.274228	NonSig
CUTA	0.001745	0.260531	0.123064	-0.156738	NonSig
GOLPH3	0.00187812	-0.248296	0.156624	0.411044	NonSig
MLXIPL	0.00202481	0.260986	0.244689	-0.00833734	NonSig
PEX19	0.00204295	0.252733	0.243751	-0.0409515	NonSig
COLGALT1	0.00206891	-0.235844	0.0141766	0.230484	NonSig
NDUFAF3	0.00209033	0.222811	0.418142	0.212964	NonSig
PSMB1	0.00217428	0.163202	-0.0353564	-0.19296	NonSig
ATL2	0.002184	0.218846	0.172387	-0.0244301	NonSig
NFS1	0.00227203	0.22768	0.21271	0.000229603	NonSig
CDAN1	0.00228806	0.15575	0.210479	0.0463064	NonSig
MYL6	0.00229349	-0.180094	-0.12725	0.0601581	NonSig
CDC42EP1	0.00235631	-0.227231	-0.067294	0.17698	NonSig
RABL3	0.00237452	0.187292	0.117713	-0.0662384	NonSig
TTC4	0.00246414	0.232333	0.19273	-0.0047176	NonSig
TOR4A	0.00250451	-0.242864	-0.313803	-0.0793629	NonSig
TBC1D17	0.00253707	0.252062	0.0525046	-0.183018	NonSig
HINT3	0.00283307	0.241565	0.130829	-0.110829	NonSig
VPS41	0.002874	0.119634	0.190335	0.0794423	NonSig
ARMC8	0.00291451	0.125521	0.17508	0.0506986	NonSig
COX20	0.0029533	0.207284	0.351865	0.141596	NonSig
TPM3	0.00300736	-0.230804	-0.195388	0.0382784	NonSig
PMPCA	0.00302341	0.24593	0.0589721	-0.163587	NonSig
MUL1	0.00306103	0.212305	0.261861	0.0341067	NonSig
AAAS	0.00309754	0.225306	0.145586	-0.0663605	NonSig
TBCE	0.003173	0.210911	0.455594	0.246114	NonSig
PSMG1	0.00317788	0.242703	0.128679	-0.0991498	NonSig
TIMMDC1	0.0032144	0.23562	0.259185	0.0464691	NonSig
FZD8	0.00321871	0.242638	0.323406	0.111667	NonSig
ACTG1	0.00324095	-0.145561	-0.140386	0.00775756	NonSig
ACAD9	0.00332308	0.242145	0.123464	-0.101148	NonSig
ARL3	0.00334539	0.221624	0.0988119	-0.1147	NonSig
PSMD3	0.00351155	0.0915529	0.107188	0.0196497	NonSig
ITPR2	0.00356984	0.207606	-0.163767	-0.392113	NonSig
SAMM50	0.00364306	0.225638	0.144012	-0.0562465	NonSig
TMEM165	0.00368951	-0.245711	0.112615	0.38581	NonSig
CLPB	0.00372982	0.177687	0.11882	-0.0487847	NonSig
ERAP1	0.00376821	-0.243049	-0.400526	-0.144984	NonSig
NDUFAF4	0.00379779	0.250014	0.437224	0.166253	NonSig
ASNA1	0.00386465	0.197558	0.167149	-0.0242968	NonSig
SUPV3L1	0.00387591	0.260214	0.155613	-0.0742569	NonSig
PSMA1	0.00387656	0.12579	-0.0636014	-0.185774	NonSig
RHEB	0.00388385	0.244164	0.326412	0.119795	NonSig
UBE2E3	0.00389575	-0.245576	0.107874	0.315033	NonSig
METTL13	0.00409361	0.143466	0.283886	0.149051	NonSig
NRP2	0.00442612	-0.236264	-0.342138	-0.104045	NonSig
TANK	0.00447384	-0.170334	0.0522184	0.206977	NonSig
NES	0.00458389	-0.248074	0.125079	0.354032	NonSig
RNF7	0.00460232	0.198117	0.144826	-0.0592038	NonSig
IMMT	0.00460926	0.231852	0.103895	-0.106212	NonSig
DIABLO	0.00461488	0.212576	0.202237	0.00189291	NonSig
IBA57	0.00466611	0.208427	0.0960297	-0.124594	NonSig
RAB8B	0.00473878	-0.227141	-0.150746	0.0525662	NonSig
RPUSD4	0.00482765	0.218957	0.0539277	-0.164077	NonSig
MIA3	0.00484761	0.183758	0.0164976	-0.166879	NonSig
PGM2L1	0.00486892	-0.185484	-0.174052	0.0160384	NonSig
PSMD1	0.00492952	0.0877214	0.0723303	-0.0122868	NonSig
SSBP1	0.0050399	0.233205	0.29432	0.0384773	NonSig
RALBP1	0.00505418	0.163601	-0.00541601	-0.164198	NonSig
PEPD	0.00514972	0.250457	-0.0841228	-0.285476	NonSig
MINK1	0.00515006	-0.164865	-0.153532	0.0139736	NonSig
REEP4	0.00527156	0.194496	0.176718	-0.00130112	NonSig
APOBEC3G	0.00536802	-0.236412	-0.397092	-0.104574	NonSig
PSMD4	0.00544371	0.0996039	0.133669	0.0347368	NonSig
DCAF11	0.00545193	0.258237	-0.255678	-0.518196	NonSig
OPA1	0.0055104	0.222264	0.233092	0.0286868	NonSig
ARHGAP1	0.00560953	-0.147693	0.0473217	0.200006	NonSig
EIF2B1	0.00575135	0.128565	0.175261	0.0551809	NonSig
ITPR1	0.00582218	-0.234564	-0.0705669	0.144659	NonSig
BSG	0.00585768	0.240458	0.107743	-0.151466	NonSig
TBRG4	0.00589092	0.220528	0.251298	0.0330053	NonSig
MTPN	0.00592577	0.172409	0.0782864	-0.083011	NonSig
ASPSCR1	0.00609032	0.206373	0.296875	0.0868262	NonSig
PSMC3	0.00609154	0.0858856	0.0811597	-0.00147369	NonSig
HOMER3	0.00612112	-0.21395	-0.0985896	0.110913	NonSig
TIMM10B	0.00618213	0.207073	0.217688	0.00385935	NonSig
TIMM23	0.00624341	0.183505	0.270825	0.0934223	NonSig
AHCYL2	0.00628407	0.152416	-0.023189	-0.197464	NonSig
C19orf70	0.00637014	0.262871	0.11719	-0.122	NonSig
MCUR1	0.00651302	0.26251	0.269158	0.0307569	NonSig
PTPN12	0.00654873	-0.136067	0.147024	0.286632	NonSig
TRAM2	0.00661992	-0.207854	-0.146291	0.0482009	NonSig
ATP11B	0.00667601	-0.181609	-0.00692896	0.210675	NonSig
MTIF2	0.00668007	0.19937	0.169894	-0.0196072	NonSig
CALCOCO1	0.00675917	0.249511	0.216591	-0.0350581	NonSig
SORBS1	0.0067961	-0.207214	-0.616688	-0.409987	NonSig
AOC3	0.00680788	-0.253856	-1.09225	-0.856468	NonSig
HDAC6	0.00693055	0.260023	-0.282453	-0.502404	NonSig
DOK3	0.00698825	-0.249266	-0.299485	-0.0442149	NonSig
TCF25	0.00700721	-0.205323	-0.00425595	0.198682	NonSig
RARS2	0.00702014	0.219838	0.222737	0.00731459	NonSig
FRMD4A	0.00719496	-0.181115	-0.169469	0.0228584	NonSig
NDUFA5	0.00724158	0.172433	-0.048676	-0.231651	NonSig
GHITM	0.00728734	0.242834	-0.0590942	-0.291796	NonSig
MPDZ	0.00736956	0.25805	-0.246864	-0.46825	NonSig
COL6A6	0.00741845	-0.242293	-1.56725	-1.33027	NonSig
VIM	0.00746392	-0.209827	-0.0922537	0.0991579	NonSig
ISCU	0.00749217	0.209969	0.114786	-0.0854527	NonSig
DDX6	0.00750657	-0.111683	0.0983976	0.198887	NonSig
SLIRP	0.00773348	0.189406	0.114737	-0.0792166	NonSig
HTRA2	0.00774304	0.181041	0.125727	-0.0475984	NonSig
DOCK10	0.0077669	-0.23128	-0.292444	-0.0596333	NonSig
LIN7C	0.007803	0.131574	0.0875235	-0.0287704	NonSig
PDHX	0.00781745	0.253392	0.105238	-0.109658	NonSig
SPATA5L1	0.00787725	0.140287	0.061541	-0.0663686	NonSig
AARS2	0.00791139	0.232234	0.318725	0.122873	NonSig
RMDN3	0.00796208	0.204546	-0.0848063	-0.274944	NonSig
PSMG2	0.00800081	0.197829	0.19362	0.000609486	NonSig
MTX2	0.00800128	0.18544	0.104902	-0.0619207	NonSig
EIF2D	0.00803149	0.158435	0.201775	0.0581573	NonSig
ZBTB8OS	0.008156	0.216787	0.202689	0.000362668	NonSig
RAPGEF6	0.00821096	-0.12155	0.116764	0.242834	NonSig
MPRIP	0.00824926	-0.209893	-0.282465	-0.0768622	NonSig
TEFM	0.00837928	0.208946	0.246034	0.049322	NonSig
C6orf203	0.00841442	0.186609	0.161428	-0.0207022	NonSig
TIMM10	0.00845616	0.247979	0.209518	-0.00668932	NonSig
IPO13	0.00845883	0.131012	0.1287	0.00173049	NonSig
PSMD11	0.00846388	0.0791718	0.143054	0.0670888	NonSig
2022-09-11	0.00853352	-0.146893	-0.117021	0.0359331	NonSig
CD180	0.00854265	-0.230781	-0.353668	-0.144776	NonSig
PDHA1	0.00857202	0.236529	0.150291	-0.0729652	NonSig
COQ8A	0.00858059	0.232687	0.00636623	-0.255645	NonSig
TACO1	0.00873185	0.23641	0.218163	-0.0630957	NonSig
CCDC88B	0.0087868	-0.249546	-0.28263	-0.0330005	NonSig
PRPSAP1	0.00879104	0.256484	-0.123261	-0.350109	NonSig
LYSMD2	0.00882997	-0.13524	0.0550178	0.200359	NonSig
TMEM126A	0.00884965	0.229072	0.265887	0.0681182	NonSig
PSMC5	0.00886093	0.0824746	0.0788882	-0.00089826	NonSig
VTA1	0.00890537	0.170798	0.125747	-0.0455939	NonSig
DNAJC19	0.00900839	0.232699	0.322208	0.116799	NonSig
MYL12A	0.00914685	-0.147958	-0.137876	0.0152626	NonSig
PALM	0.00923746	-0.163556	-0.566438	-0.319479	NonSig
CASK	0.00928636	0.221282	0.0503707	-0.124665	NonSig
TIMP3	0.00934131	-0.261442	-0.74605	-0.451254	NonSig
CD276	0.00939743	-0.198546	-0.145389	0.0521221	NonSig
APEH	0.00964582	0.195828	-0.328897	-0.507726	NonSig
FPGT	0.0096782	0.157918	0.0678129	-0.0796451	NonSig
GALNT4	0.00969813	-0.155977	0.0113506	0.220176	NonSig
PDE12	0.00982404	0.125017	0.100987	-0.0209212	NonSig
PEX16	0.00992902	0.195259	0.274995	0.0847372	NonSig
VPS33B	0.0099967	0.120245	0.023002	-0.0911289	NonSig
SNX18	0.010002	-0.166503	-0.100456	0.0686503	NonSig
IGBP1	0.0101092	0.13103	0.240034	0.109026	NonSig
ACP2	0.0101829	-0.156623	-0.0524996	0.130022	NonSig
SLC25A16	0.010341	0.21299	-0.257692	-0.509332	NonSig
RCC1L	0.0105045	0.15319	0.222101	0.0509653	NonSig
GRIPAP1	0.010562	0.152308	0.167918	0.0332713	NonSig
PTRH1	0.0106132	0.237437	0.398128	0.153478	NonSig
PPP1R9B	0.0107346	-0.143824	-0.112501	0.0385008	NonSig
FGFR1OP	0.0110068	0.193808	0.151293	-0.0222738	NonSig
CHM	0.0110077	0.130435	0.127417	-0.00549774	NonSig
TIMM22	0.011009	0.232804	0.222739	0.0302625	NonSig
PSMD10	0.0110971	0.170298	0.179482	0.0190579	NonSig
BABAM2	0.0111114	0.118443	0.0898571	-0.0170088	NonSig
SLC25A32	0.0111809	0.250899	0.165262	-0.068689	NonSig
OTUD6B	0.0112289	0.213439	0.201678	0.0246205	NonSig
EIF2B2	0.0112727	0.119521	0.129703	0.0131227	NonSig
ACAT2	0.011321	0.216925	-0.319184	-0.601557	NonSig
GSS	0.0114908	0.179273	-0.154081	-0.319785	NonSig
RNASE3	0.0114939	-0.228573	-1.15202	-0.759827	NonSig
SH3D19	0.0115444	-0.120492	-0.0451769	0.098146	NonSig
EFR3A	0.011686	0.117261	-0.0440604	-0.155652	NonSig
TTC1	0.0116921	0.187239	0.284844	0.116864	NonSig
MYH9	0.0117726	-0.138541	-0.094349	0.0511231	NonSig
PRRC1	0.0118243	-0.163019	0.0672143	0.227266	NonSig
BCL2L1	0.0118808	0.237507	0.110097	-0.111328	NonSig
VEZT	0.0120666	-0.198548	0.0894824	0.274093	NonSig
PAM16	0.0122777	0.252911	0.182567	-0.0373528	NonSig
UBE4A	0.0122931	0.161258	0.126634	-0.0378657	NonSig
LAMA4	0.0122972	-0.248778	0.269321	0.486519	NonSig
SFXN1	0.0124038	0.231148	-0.00176497	-0.230862	NonSig
TBC1D10A	0.0124123	-0.119366	-0.149284	-0.0274628	NonSig
RAB31	0.0124146	-0.256116	-0.281263	-0.03215	NonSig
MICALL2	0.0125423	-0.177326	-0.338175	-0.161798	NonSig
RNF185	0.0125661	0.19733	-0.180291	-0.395819	NonSig
KLC1	0.0127113	-0.205698	0.0268559	0.221004	NonSig
COX11	0.012748	0.229347	0.0291388	-0.184902	NonSig
P4HA2	0.012756	-0.252182	0.0971537	0.374084	NonSig
P2RX4	0.0127671	-0.207874	-0.271022	-0.016189	NonSig
HSDL2	0.0128492	0.24438	-0.0333595	-0.324742	NonSig
NDUFAF5	0.0129141	0.227848	0.0651444	-0.139719	NonSig
CDK5	0.0129684	0.194462	0.253366	0.0685484	NonSig
GALM	0.0129992	0.200721	-0.194416	-0.433641	NonSig
CALD1	0.0130496	-0.256379	-0.384055	-0.12383	NonSig
UQCC1	0.0130622	0.248221	0.213959	0.0118521	NonSig
ARHGAP45	0.0130639	-0.225679	-0.391718	-0.152623	NonSig
LRPPRC	0.0131125	0.192634	0.178101	-0.0152061	NonSig
IARS2	0.0131506	0.193115	0.229525	0.0274198	NonSig
PSMA2	0.0132385	0.116581	-0.0402511	-0.151643	NonSig
MFN1	0.0134206	0.172884	0.120447	-0.0457129	NonSig
CYB5A	0.0134472	0.213665	-0.466557	-0.818372	NonSig
ADCK5	0.0135157	0.237824	0.0989533	-0.171501	NonSig
WDR19	0.0135362	0.221692	-0.160248	-0.345299	NonSig
FBXL18	0.013587	0.190577	0.332838	0.15884	NonSig
NR2F2	0.0136427	-0.159256	-0.178517	-0.0144941	NonSig
MTO1	0.0137089	0.225347	0.0760978	-0.184544	NonSig
VPS25	0.0137207	0.144921	0.203459	0.0527249	NonSig
CCDC90B	0.013748	0.237647	0.102818	-0.0998392	NonSig
IFIT5	0.0137873	0.200559	0.1398	-0.0813691	NonSig
ADGRL2	0.0137967	-0.183507	-0.320131	-0.0822583	NonSig
LYRM1	0.0138269	0.256867	-0.234161	-0.568119	NonSig
RABGGTB	0.0139199	0.138748	0.126744	2.87156e-07	NonSig
PLEKHA4	0.0139613	-0.232543	-0.351557	-0.0806655	NonSig
ATP5S	0.013994	0.222625	0.177322	-0.0690421	NonSig
MAVS	0.0140234	0.160987	0.176064	-0.00429763	NonSig
BABAM1	0.0140297	0.096586	0.197174	0.103435	NonSig
UQCC2	0.0140613	0.231182	0.325332	0.128939	NonSig
PRDX1	0.0140853	0.193205	-0.0644471	-0.275784	NonSig
TSR2	0.0141578	0.180894	0.164519	-0.0101945	NonSig
NSF	0.0143372	0.145558	0.13869	0.0148213	NonSig
TMEM168	0.0143465	-0.250829	0.0977139	0.326888	NonSig
RTN1	0.0145475	-0.251336	-0.0834083	0.127405	NonSig
SPATA5	0.014567	0.126256	0.0492899	-0.060468	NonSig
CHCHD3	0.0145969	0.239298	0.0843507	-0.130126	NonSig
DPH2	0.0146587	0.155987	0.130565	-0.0167506	NonSig
ABHD16A	0.0146857	0.148975	0.166676	0.0164412	NonSig
TBC1D23	0.0147111	0.110041	0.152325	0.0449818	NonSig
PIK3C2A	0.0147917	-0.0924676	0.0822277	0.177058	NonSig
ABCD3	0.0148135	0.256338	-0.0382852	-0.306619	NonSig
TAOK1	0.0148842	-0.106902	0.101076	0.208292	NonSig
UNC45A	0.0149273	0.113702	0.223782	0.11071	NonSig
ABHD10	0.0152356	0.213987	-0.0836189	-0.273744	NonSig
PDHB	0.0152873	0.226837	0.16739	-0.0491758	NonSig
EHBP1L1	0.0152957	-0.12409	-0.0618969	0.0664714	NonSig
MFSD10	0.0153061	-0.218728	-0.087799	0.115689	NonSig
UHRF2	0.015434	-0.177543	0.0890515	0.272054	NonSig
SLC15A4	0.0154945	-0.176794	-0.0466476	0.143336	NonSig
ATP5MG	0.0155121	0.193251	-0.235537	-0.411503	NonSig
CHMP5	0.0155543	0.128977	0.244925	0.115488	NonSig
HPX	0.0156007	-0.223297	-0.192957	0.0382751	NonSig
SLC25A44	0.0156181	0.242681	0.273763	0.0290291	NonSig
PSMA4	0.0156488	0.126549	-0.0453685	-0.161769	NonSig
ATP5ME	0.0156751	0.225882	-0.111519	-0.30977	NonSig
BNIP3	0.0157235	0.242544	-0.151495	-0.383642	NonSig
FARS2	0.0157669	0.232089	0.19552	-0.00318706	NonSig
PSMC4	0.0158456	0.0683549	0.0935792	0.0259908	NonSig
MRM2	0.0158811	0.200259	0.128846	-0.0451462	NonSig
DLD	0.0160641	0.224358	-0.134647	-0.348835	NonSig
ACSL5	0.0161711	0.245866	-0.564515	-1.05658	NonSig
DDB1	0.0161751	0.0960325	-0.00955507	-0.110444	NonSig
CHST14	0.0161921	-0.121992	-0.0594009	0.0793342	NonSig
PPCDC	0.0163223	0.16328	-0.0303774	-0.180716	NonSig
ANTXR2	0.0166121	-0.207469	-0.574389	-0.37168	NonSig
STOML2	0.0167494	0.175085	0.20291	0.0230016	NonSig
VTI1A	0.016973	0.160453	0.239688	0.0859478	NonSig
CAMKK2	0.0170415	-0.136639	-0.187835	-0.0550522	NonSig
UCHL5	0.017179	0.145146	0.210288	0.0702795	NonSig
ARPC5L	0.0172026	-0.106059	-0.266878	-0.130579	NonSig
APH1A	0.017261	0.172312	0.386583	0.212415	NonSig
ATP6V1A	0.0173154	0.200199	0.0726837	-0.0767553	NonSig
RAB33B	0.0174565	-0.119344	-0.396365	-0.264195	NonSig
PNPO	0.0174988	0.258863	-0.337413	-0.655471	NonSig
USP8	0.0175114	0.107088	0.234526	0.130825	NonSig
CYGB	0.0175544	-0.213339	-0.556297	-0.348961	NonSig
NUDT5	0.0176994	0.215396	-0.00831327	-0.253524	NonSig
TFB1M	0.0177168	0.19063	0.130702	-0.0505813	NonSig
BUD23	0.0177475	0.157451	0.175215	0.0376739	NonSig
MRPS18B	0.017936	0.230053	0.31101	0.104712	NonSig
AGMO	0.017944	0.247718	-0.148792	-0.406165	NonSig
BIN2	0.017963	-0.238336	-0.418799	-0.174203	NonSig
RTKN	0.0179995	-0.196025	-0.0514893	0.120882	NonSig
UNC119B	0.0180695	-0.203664	0.0168833	0.174651	NonSig
SPAG7	0.0181812	-0.188476	-0.12232	0.061209	NonSig
GTPBP1	0.0183645	-0.121237	0.0593804	0.180559	NonSig
LMNB2	0.0183956	-0.149924	-0.276724	-0.113712	NonSig
C8A	0.018423	-0.211591	-0.325521	-0.128069	NonSig
CHPT1	0.0185186	0.165758	0.195748	0.0086524	NonSig
ACTN1	0.0186536	-0.156576	-0.351684	-0.159196	NonSig
SLC30A1	0.018674	0.180831	0.226294	0.0228104	NonSig
MYO1E	0.0187038	-0.149828	-0.0713087	0.105466	NonSig
YWHAH	0.0187849	-0.127759	0.056771	0.183161	NonSig
BICD2	0.0188436	-0.0920191	0.0169563	0.127172	NonSig
RMND5A	0.0188487	0.0916922	0.19078	0.101531	NonSig
IGFBP5	0.0188924	-0.177745	-0.222283	0.0304653	NonSig
BRAT1	0.0191103	0.168687	0.232178	0.0789789	NonSig
PPM1A	0.0192385	0.149178	-0.212577	-0.350492	NonSig
MTPAP	0.0192441	0.169227	0.170019	0.00432268	NonSig
DNAJC10	0.0193203	-0.213866	-0.0305563	0.156658	NonSig
NUDCD3	0.0193686	0.163621	0.323034	0.175509	NonSig
TMEM186	0.0193822	0.246975	0.118059	-0.108318	NonSig
VPS13D	0.0194243	0.145643	-0.0793061	-0.223019	NonSig
RASA3	0.0194958	-0.217789	-0.347351	-0.133039	NonSig
RALA	0.0196358	0.136032	0.137774	0.0143678	NonSig
PTGES3	0.0196459	0.129706	0.17129	0.0421853	NonSig
LARS2	0.0197717	0.181917	0.191044	0.0134205	NonSig
APC	0.0197872	0.168297	0.23851	0.0759331	NonSig
SURF1	0.019912	0.236106	0.110826	-0.117026	NonSig
SPN	0.0201042	-0.259469	-0.660567	-0.325201	NonSig
PSMB7	0.0201573	0.173056	-0.110241	-0.267401	NonSig
BASP1	0.0202082	-0.22634	-0.944999	-0.541735	NonSig
PSMB3	0.0202286	0.142043	-0.0769334	-0.201024	NonSig
C5	0.0202394	-0.254365	-0.0788569	0.176212	NonSig
EPM2A	0.0202834	0.238929	-0.788534	-1.0044	NonSig
COQ6	0.0203805	0.185016	-0.094524	-0.313299	NonSig
WBP2	0.0203824	0.255264	-0.00312735	-0.243969	NonSig
PEX1	0.0207025	0.1655	0.185446	-0.0109827	NonSig
SLC35A4	0.0207196	0.213796	0.31519	0.127861	NonSig
BET1L	0.0207837	-0.21986	0.089624	0.307326	NonSig
MSTO1	0.0207938	0.212949	0.385559	0.188949	NonSig
ARHGAP18	0.0208288	-0.220781	0.0777851	0.261996	NonSig
ENDOD1	0.020899	-0.228113	-0.355828	-0.15776	NonSig
RPTOR	0.0209206	0.111459	0.158783	0.0314126	NonSig
NID2	0.0209313	-0.243681	-0.00906044	0.20905	NonSig
ANK3	0.020997	-0.261876	-0.747413	-0.452051	NonSig
AGFG2	0.0210243	0.209203	0.14441	-0.0555791	NonSig
TRMT10C	0.0210615	0.218158	0.257951	0.068067	NonSig
DARS2	0.0211274	0.226865	0.410893	0.191161	NonSig
GPHN	0.0213847	0.185808	-0.344284	-0.549992	NonSig
ECSIT	0.02155	0.185414	0.0997572	-0.0643182	NonSig
S100A8	0.0216941	-0.242613	-1.24281	-0.768021	NonSig
POLG	0.0217134	0.138227	0.106006	-0.0141239	NonSig
CCT2	0.0217562	0.106457	0.119593	-0.00299946	NonSig
LYRM4	0.0218756	0.180111	0.220444	0.0484834	NonSig
CNPY4	0.0219074	-0.21143	-0.019694	0.158046	NonSig
RAB13	0.0219099	0.126705	0.0735169	-0.0647611	NonSig
COA3	0.0219835	0.208562	0.28534	0.0933727	NonSig
NHLRC2	0.0220473	0.129675	-0.067585	-0.195079	NonSig
CISD1	0.0221631	0.252885	0.0388357	-0.176438	NonSig
UQCRFS1	0.0222004	0.18674	-0.21832	-0.39426	NonSig
OMA1	0.022436	0.223259	-0.0376884	-0.249337	NonSig
CLCN7	0.022497	0.161327	0.12216	-0.0383317	NonSig
DHODH	0.022545	0.25033	0.179337	-0.0829914	NonSig
PRKAR2A	0.0225816	0.125761	-0.011022	-0.138398	NonSig
C1orf123	0.0225878	0.159393	-0.0340542	-0.194627	NonSig
RAB7A	0.0226135	0.114533	0.0640849	-0.0487935	NonSig
RGS19	0.0226195	-0.203631	-0.241334	-0.0330576	NonSig
PIGS	0.022628	-0.15979	0.0449821	0.193088	NonSig
LIN7A	0.0226596	0.15819	0.118084	-0.0402113	NonSig
TMEM87A	0.0226783	-0.13945	0.0839077	0.219934	NonSig
PRMT5	0.0227787	0.112457	0.109591	0.0011047	NonSig
ABRAXAS2	0.0229509	0.106242	0.0242193	-0.0778304	NonSig
ABCB7	0.0229615	0.25014	0.0819265	-0.141452	NonSig
TUT7	0.0229669	0.192611	0.0522776	-0.100198	NonSig
SARAF	0.0229771	0.209107	-0.343295	-0.526818	NonSig
GMIP	0.0230047	-0.18596	-0.187006	0.0089687	NonSig
DYNLL2	0.0235223	0.205308	-0.0784658	-0.276344	NonSig
HDHD3	0.0235636	0.237392	0.0275639	-0.207965	NonSig
C17orf75	0.0235943	0.144012	0.207301	0.0743534	NonSig
C1R	0.0236882	-0.255217	-0.291833	-0.0685124	NonSig
TARDBP	0.0237022	-0.0761278	0.105441	0.188463	NonSig
MAT2B	0.0237398	0.15659	0.00169601	-0.155659	NonSig
AZU1	0.0237417	-0.251447	-1.07527	-0.652697	NonSig
SERPINB8	0.0240288	-0.218717	-0.354971	-0.0776444	NonSig
MRPS26	0.024034	0.173728	0.250535	0.0908605	NonSig
PPP1R12A	0.0240348	-0.101766	0.0257518	0.127809	NonSig
APCS	0.0240731	-0.240827	-0.995485	-0.730945	NonSig
FHIT	0.0241259	0.248053	0.228082	0.00814567	NonSig
OXA1L	0.0241582	0.20606	0.417267	0.240857	NonSig
CACYBP	0.0242079	0.209191	0.332399	0.14531	NonSig
CEACAM1	0.0242218	-0.201265	-0.224246	0.0889297	NonSig
ILK	0.0242945	-0.130683	-0.446169	-0.321475	NonSig
FRMD8	0.024436	-0.107449	-0.0285821	0.0781716	NonSig
BAX	0.0245117	-0.120784	0.0158888	0.151112	NonSig
MRPS36	0.0245601	0.254099	0.108546	-0.121919	NonSig
PARL	0.0245614	0.158652	0.127224	-0.0320753	NonSig
HK1	0.0246788	-0.247	-0.26257	-0.0519135	NonSig
SPIN1	0.0251228	-0.249918	0.134151	0.337169	NonSig
DNPH1	0.0252609	0.179139	0.037944	-0.132726	NonSig
FAM185A	0.0253016	0.221604	-0.199808	-0.42401	NonSig
HTRA1	0.0255053	-0.232083	-0.270526	0.0987009	NonSig
COASY	0.0256487	0.219282	-0.0548625	-0.260616	NonSig
AUP1	0.0257106	0.168238	-0.0212628	-0.17645	NonSig
PSMD6	0.0257258	0.0696744	0.0727917	0.00747569	NonSig
LGALS3BP	0.025736	-0.254452	-0.459103	-0.108448	NonSig
TJP1	0.0257393	0.188483	0.249453	0.0816164	NonSig
LONP1	0.0257761	0.202357	-0.0205963	-0.21126	NonSig
BRAF	0.0258342	0.157442	0.109405	-0.0613862	NonSig
A1CF	0.0258709	0.134182	-0.0143481	-0.171106	NonSig
GAA	0.0259237	0.209068	-0.0683946	-0.330074	NonSig
ARNT	0.0260499	0.194502	0.265621	0.0907567	NonSig
HNRNPUL2	0.0261523	-0.1234	0.1194	0.237266	NonSig
ZPR1	0.0263027	0.116341	0.195947	0.0745576	NonSig
RAD23A	0.0263678	0.128599	0.0451813	-0.0847117	NonSig
CD4	0.0264084	-0.200256	-0.567234	-0.355114	NonSig
LDHA	0.0264164	-0.179676	-0.315269	-0.118225	NonSig
WDR77	0.0264293	0.120638	0.0995771	-0.0133459	NonSig
HSD17B7	0.0265949	0.237665	0.0668101	-0.169355	NonSig
ELMO2	0.0265976	-0.11291	-0.118998	0.00759791	NonSig
TNFAIP8	0.0267989	-0.255842	-0.364613	-0.110687	NonSig
BAD	0.0268829	0.191364	0.0343361	-0.167958	NonSig
BAG1	0.0269977	0.152839	-0.0163531	-0.18916	NonSig
CLMN	0.0270577	0.250249	-0.0143842	-0.228213	NonSig
TNS1	0.0271698	-0.119303	-0.333204	-0.20574	NonSig
IQGAP1	0.0271748	-0.203313	-0.419789	-0.228672	NonSig
ATP6V1B2	0.0274952	0.203747	-0.0760612	-0.212363	NonSig
CUL5	0.0275445	0.120854	-0.0212487	-0.135683	NonSig
MRPS17	0.027741	0.188388	0.272082	0.104441	NonSig
PEX12	0.0279332	0.236023	0.0348503	-0.156589	NonSig
MRPS23	0.0280947	0.218417	0.278459	0.085413	NonSig
CHMP6	0.0281728	0.129968	0.0842119	-0.0666873	NonSig
MAP4K5	0.0281817	-0.118338	-0.0387291	0.0891165	NonSig
AGL	0.0282704	0.261387	-1.37085	-1.60223	NonSig
RTN4IP1	0.0282942	0.21061	0.0590484	-0.149312	NonSig
FHL3	0.0284881	-0.217245	-0.135832	0.0710998	NonSig
NDUFAF1	0.0286929	0.197982	0.217939	0.0484043	NonSig
MYO19	0.0288003	0.228289	0.287593	0.0965664	NonSig
BIRC6	0.0289803	0.0901115	0.21746	0.13134	NonSig
PLSCR4	0.0292109	-0.161589	-0.543526	-0.344118	NonSig
SEC22B	0.0292423	0.141578	0.131032	-0.0150224	NonSig
FECH	0.0293522	0.195069	-0.363392	-0.590863	NonSig
ERG28	0.029436	0.256043	-0.286089	-0.575166	NonSig
LIX1L	0.029476	-0.19398	0.00778906	0.174253	NonSig
MSRB2	0.0294926	0.213037	-0.0465605	-0.268806	NonSig
DCAF8	0.0294955	0.174244	-0.00942595	-0.20433	NonSig
ATP5PO	0.0297089	0.221344	-0.2208	-0.418099	NonSig
SCRN2	0.0297397	0.202683	-0.369764	-0.60211	NonSig
ARHGEF2	0.0297706	-0.250608	0.00476418	0.230408	NonSig
PLCB3	0.0298413	-0.0957686	-0.165512	-0.0590835	NonSig
EAF1	0.0298706	0.246631	0.194407	-0.0441951	NonSig
PSMD12	0.0299554	0.079942	-0.00465448	-0.0831206	NonSig
RAP2C	0.0300223	0.128989	-0.125654	-0.250604	NonSig
OSTM1	0.0300994	0.168465	0.0787601	-0.0914324	NonSig
ETFRF1	0.0301455	0.247022	-0.238705	-0.518798	NonSig
TMEM263	0.0303628	-0.13833	0.03962	0.181653	NonSig
MAPKAPK2	0.0303914	0.155733	0.221221	0.0844914	NonSig
IDH1	0.030474	0.176958	-0.235322	-0.439686	NonSig
DDX41	0.0304961	0.126705	0.316564	0.200857	NonSig
ARHGAP12	0.0306005	0.142057	0.263011	0.124307	NonSig
PPCS	0.0306539	0.18428	-0.0549587	-0.206097	NonSig
LCLAT1	0.0308357	0.150761	0.0442085	-0.116666	NonSig
PACS1	0.0310386	-0.136413	-0.113062	0.0256933	NonSig
SH2D4A	0.0312446	0.180258	0.110646	-0.08776	NonSig
NDUFS3	0.0313014	0.113535	-0.0713791	-0.190626	NonSig
PEX7	0.0313946	0.15175	0.0157317	-0.169746	NonSig
EIF2B4	0.0314088	0.0902764	0.133061	0.0386116	NonSig
MDH1	0.031424	0.187293	-0.0988549	-0.304213	NonSig
DDX59	0.0314771	0.186763	0.3875	0.233064	NonSig
DVL2	0.0317103	-0.120087	0.0736039	0.184109	NonSig
SLC2A2	0.0317553	0.20262	-0.46819	-0.806934	NonSig
CNN3	0.0317939	-0.181988	-0.0308891	0.148495	NonSig
PRDX6	0.0318516	0.155736	-0.183721	-0.364433	NonSig
NAXE	0.0319439	0.166595	0.119	-0.07016	NonSig
ALDH1A1	0.0319854	0.219588	-0.379831	-0.689004	NonSig
FAM120C	0.0320879	0.162433	0.151094	-0.0511614	NonSig
KPNA1	0.0321562	0.0885056	-0.00894699	-0.0899059	NonSig
YES1	0.0321992	-0.112261	-0.116407	-0.00270368	NonSig
HVCN1	0.0322318	-0.183044	-0.331224	-0.11059	NonSig
2022-03-05	0.0322776	0.146743	0.132314	-0.00204757	NonSig
NAA20	0.032315	-0.133184	0.166265	0.29704	NonSig
FAM129B	0.0323487	-0.176292	-0.322919	-0.134107	NonSig
WDTC1	0.0323701	0.124636	0.0559668	-0.0693526	NonSig
LIMA1	0.0323942	-0.158124	0.0948338	0.245527	NonSig
C1QA	0.0324882	-0.257095	-0.779982	-0.498326	NonSig
UBQLN2	0.0326009	0.222757	0.229532	0.0610365	NonSig
FES	0.0326082	-0.157662	-0.359381	-0.147896	NonSig
COPRS	0.0327195	0.20425	0.324521	0.14477	NonSig
GSDME	0.0328579	-0.165152	-0.207113	0.023576	NonSig
S100A6	0.032944	-0.189767	-0.746331	-0.375384	NonSig
MYO1C	0.0329567	-0.126081	-0.33315	-0.20699	NonSig
TMEM135	0.0330261	0.220051	0.100561	-0.179312	NonSig
PMVK	0.033073	0.171085	0.201989	0.0277996	NonSig
GNL1	0.0331227	0.103085	0.13681	0.0442468	NonSig
PTPRJ	0.033258	-0.159866	0.0105471	0.160457	NonSig
ABCB8	0.0332922	0.170969	0.174587	-0.0374616	NonSig
CEP170	0.0333052	-0.165818	0.144692	0.282336	NonSig
CTBP1	0.0333476	-0.123704	-0.0499557	0.0743752	NonSig
NIT2	0.0333737	0.223264	-0.669306	-0.886799	NonSig
MRPS12	0.0333847	0.166066	0.244353	0.0815742	NonSig
FARP2	0.0333861	0.152603	-0.219277	-0.36047	NonSig
ARMC1	0.033428	0.132246	-0.0562164	-0.189894	NonSig
FBXL4	0.0336307	0.165809	-0.0184655	-0.180879	NonSig
POR	0.0337186	0.169327	-0.130082	-0.332058	NonSig
QRSL1	0.0337358	0.149846	0.11244	-0.0563336	NonSig
MARK2	0.0339071	-0.0924393	0.098909	0.191098	NonSig
MICAL1	0.0339095	-0.206054	-0.152084	0.0807708	NonSig
PRNP	0.0341223	-0.221959	-0.375026	-0.147998	NonSig
TMED8	0.0341322	0.124373	0.0796139	-0.0413278	NonSig
LARP4	0.0342902	0.154513	0.0555818	-0.0926495	NonSig
UQCRB	0.0343115	0.197586	-0.0412273	-0.267951	NonSig
PHKG2	0.0343337	0.171464	-0.669463	-0.841484	NonSig
SCCPDH	0.0343606	0.239293	-0.0462538	-0.296891	NonSig
AFG1L	0.0343917	0.190048	0.0400258	-0.161893	NonSig
GLG1	0.0344226	-0.143597	-0.0966456	0.0576199	NonSig
UBE3B	0.0344436	0.134104	0.190394	0.0537267	NonSig
MDH2	0.0345358	0.202528	0.0123828	-0.195811	NonSig
CFI	0.0345489	-0.252641	-0.231221	-0.0236541	NonSig
ABCA1	0.0345497	-0.160635	0.0209733	0.182638	NonSig
STK38L	0.0346006	-0.0882369	-0.0571394	0.0277607	NonSig
SIRPA	0.0346435	-0.146948	-0.0798477	0.110038	NonSig
SDHA	0.0346515	0.237756	-0.365749	-0.582631	NonSig
GSR	0.0346902	0.225532	-0.166153	-0.367629	NonSig
CD93	0.0347322	-0.136864	0.298137	0.429867	NonSig
PNPT1	0.0347338	0.154913	0.183168	0.0464545	NonSig
KDELC2	0.034778	-0.161015	-0.329212	-0.148664	NonSig
SLC25A13	0.0349568	0.20079	-0.148988	-0.395894	NonSig
PRKAG1	0.0350271	0.157003	-0.211832	-0.340383	NonSig
ABCB11	0.0350649	0.156585	-0.607435	-0.912146	NonSig
SH3BGRL2	0.0351873	0.155295	-0.000455199	-0.178661	NonSig
GLRX5	0.0353145	0.197705	0.169774	-0.0477934	NonSig
DENND4C	0.0353276	0.114134	0.107797	0.000315649	NonSig
VRK3	0.0353326	0.203433	0.160615	-0.00983671	NonSig
CNOT2	0.0353344	-0.0916137	0.176636	0.26657	NonSig
FUK	0.0356211	0.161137	-0.235275	-0.389429	NonSig
WARS2	0.0356363	0.226952	0.142647	-0.0568865	NonSig
HMG20A	0.0357808	-0.099064	0.131394	0.231464	NonSig
PANK1	0.0359852	0.176974	-0.195106	-0.383946	NonSig
AK2	0.0360312	0.250744	-0.295754	-0.522082	NonSig
HADHA	0.0361964	0.2206	-0.271979	-0.486153	NonSig
GRHPR	0.0362401	0.225346	-0.855419	-1.15331	NonSig
PSMC2	0.0362969	0.0704379	0.0584143	-0.0132608	NonSig
PEX5	0.0363638	0.130693	0.120312	-0.00959102	NonSig
CC2D1B	0.0363807	0.124606	0.206524	0.0971352	NonSig
PLEKHO2	0.0365262	-0.180667	-0.240325	-0.0597558	NonSig
TBXAS1	0.0366454	-0.252748	-0.606266	-0.387361	NonSig
NENF	0.0366636	0.194304	0.114753	-0.0889679	NonSig
KLKB1	0.0367506	-0.137208	-0.208333	-0.0549356	NonSig
LGALS1	0.0368412	-0.188835	-0.489118	-0.289428	NonSig
ADGRE5	0.0370317	-0.240332	-0.416147	-0.194886	NonSig
TRMT5	0.037133	0.121222	0.286417	0.160317	NonSig
MRPL55	0.0371517	0.151387	0.265651	0.113813	NonSig
GDAP2	0.037333	0.137706	0.0789921	-0.0432098	NonSig
EEFSEC	0.0373563	0.114496	-0.0794299	-0.194624	NonSig
CHCHD4	0.0374477	0.258604	-0.0868658	-0.307294	NonSig
GATC	0.0375935	0.146298	0.129627	-0.0162423	NonSig
AHCYL1	0.0378277	0.190441	-0.110479	-0.283296	NonSig
PSMA3	0.0378313	0.11275	-0.14713	-0.262205	NonSig
CCT3	0.0380581	0.110259	0.141758	0.0166315	NonSig
CAMK2G	0.0382471	0.121881	-0.00507523	-0.121558	NonSig
SDHB	0.0383897	0.23659	-0.473239	-0.699123	NonSig
DCAF6	0.0383897	0.104605	0.135882	0.0345518	NonSig
MANBAL	0.0386901	-0.114314	-0.0548349	0.0924578	NonSig
PREX1	0.0387327	-0.146314	-0.0888245	0.0753835	NonSig
RRAGA	0.0389875	0.142664	0.243434	0.125304	NonSig
CTNNAL1	0.0390325	0.200427	0.0371712	-0.139895	NonSig
VRK2	0.0390839	0.125573	0.0826476	-0.0342249	NonSig
MAT1A	0.0392611	0.18203	-0.649743	-0.885999	NonSig
HNF1A	0.0397969	0.152298	0.243895	0.0825131	NonSig
ARMT1	0.0399638	0.2009	-0.00780483	-0.169234	NonSig
ABCF1	0.0400452	0.0949855	0.274279	0.168888	NonSig
TMEM70	0.0400905	0.205555	0.329436	0.136011	NonSig
RETREG3	0.0401319	0.162931	0.127091	-0.0218183	NonSig
CCT8	0.0401435	0.0980694	0.0998208	-0.0181118	NonSig
MTMR10	0.0402202	0.123424	-0.020258	-0.156653	NonSig
KHNYN	0.0402669	-0.137213	0.00448927	0.141928	NonSig
LANCL2	0.0404052	0.123367	0.0115703	-0.117901	NonSig
MRPS6	0.0404243	0.170043	0.344977	0.188169	NonSig
MDN1	0.0405099	0.161481	0.290561	0.150015	NonSig
OTUD4	0.040518	-0.0952319	0.0124182	0.116576	NonSig
FBXO7	0.0405425	0.150198	0.0684185	-0.0723232	NonSig
ARPC1A	0.0406056	0.176421	-0.208931	-0.396823	NonSig
POLRMT	0.0407003	0.205096	0.360468	0.172845	NonSig
USP19	0.0410339	0.0897125	0.201534	0.114674	NonSig
SRC	0.0411172	-0.239845	-0.161864	0.0718754	NonSig
GGCT	0.0411669	0.159858	0.0213207	-0.138658	NonSig
ADAM17	0.041182	-0.126052	0.00960226	0.124992	NonSig
ITGA9	0.041286	-0.195904	-1.24286	-1.04665	NonSig
QDPR	0.0413532	0.203002	-0.684543	-0.931485	NonSig
B4GALT1	0.041378	-0.174195	0.18581	0.344286	NonSig
PON3	0.0414098	0.214225	-1.01257	-1.32838	NonSig
NDUFB6	0.0415016	0.134721	-0.0821765	-0.199464	NonSig
TFEB	0.0415603	-0.15852	-0.108733	0.0667747	NonSig
BAG6	0.0416937	0.102024	0.27158	0.169793	NonSig
COX19	0.0417098	0.2016	0.0550424	-0.131916	NonSig
HADHB	0.0417467	0.207883	-0.173411	-0.373792	NonSig
HSPA8	0.0419881	0.0892857	0.145984	0.0647445	NonSig
SCAP	0.0421168	0.133759	0.179343	0.0510132	NonSig
NPEPL1	0.0421299	-0.187297	-0.193756	-0.0190964	NonSig
UQCRC1	0.042279	0.169537	-0.0301768	-0.206718	NonSig
2022-09-02	0.0424641	-0.110828	-0.113344	0.00525971	NonSig
BRCC3	0.0426158	0.0898515	0.0919782	0.0121661	NonSig
FAF1	0.0426417	0.145184	0.184077	0.0563479	NonSig
RAB5C	0.0427119	0.0849184	0.058249	-0.026805	NonSig
ALDH4A1	0.0427333	0.253497	-0.442103	-0.729147	NonSig
LGALS8	0.0428049	0.226947	0.195042	-0.0161902	NonSig
DHCR24	0.0428105	0.244014	0.203568	-0.0451931	NonSig
C8G	0.0428885	-0.191029	-0.140295	0.038979	NonSig
COPB1	0.042904	-0.0661872	0.073621	0.142976	NonSig
DGKA	0.0429224	-0.181923	-0.28018	-0.0856782	NonSig
RNGTT	0.0429324	0.151442	0.248603	0.113023	NonSig
OCIAD1	0.0429964	0.16134	0.208172	0.0521956	NonSig
COL4A1	0.0430194	-0.201039	0.028213	0.230279	NonSig
PSMC1	0.0431223	0.0658392	0.0474714	-0.0204422	NonSig
ELP3	0.0433456	0.137585	0.118867	-0.010075	NonSig
FNDC3B	0.043375	-0.201882	0.0595845	0.227408	NonSig
ICAM1	0.04344	-0.206833	-0.310257	-0.0368564	NonSig
B3GALT6	0.0435967	-0.130998	0.0569349	0.188958	NonSig
CLEC3B	0.0436598	-0.121208	-0.195392	0.0695981	NonSig
ACSL1	0.0437356	0.239855	-0.948845	-1.21861	NonSig
MKLN1	0.0437543	0.0776954	0.108226	0.0344122	NonSig
SAR1A	0.0439934	0.130062	-0.0285357	-0.160605	NonSig
TMX2	0.0440468	0.163022	0.098052	-0.0652491	NonSig
MYL3	0.0442701	-0.233884	-0.175721	0.019693	NonSig
MRPS31	0.0443043	0.201471	0.320842	0.14905	NonSig
JMJD7	0.0443119	0.203324	-0.213198	-0.367957	NonSig
FMNL1	0.0444333	-0.220828	-0.252998	-0.0361709	NonSig
EPB41L4B	0.0444588	0.144542	0.0699551	-0.105601	NonSig
PRF1	0.0446889	0.179076	-0.199476	-0.379886	NonSig
SLC16A2	0.0448616	0.223685	-0.500782	-0.779583	NonSig
ENSA	0.0451866	0.193392	0.32725	0.155109	NonSig
ACOT8	0.0454149	0.212099	0.197884	-0.0151463	NonSig
ATP9A	0.0454192	-0.127428	-0.00628678	0.153258	NonSig
MBOAT7	0.0456179	-0.150909	0.109405	0.281161	NonSig
ADAL	0.0457046	0.183063	0.0105991	-0.167476	NonSig
RRAGB	0.0457739	0.142746	0.0783877	-0.0386369	NonSig
UACA	0.0458617	-0.15409	-0.118628	0.0326704	NonSig
PDK2	0.0460726	0.139179	-0.0134178	-0.201435	NonSig
AIMP1	0.0461282	0.104378	0.0676925	-0.0330504	NonSig
SYK	0.0461677	-0.197715	-0.363976	-0.14372	NonSig
RAI14	0.0461972	-0.106147	-0.121376	-0.00371478	NonSig
TSPAN33	0.046505	0.158228	-0.0809996	-0.253729	NonSig
SLC3A2	0.0465438	-0.136905	-0.204408	-0.0317765	NonSig
EPB41L2	0.0465678	-0.16183	-0.251229	-0.078081	NonSig
PIP5K1C	0.0465704	-0.103161	-0.0859385	0.024345	NonSig
SRPRA	0.0466002	0.141729	-0.0170622	-0.145389	NonSig
MPI	0.0467119	0.209959	-0.0456873	-0.207913	NonSig
FHOD1	0.0468054	-0.169407	-0.0772045	0.08951	NonSig
PPA2	0.0468529	0.175701	-0.278736	-0.460073	NonSig
MRPS22	0.047004	0.15306	0.23965	0.0921919	NonSig
MRPS28	0.0471694	0.158941	0.347745	0.194845	NonSig
GFM1	0.0472067	0.131255	0.111715	-0.0501503	NonSig
CHD1	0.047207	-0.140641	0.0415657	0.18877	NonSig
DNAJC11	0.0472403	0.183287	-0.0691255	-0.222762	NonSig
DDAH2	0.0472805	-0.142291	-0.207232	-0.0473295	NonSig
TIMM44	0.0473568	0.144404	0.172482	0.0355726	NonSig
PEX6	0.047382	0.154797	0.146683	-0.0182757	NonSig
FAM49A	0.0474053	-0.141584	-0.125406	0.0461063	NonSig
IGF2R	0.0474085	0.181558	0.0993682	-0.0902846	NonSig
GPM6A	0.0474099	-0.172504	-1.81157	-1.57059	NonSig
XPNPEP1	0.0474148	0.118195	-0.000343158	-0.105024	NonSig
NDUFS7	0.0474903	0.131592	-0.0139607	-0.141119	NonSig
CXXC1	0.0474934	0.0942131	0.13872	0.0437755	NonSig
RTF2	0.0477051	0.156339	0.334582	0.203528	NonSig
UGT1A9	0.0478869	0.255176	-0.687597	-1.02369	NonSig
ZNF384	0.0479143	-0.0919822	0.210215	0.328938	NonSig
CNOT4	0.048072	0.0784843	0.227299	0.144711	NonSig
TIMM13	0.0480772	0.185743	-0.102792	-0.287777	NonSig
ARHGAP30	0.0482469	-0.175769	-0.333979	-0.125454	NonSig
TMEM223	0.0482537	0.14986	0.283477	0.159058	NonSig
AGK	0.0482865	0.139805	0.109896	-0.0122413	NonSig
STRN4	0.0483475	-0.0971599	0.131083	0.219286	NonSig
NRAS	0.0483629	0.0965261	0.0907527	-0.010133	NonSig
C12orf29	0.048388	0.100374	0.228268	0.125786	NonSig
RNF5	0.0484105	0.145287	0.189389	0.0296463	NonSig
OIT3	0.0484202	-0.14924	-1.24392	-1.04957	NonSig
NDUFS8	0.0485035	0.133351	-0.0196003	-0.16342	NonSig
LSS	0.048523	0.247784	-0.225074	-0.463424	NonSig
UQCRC2	0.0486222	0.170311	-0.0936877	-0.27214	NonSig
KEAP1	0.0486611	-0.250372	-0.0188963	0.201752	NonSig
SHTN1	0.048853	0.181118	0.204991	0.0109374	NonSig
DCPS	0.0490876	0.13479	0.0164786	-0.0996651	NonSig
SND1	0.0492319	0.0802919	0.0484305	-0.0396818	NonSig
C1orf50	0.049297	0.119467	-0.125766	-0.252296	NonSig
HSD17B10	0.0494194	0.257353	-0.261078	-0.491784	NonSig
GALC	0.0495532	-0.14363	-0.256074	-0.00397966	NonSig
PPIE	0.0495875	0.133349	0.0351979	-0.0809918	NonSig
GALE	0.0496112	0.207974	-0.273148	-0.486176	NonSig
LETM1	0.0496465	0.217837	0.236673	0.0587769	NonSig
BAIAP2L1	0.0496596	-0.154933	0.145047	0.376691	NonSig
ANGPTL6	0.0496856	-0.106885	-1.42098	-1.24637	NonSig
PRPSAP2	0.0497518	0.129799	-0.188887	-0.305976	NonSig
COQ8B	0.0498462	-0.190872	-0.0551691	0.117001	NonSig
SLC47A1	0.0500516	0.30192	-0.147566	-0.416643	NonSig
BTN3A3	0.0501352	0.197853	-0.188813	-0.382978	NonSig
AKAP2	0.0501709	-0.127715	-0.407735	-0.271724	NonSig
DLG1	0.0502277	0.115925	0.00930476	-0.107024	NonSig
TP53I3	0.0502412	0.264476	0.149795	-0.151485	NonSig
CNN2	0.0502413	-0.233234	-0.210097	0.0106541	NonSig
CYC1	0.0502853	0.211989	0.00765916	-0.173213	NonSig
TFG	0.0504231	0.155968	0.250376	0.0989854	NonSig
USP25	0.0504536	-0.0935947	0.0291204	0.118504	NonSig
YME1L1	0.0505178	0.0936739	0.302157	0.215755	NonSig
ADRM1	0.0505209	0.0756188	0.0884452	0.0117744	NonSig
SEC16A	0.0505444	0.112351	0.165956	0.0617993	NonSig
PYURF	0.0505444	0.223959	-0.078964	-0.283586	NonSig
ARFGAP3	0.0505527	-0.118287	0.164266	0.298384	NonSig
NMRK1	0.0505679	0.173849	-0.774597	-0.975174	NonSig
CA3	0.0507035	-0.866555	-0.695979	-0.385306	NonSig
IAH1	0.0507233	0.15346	-0.0742547	-0.238469	NonSig
ISCA2	0.0508035	0.192324	0.168185	-0.0178101	NonSig
TCAF1	0.0508482	0.213555	0.190462	-0.00964315	NonSig
DPYS	0.050941	0.330103	-0.869453	-1.18374	NonSig
SPON1	0.0511984	-0.264333	-0.807288	-0.549349	NonSig
ATG3	0.0512584	0.104468	0.0171898	-0.0791544	NonSig
ATP5F1A	0.0512768	0.182564	-0.118466	-0.277912	NonSig
SERPINB9	0.0512938	-0.130338	-0.392179	-0.210041	NonSig
PPP2R5E	0.051322	-0.123783	0.0233268	0.145413	NonSig
TNPO3	0.051477	0.121817	0.125141	0.0166526	NonSig
PITPNM1	0.0515161	-0.278874	-0.258821	-0.0807003	NonSig
MTA2	0.0516781	-0.0811553	0.203076	0.285922	NonSig
CRTC2	0.0517171	0.152284	0.191546	0.0545969	NonSig
2022-09-07	0.0517433	-0.104107	-0.162893	-0.0520608	NonSig
PBLD	0.0518044	0.272874	-1.14353	-1.37755	NonSig
SCRN1	0.0518434	-0.195822	-0.386727	-0.166659	NonSig
CNOT1	0.0518896	-0.0633813	0.149315	0.211782	NonSig
COLEC10	0.0518969	-0.24397	-1.18283	-0.944334	NonSig
CKAP4	0.0519211	-0.208743	0.148502	0.360636	NonSig
CFL1	0.0520294	-0.0848767	0.0206803	0.119402	NonSig
RFTN1	0.0522059	-0.25251	-0.312806	-0.062865	NonSig
ARHGEF16	0.0522094	-0.235873	-0.304624	-0.0291096	NonSig
SLC30A5	0.0524292	-0.119161	0.117917	0.24203	NonSig
OVCA2	0.0525806	-0.0987856	0.0399202	0.166599	NonSig
UBXN8	0.0526385	0.155033	-0.0516598	-0.217032	NonSig
PCBD2	0.0526484	0.149212	0.00165898	-0.15339	NonSig
SLC25A3	0.0527362	0.205003	0.0675335	-0.101139	NonSig
AGPAT1	0.0528454	0.149951	0.115465	-0.0280364	NonSig
PSMA6	0.0529885	0.149893	-0.146245	-0.292691	NonSig
SLC41A3	0.0529986	0.118504	0.0984063	-0.0305162	NonSig
PEX11A	0.0530515	0.194425	-0.0199214	-0.272267	NonSig
OSGEP	0.053067	0.114189	0.169615	0.0591315	NonSig
TAB1	0.0531806	0.0771478	0.0766043	0.00166525	NonSig
FDX2	0.0532743	0.17267	0.0249595	-0.110416	NonSig
HAO1	0.0533334	0.219406	-0.75523	-1.07976	NonSig
PGM2	0.0534494	0.352373	-0.102357	-0.313195	NonSig
TBC1D9B	0.0535026	0.0790285	0.0830936	-0.00179918	NonSig
MRPS11	0.0536723	0.136679	0.12061	-0.0147587	NonSig
MYO1D	0.0537664	-0.197229	-0.20323	-0.0153329	NonSig
NCK2	0.0538941	-0.156792	-0.0609215	0.0864926	NonSig
PYCARD	0.0540344	-0.296629	-0.480803	-0.207719	NonSig
IYD	0.0541322	0.337923	-0.844864	-1.15371	NonSig
WDR63	0.054236	0.183725	-0.262389	-0.466874	NonSig
REXO2	0.0542882	0.177376	0.11242	-0.0372693	NonSig
LYRM7	0.0543857	0.245799	0.284703	0.0421426	NonSig
MRPS7	0.0544616	0.167278	0.265165	0.105838	NonSig
GON7	0.0545885	0.137424	0.212949	0.0758428	NonSig
UBA5	0.0546813	0.111908	0.228727	0.109724	NonSig
NUDT2	0.0548119	0.188916	0.0937632	-0.0779193	NonSig
IDH3B	0.054858	0.164856	0.140297	-0.0206415	NonSig
ECE1	0.0548761	-0.180476	-0.110994	0.0487414	NonSig
WAS	0.0548926	-0.187986	-0.402182	-0.182834	NonSig
CPT2	0.0549355	0.236516	-0.386293	-0.650789	NonSig
GSTK1	0.0549812	0.245302	-0.0405631	-0.322123	NonSig
CFHR2	0.055155	0.275184	-0.048438	-0.29868	NonSig
COTL1	0.0551922	-0.194447	-0.718299	-0.467899	NonSig
NUDT6	0.0552644	0.264567	-0.520084	-0.743539	NonSig
MRPS14	0.0553416	0.146832	0.346337	0.198853	NonSig
ASRGL1	0.0553857	-0.320822	-0.0947652	0.207373	NonSig
HMBS	0.0554993	0.103271	0.0297333	-0.0774366	NonSig
RTP3	0.0558076	0.248804	-0.458405	-0.733892	NonSig
CSPG4	0.0559103	-0.148408	0.237232	0.368961	NonSig
TCEA1	0.0560134	-0.124385	0.134461	0.264397	NonSig
SOWAHB	0.0560232	0.200526	-0.0606442	-0.237678	NonSig
PGLYRP2	0.0560592	-0.154675	-0.124747	0.031938	NonSig
SPG7	0.0561303	0.14	-0.0969098	-0.238893	NonSig
PARK7	0.0562909	0.180957	-0.300734	-0.455492	NonSig
QTRT2	0.0563057	0.0939995	0.164283	0.0700085	NonSig
TCEA3	0.0563978	0.247402	0.216124	0.0286534	NonSig
MAMDC2	0.0564407	-0.203405	-0.440869	-0.262793	NonSig
LRRC40	0.0566443	0.116398	-0.0732405	-0.196899	NonSig
GPSM3	0.056652	-0.239718	-0.400595	-0.178988	NonSig
ETFDH	0.0566961	0.260779	-0.868645	-1.12123	NonSig
NAIP	0.0567049	-0.157259	-0.282251	-0.100599	NonSig
CPPED1	0.0567763	0.268037	-0.0797584	-0.27436	NonSig
MCAM	0.0570972	-0.15951	0.198487	0.337409	NonSig
ABHD6	0.0572284	0.162908	-0.313971	-0.492777	NonSig
FMO5	0.0574064	0.199395	-0.595685	-0.876622	NonSig
CBR4	0.0574095	0.254089	-0.664749	-0.918869	NonSig
ABCB10	0.0575671	0.137989	0.213711	0.031416	NonSig
VPS28	0.0577179	-0.0792135	-0.030895	0.0533182	NonSig
LAMC1	0.0577233	-0.201134	0.100963	0.300665	NonSig
ITGB3	0.0577346	-0.273515	-0.496021	-0.267569	NonSig
PLOD2	0.0577376	-0.206641	0.045964	0.277401	NonSig
TRIP10	0.0578243	-0.195052	-0.159922	0.0082207	NonSig
METTL16	0.0580264	-0.104187	0.0310434	0.134596	NonSig
SOWAHC	0.0580983	0.117055	-0.0233944	-0.14501	NonSig
CTSG	0.0581434	-0.212519	-0.923118	-0.602536	NonSig
CCT7	0.0582212	0.0847888	0.116842	0.0169986	NonSig
SLC12A2	0.0582523	-0.330048	-0.213726	0.0682125	NonSig
MRPS15	0.0583069	0.168467	0.263991	0.108104	NonSig
OTULINL	0.0583421	-0.225903	-0.174289	0.0484911	NonSig
ATP5MPL	0.0584535	0.151007	0.01134	-0.114453	NonSig
NIT1	0.0585674	0.133155	-0.284345	-0.444399	NonSig
BRD3	0.0585781	-0.205389	0.149926	0.297778	NonSig
CORO1A	0.0586085	-0.196308	-0.579136	-0.304844	NonSig
PLD1	0.0587139	-0.157463	-0.180401	-0.00618121	NonSig
ITFG1	0.0587626	-0.0924321	0.00680004	0.122091	NonSig
DNM1L	0.0588016	0.119872	0.19468	0.0988237	NonSig
BAAT	0.0588094	0.424881	-0.385314	-0.702879	NonSig
CCT6A	0.0590533	0.0867609	0.120918	0.0153146	NonSig
RBMS1	0.0591398	-0.189755	-0.17417	0.0492861	NonSig
ATXN3	0.0592766	0.141998	0.0816339	-0.0332159	NonSig
DDB2	0.0592817	-0.196928	-0.256661	-0.0766175	NonSig
UBE3A	0.0593815	0.103086	0.0787772	-0.00962765	NonSig
MRPS34	0.0594332	0.162961	0.348488	0.209027	NonSig
NAXD	0.0594426	0.229076	-0.359378	-0.545702	NonSig
ACAD11	0.0595749	0.209138	-0.517977	-0.774488	NonSig
MSI1	0.0595871	-0.306824	0.0615379	0.395528	NonSig
COL4A3BP	0.0596201	-0.0918864	-0.107579	-0.0161931	NonSig
GOT2	0.0596807	0.222004	-0.790223	-1.0616	NonSig
IGHV5-51	0.0598107	-0.347602	-0.549527	-0.292797	NonSig
AMT	0.0598332	0.276117	-0.357745	-0.585627	NonSig
MAP3K7	0.0598594	0.0900778	0.14133	0.0566658	NonSig
ABCG5	0.059959	0.266777	-0.508713	-0.754554	NonSig
CPOX	0.0600296	0.188464	-0.278357	-0.439101	NonSig
LDHB	0.0600831	-0.234364	-0.459394	-0.228679	NonSig
ACO2	0.0601868	0.256452	0.00974337	-0.181173	NonSig
SLC25A10	0.0602534	0.270209	-0.129745	-0.351907	NonSig
STXBP3	0.0603745	0.0850447	0.0176977	-0.0855662	NonSig
RNF14	0.0603906	0.152765	-0.0731333	-0.200857	NonSig
ADA	0.0605525	-0.121056	-0.114285	0.00965249	NonSig
AP4E1	0.0605765	0.0888878	0.181824	0.0853586	NonSig
SLC35C1	0.0606724	-0.361757	-0.14841	0.101937	NonSig
BST1	0.0607239	-0.320416	-0.660012	-0.377521	NonSig
ADAP2	0.0608049	-0.174207	-0.30754	-0.161112	NonSig
CD38	0.061053	-0.222434	-0.645589	-0.33424	NonSig
CRP	0.0610882	-0.742125	-1.4951	-0.966535	NonSig
TRIO	0.061096	-0.10216	0.0508765	0.14202	NonSig
MAN2B1	0.0611103	-0.151625	-0.0874749	0.056334	NonSig
CDHR2	0.0612299	-0.291823	-0.901769	-0.632813	NonSig
INTS1	0.0612301	-0.0777739	0.142084	0.217209	NonSig
SDHC	0.0613244	0.186842	-0.32661	-0.528177	NonSig
ARSE	0.0614227	0.243973	-0.372518	-0.60557	NonSig
MAST3	0.0616892	0.19584	-0.0141949	-0.152808	NonSig
ATP5IF1	0.0617369	0.316491	0.0292088	-0.22424	NonSig
DLST	0.0617774	0.189863	-0.0926522	-0.251734	NonSig
SLC30A7	0.0619083	0.124517	0.144741	0.0215926	NonSig
PDSS2	0.061913	0.208533	0.0324883	-0.140403	NonSig
ACTR2	0.0620303	-0.0830562	-0.0930973	-0.00791117	NonSig
MRPS33	0.0620468	0.153238	0.277158	0.132195	NonSig
COA6	0.0621377	0.259318	0.0240617	-0.221031	NonSig
MRPS27	0.0622657	0.143863	0.261389	0.121929	NonSig
DTD1	0.0623476	0.194723	0.156472	-0.0613828	NonSig
VCL	0.0624105	-0.124343	-0.406492	-0.283714	NonSig
LIMD1	0.0624612	0.115574	0.112391	-0.0096841	NonSig
GCAT	0.062617	0.259532	-0.6174	-0.916036	NonSig
REL	0.0627098	-0.119649	0.0421088	0.144996	NonSig
SLC27A2	0.0627361	0.22475	-0.766042	-1.04788	NonSig
FIS1	0.063013	0.198376	-0.0650219	-0.259931	NonSig
PODXL	0.06304	-0.209502	0.118906	0.30301	NonSig
ISYNA1	0.0632791	-0.25251	-0.58688	-0.34655	NonSig
HLA-DMA	0.063305	-0.332531	-0.556275	-0.299098	NonSig
CES1	0.0633257	0.216301	-0.819859	-1.1509	NonSig
RBP5	0.0634822	0.329338	-0.614895	-0.888202	NonSig
GMFG	0.063582	-0.148383	-0.438748	-0.249186	NonSig
GNA13	0.0636305	-0.0718509	-0.0110503	0.0605137	NonSig
PICALM	0.0636607	-0.0718692	-0.0317665	0.0392586	NonSig
KIF5B	0.0638405	-0.102184	0.164044	0.268749	NonSig
HS1BP3	0.0638462	0.16069	0.0635225	-0.0690088	NonSig
NCOA2	0.0638924	0.106007	0.228732	0.119404	NonSig
WDR24	0.0639262	0.104995	-0.0196451	-0.112102	NonSig
BPNT1	0.0639287	0.122022	0.0827108	-0.0882551	NonSig
HMCES	0.064083	0.153691	0.166353	0.0341999	NonSig
PLOD3	0.0640906	-0.19847	0.0651922	0.221543	NonSig
RSL24D1	0.0641154	0.192475	0.296259	0.157744	NonSig
NT5C3B	0.0641749	0.141966	0.0584523	-0.0783818	NonSig
DNAJC2	0.0642736	0.0992289	0.317706	0.215788	NonSig
LGALS9	0.0644133	-0.212723	-0.24537	-0.0556696	NonSig
APOBEC3F	0.0644819	-0.153811	-0.212204	0.00277644	NonSig
SLC39A14	0.0645059	0.234934	-0.360725	-0.602908	NonSig
APOC4	0.0645157	0.367951	-0.106429	-0.463138	NonSig
SEC24C	0.0646391	0.129189	0.0972532	-0.0187586	NonSig
TRAPPC2L	0.0646598	0.0596728	-0.0132711	-0.0751338	NonSig
PIR	0.0648091	0.195999	0.161996	-0.0689032	NonSig
CLCC1	0.0648433	0.141944	-0.0077596	-0.150186	NonSig
HDHD2	0.0648452	0.126878	-0.262352	-0.393588	NonSig
ARMCX3	0.06486	-0.305642	-0.655494	-0.343112	NonSig
FAM8A1	0.0649629	0.104973	0.160633	0.0554707	NonSig
PAPSS1	0.0650033	-0.153732	0.04701	0.181814	NonSig
CRYZ	0.0651026	0.257643	-0.354468	-0.590413	NonSig
GATAD2A	0.0651821	-0.0931304	0.214987	0.302984	NonSig
TGM2	0.0652337	-0.240535	-0.568312	-0.340207	NonSig
MTTP	0.0652385	0.150048	-0.732039	-0.964743	NonSig
PEBP1	0.0652572	0.144158	-0.498787	-0.690644	NonSig
ALPL	0.0653243	-0.45459	-0.940671	-0.631849	NonSig
NARFL	0.0653687	0.10326	-0.00302923	-0.108677	NonSig
BROX	0.0653709	0.191595	0.291997	0.129059	NonSig
RAB27A	0.0654353	-0.164935	-0.219634	-0.0255419	NonSig
FAM91A1	0.0655505	0.101628	0.23062	0.136511	NonSig
MVK	0.0655887	0.204429	-0.458527	-0.661593	NonSig
PEX2	0.0657181	0.264348	0.0481574	-0.133222	NonSig
ISCA1	0.0657558	0.169242	0.0872584	-0.108457	NonSig
IMPA2	0.0657751	-0.284359	-0.106456	0.137484	NonSig
LMBR1	0.0657844	0.114053	0.124093	0.0105097	NonSig
PRKAR2B	0.0658442	-0.0532445	-1.13031	-0.90187	NonSig
MRPL46	0.066052	0.153656	0.121388	-0.019024	NonSig
PHKA1	0.0661065	0.173201	-0.382681	-0.563773	NonSig
ETFB	0.0663181	0.17002	-0.168139	-0.334437	NonSig
ATP6V1E1	0.066373	0.214936	-0.0144286	-0.140936	NonSig
TCP1	0.066383	0.0964017	0.06533	-0.0387806	NonSig
ALDH1L1	0.0664714	0.220516	-1.07527	-1.45194	NonSig
APOC3	0.0665444	0.538618	-0.385244	-0.812353	NonSig
ZNF24	0.066673	-0.117806	0.137585	0.247214	NonSig
RABL6	0.0666804	-0.0874831	-0.109095	-0.015816	NonSig
PARVG	0.0666849	-0.232577	-0.305483	-0.0883097	NonSig
HYI	0.0671169	0.174852	-0.309515	-0.476706	NonSig
NIPBL	0.0671174	-0.0944687	0.190386	0.285328	NonSig
HSD11B1	0.0671217	0.343535	-0.979872	-1.35651	NonSig
CDK18	0.0672194	0.175	0.0354643	-0.129791	NonSig
ZC3HC1	0.0672855	0.0818055	0.207787	0.118602	NonSig
RCC2	0.0673386	-0.123795	0.0457145	0.219221	NonSig
RCSD1	0.067346	-0.157825	-0.400921	-0.200963	NonSig
CCT5	0.0673783	0.0781783	0.0971404	0.00307128	NonSig
ACAT1	0.0674152	0.294	-0.600004	-0.870215	NonSig
CMC1	0.0674561	0.247363	0.0333061	-0.224124	NonSig
PDLIM2	0.0677657	0.219256	-0.44991	-0.610456	NonSig
SIRT2	0.0677884	0.139238	0.101987	-0.0254141	NonSig
ORM1	0.0678466	-0.277466	-0.293157	-0.0687919	NonSig
OXLD1	0.0678501	0.190368	0.0363777	-0.188803	NonSig
PCK2	0.0679676	0.229039	-0.998316	-1.28113	NonSig
ST5	0.068005	-0.119002	0.006818	0.120865	NonSig
AKAP1	0.0680246	0.137868	0.0408699	-0.0849319	NonSig
SNF8	0.068267	0.114076	0.103972	-0.0144098	NonSig
PSMD2	0.0686064	0.0559572	0.0513491	-0.00341933	NonSig
SCRIB	0.0686404	0.126136	0.0897897	-0.0290671	NonSig
CROCC	0.0686645	0.198129	0.016545	-0.09214	NonSig
AKR7A2	0.0686802	0.178537	-0.242313	-0.406822	NonSig
TRIM47	0.0687208	-0.21204	0.0517281	0.232095	NonSig
CHKA	0.0687571	0.233904	0.279583	0.0705767	NonSig
HAGH	0.0687732	0.254287	-0.735209	-1.00765	NonSig
TRMT61B	0.0687776	0.141654	0.118444	-0.0386958	NonSig
SREBF2	0.0688425	0.100477	0.24264	0.148344	NonSig
MCL1	0.0689489	0.0918821	0.101289	0.00198409	NonSig
PFN1	0.069027	-0.103223	-0.19557	-0.0793184	NonSig
LCP2	0.0693987	-0.168887	-0.397566	-0.205855	NonSig
SF3B1	0.0694286	-0.0862829	0.110843	0.202765	NonSig
GCLM	0.0695266	0.168178	0.0896927	-0.132535	NonSig
MUT	0.0696027	0.233289	-0.670781	-0.888492	NonSig
S100A4	0.0696179	-0.329447	-0.441224	-0.168458	NonSig
STAT6	0.069822	0.121418	0.0189681	-0.102839	NonSig
VDAC2	0.0698589	0.199537	0.242485	0.0976162	NonSig
DNPEP	0.0700385	0.110212	-0.201323	-0.30978	NonSig
NNT	0.0702259	0.224844	-0.338212	-0.568619	NonSig
TARS2	0.0702479	0.172108	0.0850439	-0.0814977	NonSig
SNTB1	0.0703332	0.118506	0.024842	-0.103277	NonSig
PSME1	0.070343	0.145444	-0.0849253	-0.24058	NonSig
BAZ1A	0.0703604	-0.118229	0.206179	0.357127	NonSig
AFG3L2	0.0703847	0.138172	0.00915851	-0.121564	NonSig
MIA2	0.0704124	0.120751	-0.00945961	-0.128909	NonSig
TBC1D2B	0.0704296	-0.114507	-0.00136244	0.107102	NonSig
WIPF1	0.0705013	-0.139633	-0.143412	-0.00615571	NonSig
TRANK1	0.0706614	-0.112525	-0.151648	-0.0486906	NonSig
FDXR	0.070739	0.301523	-0.200276	-0.437408	NonSig
TMEM38B	0.0711026	0.163651	0.175429	-0.000722592	NonSig
HCCS	0.0711369	0.129597	0.286957	0.149016	NonSig
UNG	0.0711398	0.176092	0.311008	0.172902	NonSig
ARVCF	0.0711659	-0.142089	-0.462331	-0.318215	NonSig
TMUB2	0.0711761	0.252058	0.198545	0.0141916	NonSig
PDXDC1	0.0714613	-0.206994	0.0275706	0.198364	NonSig
ATP5PF	0.0716447	0.228645	-0.212258	-0.413437	NonSig
GATB	0.0718809	0.123222	0.113759	-0.0196797	NonSig
IGSF8	0.0721892	0.155203	-0.0462849	-0.265044	NonSig
MTOR	0.0721995	0.0766532	0.134219	0.0556917	NonSig
HIST1H1D	0.0722593	-0.25004	-0.444693	-0.186174	NonSig
FERMT3	0.0723501	-0.173729	-0.342384	-0.139814	NonSig
SOD1	0.072501	0.168359	-0.306536	-0.532871	NonSig
MAGI3	0.0726229	0.124589	0.092559	-0.0209487	NonSig
C19orf25	0.0726863	0.0886626	0.175372	0.0953949	NonSig
LUC7L	0.072846	-0.20072	0.139703	0.314346	NonSig
FAM129A	0.0728473	-0.161335	-0.150842	0.0425069	NonSig
LSP1	0.0729305	-0.258389	-0.335703	-0.106636	NonSig
PTMS	0.072977	0.220688	-0.316723	-0.514064	NonSig
MYADM	0.0730481	-0.168645	-0.229746	-0.054143	NonSig
RBBP9	0.0730773	0.158019	-0.174749	-0.322539	NonSig
EIF5A	0.0730792	-0.102786	-0.202391	-0.0995321	NonSig
IL16	0.0731466	-0.16945	-0.47717	-0.295061	NonSig
WDFY4	0.0732715	-0.158088	-0.289592	-0.125192	NonSig
GMPR	0.0733095	0.234458	-0.367517	-0.596238	NonSig
GNPDA1	0.0734382	0.233758	-0.050374	-0.205419	NonSig
CPN1	0.0737189	-0.19719	-0.0340087	0.156238	NonSig
PRMT1	0.0737246	-0.156657	0.110786	0.244669	NonSig
TES	0.0737305	-0.191562	-0.0955196	0.107324	NonSig
CYP8B1	0.0738403	0.398582	-0.94699	-1.31812	NonSig
ALAS1	0.0739062	0.128052	0.0995638	-0.0559671	NonSig
MTIF3	0.0739407	0.11648	0.303145	0.18207	NonSig
MTM1	0.073987	0.0793715	0.0416321	-0.045844	NonSig
COL4A2	0.0740394	-0.170212	0.0245294	0.179416	NonSig
CNOT10	0.0740637	-0.062616	0.155807	0.217086	NonSig
ACYP2	0.0740764	0.212603	-0.428961	-0.633962	NonSig
CHN2	0.0744159	0.179982	-0.0132012	-0.202123	NonSig
F5	0.0745962	0.182678	0.290727	0.0969848	NonSig
GPAM	0.0746302	0.126021	-0.415281	-0.579698	NonSig
SSR4	0.0746434	-0.0826323	0.0475633	0.137353	NonSig
OXSM	0.0746867	0.183412	-0.191228	-0.354634	NonSig
ATP5PB	0.0747354	0.196296	-0.160627	-0.348276	NonSig
CPNE2	0.0747635	-0.10462	-0.237939	-0.138075	NonSig
AK4	0.0751118	0.13316	-0.216043	-0.437922	NonSig
ACOX3	0.0751389	0.225953	-0.200328	-0.454735	NonSig
GOSR2	0.0751871	0.126495	0.265349	0.154963	NonSig
RIF1	0.0754078	-0.103056	0.208678	0.322925	NonSig
IP6K1	0.0757825	0.106013	0.168652	0.0490142	NonSig
SMCHD1	0.0758025	-0.103689	0.21137	0.330938	NonSig
PEX13	0.0758622	0.133956	0.244453	0.125028	NonSig
GALNT1	0.0758793	-0.108158	0.21662	0.33713	NonSig
MGMT	0.0759396	0.200128	-0.194614	-0.383501	NonSig
GNPAT	0.0759475	0.27227	0.293543	0.080677	NonSig
PLBD2	0.0760616	-0.199569	-0.00582995	0.166861	NonSig
ITGA1	0.0763395	-0.16595	-0.427083	-0.278571	NonSig
TFPI	0.076344	-0.184912	-0.231566	0.062552	NonSig
DNAJB12	0.0763743	0.122206	-0.0244292	-0.130422	NonSig
ABHD11	0.0764696	0.197062	0.24146	0.0505826	NonSig
RASSF2	0.0765752	-0.201861	-0.360973	-0.170968	NonSig
ATP6V1C1	0.0767792	0.2228	0.161779	0.015955	NonSig
GMFB	0.0768464	0.130689	-0.0384903	-0.147219	NonSig
SRA1	0.0769624	0.110033	0.220759	0.109741	NonSig
CREBBP	0.0770268	-0.065808	0.105097	0.188753	NonSig
GHDC	0.0770845	0.139012	0.000355414	-0.136354	NonSig
EHHADH	0.0773174	0.247974	-0.581359	-0.920371	NonSig
SLC12A4	0.0775408	-0.129412	-0.0787086	0.032471	NonSig
NCKAP1L	0.077649	-0.163338	-0.311824	-0.123789	NonSig
ARPC1B	0.0776587	-0.0879011	-0.0456399	0.0680889	NonSig
ADA2	0.077804	-0.160415	-0.453861	-0.281766	NonSig
MARCO	0.0778767	-0.187348	-1.74501	-1.50414	NonSig
HDAC1	0.0781061	-0.0704676	0.135198	0.208332	NonSig
FAH	0.0781212	0.232887	-0.623066	-0.816734	NonSig
LZTR1	0.0781683	-0.0981434	-0.0322505	0.0545089	NonSig
TRNT1	0.0781884	-0.0899343	0.0252983	0.115908	NonSig
CPNE3	0.0782366	0.134921	-0.120853	-0.253082	NonSig
PHB	0.078501	0.161444	0.0248606	-0.120378	NonSig
MTFMT	0.0785803	0.199223	0.0459125	-0.111159	NonSig
MARCKSL1	0.0785874	-0.184453	-0.196701	0.00914406	NonSig
TRIM28	0.0786332	-0.222374	0.25415	0.417389	NonSig
TXN2	0.0787223	0.25307	-0.192539	-0.391595	NonSig
TOP1	0.0789442	-0.110805	0.139286	0.243327	NonSig
NPNT	0.0789515	-0.109598	-0.703394	-0.436806	NonSig
ATP2B1	0.0791288	-0.180016	-0.0873325	0.0708955	NonSig
THYN1	0.0791941	0.118878	0.126872	0.0119701	NonSig
MLST8	0.0792988	0.0868534	0.0843708	-0.0173121	NonSig
ACADSB	0.0793034	0.276329	-0.553754	-0.833443	NonSig
PPP2R1B	0.0793399	0.137455	0.178665	0.0086542	NonSig
HSPA9	0.0793488	0.190364	0.208718	0.0319244	NonSig
ABHD3	0.0795817	0.160745	0.197122	0.0184885	NonSig
IGFALS	0.0796065	-0.161263	-0.412796	-0.247757	NonSig
ZW10	0.0796142	0.0711893	0.117191	0.049363	NonSig
ARSD	0.0796865	0.210485	-0.339323	-0.502637	NonSig
ANXA6	0.0797334	0.213417	-0.518747	-0.722073	NonSig
FNDC3A	0.0798297	-0.130043	-0.305192	-0.169932	NonSig
UBAC2	0.079894	0.105507	0.147587	0.0154596	NonSig
DOCK8	0.0801923	-0.175201	-0.334568	-0.169235	NonSig
NAAA	0.0804126	-0.151748	-0.69598	-0.540095	NonSig
MRPS9	0.0805854	0.163762	0.298707	0.152698	NonSig
ATP2C1	0.0807035	-0.0907435	0.133353	0.218683	NonSig
GIT1	0.0807442	-0.0763742	0.0569633	0.13037	NonSig
CIC	0.0807476	-0.0938242	0.171194	0.257418	NonSig
CLGN	0.0808566	-0.454043	-0.00700717	0.330368	NonSig
EHBP1	0.0808772	0.197215	-0.198103	-0.329466	NonSig
ACBD5	0.0809688	0.219709	-0.00974523	-0.23223	NonSig
LHPP	0.0810076	0.224965	-0.499547	-0.73223	NonSig
PSME2	0.0810723	0.128847	-0.0549251	-0.189788	NonSig
TEX264	0.0811306	0.0953081	0.158655	0.0328395	NonSig
HK3	0.0811718	-0.211523	-0.814563	-0.592143	NonSig
ACBD6	0.081306	0.13418	0.252626	0.127826	NonSig
CPM	0.0814615	-0.278536	0.0955172	0.309221	NonSig
ENGASE	0.0815928	0.132594	0.158025	0.0309049	NonSig
CFL2	0.0817946	0.14438	-0.539369	-0.755608	NonSig
SASH1	0.0818797	-0.10046	-0.086451	0.0258134	NonSig
MRPS10	0.0821726	0.158851	0.198309	0.0485606	NonSig
IRS1	0.082263	0.156217	0.216339	0.0627005	NonSig
MT2A	0.0822726	1.45197	-2.10966	-2.67583	NonSig
PTCD1	0.0824263	0.100556	0.368903	0.222819	NonSig
PIGO	0.082447	0.113536	0.127075	0.0191956	NonSig
CMPK1	0.082458	0.157535	0.00193005	-0.135076	NonSig
SH3PXD2B	0.0824976	-0.126302	0.131885	0.245362	NonSig
COPA	0.082506	-0.0582708	0.0489013	0.113501	NonSig
VTN	0.0825719	-0.169263	-0.0857843	0.118543	NonSig
ITPR3	0.0826732	-0.193969	-0.26723	-0.0534444	NonSig
PARS2	0.0827139	0.177108	0.0214205	-0.123011	NonSig
MICALL1	0.0827269	-0.0898121	0.134508	0.226733	NonSig
MRPS2	0.0827392	0.130383	0.241412	0.113893	NonSig
RHOT2	0.0827694	0.12221	0.118687	0.00750914	NonSig
OSBPL1A	0.0828062	-0.294591	-0.0447081	0.134622	NonSig
ITGB1	0.0828161	-0.132033	-0.128142	-0.00434638	NonSig
NDUFAF2	0.0828232	0.164006	0.372203	0.230548	NonSig
RNASE4	0.0831547	-0.194956	-0.137881	0.0313933	NonSig
MID1	0.0831644	0.189959	0.100863	-0.0287779	NonSig
GCSH	0.0834526	0.248488	-0.662191	-0.879833	NonSig
HSP90AB1	0.0836296	0.118135	0.264314	0.148379	NonSig
UGT1A6	0.0836677	0.197311	-0.591478	-0.926525	NonSig
USP24	0.08371	0.069229	0.0314038	-0.0339498	NonSig
MSRA	0.0839419	0.224549	-0.843793	-1.03003	NonSig
ACSM1	0.0840019	0.637732	-0.149192	-0.539457	NonSig
ANKFY1	0.0840912	-0.0795053	-0.238721	-0.166506	NonSig
SH3BGRL3	0.0842158	-0.139234	-0.198032	-0.0462311	NonSig
AGO2	0.0843935	-0.10276	0.0890949	0.185181	NonSig
TBC1D8	0.0844397	-0.0923845	-0.106548	-0.00743544	NonSig
TARBP2	0.0845347	-0.147436	-0.0293245	0.0935084	NonSig
RETREG2	0.0847301	0.128298	0.227127	0.0971412	NonSig
PKLR	0.0849149	0.314458	-0.3332	-0.63036	NonSig
TMCO1	0.084995	0.110106	0.248247	0.103792	NonSig
DCTN5	0.0851224	0.111804	-0.00663733	-0.103725	NonSig
COQ9	0.0851242	0.174711	-0.488096	-0.691541	NonSig
HGS	0.0853513	0.0612248	0.269289	0.188318	NonSig
RNPEP	0.0854338	0.151283	-0.0628732	-0.20428	NonSig
AKR1C1	0.0855115	0.196468	-0.144314	-0.425623	NonSig
C3	0.0857155	-0.115651	-0.14234	0.0175943	NonSig
CCDC47	0.0858088	0.0731377	0.0789239	-0.0137376	NonSig
GRAMD4	0.085913	-0.201044	-0.417485	-0.235392	NonSig
PYGL	0.0859396	0.274814	-1.0861	-1.30669	NonSig
ARHGAP25	0.0859886	-0.119318	-0.314659	-0.160455	NonSig
CUL4B	0.0861453	0.100956	0.281629	0.19234	NonSig
MFN2	0.086194	0.133373	0.0429501	-0.0699904	NonSig
LIMD2	0.0862391	-0.11584	-0.289681	-0.0662228	NonSig
ARHGEF7	0.0863788	0.0870172	0.0240327	-0.0595927	NonSig
BRK1	0.0864199	-0.0617749	-0.0162281	0.0544543	NonSig
WIPF2	0.0864705	0.0871157	0.322758	0.240302	NonSig
CCDC167	0.0865192	0.101413	0.0744985	-0.0509561	NonSig
TLN1	0.086545	-0.0928118	-0.165462	-0.0825212	NonSig
CAT	0.0866079	0.200935	-0.645653	-0.870116	NonSig
CYP51A1	0.0866104	0.200795	0.137721	-0.110811	NonSig
ASPA	0.086629	-0.221512	-1.07928	-0.876931	NonSig
ACOT9	0.0867447	0.138325	0.0466304	-0.0733202	NonSig
C1orf198	0.0868152	-0.169139	-0.00880975	0.169606	NonSig
LDHD	0.0868844	0.099238	-0.881549	-1.14671	NonSig
BNIP1	0.0869353	0.0817585	0.0300948	-0.0525105	NonSig
SENP8	0.0869658	0.136864	-0.15475	-0.293871	NonSig
FAM207A	0.0870206	0.128903	0.256913	0.147697	NonSig
R3HCC1	0.087125	0.118641	0.0211604	-0.0903426	NonSig
BAIAP2	0.0872556	0.176596	-0.108604	-0.286475	NonSig
PTPN9	0.0874133	-0.0725176	-0.0188806	0.0548557	NonSig
RHOT1	0.087623	0.108266	0.00973425	-0.0875618	NonSig
TATDN3	0.0877524	0.131949	0.103565	-0.0464202	NonSig
RABEP1	0.087879	-0.0960041	-0.171573	-0.0750335	NonSig
ZNF787	0.0879247	-0.201633	0.220847	0.372782	NonSig
PRPS2	0.0879947	0.228915	-0.194721	-0.377527	NonSig
RBP4	0.088144	0.204342	-0.0389216	-0.273378	NonSig
CCDC88A	0.0882338	-0.100483	0.0670489	0.167556	NonSig
PCMT1	0.0883538	0.126935	-0.190236	-0.297499	NonSig
HSD17B4	0.0885943	0.216514	-0.141423	-0.389428	NonSig
HDLBP	0.0886206	-0.0749254	-0.0550044	0.0150364	NonSig
RSU1	0.0886275	-0.0954203	-0.302784	-0.218499	NonSig
ANXA13	0.0886683	-0.682805	-1.03438	-0.661606	NonSig
PKN1	0.0887343	-0.126131	0.00560081	0.122644	NonSig
EPS8	0.0888051	-0.0986828	0.0220135	0.118857	NonSig
PGGT1B	0.0888532	-0.0757627	-0.144671	-0.0593874	NonSig
PSMB9	0.0891292	0.135149	-0.0304976	-0.183402	NonSig
FAM160B1	0.0892667	0.0865561	0.0674227	-0.0176339	NonSig
TMEM201	0.0892692	0.126659	0.414635	0.298655	NonSig
TROVE2	0.0892978	0.0859543	0.141502	0.0501186	NonSig
ABHD12	0.0893578	-0.125201	0.0302956	0.145691	NonSig
MYO7A	0.0893872	0.284454	-0.486555	-0.703117	NonSig
MASP2	0.0894713	0.117994	-0.345175	-0.488924	NonSig
TPMT	0.0895068	0.193036	-0.417094	-0.564768	NonSig
MEF2D	0.0895851	-0.0840875	0.05707	0.175177	NonSig
TTYH3	0.0896715	-0.23769	-0.0468416	0.1254	NonSig
2022-09-08	0.0898239	-0.138303	-0.0720084	0.0712838	NonSig
THSD4	0.0898335	-0.338141	-0.289515	-0.0134815	NonSig
RBM28	0.0899693	0.111043	0.257002	0.138391	NonSig
PNKP	0.0899716	-0.12099	0.111994	0.222261	NonSig
DAP3	0.089997	0.145867	0.270722	0.121367	NonSig
MRPS25	0.0900418	0.152011	0.181198	0.0442123	NonSig
FAM136A	0.0900743	0.205191	0.0982732	-0.100109	NonSig
GID8	0.0900785	0.0666066	0.223126	0.160076	NonSig
LSM14A	0.0903628	-0.107593	0.250269	0.35629	NonSig
GDPGP1	0.0905505	0.0937612	0.127141	0.0340618	NonSig
GFM2	0.0905943	0.178916	0.115644	-0.0327792	NonSig
CFB	0.0906097	-0.15404	-0.00412563	0.171672	NonSig
TFAM	0.0907142	0.161668	0.0201422	-0.111303	NonSig
RNF123	0.0907714	0.0812119	0.024167	-0.0589859	NonSig
AIFM1	0.0909205	0.154226	-0.392399	-0.598943	NonSig
MYO5B	0.0910107	0.127792	0.165192	0.0339929	NonSig
UROD	0.0910336	0.135581	0.0908043	-0.0484533	NonSig
PDXK	0.0910612	0.123357	0.0169067	-0.10462	NonSig
UBA2	0.0910851	-0.127896	0.157295	0.279327	NonSig
ENPP1	0.0911057	0.169094	-0.226668	-0.380365	NonSig
AVL9	0.0911332	0.103604	0.307147	0.201916	NonSig
ABCB4	0.0912582	0.260582	-0.380998	-0.628417	NonSig
HSPG2	0.0913872	-0.134904	-0.0712248	0.051733	NonSig
GET4	0.0914315	0.117721	0.117844	0.0164378	NonSig
PTGDS	0.0914369	-0.461161	-1.28134	-0.961212	NonSig
GIMAP4	0.0914651	-0.165753	-0.486017	-0.327719	NonSig
ACSS2	0.0914915	0.116585	-0.410498	-0.647157	NonSig
RABGGTA	0.0915411	0.0947404	-0.0916287	-0.174656	NonSig
MRPS16	0.0916088	0.126632	0.271405	0.142963	NonSig
GNPDA2	0.0916433	-0.153961	-0.29479	-0.154103	NonSig
SELENOH	0.0917422	-0.0764621	-0.22994	-0.0456442	NonSig
LACTB2	0.0918229	0.195069	-0.306554	-0.504452	NonSig
VWA8	0.0918315	0.220166	-0.126789	-0.303998	NonSig
CNOT9	0.0918698	-0.0699031	0.117769	0.183991	NonSig
DNAJA1	0.0918846	0.123748	0.0600055	-0.0600918	NonSig
AMDHD2	0.0918872	0.190439	0.102525	-0.0153171	NonSig
JCHAIN	0.0919954	-0.247423	-0.410091	-0.185184	NonSig
ANAPC2	0.0920254	0.0756456	0.244797	0.166664	NonSig
NAGS	0.09211	0.146448	-0.657608	-0.912575	NonSig
VAPB	0.0922194	0.134138	-0.182001	-0.317416	NonSig
TXLNG	0.0922865	0.118366	0.311258	0.20497	NonSig
DCTN1	0.0923101	0.0794466	-0.0421132	-0.109881	NonSig
ALG14	0.0923986	0.132202	0.141013	0.0165767	NonSig
ATP6V1F	0.092811	0.140502	0.109101	0.0156251	NonSig
PRKCA	0.0928704	0.150087	0.0143712	-0.14417	NonSig
OSBPL8	0.0928797	-0.0602894	-0.0173787	0.0511451	NonSig
AGXT	0.0928848	0.296623	-0.491406	-0.784005	NonSig
TST	0.0929253	0.213974	-0.204972	-0.410221	NonSig
NDUFAF6	0.0929295	0.207802	0.117835	-0.0657562	NonSig
STAM2	0.0930044	0.0824607	0.16893	0.0887774	NonSig
CLPP	0.0930414	0.137057	0.0874983	-0.0495786	NonSig
CLIC6	0.093092	-0.0321378	-0.985683	-0.740224	NonSig
CYP2B6	0.0932008	0.239064	-0.971294	-1.17328	NonSig
EEF1A1	0.0932115	0.0735649	0.127628	0.0454721	NonSig
BTK	0.0932819	-0.17317	-0.292696	-0.116587	NonSig
WNK1	0.0933709	-0.100221	0.106875	0.193695	NonSig
PTPN2	0.0934563	-0.0805398	0.030919	0.120695	NonSig
BRI3BP	0.0935376	-0.153984	0.0509804	0.201127	NonSig
GLYCTK	0.0938439	0.210939	-0.446913	-0.666445	NonSig
CRIP2	0.0939085	-0.114534	-0.151727	0.0167663	NonSig
INF2	0.09401	-0.150373	-0.197601	-0.0625783	NonSig
SYAP1	0.0941013	0.120651	0.141039	0.0101395	NonSig
APOC2	0.0942176	0.243545	-0.00531676	-0.225988	NonSig
ATP5F1C	0.0942519	0.159428	-0.143078	-0.271332	NonSig
GUK1	0.0943555	0.116781	0.249346	0.125786	NonSig
TOM1L1	0.0946725	0.167377	0.137562	-0.0111199	NonSig
MTMR3	0.0947032	-0.086426	0.0297555	0.108868	NonSig
HLA-DPB1	0.0948413	-0.158992	-0.376113	-0.176075	NonSig
TARBP1	0.0948453	0.164419	0.350785	0.192903	NonSig
UNC13D	0.0948934	-0.185953	-0.361667	-0.18429	NonSig
DAPK3	0.094985	-0.116658	0.0304253	0.129849	NonSig
SERPINA4	0.0952336	-0.101156	-0.165229	-0.0122871	NonSig
PLVAP	0.0952743	0.205348	0.577451	0.41632	NonSig
TP53RK	0.0953563	0.0934285	0.161588	0.0675177	NonSig
DEF6	0.0953622	-0.169429	-0.255546	-0.0753419	NonSig
DDX39A	0.0954487	-0.14441	0.250331	0.409483	NonSig
OTUD7B	0.0955067	0.117998	0.288236	0.170503	NonSig
ARHGDIB	0.0955482	-0.19422	-0.601821	-0.410703	NonSig
PTPMT1	0.0956155	0.133937	0.276469	0.161028	NonSig
UQCRH	0.0958451	0.240677	0.0781702	-0.108733	NonSig
C2	0.0959726	-0.105461	0.241788	0.392072	NonSig
AGPAT3	0.0961817	0.11439	-0.0726312	-0.206914	NonSig
CRBN	0.0962897	0.115535	0.0504923	-0.065851	NonSig
MYO1F	0.0968267	-0.197568	-0.508807	-0.335972	NonSig
STX17	0.0969111	0.105473	0.16939	0.0710598	NonSig
GBA2	0.0971386	0.161741	-0.0578139	-0.203416	NonSig
ANAPC4	0.0971811	0.0745197	0.159575	0.0763029	NonSig
MOB3A	0.097216	-0.129088	-0.00324771	0.138422	NonSig
CDK17	0.0976589	-0.0661627	0.138488	0.205855	NonSig
FAM234A	0.0977725	0.171726	-0.072495	-0.224872	NonSig
DPYD	0.0978289	0.229226	-0.42037	-0.59357	NonSig
OXR1	0.0980662	0.144154	0.0809872	-0.0697271	NonSig
ACSM2A	0.0980736	0.314336	-1.20738	-1.544	NonSig
INTS12	0.0981316	-0.0910614	0.181064	0.289546	NonSig
PPIH	0.0981888	0.087688	0.195895	0.121942	NonSig
C16orf70	0.0983677	0.0926593	-0.00991802	-0.11846	NonSig
DPM1	0.098587	0.0792665	0.14572	0.0425549	NonSig
RTCA	0.0986289	0.102549	0.0860912	-0.00629332	NonSig
CDC40	0.0990925	0.0842272	0.168408	0.0937681	NonSig
MAP4K3	0.0991343	-0.134037	0.0927846	0.19135	NonSig
GSK3A	0.0991427	-0.0782612	0.137102	0.214068	NonSig
DNMT1	0.099191	-0.148089	0.189075	0.325989	NonSig
SREK1	0.0992917	-0.0922822	0.301703	0.402679	NonSig
MTR	0.0993536	0.171396	0.0727787	-0.0500555	NonSig
CYCS	0.0994618	0.19709	0.215986	0.0343625	NonSig
SGPL1	0.099641	0.165304	-0.0830634	-0.217587	NonSig
HNRNPUL1	0.0997002	-0.0846373	0.183442	0.288801	NonSig
GLRX3	0.0998321	0.125005	0.133271	0.0223626	NonSig
ELOVL5	0.0999126	0.181673	-0.000202291	-0.171991	NonSig
PEX14	0.100059	0.176669	-0.0491052	-0.233873	NonSig
NHLRC3	0.100095	-0.163835	-0.349069	-0.217651	NonSig
DOCK2	0.10011	-0.166016	-0.416385	-0.242577	NonSig
PCDH1	0.100116	0.210823	-0.180722	-0.363617	NonSig
CYP2J2	0.10053	0.0775898	-0.452998	-0.658898	NonSig
PRDX3	0.100617	0.141703	-0.228723	-0.388136	NonSig
DOCK1	0.100757	0.0855723	0.00713456	-0.0881471	NonSig
ATAD1	0.100788	0.149853	0.0304469	-0.0938329	NonSig
PSPC1	0.100788	-0.173348	0.167094	0.319085	NonSig
ESYT1	0.100981	0.12533	0.014213	-0.0971354	NonSig
EMILIN2	0.101012	-0.26695	-0.168062	0.0500123	NonSig
TBCD	0.101174	0.121187	0.21477	0.0965392	NonSig
ABHD17B	0.101202	0.114483	-0.0460361	-0.141626	NonSig
ABHD4	0.101212	0.148083	0.198801	0.0694012	NonSig
IQGAP2	0.101505	0.12322	-0.386418	-0.538073	NonSig
PAK1	0.101565	-0.135009	0.0840126	0.228528	NonSig
GPKOW	0.101687	0.0949063	0.288936	0.197915	NonSig
RAPGEF2	0.101965	-0.0897606	0.0866841	0.171888	NonSig
IGHG2	0.10199	-0.167282	-0.341251	-0.138919	NonSig
BIRC2	0.102067	0.0780547	0.183496	0.102424	NonSig
MRPS5	0.102122	0.15907	0.300887	0.165057	NonSig
COX18	0.102129	0.197124	0.0147641	-0.127657	NonSig
UCKL1	0.102252	0.115234	0.240562	0.152217	NonSig
OAS1	0.102291	-0.251007	-0.689037	-0.436661	NonSig
CRYL1	0.102303	0.153638	-0.690743	-0.891582	NonSig
AAK1	0.102458	0.108286	0.234845	0.148082	NonSig
ASS1	0.102645	0.399795	-1.23175	-1.44749	NonSig
EPHB4	0.102798	-0.181142	0.106358	0.249149	NonSig
EFHD1	0.102814	0.321471	-0.384616	-0.572368	NonSig
VWA1	0.102852	-0.148047	0.315978	0.454471	NonSig
CORO2B	0.102874	-0.148708	-0.185906	-0.0252189	NonSig
PHACTR4	0.103061	0.112658	0.187039	0.0843746	NonSig
WDR61	0.10312	0.0701952	0.184108	0.111804	NonSig
NSFL1C	0.103151	0.109652	0.171123	0.0442026	NonSig
DDX56	0.103239	0.0857761	0.206706	0.113408	NonSig
EXT2	0.103422	-0.0913717	0.0811631	0.172063	NonSig
UBE2G2	0.103463	0.113328	0.118236	0.0145151	NonSig
SQLE	0.10356	0.146546	0.0779399	-0.162344	NonSig
B4GALT7	0.103845	-0.103543	0.133551	0.234884	NonSig
NDC1	0.104159	0.0852383	0.27502	0.196228	NonSig
PFKFB2	0.104223	0.171885	0.0182544	-0.120123	NonSig
PSMD14	0.104368	0.0698378	0.0853169	0.0203606	NonSig
ATP5PD	0.104448	0.173411	-0.242235	-0.388536	NonSig
ATP5F1B	0.104557	0.151004	-0.200681	-0.32665	NonSig
TSPAN9	0.104828	0.235561	-0.43534	-0.637514	NonSig
ARHGEF11	0.104947	0.100544	0.238568	0.14376	NonSig
PSMD13	0.105053	0.0549841	0.0591417	0.00795925	NonSig
PRPF39	0.105094	0.0550683	0.186197	0.1339	NonSig
TSPAN14	0.105189	-0.0994157	-0.236959	-0.129634	NonSig
ELP2	0.105303	0.0971738	0.0268104	-0.0640493	NonSig
ATP5F1E	0.105461	0.164264	-0.144925	-0.290259	NonSig
KYAT3	0.105465	0.18978	-0.313449	-0.478238	NonSig
PIGK	0.105769	-0.114214	0.0291763	0.130322	NonSig
TUFM	0.105773	0.179716	-0.0164501	-0.167769	NonSig
AP5Z1	0.106015	0.0892006	0.160733	0.0848274	NonSig
ISG20	0.106502	-0.176051	-0.0764573	0.0996139	NonSig
MOSPD2	0.106634	0.115801	0.173783	0.0773951	NonSig
PHB2	0.106803	0.133978	0.0336105	-0.0933816	NonSig
GLCE	0.106861	-0.263993	0.215882	0.374726	NonSig
OTC	0.106953	0.226414	-0.611341	-0.919115	NonSig
AGPS	0.107155	0.17804	0.258556	0.126776	NonSig
SMAD3	0.107163	0.0845276	0.209855	0.127009	NonSig
SLC6A1	0.10724	0.261788	-0.316991	-0.551658	NonSig
SMC6	0.107325	-0.094776	-0.0328221	0.0774181	NonSig
HBS1L	0.107422	0.111653	0.0271586	-0.0651888	NonSig
PRUNE1	0.107426	0.124622	0.196042	0.0777894	NonSig
PTPRE	0.107529	-0.134099	-0.132285	0.017721	NonSig
CYP4V2	0.10817	0.237105	-0.704912	-0.906189	NonSig
PLA2G12B	0.108488	0.247187	-0.312896	-0.545086	NonSig
CYP3A4	0.10851	0.808911	-1.35738	-1.68515	NonSig
ERICH5	0.108661	-0.114099	-0.0196178	0.31148	NonSig
IFI16	0.108849	-0.269782	-0.411106	-0.216314	NonSig
CTDP1	0.108907	-0.0785871	0.240086	0.315847	NonSig
CHDH	0.109463	0.23852	-0.296149	-0.518513	NonSig
COX17	0.109497	0.410004	0.10551	-0.180134	NonSig
PALD1	0.109504	-0.114402	-0.025379	0.0815189	NonSig
CFP	0.10951	-0.170333	-0.408478	-0.23356	NonSig
DDHD2	0.109676	-0.113493	-0.0123608	0.102893	NonSig
UBFD1	0.109678	-0.0890386	-0.0211891	0.0875484	NonSig
SLC39A7	0.109726	-0.140899	0.182114	0.315307	NonSig
PRKAB2	0.10984	0.193523	-0.383463	-0.538948	NonSig
SH3BGRL	0.109921	-0.148832	-0.39673	-0.236544	NonSig
MAEA	0.110022	0.0583972	0.218711	0.153405	NonSig
PIK3CA	0.110176	0.0788242	-0.0562417	-0.130831	NonSig
NGLY1	0.110218	0.0895425	0.121466	0.0296229	NonSig
ACSL3	0.110253	-0.201123	0.0795609	0.2385	NonSig
BCKDHA	0.110384	0.138347	-0.429396	-0.600379	NonSig
PEX3	0.110394	0.132814	0.115248	-0.0311634	NonSig
COBL	0.110428	0.131377	0.0779614	-0.0695286	NonSig
DICER1	0.110442	-0.153697	0.0153882	0.149477	NonSig
TAOK3	0.110443	0.0788313	0.188835	0.106449	NonSig
MYO9B	0.110631	-0.0636601	0.0709634	0.144344	NonSig
FNBP1	0.111004	-0.0684882	-0.110761	-0.0158409	NonSig
SCAMP3	0.11104	0.146658	0.406131	0.26324	NonSig
ECI1	0.111055	0.235834	-0.431937	-0.631889	NonSig
PDE6D	0.111113	0.0822641	0.195498	0.120729	NonSig
STARD10	0.111123	0.249664	-0.450542	-0.630819	NonSig
ENOSF1	0.11131	0.126204	-0.388133	-0.557363	NonSig
ETFA	0.111636	0.184883	-0.380213	-0.55962	NonSig
EOGT	0.11195	-0.0861571	0.112588	0.20812	NonSig
ATP6V1D	0.112001	0.195388	-0.0215732	-0.130523	NonSig
XPNPEP3	0.112214	0.152194	-0.218861	-0.369842	NonSig
ECH1	0.112216	0.301138	-0.265227	-0.451834	NonSig
NDUFAB1	0.112335	0.183985	-0.0404156	-0.27261	NonSig
CARS2	0.112335	0.231289	0.0141211	-0.141865	NonSig
COX5A	0.112349	0.134261	-0.178851	-0.304094	NonSig
TNC	0.112498	-0.352675	-0.492737	-0.221565	NonSig
IRF6	0.112635	0.274081	0.095166	-0.167335	NonSig
SPG21	0.112674	0.0870002	0.0677877	-0.012461	NonSig
PIK3C3	0.112958	-0.0607516	0.040461	0.109069	NonSig
FXN	0.113003	0.146069	-0.376868	-0.533149	NonSig
NHSL1	0.113073	0.16485	0.110374	-0.0174612	NonSig
HINT1	0.11324	0.138081	0.0620541	-0.0799571	NonSig
BDH1	0.11327	0.205736	-0.783099	-1.02955	NonSig
TMEM259	0.113327	-0.066427	-0.116378	-0.00106454	NonSig
SPR	0.113489	0.188959	-0.234442	-0.386924	NonSig
UPB1	0.113528	0.247468	-0.879489	-1.13466	NonSig
COMMD8	0.113678	0.0861796	0.0363944	-0.045242	NonSig
ATXN2	0.113767	0.0977832	0.258022	0.159233	NonSig
LMOD1	0.113824	0.254937	-0.29308	-0.038951	NonSig
PFDN5	0.113848	0.0729399	0.28846	0.194204	NonSig
CYP27A1	0.113862	0.140045	0.023656	-0.181174	NonSig
PHKB	0.113968	0.120348	-0.657039	-0.76827	NonSig
CYBB	0.114092	-0.210676	-0.801822	-0.588522	NonSig
LCN2	0.114507	-0.469886	-1.34281	-0.97035	NonSig
RHOB	0.114808	-0.171305	-0.665668	-0.481025	NonSig
DNAJA3	0.114829	0.155045	0.00462745	-0.130792	NonSig
CRIP1	0.114996	-0.126514	-0.273576	-0.0228351	NonSig
GNS	0.115123	-0.147494	0.169458	0.295235	NonSig
ACSM2B	0.115171	0.328121	-0.751004	-1.06374	NonSig
FCGR2B	0.115174	-0.289464	-1.57817	-1.32209	NonSig
NIPSNAP1	0.115218	0.185235	0.193904	0.0295979	NonSig
RRAGC	0.115265	0.133117	0.0846036	-0.0210897	NonSig
ADK	0.115488	0.145645	-0.674174	-0.816069	NonSig
SFXN5	0.115508	0.216629	-0.436675	-0.613226	NonSig
RABEPK	0.115782	0.141359	0.17623	0.0238803	NonSig
PDPR	0.115848	0.101738	-0.0600612	-0.142351	NonSig
FSCN1	0.115944	-0.111108	-0.257602	-0.145084	NonSig
PBXIP1	0.116011	0.0719983	0.0150737	-0.151452	NonSig
ABCA6	0.11613	0.129072	-0.469632	-0.697272	NonSig
RBM15B	0.116477	-0.0947749	0.250678	0.332078	NonSig
RPS8	0.116591	-0.0620492	0.0577942	0.115871	NonSig
GLUD2	0.116618	0.277783	0.0985196	-0.144846	NonSig
IGHM	0.116678	-0.404358	-0.599004	-0.363897	NonSig
NARS2	0.116724	0.163571	0.0706264	-0.0668586	NonSig
ARHGEF1	0.116913	-0.0744834	0.0325941	0.125347	NonSig
SLC25A4	0.116928	0.162934	-0.154058	-0.322853	NonSig
VPS37B	0.117223	-0.11285	-0.0597523	0.0508977	NonSig
NFIC	0.117588	0.170486	-0.0260799	-0.181439	NonSig
AKT1S1	0.118157	0.0936557	0.254848	0.167574	NonSig
MAP3K20	0.118179	-0.0875035	-0.0212445	0.0966252	NonSig
SPTBN4	0.118186	0.0859618	0.155565	0.0813986	NonSig
IDH3A	0.118463	0.142972	0.0623746	-0.0773495	NonSig
SLC1A1	0.118467	-0.36403	-0.694596	-0.387715	NonSig
ACSM5	0.118659	0.313201	-0.879343	-1.08162	NonSig
CD151	0.118675	-0.133916	0.127634	0.279671	NonSig
DOPEY2	0.118686	-0.168657	0.205717	0.351708	NonSig
SARNP	0.118731	-0.0881631	0.28352	0.367725	NonSig
TMEM19	0.118884	0.23482	0.0723437	-0.0839035	NonSig
CLN5	0.118919	-0.121876	-0.135227	-0.00925592	NonSig
GLA	0.119113	-0.146944	-0.126743	0.0260041	NonSig
SNX27	0.119214	0.0781197	0.226372	0.145364	NonSig
DCTD	0.11927	-0.152015	-0.234923	-0.0879183	NonSig
DIS3L2	0.119466	0.0607756	0.220456	0.137121	NonSig
GALNT10	0.119587	-0.0988914	0.112803	0.218264	NonSig
EEPD1	0.119647	0.146107	0.0811042	-0.0421935	NonSig
PUS3	0.120121	0.104393	0.118654	0.010372	NonSig
NCF4	0.120453	-0.213869	-0.244511	-0.0597591	NonSig
PIN1	0.120677	0.100851	0.0822039	-0.03059	NonSig
ARL2	0.120707	0.121652	0.40003	0.271137	NonSig
RARS	0.120749	0.0659572	0.0371001	-0.0254033	NonSig
DUSP23	0.120925	0.133428	0.140631	0.0099746	NonSig
RPL36	0.120976	-0.0563627	-0.0174553	0.0478989	NonSig
ADO	0.121097	-0.0808675	-0.023912	0.0571457	NonSig
CDK6	0.121268	0.270473	0.100533	-0.124857	NonSig
MACROD1	0.121352	0.123959	-0.433322	-0.637059	NonSig
WWOX	0.121358	0.140851	-0.0302759	-0.16236	NonSig
VASN	0.121412	-0.163257	-0.0913705	0.0561093	NonSig
HNF4A	0.121699	0.0974856	0.158595	0.0425372	NonSig
EIF2B3	0.121856	0.0725476	-0.0178665	-0.0985184	NonSig
ALDH3A1	0.121929	0.935892	-0.0549878	-0.47184	NonSig
PIH1D1	0.12193	0.0694371	0.246822	0.183557	NonSig
VWA5A	0.122094	-0.269605	-0.318144	-0.141266	NonSig
WWP1	0.122142	0.135081	0.0288154	-0.0851525	NonSig
HECTD1	0.122227	-0.0624481	-0.0707377	-0.00655822	NonSig
MORF4L1	0.122235	-0.111713	0.172042	0.278109	NonSig
CSNK2A1	0.122239	0.0515624	0.306614	0.253545	NonSig
PPP1R11	0.122345	0.177074	0.496816	0.362743	NonSig
RRAS	0.12245	-0.122742	-0.270289	-0.161965	NonSig
ANG	0.122496	-0.143348	-0.269768	-0.118096	NonSig
INPP1	0.122559	-0.141944	-0.347901	-0.17892	NonSig
PLEKHA2	0.1226	-0.0803238	-0.243798	-0.122306	NonSig
NBEAL2	0.122752	-0.0881662	-0.0645977	0.0484658	NonSig
NOMO1	0.123671	0.0691665	0.0607924	-0.0185305	NonSig
CMBL	0.123737	0.248394	-0.929251	-1.16839	NonSig
CES3	0.123738	0.189666	-0.35794	-0.586519	NonSig
GSTA2	0.123965	0.558426	-1.893	-2.31088	NonSig
MCEE	0.124206	0.146947	-0.337796	-0.501236	NonSig
RFX1	0.124214	-0.0632104	0.019937	0.0936198	NonSig
NCF2	0.124222	-0.222002	-0.309074	-0.115014	NonSig
GOLIM4	0.124496	-0.0784575	0.123676	0.224069	NonSig
TOP2B	0.124657	-0.0933632	0.184608	0.277194	NonSig
MPDU1	0.124694	-0.130458	-0.508264	-0.391614	NonSig
MRPS21	0.124787	0.143127	0.288517	0.148497	NonSig
SEC24D	0.125074	-0.161607	-0.424053	-0.293126	NonSig
PSMC6	0.125165	0.0478234	0.0677335	0.0244899	NonSig
ATOX1	0.125744	0.228491	0.253962	0.073375	NonSig
SKAP2	0.125936	-0.172925	-0.399429	-0.247486	NonSig
PTCD3	0.126003	0.13848	0.283279	0.166504	NonSig
PAPSS2	0.126183	-0.185209	-0.579766	-0.409417	NonSig
HCFC2	0.126576	-0.0919682	-0.124319	-0.0236177	NonSig
C2orf76	0.126577	0.109487	0.15569	0.0678856	NonSig
TFB2M	0.126732	0.13849	0.334301	0.206899	NonSig
MINDY1	0.126787	0.126476	0.0446556	-0.081916	NonSig
GTF2F1	0.126806	-0.0838114	0.196127	0.286194	NonSig
EXOSC5	0.126824	-0.0737964	0.0898442	0.169429	NonSig
PAN2	0.126839	0.0657012	-0.141121	-0.211566	NonSig
COA1	0.126854	0.227576	0.373977	0.221762	NonSig
UGP2	0.126973	0.314478	-1.08293	-1.28075	NonSig
DOCK7	0.12706	0.0803604	0.183736	0.117699	NonSig
GTF2F2	0.12708	-0.0868663	0.194606	0.281007	NonSig
PLEK	0.127163	-0.122662	-0.494358	-0.288275	NonSig
SUOX	0.127406	0.156609	-0.754882	-0.923094	NonSig
MCCC2	0.127592	0.140057	-0.31052	-0.474316	NonSig
SFXN2	0.127595	0.172195	-0.167359	-0.36875	NonSig
PLA2G4A	0.127595	-0.0256288	-0.456226	-0.277107	NonSig
EML3	0.127706	-0.0949585	-0.0611627	0.0228914	NonSig
COMMD2	0.127798	0.090718	0.0959096	-0.00583568	NonSig
FLNC	0.127907	0.0221457	-1.46117	-1.08464	NonSig
HSP90AA1	0.127936	0.0599393	0.181672	0.120082	NonSig
MARCKS	0.1281	-0.15202	-0.159515	0.0346944	NonSig
IDI1	0.128275	0.200335	0.240629	0.0150793	NonSig
SERPING1	0.128465	-0.0981551	-0.0291971	0.107284	NonSig
MAPRE1	0.128519	-0.113594	0.141292	0.241637	NonSig
NDE1	0.12898	-0.085328	0.0462223	0.129609	NonSig
COPE	0.129075	-0.0508216	0.137968	0.201217	NonSig
ST3GAL1	0.129303	0.150407	0.0922051	-0.0549302	NonSig
TRPV2	0.129368	-0.0690178	-0.195255	-0.0552479	NonSig
2022-03-01	0.129425	0.291226	-0.151852	-0.348528	NonSig
ITSN2	0.129608	0.0645987	0.107139	0.0455335	NonSig
HCLS1	0.130005	-0.128065	-0.279037	-0.122018	NonSig
MZB1	0.130098	-0.180779	-1.08668	-0.778635	NonSig
PPP2R2A	0.130168	0.120544	-0.0422661	-0.14984	NonSig
CGGBP1	0.130409	-0.109721	0.0937875	0.188053	NonSig
TJAP1	0.130448	0.0757051	0.235294	0.168912	NonSig
ISG20L2	0.130448	0.120462	0.266701	0.167119	NonSig
HLA-DQB1	0.130546	-0.233116	-0.27063	-0.072041	NonSig
FNTA	0.130553	-0.0852912	-0.115782	-0.0202838	NonSig
PKN2	0.130582	0.0696458	0.134385	0.0585596	NonSig
MAIP1	0.130601	0.117986	-0.0433294	-0.155951	NonSig
MORC2	0.130801	-0.12724	0.149991	0.2522	NonSig
AGRN	0.130874	-0.177388	0.0740333	0.226729	NonSig
APOH	0.130877	-0.112188	0.0145011	0.186391	NonSig
DIAPH2	0.130948	0.10916	0.037584	-0.0764895	NonSig
SERPINC1	0.131116	0.202427	0.0753884	-0.0570584	NonSig
ARPC4	0.131368	-0.0733492	-0.101796	-0.0225115	NonSig
SETD1A	0.131412	-0.0826549	0.0133912	0.0937173	NonSig
EI24	0.131414	0.129543	-0.404618	-0.518359	NonSig
SLC27A1	0.131692	-0.111465	-0.263552	-0.151042	NonSig
DUS2	0.131859	0.141828	-0.0194647	-0.134723	NonSig
SH3BP5L	0.13188	0.0935008	0.24149	0.144253	NonSig
AATF	0.131889	0.0867704	0.334033	0.228891	NonSig
HABP2	0.131959	-0.143216	-0.0304666	0.155058	NonSig
AIFM2	0.13197	0.207997	0.163842	-0.00585433	NonSig
ADHFE1	0.13201	0.229817	-0.818094	-1.08133	NonSig
SEC23A	0.132058	0.0742506	0.00355877	-0.080981	NonSig
DHRS7	0.132078	0.169263	-0.0837861	-0.28086	NonSig
GIMAP1	0.132309	-0.109197	-0.342057	-0.214314	NonSig
ANP32B	0.132489	-0.122368	0.10162	0.203831	NonSig
SARDH	0.132497	0.174086	-0.862603	-1.07294	NonSig
NUCKS1	0.132678	0.118971	0.237585	0.0930305	NonSig
RBMXL1	0.133009	0.0630114	0.12495	0.00807924	NonSig
TLE1	0.133075	-0.0901949	0.230132	0.31903	NonSig
HSD17B2	0.133318	-0.0776419	-0.845726	-0.632657	NonSig
KALRN	0.133364	-0.158366	-0.249767	-0.120219	NonSig
ZDHHC17	0.133434	-0.0790799	0.0366864	0.130757	NonSig
AKR1C3	0.133477	0.125408	0.0787264	-0.148222	NonSig
EPS15	0.133487	0.0707504	-0.0609305	-0.135081	NonSig
MAP7D1	0.133546	-0.101152	0.11989	0.218179	NonSig
KIF2A	0.133557	-0.0998537	0.21421	0.311251	NonSig
CDC23	0.133816	0.0804029	0.235126	0.150757	NonSig
SAMHD1	0.133826	-0.123899	-0.130278	-0.00835347	NonSig
ALG12	0.133915	-0.107677	-0.0612327	0.062008	NonSig
PHKA2	0.134098	0.112752	-0.577757	-0.677128	NonSig
EDF1	0.134098	0.130503	0.202831	0.0950027	NonSig
CBR1	0.134132	0.0476263	-0.34593	-0.593081	NonSig
AKR1D1	0.134182	0.134322	-1.12042	-1.33954	NonSig
DBI	0.134494	0.111987	-0.356615	-0.485232	NonSig
CRLF3	0.134526	-0.0680374	-0.119619	-0.0211332	NonSig
ENO2	0.134545	-0.133848	-0.734712	-0.528701	NonSig
PSMB8	0.134876	0.116919	-0.239024	-0.378749	NonSig
HSPB1	0.13496	0.149214	0.164943	0.0013685	NonSig
PALM3	0.135019	0.233249	-0.935061	-1.14745	NonSig
BCKDHB	0.135124	0.187249	-0.83822	-1.04925	NonSig
GBE1	0.135316	0.248804	-0.705557	-0.880404	NonSig
PEX26	0.135535	0.112498	0.105199	-0.0209195	NonSig
TMEM245	0.135673	0.187846	0.0706696	-0.0762878	NonSig
NDUFS2	0.135717	0.082872	-0.0287627	-0.119705	NonSig
PYROXD2	0.136203	0.650668	-0.822933	-1.05265	NonSig
SLC25A1	0.136302	0.129039	0.00405643	-0.138043	NonSig
SAE1	0.136443	-0.127625	0.125809	0.243229	NonSig
PSMF1	0.136468	0.0890362	0.140001	0.0543795	NonSig
GRK6	0.136603	-0.0648843	-0.0225373	0.0634958	NonSig
RBBP5	0.13666	0.0693936	0.24098	0.166812	NonSig
LLGL2	0.136681	0.125763	-0.118846	-0.230494	NonSig
PIGT	0.136914	-0.0892993	0.0957561	0.182025	NonSig
SHPK	0.137183	-0.148226	-0.623535	-0.501632	NonSig
XPO7	0.137227	0.101219	-0.0668846	-0.156414	NonSig
RRP12	0.137377	0.150796	0.219584	0.104817	NonSig
RANBP10	0.137388	0.0830254	0.0279356	-0.0483987	NonSig
HARS2	0.137498	0.158181	0.249341	0.106093	NonSig
DENND4B	0.13774	-0.0598772	0.0167258	0.0809716	NonSig
PNP	0.137831	-0.0836687	-0.679903	-0.546589	NonSig
HSPA1B	0.138187	0.256299	0.094921	-0.0909763	NonSig
NEK9	0.138195	0.0997168	0.0457581	-0.0522401	NonSig
RMDN1	0.138376	0.0814487	0.137679	-0.00947769	NonSig
TIMM50	0.138381	0.125664	0.327038	0.208673	NonSig
FCN2	0.138397	-0.141466	-1.49978	-1.30612	NonSig
METTL26	0.138415	0.0986072	-0.172351	-0.265181	NonSig
ABCD4	0.138442	0.11779	-0.169266	-0.334543	NonSig
CCAR2	0.138497	0.0836731	0.123689	0.0401543	NonSig
TTC39C	0.138563	-0.099185	0.170392	0.28154	NonSig
PAIP2	0.138841	0.16059	0.339409	0.212515	NonSig
STAB1	0.138968	-0.103499	-0.452964	-0.340877	NonSig
SERBP1	0.139346	-0.0543755	0.153098	0.219813	NonSig
STAB2	0.139617	-0.140468	-1.59649	-1.43439	NonSig
AP2S1	0.139754	0.0714595	0.0333208	-0.036445	NonSig
CLNS1A	0.139846	-0.114778	0.075512	0.161734	NonSig
LCMT1	0.140198	0.0952068	0.158842	0.0810155	NonSig
NOA1	0.140341	0.129186	0.173758	0.0657118	NonSig
RPS6KA4	0.14037	-0.0897028	0.0289146	0.11077	NonSig
TTC33	0.140433	-0.159418	-0.0149666	0.127283	NonSig
ERI3	0.14086	0.113206	-0.103235	-0.214504	NonSig
PXMP2	0.140865	0.149764	-0.520891	-0.737153	NonSig
PLIN5	0.140908	0.123619	-0.17893	-0.342738	NonSig
HPS6	0.141013	0.0855212	0.166764	0.0885319	NonSig
INPP5D	0.141122	-0.124336	-0.364658	-0.221815	NonSig
NFKB1	0.141377	-0.0784994	-0.0459057	0.039742	NonSig
PREB	0.141461	0.108217	0.169209	0.0799128	NonSig
DPH1	0.141525	0.117919	0.146037	0.0533511	NonSig
PTPRA	0.141537	-0.0611139	-0.0871893	-0.021103	NonSig
PSAT1	0.141574	0.26114	-0.75748	-0.990651	NonSig
FCGR3A	0.141578	-0.132742	-0.602468	-0.417632	NonSig
C16orf58	0.141617	0.155339	-0.0192234	-0.156497	NonSig
GRK5	0.141903	-0.0719055	-0.10697	-0.0326471	NonSig
PSMD8	0.141966	0.0539901	0.115381	0.0690327	NonSig
STT3B	0.142083	-0.0788862	-0.00226632	0.080967	NonSig
ROMO1	0.142114	0.0739601	0.26494	0.10117	NonSig
SSFA2	0.142226	-0.114343	-0.332128	-0.243852	NonSig
BCAS3	0.142378	0.0811643	0.149086	0.0585729	NonSig
TTC17	0.142379	-0.103976	0.0656667	0.147439	NonSig
ATP6V1G1	0.142495	0.211047	-0.117138	-0.233887	NonSig
SIGLEC1	0.142535	-0.114557	-0.528114	-0.398942	NonSig
PARP16	0.142578	0.0794001	-0.0429763	-0.144503	NonSig
MAPK14	0.142834	0.0745453	0.251219	0.189145	NonSig
MFAP5	0.142871	-0.246631	-0.632914	-0.331302	NonSig
PLCB1	0.143043	-0.20726	-0.0711799	0.0751305	NonSig
RFX5	0.143112	0.0906143	0.212738	0.118002	NonSig
IPO8	0.143477	0.12349	0.230689	0.130477	NonSig
CTTNBP2NL	0.143578	-0.0809899	-0.00299209	0.0749126	NonSig
KATNAL2	0.143801	0.117656	-0.0346121	-0.139516	NonSig
SPATS2	0.143838	-0.137522	0.230389	0.354818	NonSig
VPS13A	0.143901	0.105178	-0.149312	-0.243275	NonSig
MET	0.144145	0.0460249	0.118085	-0.0113288	NonSig
ACY1	0.144188	0.170323	-0.639664	-0.832243	NonSig
SYNE1	0.144472	-0.0684031	-0.227425	-0.150086	NonSig
TMED1	0.144557	-0.107724	-0.307738	-0.192716	NonSig
TRMU	0.144646	0.156186	0.197567	0.0823554	NonSig
ABCC2	0.144823	0.18113	-0.257132	-0.432555	NonSig
SMIM15	0.145158	-0.0723839	-0.1984	-0.0800234	NonSig
GNPNAT1	0.145182	0.16142	-0.756533	-0.926977	NonSig
RAP1B	0.145314	-0.168277	-0.29812	-0.206381	NonSig
USP9X	0.145332	0.0974827	0.0599707	-0.0176399	NonSig
PDS5A	0.145423	-0.0891769	0.220248	0.30648	NonSig
RHOG	0.145448	-0.0742773	-0.0618215	0.0303167	NonSig
L3HYPDH	0.145565	0.110963	-0.241521	-0.397615	NonSig
SGTA	0.145725	0.0780668	0.243141	0.145996	NonSig
HCK	0.145831	-0.135464	-0.422992	-0.272377	NonSig
AHSA1	0.146009	0.0774884	0.189168	0.107719	NonSig
FITM2	0.146162	0.123503	0.0672885	-0.0844505	NonSig
COPG1	0.146303	-0.04962	0.0285163	0.0843336	NonSig
SAR1B	0.146392	0.097815	-0.0524377	-0.167873	NonSig
ARL6IP6	0.146436	-0.0754452	0.0991215	0.197097	NonSig
PNKD	0.146848	-0.0820547	-0.179177	-0.0731904	NonSig
HLA-DRB4	0.146865	-0.199624	-1.36349	-0.964238	NonSig
ZBTB20	0.146872	0.148514	-0.0555218	-0.207872	NonSig
SIK2	0.147011	0.103482	0.188496	0.0877685	NonSig
VAV1	0.147059	-0.128629	-0.414043	-0.261838	NonSig
N4BP1	0.147246	-0.0552449	-0.0934488	-0.0245711	NonSig
PTPRC	0.147247	-0.0904208	-0.440641	-0.265463	NonSig
CCT4	0.147513	0.0723282	0.0891706	0.01012	NonSig
SF3B4	0.147522	-0.102738	0.168471	0.261451	NonSig
PLXND1	0.147528	-0.0851492	-0.041028	0.0450237	NonSig
SMIM20	0.147602	0.199604	0.060801	-0.0810845	NonSig
S100A11	0.147801	-0.179001	-0.364242	-0.159698	NonSig
HSPD1	0.14786	0.156017	0.0212066	-0.121288	NonSig
TMED5	0.147884	0.0865167	-0.185599	-0.281766	NonSig
TAPT1	0.147896	0.134361	-0.186173	-0.310547	NonSig
PDZD11	0.147902	0.0943007	-0.0185719	-0.101795	NonSig
CNNM4	0.148034	-0.118272	-0.0742477	0.0302573	NonSig
PXDC1	0.148289	0.0979737	0.127752	0.0365078	NonSig
ALG9	0.148446	0.0787209	0.0835555	-0.0103482	NonSig
DNAJA2	0.148527	0.129551	-0.114529	-0.212208	NonSig
CUL7	0.148562	-0.130955	0.10496	0.212484	NonSig
ANKRD44	0.148571	-0.0817724	-0.174629	-0.080594	NonSig
DENR	0.148717	0.0740586	0.0814685	0.00607298	NonSig
EIF3M	0.148872	-0.0482865	-0.0104204	0.0488694	NonSig
ABLIM1	0.149077	0.136088	0.14024	0.0245591	NonSig
ADH1B	0.149269	0.181549	-1.73053	-1.96964	NonSig
RIDA	0.149755	0.196706	-0.577444	-0.85829	NonSig
RREB1	0.149778	-0.0830766	0.171306	0.258167	NonSig
ATG7	0.149844	0.087334	0.0136824	-0.0562645	NonSig
YARS2	0.149922	0.142564	0.124827	0.0164139	NonSig
PFKL	0.150011	0.109496	-0.163403	-0.26114	NonSig
HDAC3	0.150086	-0.0834388	0.165693	0.247024	NonSig
EPB41L1	0.150194	-0.109678	-0.293868	-0.155589	NonSig
HLA-DPA1	0.150695	-0.245581	-0.421159	-0.207689	NonSig
IDH3G	0.150846	0.130145	0.0774248	-0.041539	NonSig
SH3BP2	0.150912	0.110611	-0.0746117	-0.17912	NonSig
CHD4	0.151075	-0.0804733	0.238389	0.314944	NonSig
SPG11	0.151216	0.0674163	0.160036	0.096177	NonSig
BOK	0.15134	0.132407	-0.366216	-0.519919	NonSig
TPSAB1	0.151349	-0.100547	-0.862867	-0.552117	NonSig
PCIF1	0.151502	-0.0732027	0.0517744	0.131406	NonSig
CXADR	0.15173	0.171316	0.116743	-0.0209999	NonSig
EPB41	0.151745	0.128041	-0.0172543	-0.133711	NonSig
NADSYN1	0.151802	0.234742	-0.112689	-0.236967	NonSig
ROCK2	0.151874	0.130172	0.199416	0.103121	NonSig
GRB14	0.151985	-0.163559	-0.508011	-0.346474	NonSig
PNMA2	0.152001	0.196755	-0.264101	-0.464387	NonSig
HACL1	0.1521	0.18848	-0.178504	-0.401782	NonSig
ANXA2	0.152115	-0.156864	0.101803	0.249164	NonSig
APEX1	0.152157	-0.108752	0.165138	0.277907	NonSig
CSTF2T	0.152221	-0.153763	0.188427	0.30071	NonSig
BCAT1	0.152288	-0.168558	0.0675173	0.247455	NonSig
ELMO1	0.152414	0.0717789	-2.09375e-05	-0.0831292	NonSig
SARS	0.152682	0.155055	-0.00158271	-0.106288	NonSig
NCF1	0.152919	-0.192374	-0.481967	-0.276893	NonSig
PAK1IP1	0.152952	0.149145	0.314784	0.196115	NonSig
MRPS35	0.15306	0.130706	0.209755	0.0917916	NonSig
VPS36	0.153111	0.0840513	0.0304115	-0.0486199	NonSig
C4A	0.153155	-0.269245	-0.113283	0.0694643	NonSig
RILPL1	0.153176	-0.0687979	-0.00692819	0.0836103	NonSig
NIPSNAP3A	0.153366	0.195847	-0.223129	-0.385542	NonSig
STX10	0.153854	-0.142164	-0.292522	-0.159367	NonSig
CLEC4G	0.153935	-0.119141	-1.83188	-1.67646	NonSig
CP	0.154221	-0.139263	-0.210549	-0.053625	NonSig
RWDD1	0.154243	0.104706	0.154312	0.0515074	NonSig
TBCA	0.15427	0.0929136	0.183662	0.0810898	NonSig
TREX1	0.154378	0.15255	-0.287981	-0.426995	NonSig
AIF1	0.154408	-0.09364	-0.441069	-0.263836	NonSig
ATPAF2	0.154617	0.136804	-0.190071	-0.335212	NonSig
TTPA	0.154626	0.154683	-0.443898	-0.657009	NonSig
PDK4	0.154854	0.0509244	-0.911533	-1.1306	NonSig
NDUFB1	0.155014	0.163742	-0.179548	-0.312165	NonSig
PNPLA8	0.155032	0.118669	0.106333	0.00463069	NonSig
CLEC16A	0.155041	0.0764792	-0.0446041	-0.123326	NonSig
XDH	0.155174	0.370189	-1.0837	-1.3179	NonSig
RRBP1	0.155296	-0.110342	-0.158154	-0.0450688	NonSig
POMP	0.155394	0.182494	0.237487	0.113286	NonSig
PWP1	0.155531	0.0748912	0.219999	0.149487	NonSig
SMPD4	0.155555	0.0740358	0.296259	0.230061	NonSig
YWHAQ	0.155572	-0.15018	-0.0716992	0.0446248	NonSig
HIBCH	0.155651	0.158091	-0.440374	-0.602841	NonSig
RHPN2	0.155816	-0.0795365	-0.0341767	0.0923029	NonSig
STK25	0.155974	-0.0569219	-0.00258297	0.0606797	NonSig
LETMD1	0.155998	0.176263	0.0148981	-0.120273	NonSig
PARP4	0.156091	-0.150628	-0.0102947	0.163381	NonSig
TBC1D13	0.156202	0.10913	0.15899	0.0516423	NonSig
TSNAX	0.15628	0.106692	0.292208	0.190934	NonSig
EP400	0.156489	-0.0553799	0.192163	0.249806	NonSig
FAHD1	0.156507	0.231895	-0.17557	-0.352467	NonSig
LMAN2	0.156701	0.109293	-0.0409117	-0.145141	NonSig
ABCC4	0.156736	0.291963	0.267311	0.0892096	NonSig
2022-03-06	0.156812	0.0961121	-0.0800731	-0.16326	NonSig
PSMD9	0.156946	0.0763901	0.0814889	0.00994754	NonSig
PPP1R2	0.156966	0.0908665	0.196054	0.11277	NonSig
CPSF6	0.157291	-0.0614385	0.190846	0.25411	NonSig
EPM2AIP1	0.157443	-0.0940743	-0.0373596	0.0760217	NonSig
MAK16	0.157799	0.0845346	0.110367	0.00356044	NonSig
RBM12	0.158327	-0.0570544	0.207697	0.26535	NonSig
TDO2	0.158384	-0.298881	-1.17604	-0.963278	NonSig
CLASP1	0.158571	-0.0608237	0.0918227	0.153765	NonSig
GALNT2	0.158676	-0.171235	0.206361	0.35055	NonSig
NHLRC1	0.15878	0.176734	-0.521459	-0.681365	NonSig
ALDOB	0.158841	0.4666	-1.01555	-1.25815	NonSig
EHD1	0.159057	-0.0728151	-0.466102	-0.387438	NonSig
ODF2	0.159313	-0.0734413	-0.172235	-0.0884384	NonSig
NT5DC1	0.15941	0.148769	-0.198022	-0.324043	NonSig
FGD2	0.159655	-0.0883639	-0.221399	-0.120076	NonSig
PREP	0.159735	0.0800469	-0.0764782	-0.151743	NonSig
STAM	0.159771	0.0592366	0.225014	0.160484	NonSig
MED16	0.159854	0.102393	0.212607	0.145987	NonSig
UBA1	0.160003	0.0812322	-0.0396384	-0.118419	NonSig
MINDY3	0.160159	0.100555	-0.013318	-0.127512	NonSig
SERINC3	0.160283	-0.138068	0.0962562	0.196854	NonSig
RASAL3	0.160604	-0.110249	-0.207612	-0.093211	NonSig
TEX2	0.160938	-0.0935949	0.0393989	0.130535	NonSig
ACADS	0.160951	0.151064	-1.03709	-1.21571	NonSig
GMPR2	0.161052	0.136283	-0.161189	-0.269518	NonSig
CLPX	0.161503	0.0500139	0.0866328	-0.010897	NonSig
OXNAD1	0.161598	0.189072	-0.240105	-0.395438	NonSig
GANAB	0.161848	-0.097962	-0.175489	-0.0887435	NonSig
LMO7	0.161925	0.116938	1.85393e-05	-0.11298	NonSig
AOX1	0.16201	0.169368	-1.09202	-1.34573	NonSig
TRIOBP	0.162058	-0.0806411	0.0111587	0.0983576	NonSig
WDR6	0.162159	-0.0979039	-0.015092	0.0782715	NonSig
ITGA4	0.162664	-0.098887	-0.301935	-0.193239	NonSig
ETF1	0.16284	0.0570203	0.0830371	0.0155892	NonSig
GALT	0.163012	0.126765	-0.258961	-0.386148	NonSig
EIF4A2	0.163124	0.123968	-0.1351	-0.249972	NonSig
RUFY2	0.163262	0.137209	0.157504	0.0557129	NonSig
FAM162A	0.163362	0.25055	-0.0533899	-0.234861	NonSig
INTS9	0.163374	-0.0789987	0.0920178	0.165784	NonSig
KRT1	0.163534	0.227336	-0.349756	-0.490914	NonSig
GNMT	0.163721	0.233191	-1.29359	-1.49836	NonSig
SMARCA5	0.163769	-0.060121	0.181785	0.254882	NonSig
CYP4F3	0.16385	0.13781	-0.377578	-0.522646	NonSig
TFR2	0.163934	0.197919	-0.0921572	-0.258625	NonSig
HGH1	0.164018	0.126363	0.0780494	-0.0333323	NonSig
SCARB1	0.16428	-0.24357	0.0244243	0.199493	NonSig
AIG1	0.164769	0.11032	-0.22871	-0.410131	NonSig
CKB	0.165002	-0.603768	-1.07979	-0.773967	NonSig
DIO1	0.165063	0.0917142	-0.537797	-0.70795	NonSig
SNX8	0.165231	0.135307	0.149973	0.0536107	NonSig
RRP8	0.165248	0.0834356	0.228333	0.134313	NonSig
ARPC2	0.16558	-0.0537165	-0.131173	-0.0673425	NonSig
DHRS4	0.165889	0.168292	-0.603747	-0.794971	NonSig
POLB	0.165896	0.136889	0.176046	0.0750164	NonSig
DPYSL2	0.165919	-0.0921357	-0.360462	-0.232919	NonSig
TSG101	0.166265	-0.0619476	0.0971823	0.158679	NonSig
SEC63	0.166427	0.0863066	-0.0840039	-0.177215	NonSig
BOLA3	0.166743	0.130741	0.253996	0.122904	NonSig
TOX4	0.166757	0.0818943	0.369311	0.291569	NonSig
HYAL1	0.166812	-0.192973	-0.274234	-0.133338	NonSig
PGAM1	0.166916	0.128893	-0.180555	-0.28067	NonSig
RDH14	0.16692	0.072076	-0.00602275	-0.0818356	NonSig
NIF3L1	0.167014	0.0642615	0.0297609	-0.0449291	NonSig
PRKACB	0.167034	0.158381	0.0220281	-0.137567	NonSig
STAMBP	0.167215	0.0908617	0.0741936	-0.00158438	NonSig
PPP4R1	0.167279	-0.0646743	0.13797	0.210265	NonSig
NAA10	0.16765	-0.0727907	0.226658	0.29385	NonSig
TIGAR	0.168025	-0.0999742	0.0623548	0.169501	NonSig
CLYBL	0.168061	0.298827	-0.670295	-0.87431	NonSig
GATD3A	0.168076	0.208421	-0.483864	-0.633966	NonSig
COL15A1	0.16828	-0.157726	0.157129	0.33341	NonSig
DSG2	0.168314	-0.0952422	-0.291311	-0.139152	NonSig
ACOT1	0.168365	0.131431	-0.282274	-0.427625	NonSig
APOA1	0.1689	-0.150894	-0.217961	-0.0654739	NonSig
TAGLN3	0.168916	-0.127043	-0.23086	-0.0970688	NonSig
TMEM63B	0.169322	0.0688183	0.239335	0.14496	NonSig
EPPK1	0.169341	0.496832	-0.164433	-0.445106	NonSig
DPP3	0.169389	0.208215	-0.0316742	-0.14756	NonSig
CTH	0.169783	0.0435497	-1.26006	-1.50041	NonSig
SLC35B2	0.16998	-0.13552	0.348888	0.467406	NonSig
NAT8	0.170028	-0.175943	-0.686626	-0.473562	NonSig
HINT2	0.170073	0.175271	-0.2891	-0.479328	NonSig
MGAT2	0.170121	-0.0657109	0.107595	0.191356	NonSig
SUCLA2	0.170197	0.144417	-0.155319	-0.280984	NonSig
UMPS	0.170213	0.0736453	0.150957	0.0748166	NonSig
ITGAL	0.170433	-0.0522121	-0.377566	-0.242344	NonSig
WIZ	0.170502	-0.0998169	0.249877	0.343177	NonSig
SLC46A3	0.170689	0.448274	-0.841553	-1.09465	NonSig
NUDC	0.170994	0.126179	0.111214	-0.00476791	NonSig
HADH	0.171104	0.179215	-0.708004	-0.876894	NonSig
NMT2	0.171217	0.147809	0.113368	-0.0240053	NonSig
ARIH1	0.171325	0.0693304	0.19762	0.131957	NonSig
TM9SF1	0.171482	-0.0933647	0.165393	0.253174	NonSig
ITIH2	0.171551	-0.137633	0.182008	0.335685	NonSig
TGFBRAP1	0.171648	-0.0589984	-0.014255	0.0437487	NonSig
PLIN1	0.171678	0.414007	-0.632987	-0.857968	NonSig
CDH1	0.172004	-0.108842	-0.205628	-0.0677824	NonSig
C17orf49	0.172268	-0.0990031	0.0166314	0.166524	NonSig
CAMK2D	0.172449	-0.07138	-0.288038	-0.200675	NonSig
GC	0.172487	-0.203421	-0.124434	0.0277281	NonSig
PIK3R1	0.172715	0.0657672	-0.055024	-0.109233	NonSig
IGF2BP2	0.172772	-0.482858	-0.121024	0.199932	NonSig
PSMB4	0.172777	0.0861612	-0.236175	-0.312227	NonSig
WASF2	0.172799	-0.0625419	-0.0458761	0.0216662	NonSig
DDX55	0.173048	-0.0948177	0.0802485	0.177434	NonSig
ERGIC2	0.173138	0.104863	0.277909	0.184058	NonSig
TMX3	0.173153	-0.0938024	-0.0789114	0.00787733	NonSig
[truncated: 4,479 more rows]

## Sheet: 5. RNA tumor enrichemnt
Group	Category	Term	Description	Log10 (P value)	Log10 (Q value)	Gene Ratio	Gene Symbols
FR+up	GO Biological Processes	GO:0071407	cellular response to organic cyclic compound	-5.64705	-2.28	11/505	AQP9,ASS1,BMP4,HTR1D,ITPR2,RXRG,SLC6A4,AXIN2,PPP1R1B,ADTRP,SP5,REN,ACTA1,CAMK2A,GCK
FR+up	GO Biological Processes	GO:0002040	sprouting angiogenesis	-5.62081	-2.28	5/59	BMP4,FGF2,VEGFD,ADTRP,VSTM4,ASCL1,GLUL,RASGRF1,AXIN2,RNF43,ZNF503,PAX6,TBX3,TBX4,WNT6,TCAP,ACTA1,COL4A3,REG3A,AMH,FGF17,SHC4,HJV,PZP,C1QTNF3,CACNB4,TERT
FR+up	WikiPathways	WP4756	Renin-angiotensin-aldosterone system (RAAS)	-4.70985	-1.746	4/44	CAMK2A,ITPR2,REN,STAR,TCF7,WNT6,AXIN2,GRM2,HTR1D,RGS16,PPP1R1B,ACTA1,FGF2,GCK
FR+up	WikiPathways	WP497	Urea cycle and metabolism of amino groups	-4.23639	-1.468	3/21	ARG2,ASS1,CKM,GLUL,GCK,SULT1E1,AMACR,ADTRP
FR+up	GO Biological Processes	GO:0009410	response to xenobiotic stimulus	-3.97236	-1.332	8/401	ALDH3A1,AMH,ASS1,GSTA3,PCSK1,REN,SLC6A4,UGT1A7,SULT1E1
FR+up	GO Biological Processes	GO:1903530	regulation of secretion by cell	-3.73233	-1.171	9/554	CAMK2A,GCK,GLUL,GRM2,PCSK1,REN,SLC6A4,ADTRP,C1QTNF3,COL4A3,BMP4,PRR5L,TERT
FR+up	Reactome Gene Sets	R-HSA-425366	Transport of bile salts and organic acids, metal ions and amine compounds	-3.58555	-1.116	4/85	SLC22A4,SLC30A3,SLC14A2,RHBG,AQP9,ATP6V1G2,CAMK2A,CLCN1
FR+up	GO Biological Processes	GO:0010038	response to metal ion	-3.53506	-1.09	7/351	ACTA1,ASCL1,ASS1,PCSK1,TERT,TNNC1,SLC30A3,PKD2L1,GLUL,SLC6A4
FR+up	GO Biological Processes	GO:0032526	response to retinoic acid	-3.17539	-0.873	4/109	ASCL1,RXRG,SLC6A4,WNT6
FR-up	Reactome Gene Sets	R-HSA-1474244	Extracellular matrix organization	-25.936	-21.889	38/301	ACAN,BGN,COL1A1,COL1A2,COL3A1,COL5A1,COL5A2,COL6A1,COL6A2,COL6A3,COL8A1,COL8A2,COL9A2,COL10A1,COL12A1,COL16A1,COMP,VCAN,DCN,FMOD,ITGB8,LAMA2,LAMB1,LOXL1,LUM,MMP2,MMP7,TIMP1,COL14A1,ADAM12,ADAMTS2,LAMC3,EMILIN1,EFEMP2,ASPN,P3H2,COL22A1,LAMA1,CCN2,MMP23B,POSTN,FLRT2,SULF2,MMP28,ADAMTS12,CRISPLD2,CCDC80,WDR72,HGF,IGF1R,ADGRA2,FXYD2,SLC1A5,SLC6A19,PLAUR,TGM2,THBS2,CYBA,DUSP4,F3,FGFR1,ID4,ANOS1,MYCN,N…
FR-up	GO Biological Processes	GO:0006954	inflammatory response	-11.2044	-8.288	30/523	ADORA3,ALOX5,ALOX5AP,CRHBP,CYBA,S1PR3,F3,FCGR1A,GGT5,CXCL1,CXCL3,IFI16,IL2RA,PLA2G2A,PTGS1,PTGS2,SAA2,CCL17,CCL22,CCL25,SLC11A1,TIMP1,TNFSF4,CXCR4,SPHK1,CHST4,TLR7,LXN,NLRP3,PLD4,HGF,LUM,MNDA,ABCC8,TWIST1,ISG15,IRAK3,SULF2,CGAS,CEACAM20,FGFR1,IGF1R,NTF3,THBD,CCN4,EMILIN1,ITGB8,RNASE6,IFITM1,DCLK1,IFI44,KLF2
FR-up	GO Biological Processes	GO:0001944	vasculature development	-9.74358	-6.964	28/526	COL1A1,COL1A2,COL3A1,COL5A1,COL8A1,COL8A2,COMP,CCN2,TYMP,EDNRA,EPHB3,FAP,ITGB8,LOXL1,MMP2,PTGS2,TBX1,THY1,SPHK1,SOCS3,HAND2,PDPN,ADGRA2,EFEMP2,SVEP1,ANTXR1,COL22A1,LAMA1,GLI2,SFRP1,HNF1B,TGM2,TWIST1,CXCR4,AGR2,SIX2,CTHRC1,DBN1,HGF,ID4,SLC11A1,TENM4,LGI4
FR-up	GO Biological Processes	GO:0030155	regulation of cell adhesion	-9.31882	-6.562	34/786	ALOX5,COL1A1,COL8A1,COL16A1,EPHA3,EPHB3,GLI2,HLA-DQA1,HLA-DQB1,HLA-DRB5,IL2RA,LAMA2,LAMB1,MMP2,SERPINE2,PLAUR,CCL25,SFRP1,TGM2,THY1,TNFSF4,CXCR4,CHST4,CORO2B,AGR2,PDPN,EMILIN1,VSIG4,EFEMP2,TESC,UBASH3B,NLRP3,CCDC80,LAMA1,COL3A1,IFI16,LTF,MNDA,ISG15,IRAK3,CLDN18,MMP28,CCN2,PLA2G2A,THBD,SPHK1,CGAS
FR-up	GO Biological Processes	GO:0000902	cell morphogenesis	-9.23333	-6.498	31/670	CDH6,CDH11,DBN1,EDNRA,EPHA3,EPHB3,GLI2,HGF,IGF1R,ANOS1,KIF5C,LAMA2,LAMB1,NTF3,GAS7,UNC5C,BRSK2,DCLK1,LAMC3,KLF2,PDPN,FLRT2,TFCP2L1,RADIL,ANTXR1,NEXN,VSTM2L,SLITRK4,COL22A1,LAMA1,VSIG1,ALOX5,TYMP,LPAR1,CXCL1,CXCL3,PLAUR,CCL17,CCL22,CCL25,SLC12A2,CXCR4,NRG3,MMP2,LRP12,CTHRC1,TENM4
FR-up	GO Biological Processes	GO:1903053	regulation of extracellular matrix organization	-8.73611	-6.06	10/56	AEBP1,FAP,LAMA2,LAMB1,PDPN,EMILIN1,EFEMP2,ANTXR1,ZNF469,LAMA1,COL1A2,COL3A1,ITGB8,LOXL1
FR-up	GO Biological Processes	GO:0032963	collagen metabolic process	-8.57982	-5.931	10/58	COL1A1,COL1A2,COL5A1,MMP2,MMP7,MMP23B,ADAMTS2,MRC2,P3H2,MMP28,TIMP1,S1PR3,IGF1R,SPHK1
FR-up	GO Biological Processes	GO:0071345	cellular response to cytokine stimulus	-8.04692	-5.462	30/710	COL1A1,CRHBP,CTBP2,CYBA,DPYSL3,F3,CXCL1,CXCL3,IFI16,IL2RA,MMP2,MNDA,PFKP,PTGIS,CCL17,CCL22,CCL25,SFRP1,SLC12A2,CXCR4,IFITM1,SOCS3,MSC,CRLF1,GFPT2,KLF2,PTPRT,IRAK3,CLDN18,ADAMTS12,HGF,NTF3,SFRP4,SFRP5,TNFSF4,TNFSF15,LEFTY1,NRG3,PTGS2,SPHK1,ALOX5,LPAR1,ROR2
FR-up	GO Biological Processes	GO:0043269	regulation of ion transport	-7.66356	-5.108	29/696	FXYD2,CACNA1C,CACNA2D1,CRHBP,CYBA,EDNRA,GEM,GRIN2A,KCNF1,KCNG1,KCNJ6,KCNJ11,SERPINE2,PTGS2,SFRP4,SLC12A2,ABCC8,THY1,TWIST1,CXCR4,STC2,F2RL3,KCNE4,REM1,TESC,SYT13,WNK2,UBASH3B,STAC3,SYNGR3

## Sheet: 6. Protein tumor enrichment
Group	Category	Term	Description	Log10 (P value)	Log10 (Q value)	Gene Ratio	Gene Symbols
FR+up	GO Biological Processes	GO:0044282	small molecule catabolic process	-39.762	-35.414	40/352	ACADM,KYAT1,CRAT,CYP7A1,DAO,DBT,DECR1,ECHS1,GCDH,GCK,GLUD1,GLUL,HGD,HMGCL,IVD,ALDH6A1,NQO2,PCCA,PCCB,SCP2,SORD,SULT1E1,SULT2A1,ALDH5A1,ACOX2,DDO,XYLB,AKR1A1,ECI2,MTHFS,HIBADH,HAAO,DDAH1,AMACR,DECR2,ACAD8,PIPOX,MCCC1,RBKS,NUDT8,BHMT,BPHL,CPS1,DDC,GCLC,MTHFD1,PCBD1,BHMT2,FN3K,ALDH9A1,DLAT,GATM,OGDH,SLC6A12,TSTD1
FR+up	GO Biological Processes	GO:0032787	monocarboxylic acid metabolic process	-33.9115	-30.165	40/492	ACADM,CD36,CRAT,CYP7A1,AKR1C2,DECR1,DLAT,ECHS1,EPHX1,GATM,GCDH,GCK,GSTA1,IVD,OGDH,PCCA,PCCB,PFKFB1,PRKAA2,SCP2,SULT2A1,ALDH5A1,ACOX2,CES2,XYLB,AKR1A1,ECI2,MTHFS,SLC27A5,ACSL6,HAAO,AMACR,DECR2,MECR,OGDHL,MCCC1,ECHDC3,ACSF2,THEM4,NUDT8,SLC25A20,EPHX2,FDFT1,FDPS,FDX1,HMGCL,HMGCS2,PCYT2,SLC10A1,DGAT1,EBP,ACP6,ETNK2,ACOT13,ACSS3,CS,DAO,TIMM8A,DDO,PEX11B,PMPCB,TOMM70,TIMM9,PIPOX,COA4,CPS1,SULT1E1
FR+up	GO Biological Processes	GO:0044283	small molecule biosynthetic process	-20.9404	-17.592	28/430	BHMT,CPS1,CYP7A1,FDFT1,FDPS,GATM,GLUD1,GLUL,HMGCL,HMGCS2,MTHFD1,PCBD1,PFKFB1,PRKAA2,PRPS1,SCP2,SORD,RGN,AKR1A1,EBP,SLC27A5,HAAO,AMACR,BHMT2,DECR2,MECR,COQ3,ACSS3
FR+up	KEGG Pathway	hsa00280	Valine, leucine and isoleucine degradation	-18.2353	-15.033	13/48	ACADM,ALDH9A1,DBT,ECHS1,HMGCL,HMGCS2,IVD,ALDH6A1,PCCA,PCCB,HIBADH,ACAD8,MCCC1,ACSS3
FR+up	WikiPathways	WP3925	Amino acid metabolism	-15.8641	-12.778	14/91	ACADM,BHMT,CPS1,CS,DDC,FH,GLUD1,GLUL,HMGCL,HMGCS2,MAOA,OGDH,HIBADH,MCCC1
FR+up	KEGG Pathway	hsa01200	Carbon metabolism	-15.8477	-12.778	15/115	ACO1,CPS1,CS,DLAT,ECHS1,FH,GCK,GLUD1,ALDH6A1,OGDH,PCCA,PCCB,PRPS1,RGN,OGDHL,SLC16A1,L2HGDH,D2HGDH,NUBPL,COX15,ACADM
FR+up	GO Biological Processes	GO:0006790	sulfur compound metabolic process	-15.3774	-12.352	21/336	BHMT,CPS1,DLAT,GCDH,GCLC,GSTA1,HMGCS2,MTHFD1,OGDH,SULT1E1,SULT2A1,DGAT1,AKR1A1,ACSL6,BHMT2,PIPOX,MCCC1,ACSF2,NUBPL,NUDT8,TSTD1,AMPD2,DUT,GCK,ALDH6A1,PFKFB1,PRPS1,HAAO,OGDHL,NMNAT3,FDPS,MOCS1,PCYT2,XYLB,ACP6,ETNK2,DPP4,MME,MTHFS,RMND1
FR+up	GO Biological Processes	GO:1901615	organic hydroxy compound metabolic process	-14.5372	-11.551	23/469	CYP7A1,DAO,DDC,AKR1C2,FDFT1,FDPS,FDX1,HMGCS2,MAOA,MAOB,PCBD1,PRKAA2,SCP2,SORD,SULT1E1,SULT2A1,DGAT1,AKR1A1,EBP,SLC27A5,AMACR,CYB5R1,COQ3,DHRS11,PCYT2,ACSL6,DECR2,MECR,ACP6,ETNK2,HMGCL
FR+up	GO Biological Processes	GO:0043648	dicarboxylic acid metabolic process	-14.3933	-11.425	13/90	FH,GCLC,GLUD1,GLUL,MTHFD1,OGDH,ALDH5A1,DDO,MTHFS,HAAO,OGDHL,L2HGDH,D2HGDH,CPS1,DAO,DDAH1,CA14,KYAT1,GATM,CD36,GCK,PDZK1,SLC16A1,TOMM70,SRCIN1,SEC16B
FR+up	GO Biological Processes	GO:0006091	generation of precursor metabolites and energy	-12.9558	-10.085	20/394	ACADM,ACO1,COX15,CS,DLAT,FDX1,FH,GCK,HMGCL,HMGCS2,MAOB,NQO2,OGDH,PFKFB1,XYLB,SLC27A5,HAAO,OGDHL,RBKS,ACSS3
FR+up	Reactome Gene Sets	R-HSA-77289	Mitochondrial Fatty Acid Beta-Oxidation	-12.3024	-9.486	9/37	ACADM,DECR1,ECHS1,PCCA,PCCB,MECR,ACOT13,ACSF2,THEM4,ACSL6,ECHDC3,SCP2
FR+up	WikiPathways	WP5064	7-oxo-C and 7-beta-HC pathways	-11.6175	-8.849	8/28	CYP7A1,EPHX2,SCP2,ACOX2,EBP,SLC27A5,AMACR,ACOT13,AKR1C2,FDFT1,FDPS,FDX1,SLC10A1,SULT2A1,GATM,PRKAA2,DECR2,MECR,EPHX1,GSTA1,ACSL6,ACSF2
FR+up	Reactome Gene Sets	R-HSA-211859	Biological oxidations	-11.5832	-8.834	15/222	BPHL,CYP7A1,EPHX1,FDX1,FMO3,GCLC,GSTA1,MAOA,MAOB,NQO2,SULT1E1,SULT2A1,CES2,AKR1A1,MTARC2
FR+up	GO Biological Processes	GO:0005975	carbohydrate metabolic process	-10.8629	-8.138	19/454	ACADM,CS,DLAT,GCK,GCKR,GCLC,KHK,OGDH,PFKFB1,SORD,RGN,XYLB,AKR1A1,DCXR,COQ3,OGDHL,MYORG,RBKS,TSTD1,BHMT,CYP7A1,EPHX2,PRKAA2,SEC14L2,PRPS1,HMGCS2,COX15
FR+up	KEGG Pathway	hsa00380	Tryptophan metabolism	-10.067	-7.4	8/42	ALDH9A1,KYAT1,DDC,ECHS1,GCDH,MAOA,MAOB,HAAO,OGDH,HGD,PCBD1
FR+up	GO Biological Processes	GO:0007006	mitochondrial membrane organization	-10.0519	-7.394	11/120	TIMM8A,GCLC,TOMM70,PPIF,HEBP2,TIMM9,APOO,CHCHD6,THEM4,APOOL,MTX3,HMGCL,PMPCB,COA4,ATPAF1,NUBPL,CS
FR+up	GO Biological Processes	GO:0006575	cellular modified amino acid metabolic process	-9.32701	-6.735	12/179	ACADM,ALDH9A1,BHMT,KYAT1,CRAT,GATM,GCLC,GSTA1,MTHFD1,SULT2A1,MTHFS,BHMT2
FR+up	GO Biological Processes	GO:0009636	response to toxic substance	-9.16861	-6.606	13/229	ALAD,BPHL,CPS1,DDC,EPHX1,EPHX2,GSTA1,MAOB,PDZK1,AKR1A1,TXNRD2,MTARC2,PRXL2A
FR+up	WikiPathways	WP143	Fatty acid beta-oxidation	-9.12549	-6.57	7/34	ACADM,SLC25A20,CRAT,DECR1,ECHS1,GCDH,ACSL6,ALDH9A1,ECI2,IVD
FR+up	GO Biological Processes	GO:0009410	response to xenobiotic stimulus	-8.91599	-6.373	16/401	ALAD,BPHL,CPS1,DDC,EPHX1,FMO4,GCLC,GSTA1,HMGCS2,MAOB,PRKAA2,SLC10A1,SORD,SULT2A1,TXNRD2,ABCG8,ACO1,KHK,PPIF,HAAO,D2HGDH,DDI2,ACADM,GLUL,PFKFB1,SLC16A1,TOMM70,AKR1C2,GCK
FR-up	Canonical Pathways	M5884	NABA CORE MATRISOME	-50.8369	-46.489	48/275	AEBP1,BGN,COL1A1,COL1A2,COL3A1,COL5A1,COL5A2,COL6A1,COL6A2,COL6A3,COL12A1,VCAN,DCN,DPT,FBLN2,FBN1,EFEMP1,FMOD,IGFBP3,IGFBP7,LAMA2,LAMB1,LTBP1,LTBP2,LUM,MATN2,MFGE8,OGN,PCOLCE,PRELP,SPARC,TGFBI,THBS1,THBS2,TNXB,COL14A1,PXDN,LTBP4,FBLN5,POSTN,FGL2,EMILIN1,MMRN1,EFEMP2,ASPN,HMCN1,LRG1,PODN
FR-up	GO Biological Processes	GO:0030198	extracellular matrix organization	-28.0656	-24.444	32/271	SERPINH1,COL1A1,COL1A2,COL3A1,COL5A1,COL5A2,COL12A1,DPT,ELANE,ENG,FBLN2,FMOD,LAMB1,LUM,MATN2,MMP8,MMP9,MMP14,MYH11,FURIN,QSOX1,TGFB1,TGFBI,TNXB,COL14A1,PXDN,FBLN5,POSTN,EMILIN1,EFEMP2,FKBP10,HMCN1,CAPG,DBN1,DES,DPYSL3,FLNA,GSN,ITGB5,LTBP2,PDGFRB,TPM1,TPM2,TPM4,MYL9,CIB1,SH3BP1,TPPP3
FR-up	Reactome Gene Sets	R-HSA-6798695	Neutrophil degranulation	-17.2238	-14.022	29/482	SERPINA3,ALOX5,AMPD3,BPI,CAMP,CYBA,ELANE,FCGR2A,GSN,ITGAM,ITGAV,LTF,MMP8,MMP9,MNDA,MPO,SERPINA1,PPBP,PRTN3,QSOX1,S100A9,S100A12,SLC2A3,KCNAB2,RAB3D,FGL2,RETN,LRG1,STING1
FR-up	GO Biological Processes	GO:0085029	extracellular matrix assembly	-17.1484	-13.976	12/33	COL1A2,COL3A1,LAMB1,MYH11,QSOX1,TGFB1,TNXB,PXDN,FBLN5,EMILIN1,EFEMP2,FKBP10,AEBP1,LAMA2,MELTF,PHLDB1
FR-up	Reactome Gene Sets	R-HSA-1566948	Elastic fibre formation	-17.0159	-13.872	13/45	FBLN2,FBN1,EFEMP1,ITGAV,ITGB5,LTBP1,LTBP2,FURIN,TGFB1,LTBP4,FBLN5,EMILIN1,EFEMP2,ANXA1,ANXA3,COL1A1,COL1A2,COL3A1,ENG,FMOD,MAP1B,PDGFRB,RAP1GAP,THBS1,VCAM1,NRP1,CIB1,TGFB1I1,INHBE,MMP9
FR-up	GO Biological Processes	GO:0030029	actin filament-based process	-16.5102	-13.393	31/601	ANXA1,CACNA2D1,CAPG,CNN1,DBN1,DPYSL3,FLNA,GSN,ITGB5,MYH10,MYH11,PDGFRB,PRKG1,SGCD,SMTN,TNXB,TPM1,TPM2,TPM4,PDLIM4,NRP1,PDLIM7,ARHGEF17,MYL9,PALLD,SH3BP1,PDLIM3,HMCN1,FMNL3,CAVIN3,FMNL2
FR-up	Reactome Gene Sets	R-HSA-3000170	Syndecan interactions	-14.4678	-11.481	10/27	COL1A1,COL1A2,COL3A1,COL5A1,COL5A2,ITGAV,ITGB5,SDC4,TGFB1,THBS1,LAMA2,LAMB1,ITGA3,SPARC,THBS2,GPC6,C8B,C9,ITGAM,SERPINH1,SERPINF1,FKBP10,PCOLCE,PXDN,COLEC11,COL6A1,CYBA,MMP9,NRP1,FLNA,ANXA1,PALLD,ATP2A3,VCAM1,ITGA2B
FR-up	Reactome Gene Sets	R-HSA-109582	Hemostasis	-14.3347	-11.367	29/621	SERPINA3,ANXA5,ATP2A3,COL1A1,COL1A2,F13A1,FLNA,GPC1,GUCY1A1,GUCY1B1,ITGA2B,ITGA3,ITGAM,ITGAV,SERPINA5,SERPINA1,SERPINE2,PPBP,PRKG1,PRTN3,QSOX1,SDC4,SPARC,TGFB1,THBS1,TIMP1,PROCR,MMRN1,TUBB6,ENTPD1,COL3A1,COL5A1,PDGFRB,PLSCR1,TPM1,MYL9,MYOF,FKBP10,LRG1,DPYSL3,MAP1B,CYBA,EMILIN1
FR-up	GO Biological Processes	GO:0032963	collagen metabolic process	-13.8194	-10.918	12/58	SERPINH1,COL1A1,COL1A2,COL5A1,MMP8,MMP9,MMP14,FURIN,PRTN3,TNXB,MRC2,RCN3,BGN,COL3A1,COL5A2,VCAN,ENG,FBN1,FLNA,LTF,PRELP,TGFB1,TGFBI,TIMP1,PDGFRB
FR-up	Canonical Pathways	M5882	NABA PROTEOGLYCANS	-11.4268	-8.712	9/35	BGN,VCAN,DCN,FMOD,LUM,OGN,PRELP,ASPN,PODN
FR-up	GO Biological Processes	GO:0001568	blood vessel development	-11.2125	-8.508	23/505	COL1A1,COL1A2,COL3A1,COL5A1,ENG,FLNA,ITGA2B,ITGAV,MFGE8,MMP14,PDGFRB,SGCD,TGFB1,TGFBI,THBS1,THY1,PXDN,NRP1,CIB1,EFEMP2,EGFL7,FKBP10,FMNL3,SDC4
FR-up	GO Biological Processes	GO:0030155	regulation of cell adhesion	-11.0118	-8.317	28/786	ALOX5,ANXA1,COL1A1,ELANE,FBLN2,FLNA,HLA-DMB,ITGA3,ITGAV,LAMA2,LAMB1,MELTF,MMP14,SERPINE2,PRKG1,SDC4,TGFB1,TGFBI,THBS1,THY1,TPM1,VCAM1,NRP1,CIB1,FGL2,EMILIN1,MMRN1,EFEMP2,IL1RAP,THBS2,GPC6
FR-up	Reactome Gene Sets	R-HSA-445355	Smooth Muscle Contraction	-10.8528	-8.177	9/40	ANXA1,GUCY1A1,GUCY1B1,ITGB5,MYH11,TPM1,TPM2,TPM4,MYL9,ATP2A3,DES,CACNA2D1
FR-up	Reactome Gene Sets	R-HSA-8957275	Post-translational protein phosphorylation	-10.4667	-7.826	12/108	VCAN,FBN1,IGFBP3,IGFBP7,LAMB1,LTBP1,MFGE8,MELTF,SERPINA1,QSOX1,TIMP1,GOLM1
