# Supplementary material for: Stromal architecture and fibroblast subpopulations with opposing effects on outcomes in hepatocellular carcinoma
Source: Cell Discov. 2025 Jan 28;11:1. doi: 10.1038/s41421-024-00747-z (PMC11772884; doi:10.1038/s41421-024-00747-z)
Supplement: Supplementary file 3 — Supplementary Table S2 [file 41421_2024_747_MOESM3_ESM.xlsx]

## Sheet: Descriptions
Supplementary Table S2. Processed shotgun proteomic profiles of micro-dissected stroma components, tumor, and non-tumor liver tissue, related to Fig. 2 & Supplementary Fig. S2.
Descriptions
1. Clinical information and microdissected regions of the samples analyzed by spatial proteomics.
2. Differentially expressed genes (DEGs) of micro-dissected tumor stroma (TS) versus tumor edge (TE). Wilcoxon test.
3. DEGs of microdissected liver stroma (LS) versus liver edge (LE). Wilcoxon test.
4. DEGs of TS_FR+,TS_FR- and FR versus LS. Wilcoxon test.
5. Proteomic marker genes of TS_FR+,TS_FR- and FR, respectively.
6. DEGs of microdissected TE versus LE. Wilcoxon test.

## Sheet: 1. Clinical data
Patient ID	Gender	Age	G-S_G	G-S_S	Tumor size(cm)	TS*	FR*	LS*	TE*	LE*
LCM01	Female	67	2	4	3	0	1	1	1	1
LCM02	Male	43	2	4	4	0	1	1	1	1
LCM03	Male	79	0	0	3.5	1	1	1	1	1
LCM04	Male	65	2	4e	2.5	1	1	1	1	1
LCM05	Male	60	2	4	3.5	1	1	1	1	1
LCM06	Male	60	1	4	5	1	1	1	1	1
LCM07	Male	53	1	4	2.5	1	1	1	1	1
LCM08	Male	53	2	3	5	0	1	1	1	1
LCM09	Male	72	2	4	1.2	1	1	1	1	1
LCM10	Male	71	2	2	3.5	0	1	1	1	1
LCM11	Male	57	2	4	6	0	1	1	1	1
LCM12	Male	62	0	0	3.8	0	1	1	1	1
LCM13	Male	69	N/A	N/A	4	1	1	1	1	1
LCM14	Male	57	2	4e	6	0	1	1	1	1
LCM15	Male	58	2	3	7	0	1	1	1	1
LCM16	Female	62	2	4	3	1	0	1	1	1
LCM17	Male	51	1	3	11	1	0	1	1	1
LCM18	Female	56	0-1	4	2.5	1	0	1	1	1
LCM19	Male	58	2	3	2.3	1	0	1	1	1
LCM20	Male	67	2	4	3	1	0	1	1	1
LCM21	Female	67	2	4	2	1	0	1	1	1
LCM22	Male	69	3	4e	2.8	1	0	1	1	1
LCM23	Male	63	3	4	2.5	1	0	1	1	1
LCM24	Male	54	2	3	0.5	1	0	1	1	1
LCM25	Male	49	1	0	5	1	0	1	1	1
LCM26	Male	51	3	4	2	1	0	1	1	1
LCM27	Female	55	2	3	8.5	1	0	1	1	1
LCM28	Male	67	1-2	4	8	1	0	1	1	1
LCM29	Male	62	1	4	0.9	1	0	1	1	1
LCM30	Male	57	2	4	3	1	0	1	1	1
*1, available for proteomics; 0, insufficient material for proteomics

## Sheet: 2. DEGs (TS vs TE)
Gene Symbol	Log2FC	Log2(AveExpr)	P Value	FDR
COL10A1	4.8356	16.0754	1.07873e-11	4.66656e-10
PRELP	4.82859	16.8653	2.12489e-19	2.67888e-16
ASPN	4.45267	16.4283	2.6812e-18	1.47885e-15
POSTN	4.40234	17.5773	9.04426e-11	2.81041e-09
BGN	4.12296	17.4074	1.08172e-20	4.77309e-17
THBS2	4.10522	15.8682	4.34979e-16	1.00452e-13
MFAP2	4.04439	16.9395	3.26063e-14	3.35106e-12
DPT	4.03254	15.7639	6.31164e-20	1.24173e-16
FDCSP	3.95467	12.7197	0.0034866	0.00925113
ATXN1	3.94196	14.885	2.07501e-13	1.526e-11
LUM	3.87705	18.1128	9.73905e-21	4.77309e-17
AEBP1	3.87434	15.3366	5.80777e-19	6.07592e-16
COL14A1	3.78587	17.4342	1.01849e-17	4.28008e-15
VCAN	3.77307	16.0798	3.58481e-15	5.41979e-13
EFEMP1	3.69324	16.866	1.37474e-15	2.58129e-13
LTBP2	3.64948	15.6366	2.18211e-16	6.21196e-14
C1QTNF5	3.59378	14.793	5.56569e-12	2.62268e-10
FBN1	3.59312	18.7395	2.76713e-16	7.18234e-14
FBLN5	3.55257	17.0981	3.36222e-13	2.31809e-11
COL5A1	3.54761	17.2517	7.7057e-18	3.40014e-15
COL1A2	3.53932	19.7612	7.99173e-19	6.41155e-16
LTBP1	3.51525	15.3709	3.06868e-20	9.02702e-17
COL1A1	3.49836	18.7713	2.08055e-18	1.22406e-15
THBS1	3.4747	17.1285	6.67481e-13	4.26849e-11
DCN	3.44272	16.1842	2.36286e-16	6.51633e-14
EMILIN1	3.42631	17.0369	8.73802e-13	5.37541e-11
FMOD	3.4142	14.8004	1.07432e-14	1.39425e-12
GPX3	3.38535	16.3724	8.99888e-17	2.83626e-14
TIMP3	3.33726	14.4173	5.2587e-11	1.81281e-09
FBLN2	3.31931	14.7953	3.54044e-15	5.41979e-13
COL3A1	3.3188	19.6151	1.1601e-18	7.87527e-16
TAGLN	3.31138	17.3756	8.14171e-17	2.66113e-14
COL5A2	3.29086	16.1081	7.03528e-20	1.24173e-16
ACTG2	3.26066	14.9828	2.62274e-12	1.39432e-10
EFEMP2	3.25265	14.5641	2.97504e-18	1.5444e-15
PODN	3.24119	14.1555	2.01703e-12	1.10561e-10
CNN1	3.21194	14.6605	2.41214e-14	2.66089e-12
MFAP5	3.20048	15.3416	3.41025e-12	1.74974e-10
NPNT	3.20042	13.8403	5.43912e-14	5.16132e-12
OGN	3.19856	15.5199	2.25664e-15	3.90487e-13
ADCY5	3.18416	11.5508	0.000762011	0.00247689
IGKV3-20	3.15566	14.2833	5.44577e-10	1.27477e-08
COL12A1	3.15164	16.1319	7.80099e-16	1.63914e-13
KREMEN2	3.14712	13.5171	1.41625e-13	1.12598e-11
MFGE8	3.074	14.1768	7.61762e-11	2.46746e-09
FBN2	3.0553	14.3666	1.45353e-13	1.13035e-11
PTGIS	3.02846	14.6134	8.53616e-12	3.76658e-10
COL11A1	3.02137	14.5935	4.58443e-08	5.64262e-07
COMP	3.00754	11.9187	2.28751e-11	8.8154e-10
MYH11	2.97862	15.3214	3.50617e-13	2.3986e-11
COL21A1	2.96273	15.1226	3.51437e-10	9.01854e-09
COL6A2	2.95385	18.8251	6.57255e-19	6.07592e-16
MYL9	2.94189	15.6425	3.78694e-18	1.85636e-15
TPM2	2.93091	15.5022	1.00529e-18	7.39307e-16
IGKV3D-20	2.92842	14.1323	3.74569e-06	2.43954e-05
FHL2	2.91561	14.3083	6.00086e-17	2.03683e-14
IGHV3OR16-9	2.88786	15.1903	1.22538e-14	1.56725e-12
DPYSL3	2.88158	15.487	1.60363e-18	1.01086e-15
WDPCP	2.86365	16.1341	0.037315	0.0717127
MZB1	2.85706	15.117	1.49383e-06	1.10782e-05
MFAP4	2.8529	13.6629	1.29274e-07	1.39297e-06
TPM1	2.84213	17.3089	2.46514e-16	6.59238e-14
IGLV1-47	2.81748	15.0453	3.08239e-14	3.2712e-12
COL6A3	2.81274	19.5414	3.9967e-18	1.85636e-15
CLEC3B	2.81176	15.3954	4.25529e-17	1.50212e-14
PDLIM3	2.80632	15.5785	2.41673e-15	4.02409e-13
HSPB6	2.79855	15.0512	3.17299e-12	1.64715e-10
LXN	2.77863	14.0113	5.99012e-14	5.56451e-12
KLK6	2.76759	12.0474	0.0036527	0.00963103
IGLV1-44	2.74964	10.4311	0.0348527	0.0677328
COL8A1	2.74458	13.9438	3.17427e-07	3.0317e-06
APCS	2.74131	16.6775	1.02778e-12	6.12846e-11
IGHV4-4	2.70363	12.6469	0.0186055	0.0394411
BST1	2.69859	14.2706	5.59487e-14	5.25263e-12
SFRP4	2.66615	13.6619	6.29615e-08	7.39861e-07
IGHV3-49	2.66292	14.2194	2.34033e-14	2.61436e-12
IGHV3-7	2.65554	13.61	0.000330065	0.00119672
COL6A1	2.64096	17.8564	1.63997e-17	6.57853e-15
PDLIM7	2.63709	15.8846	6.88489e-19	6.07592e-16
PALLD	2.56817	15.167	4.43925e-16	1.00452e-13
SRPX2	2.56347	14.413	4.19923e-10	1.0294e-08
IGLV1-51	2.55788	13.0295	9.33212e-05	0.000399011
C1QC	2.55682	15.3192	5.72475e-16	1.26302e-13
CLEC11A	2.54889	13.5163	2.98188e-12	1.56637e-10
IGKV4-1	2.5395	15.9589	7.94684e-11	2.54097e-09
MEGF6	2.53306	13.6926	3.26563e-14	3.35106e-12
ISLR	2.53215	14.437	1.71302e-08	2.40722e-07
SPINK9	2.52307	11.1068	1.59224e-05	8.58897e-05
SOD3	2.51769	14.1976	6.15018e-12	2.78335e-10
MGP	2.51371	13.5595	3.26029e-09	5.89592e-08
OLFML3	2.50664	14.1305	1.87501e-11	7.42016e-10
SERPINF1	2.5066	15.7048	1.45013e-14	1.75307e-12
IGHG2	2.4929	17.8288	2.03586e-13	1.52258e-11
LTBP4	2.48892	15.0568	2.23561e-12	1.203e-10
LTBP3	2.4828	13.5056	3.62343e-15	5.41979e-13
SUSD2	2.48195	14.5442	2.16213e-11	8.40565e-10
HTRA1	2.46442	13.3676	3.63958e-09	6.48995e-08
S100A6	2.46083	16.0323	1.28692e-08	1.88655e-07
PCOLCE	2.45818	14.2307	3.0837e-13	2.16959e-11
PPP1R14A	2.45808	13.0259	9.46908e-16	1.94336e-13
AOC3	2.43576	16.6834	1.22756e-13	9.93874e-12
CCN5	2.41433	12.4844	5.9902e-11	2.00241e-09
PAMR1	2.39598	11.8433	1.05372e-06	8.33253e-06
TGFB1I1	2.38893	14.6481	1.13226e-15	2.27095e-13
IGFBP7	2.38701	15.618	6.17189e-15	8.25257e-13
GGT5	2.36894	15.5979	1.84155e-09	3.6276e-08
IGHA1	2.36827	17.4014	6.10542e-12	2.77734e-10
FHL1	2.36707	15.3772	1.42773e-14	1.74996e-12
TGFBI	2.36063	18.3881	7.7845e-14	6.8018e-12
EBI3	2.35515	13.4023	1.73012e-09	3.4388e-08
CCL19	2.35316	13.6745	0.000372673	0.00133476
TGFB3	2.31347	12.4009	5.85878e-12	2.71441e-10
FLNA	2.28126	18.7451	2.80989e-17	1.07814e-14
TNC	2.27946	16.3348	9.94654e-10	2.12025e-08
TGFB2	2.27698	12.1955	1.07451e-10	3.26986e-09
GNG2	2.27581	13.9075	2.27936e-14	2.57889e-12
IGKC	2.27569	18.6364	5.87482e-12	2.71441e-10
IGHG3	2.26076	16.7796	8.70333e-09	1.34986e-07
OLFML1	2.26017	14.5871	6.6968e-08	7.77622e-07
TNXB	2.26003	15.5897	6.48717e-10	1.49087e-08
IGHM	2.25408	15.8647	5.54871e-11	1.89063e-09
EPN3	2.24824	10.7584	0.00179014	0.00518308
CXCR4	2.23541	11.2921	0.00107311	0.00332738
NTM	2.23155	12.1871	1.95731e-07	1.98543e-06
LOX	2.22876	12.6199	3.3904e-09	6.11867e-08
DGKB	2.22525	12.7811	1.9831e-09	3.86691e-08
MRC2	2.21484	14.1323	2.46495e-11	9.41697e-10
IGLV2-8	2.20291	12.5555	0.0284084	0.0567959
C4B_2	2.19287	15.2542	3.69961e-10	9.24904e-09
COL4A2	2.18893	17.8521	9.48644e-17	2.88682e-14
HMCN1	2.1749	13.5412	5.58713e-12	2.62268e-10
FST	2.1727	12.3042	0.000980034	0.00308115
ECM2	2.16988	12.6665	7.08461e-11	2.3329e-09
CNTN4	2.16498	11.4636	0.00249273	0.00689819
IGHG1	2.16312	20.1359	3.11366e-14	3.2712e-12
ELN	2.15901	14.4927	1.98494e-09	3.86691e-08
VOPP1	2.15547	11.0022	0.000108373	0.000453481
EMILIN2	2.14139	13.757	7.51975e-14	6.70321e-12
IGKV1-5	2.13486	14.3641	3.61815e-10	9.1229e-09
INHBE	2.13166	16.2693	2.80967e-05	0.000140484
IGHG4	2.13165	16.054	7.71238e-14	6.8018e-12
F13A1	2.1314	14.9737	7.7895e-10	1.71856e-08
DKK3	2.12576	11.3433	0.000997994	0.00312537
B4GALT5	2.10861	11.9157	2.71312e-06	1.84747e-05
MYOF	2.10854	14.787	5.01633e-14	4.81186e-12
C9	2.09641	15.4304	2.52011e-13	1.80813e-11
C7	2.095	14.1048	2.36069e-15	4.00637e-13
ANGPTL6	2.08332	13.0672	1.16588e-05	6.5202e-05
IGLV8-61	2.08311	12.9795	5.444e-07	4.79953e-06
TIMP1	2.06782	14.2104	5.49684e-10	1.28332e-08
GLIPR2	2.06308	14.4392	3.16804e-15	5.08326e-13
TREML1	2.06279	11.7074	0.0271016	0.0545555
CRYAB	2.05755	13.9565	6.47525e-07	5.49991e-06
CD47	2.04183	12.421	3.58659e-10	9.12151e-09
CPXM2	2.04042	13.3486	0.000459153	0.00160032
ANGPTL2	2.03185	12.7304	5.91255e-12	2.71762e-10
ENTPD8	2.0252	12.0564	0.00157157	0.00463384
THBS3	2.01877	12.4798	3.97472e-07	3.69231e-06
RCN3	2.01483	14.5645	1.7544e-11	7.00529e-10
IGHV5-51	2.01156	13.6453	5.80382e-15	8.113e-13
COL4A1	2.00629	17.072	2.272e-14	2.57889e-12
ZNF618	2.00538	11.5681	0.0254176	0.051625
IGLV9-49	1.99692	13.1886	0.000358025	0.00128647
TGFB1	1.98734	13.0556	6.77954e-16	1.45926e-13
NEXN	1.98466	13.4196	4.49454e-12	2.20357e-10
LAMA1	1.98395	12.8311	0.00918046	0.0213992
IGHV3-35	1.97541	13.6301	3.35309e-06	2.21988e-05
CCL25	1.96856	13.2076	0.0424472	0.0800762
IGHA2	1.96145	13.8714	5.38445e-10	1.26381e-08
C1QB	1.95375	14.3629	1.40937e-13	1.12598e-11
MYOZ1	1.9462	11.6895	0.000860967	0.00275065
CCL18	1.94619	11.4171	0.0101047	0.0232891
CFP	1.93931	13.0371	9.22342e-14	7.82661e-12
CSRP1	1.92197	16.9944	1.22184e-13	9.93874e-12
ITIH1	1.91986	15.4643	5.31016e-12	2.57093e-10
GSTP1	1.91505	16.2936	1.49407e-14	1.78177e-12
RAC2	1.9089	15.3014	1.80754e-09	3.56858e-08
SLC2A14	1.90734	12.4639	5.6108e-06	3.42667e-05
LMCD1	1.9031	14.619	3.71484e-17	1.36598e-14
SYNPO2	1.9024	13.4298	2.97506e-15	4.86201e-13
MYH10	1.8976	15.9287	5.16977e-15	7.47922e-13
ANXA1	1.89295	17.2954	3.54217e-16	8.93132e-14
FLNC	1.89284	13.4856	1.15795e-07	1.25848e-06
THY1	1.88651	17.5074	1.21323e-12	7.04391e-11
CALD1	1.88319	16.8624	3.64744e-16	8.9413e-14
TNFSF13	1.8747	11.6437	2.25682e-05	0.000116471
FBLN1	1.87449	16.7579	5.62022e-13	3.64695e-11
IGHV1OR15-1	1.87176	14.7342	3.71665e-13	2.52304e-11
BRF1	1.86979	13.7335	0.0343487	0.0668859
CD248	1.86049	12.8417	9.28218e-13	5.64933e-11
MNDA	1.86003	14.5716	2.06321e-08	2.8317e-07
IGHV3-64D	1.85988	14.0312	1.95095e-05	0.000102789
C4A	1.85494	15.3139	1.23233e-08	1.82472e-07
BASP1	1.85292	12.8843	6.95004e-09	1.11314e-07
WDR76	1.84698	12.292	0.00877857	0.0206149
CCDC80	1.84488	13.615	0.000585454	0.00197426
C8A	1.84059	14.315	9.96039e-13	5.98729e-11
IGLV3-9	1.83732	12.362	0.00646	0.0158184
LAMA2	1.83416	14.7224	2.99476e-09	5.50598e-08
COL4A3	1.83276	11.9114	4.07567e-08	5.10906e-07
CTHRC1	1.83047	13.1838	3.0045e-05	0.000148371
KCTD12	1.82685	16.7192	3.23071e-13	2.24496e-11
ANTXR1	1.82164	12.1047	4.86143e-09	8.28226e-08
S100A4	1.82143	16.8777	5.66988e-12	2.64744e-10
IGLL1	1.81836	13.7031	2.00062e-10	5.43245e-09
S100A11	1.805	17.0405	9.34016e-09	1.42607e-07
SERPINE2	1.80465	12.964	4.18952e-07	3.87552e-06
CACNA2D1	1.80333	13.5615	3.35281e-14	3.40099e-12
LYZ	1.80006	16.6457	1.47162e-07	1.5572e-06
ENG	1.79006	14.4565	5.98488e-15	8.12563e-13
ENO2	1.78875	12.9168	2.99477e-11	1.11258e-09
COL2A1	1.78465	14.7014	0.000517683	0.00177488
ALB	1.78456	19.996	4.81643e-11	1.69343e-09
TFF3	1.78417	12.2687	0.0490054	0.0903055
ROR2	1.78092	11.6711	2.52211e-06	1.73752e-05
GFPT2	1.77619	12.469	2.73705e-05	0.000137476
EFHD1	1.77427	13.5318	5.62846e-07	4.90829e-06
CHRD	1.76649	12.1354	0.0115286	0.0260071
CD99	1.75612	14.5609	2.6196e-07	2.56297e-06
SEMA3C	1.75572	14.614	7.64997e-05	0.00033471
COL15A1	1.75023	14.1025	5.50315e-11	1.88237e-09
FBLIM1	1.74911	13.4137	1.61209e-14	1.89689e-12
CYBRD1	1.74874	13.6268	3.09766e-13	2.16959e-11
CD55	1.73606	13.1179	1.88359e-09	3.70215e-08
C11orf96	1.73543	13.198	1.00624e-09	2.13978e-08
C8G	1.73508	15.2097	1.36211e-11	5.61712e-10
C6	1.73285	13.9105	5.18149e-11	1.7932e-09
HPX	1.72964	17.6361	1.28063e-11	5.38168e-10
TPM4	1.72742	16.9452	6.07512e-14	5.58468e-12
A2M	1.72567	17.6372	5.17684e-09	8.75203e-08
LMOD1	1.71974	13.9579	0.000106643	0.000448154
SSC5D	1.71711	14.0559	3.51071e-05	0.000169774
SGCD	1.71598	13.3472	4.12592e-08	5.1574e-07
SLPI	1.71452	14.0663	5.25807e-06	3.25175e-05
CDSN	1.71266	13.3896	5.14087e-07	4.59657e-06
LRRC32	1.71179	12.6195	2.05752e-13	1.52585e-11
CALHM5	1.70622	12.3519	1.34535e-11	5.57403e-10
LAMB1	1.7061	16.5189	3.37881e-12	1.74374e-10
CTSG	1.7053	15.5767	0.000270911	0.00100286
FGL2	1.70074	13.573	9.13314e-12	4.00995e-10
CNN2	1.70048	15.3333	6.27095e-15	8.25988e-13
AFM	1.69875	14.0484	7.20866e-09	1.14418e-07
FGB	1.69752	17.8109	1.0635e-06	8.39482e-06
CD5L	1.69691	13.4064	2.45641e-10	6.54918e-09
NID2	1.69084	15.7379	6.42427e-14	5.84476e-12
CORO1A	1.69032	16.1071	8.77121e-13	5.37541e-11
HLA-DQA1	1.6896	14.6744	0.000100626	0.00042532
SFXN3	1.6864	14.5789	3.52453e-14	3.49482e-12
CFHR1	1.68458	14.8534	1.32115e-06	1.00164e-05
GSN	1.68205	17.5972	3.42862e-14	3.43836e-12
SP1	1.68172	9.21868	0.0481826	0.0889751
PDGFRB	1.68037	13.3951	4.37036e-10	1.06249e-08
LOXL2	1.67911	12.3228	4.01299e-12	2.01219e-10
C8B	1.66872	14.8997	1.54436e-11	6.25181e-10
CD44	1.66805	14.9274	3.86605e-10	9.55684e-09
UCHL1	1.66801	13.6263	6.67783e-06	3.99822e-05
VTN	1.66563	19.9674	3.0276e-07	2.91052e-06
ENDOD1	1.66476	13.0848	1.11135e-11	4.73802e-10
LAMC1	1.66232	16.8628	4.35246e-13	2.86645e-11
PHLDB1	1.66159	13.683	3.84889e-14	3.77405e-12
COLEC11	1.65987	12.8648	5.9119e-09	9.85655e-08
PLXDC2	1.65598	12.7155	3.08608e-10	8.03383e-09
IGHV3-43	1.64322	13.5282	2.95997e-09	5.47552e-08
WIPF1	1.64275	13.2093	8.12923e-13	5.08798e-11
SPP2	1.6384	12.4062	0.000224174	0.000847618
CLU	1.63558	17.8987	1.11601e-08	1.67211e-07
SULF1	1.63067	12.76	0.000183866	0.000716828
IGKV1-17	1.63016	12.4719	3.3917e-06	2.23778e-05
VIM	1.6287	19.6457	1.21037e-15	2.37368e-13
FHL3	1.62408	13.9641	1.43259e-13	1.1288e-11
CFHR5	1.61957	13.7753	1.65986e-07	1.7213e-06
IGFBP3	1.60854	12.8482	3.58747e-11	1.31367e-09
COL5A3	1.60827	14.4382	7.80774e-07	6.43316e-06
HSPA12A	1.60808	13.2886	1.21989e-10	3.62867e-09
NIBAN1	1.60195	13.6256	1.82177e-13	1.38596e-11
LBP	1.5994	15.5526	1.2719e-06	9.71818e-06
ABI3BP	1.59882	13.463	0.000713835	0.00233925
WAS	1.59729	13.0633	8.43897e-11	2.66932e-09
FKBP10	1.5955	14.8864	1.23914e-07	1.34012e-06
S100A7L2	1.59541	13.727	0.000204667	0.000781295
LBH	1.59219	11.6982	9.77908e-09	1.48538e-07
TNS1	1.59006	16.1103	3.56026e-15	5.41979e-13
PTPRC	1.58878	15.3795	1.45264e-11	5.93499e-10
TINAGL1	1.58731	15.3069	2.04657e-09	3.97819e-08
PXDN	1.58547	15.0533	7.775e-08	8.84995e-07
IGHV1-18	1.5833	11.5847	2.82346e-09	5.24569e-08
CFH	1.57032	16.8424	1.28357e-10	3.77583e-09
TMEM231	1.57003	11.2813	0.0051557	0.0130146
SCRN1	1.56884	13.7867	1.22249e-13	9.93874e-12
ARSF	1.56734	12.0774	0.0452114	0.0844424
IGHV3-72	1.56529	13.8143	3.50799e-09	6.27951e-08
IL16	1.56407	14.6864	1.67531e-10	4.69353e-09
CCN2	1.56269	13.1033	2.22961e-11	8.62997e-10
TUBB6	1.55978	14.4674	1.48085e-15	2.72261e-13
MPIG6B	1.55867	12.8108	0.0413793	0.0782959
APOA1	1.55482	18.7753	1.2924e-06	9.82274e-06
TTR	1.55335	16.1672	7.71388e-10	1.71043e-08
APOA4	1.55324	15.2471	3.97407e-07	3.69231e-06
ACKR1	1.55194	10.7132	0.0037604	0.00987078
JCHAIN	1.55186	14.5246	3.13022e-06	2.08642e-05
MEST	1.55079	13.0955	1.80006e-06	1.29467e-05
LAMA4	1.54639	14.7662	3.54009e-11	1.30172e-09
CSRP2	1.54256	14.8259	7.85554e-12	3.50127e-10
ADAMTS4	1.53816	11.8393	0.000966839	0.00304509
FGG	1.53646	18.59	3.8252e-06	2.4767e-05
RTN1	1.53343	12.7246	2.72286e-09	5.09095e-08
IGLV2-18	1.53254	12.743	2.20542e-08	2.99428e-07
HAPLN3	1.53222	13.4817	0.00132159	0.00396163
IGHV3OR16-12	1.52968	14.2386	2.8858e-07	2.79552e-06
VCL	1.52082	16.9222	2.05677e-16	6.05034e-14
FILIP1L	1.51987	12.0085	4.70085e-11	1.66406e-09
VEGFB	1.51741	11.5735	0.000627317	0.00209066
CAVIN3	1.51477	13.5188	5.33123e-12	2.57093e-10
LCP1	1.50807	17.6727	1.62506e-10	4.58184e-09
VWF	1.50549	14.5346	1.84941e-10	5.06155e-09
KATNAL2	1.50537	16.6085	0.00550316	0.0137813
HLA-DOB	1.50307	11.2879	0.0315904	0.062215
C1QA	1.50287	13.0436	1.12179e-07	1.2222e-06
LSP1	1.50188	13.5911	1.92934e-09	3.78364e-08
ADGRE5	1.49752	13.2318	5.84047e-15	8.113e-13
TTPAL	1.49712	12.4142	1.06744e-05	5.99626e-05
C1orf198	1.49537	13.7622	4.18764e-12	2.07618e-10
FCGR1A	1.49492	13.3503	0.000440143	0.00154321
GP1BB	1.48996	12.4338	0.0160927	0.0347173
GPC1	1.48416	13.7052	2.24958e-09	4.29507e-08
ICAM3	1.48048	12.5398	1.03966e-10	3.17473e-09
ORM1	1.48035	17.2973	4.17771e-08	5.20738e-07
DNAJB9	1.4789	14.7715	0.00571878	0.0142485
KRT6C	1.47812	12.764	0.00782338	0.0186196
ITGB2	1.47723	14.7603	1.7107e-10	4.76243e-09
QSOX1	1.47617	14.1341	8.94667e-08	1.00579e-06
PFKP	1.47455	13.6357	2.33242e-09	4.41708e-08
AMBP	1.47418	17.2252	2.35548e-08	3.16876e-07
PDLIM4	1.47093	14.4286	4.06303e-05	0.000192672
JARID2	1.4703	11.737	0.0241115	0.0493012
GAL3ST4	1.46968	12.3406	0.000164726	0.000652179
COCH	1.46569	13.155	2.42986e-05	0.000124023
THSD4	1.46063	13.4024	3.76001e-10	9.34706e-09
NID1	1.46061	16.3083	2.6823e-10	7.07767e-09
RASAL3	1.45961	13.7243	1.10818e-10	3.32644e-09
INMT	1.45936	12.9266	0.00288369	0.00781056
LAMB4	1.45897	12.5443	0.000199039	0.000763042
CAVIN1	1.45822	15.9516	1.30757e-12	7.44469e-11
PTGDS	1.45785	12.9959	0.00219045	0.00618385
PKM	1.45489	17.6743	5.32196e-09	8.96303e-08
FNDC1	1.45455	13.0152	0.00012408	0.000508122
ARHGDIB	1.45398	15.3747	2.76473e-12	1.461e-10
PRKG1	1.45204	13.2402	7.08872e-10	1.61232e-08
PGLYRP2	1.44946	14.5008	5.1934e-08	6.2282e-07
SPARC	1.44711	14.5746	3.614e-10	9.1229e-09
PIP	1.44502	12.7395	6.49947e-05	0.000289248
LDHB	1.44417	16.0397	9.15846e-10	1.9713e-08
LGALS1	1.44149	18.0775	8.65961e-10	1.87767e-08
IGHV3OR15-7	1.43781	12.5231	1.62663e-05	8.72643e-05
DOCK2	1.43609	13.4777	6.84672e-11	2.26301e-09
PRSS23	1.43319	13.9904	0.0350536	0.0680783
HK1	1.42983	15.1149	9.97316e-13	5.98729e-11
PROCR	1.42912	13.9626	6.12747e-07	5.26021e-06
PLEKHO2	1.4231	13.7858	5.88365e-15	8.113e-13
FERMT3	1.42055	15.235	4.35085e-10	1.06067e-08
NOTCH3	1.4183	12.89	1.07748e-12	6.33918e-11
C3	1.4161	18.7177	4.05823e-09	7.09185e-08
IGLV4-69	1.41546	14.1722	0.0152818	0.033291
ACTN2	1.41523	15.2889	5.63583e-09	9.43761e-08
GPSM3	1.41476	11.339	2.24376e-05	0.000115932
GP1BA	1.41431	11.8476	0.015536	0.0337531
SGCE	1.41355	12.6592	3.0005e-11	1.11258e-09
IGFBP5	1.41319	13.0212	5.24019e-10	1.24314e-08
SERPINA1	1.41242	19.2405	7.84193e-07	6.44367e-06
HTRA4	1.40896	11.7677	0.0060708	0.0150069
SSPN	1.40848	12.4922	0.00062566	0.00208593
CFB	1.40776	16.7467	4.44506e-08	5.48639e-07
SMOC2	1.40341	11.8207	0.00261019	0.00717599
TUBB3	1.40329	13.18	1.89289e-06	1.35371e-05
P3H3	1.3962	12.7294	7.63462e-07	6.32634e-06
PPP1R12B	1.39455	11.948	2.03919e-07	2.05902e-06
PARD6G	1.39428	14.6133	2.57449e-05	0.000130424
DGCR2	1.39376	12.2202	0.0074388	0.0178487
RAB23	1.39225	12.7574	2.59083e-10	6.88677e-09
CXCL12	1.38903	14.0539	0.000533299	0.00181853
CYBB	1.38532	13.65	1.84443e-10	5.06155e-09
CP	1.38325	17.0197	6.23036e-09	1.02199e-07
AKAP12	1.3831	13.3178	4.99359e-09	8.4747e-08
SERPIND1	1.38219	14.5661	4.94247e-11	1.7242e-09
ARHGAP9	1.37873	12.0243	3.41588e-06	2.24963e-05
SERPINA3	1.37865	17.2599	5.66557e-07	4.93571e-06
ACAN	1.37814	12.4862	0.00328075	0.00874967
IGHV1-3	1.37494	13.353	0.00469599	0.0119706
MOXD1	1.37494	13.5544	0.00037128	0.00133031
HRNR	1.37454	15.5583	0.00116722	0.00357169
RRAS	1.37358	14.5725	3.12462e-12	1.63164e-10
ILK	1.37208	16.1772	1.54516e-19	2.27268e-16
APOH	1.37108	16.625	2.29775e-08	3.09583e-07
P3H4	1.36817	12.2898	2.27568e-05	0.000117238
PLAC9	1.36747	13.1345	5.32783e-07	4.71155e-06
C1R	1.36585	15.3591	6.7387e-09	1.0852e-07
IL18	1.36498	13.4124	1.18509e-06	9.20649e-06
GZMK	1.36343	12.8184	6.36091e-05	0.000284661
IGLV3-19	1.36168	13.6674	0.00017631	0.0006903
CFD	1.35809	13.4227	3.80672e-09	6.73232e-08
CADM4	1.35606	12.1669	0.0228682	0.0470863
MYLK	1.3552	15.179	1.15875e-12	6.77219e-11
IGFALS	1.35383	13.5179	1.43409e-08	2.05958e-07
CRACD	1.35349	11.5079	5.20767e-09	8.78732e-08
AFAP1	1.35251	12.2653	1.76932e-07	1.81984e-06
ATP2A3	1.35208	13.0737	1.05248e-08	1.58231e-07
TBC1D10C	1.35182	12.3429	8.06094e-07	6.59293e-06
SERPINA7	1.35172	12.5266	3.95848e-06	2.55478e-05
HCLS1	1.34985	15.3958	5.29102e-10	1.25183e-08
PEAR1	1.34598	10.4221	1.75339e-05	9.34967e-05
ERFL	1.34555	16.4731	0.000640403	0.00213186
HSPG2	1.34283	17.705	7.45789e-11	2.42863e-09
LAMB2	1.34247	15.6092	2.30562e-07	2.28876e-06
SCARF2	1.33891	12.3217	1.82427e-08	2.53132e-07
NRP2	1.3378	12.7532	9.67197e-05	0.000411549
SBSN	1.33546	13.0969	0.000275318	0.0010166
SERPING1	1.33543	16.6383	2.02558e-08	2.78873e-07
ITGAM	1.33349	13.4472	9.76112e-07	7.80271e-06
MAP1B	1.33126	13.5866	1.85255e-10	5.06155e-09
KRT6A	1.33004	13.2401	0.00107562	0.0033318
FSTL1	1.32894	11.8023	4.40801e-09	7.62759e-08
LAIR1	1.3286	11.8117	2.47657e-06	1.71039e-05
S100A9	1.32838	16.7307	0.00100724	0.00314986
ZAP70	1.32598	12.9721	2.9914e-07	2.88199e-06
TF	1.32467	19.0279	3.94096e-10	9.7148e-09
MMRN1	1.32384	12.3047	7.01657e-05	0.000309451
OXCT1	1.32073	12.6584	6.36076e-06	3.83427e-05
POLR2J	1.32046	13.3214	0.0167832	0.0358972
INHBC	1.31943	13.2119	8.43867e-05	0.000364876
HLA-DQB1	1.31926	14.4345	4.51052e-06	2.84731e-05
ALOX12	1.31796	13.1294	0.0279716	0.0560385
IGHV3-13	1.31784	13.0036	7.51462e-06	4.41228e-05
SLC7A2	1.31498	12.1689	0.0404885	0.0768246
SLC25A24	1.31413	14.1604	4.99492e-12	2.43537e-10
MXRA5	1.31257	12.9367	2.92824e-06	1.96515e-05
KRT9	1.31247	18.3354	0.00173029	0.00502988
ACTN1	1.31227	18.0375	1.46017e-13	1.13035e-11
HLA-DRB5	1.31218	13.2472	0.00645179	0.0158027
SH2D1A	1.31066	11.2065	1.06654e-05	5.99503e-05
CXCL10	1.31059	12.7493	0.00251076	0.00693818
LPXN	1.30892	12.9953	1.95155e-09	3.81872e-08
LRG1	1.30715	14.6282	4.75276e-07	4.31514e-06
S100A8	1.30707	17.1371	0.00160975	0.0047322
GNB4	1.30691	13.4954	1.20289e-09	2.49776e-08
CD3E	1.30674	11.5479	4.89334e-07	4.42003e-06
EHD2	1.30496	15.6552	8.02831e-12	3.56029e-10
HACD4	1.30456	10.3212	0.000109945	0.00045832
ISYNA1	1.30165	14.8186	1.28184e-06	9.76035e-06
CSF1R	1.30085	12.6137	7.62388e-08	8.71512e-07
MPRIP	1.29858	13.6716	2.04327e-14	2.37261e-12
FCGR3A	1.29569	14.1424	3.21783e-06	2.13835e-05
FAM193A	1.29516	11.7541	0.0155966	0.0338431
SH3BGRL	1.29323	15.5929	7.65445e-10	1.70152e-08
ITGA3	1.29206	12.9114	1.02236e-06	8.1045e-06
PLSCR3	1.28969	12.4644	9.85037e-10	2.10483e-08
IL4I1	1.28953	13.1396	3.13953e-07	3.00737e-06
MPO	1.28839	15.2101	0.00276552	0.00753729
GC	1.28652	16.4554	1.41922e-07	1.50717e-06
CD2	1.28506	11.4155	0.00278999	0.00759695
PAPLN	1.28134	12.2533	7.5458e-10	1.69205e-08
ITGAV	1.28132	14.7525	5.43164e-12	2.60512e-10
FGA	1.28077	18.3494	3.39436e-05	0.000164952
CNN3	1.27636	16.0079	1.66126e-11	6.69435e-10
FN1	1.27382	19.6739	1.34353e-05	7.38273e-05
GPC4	1.27353	12.4611	3.70687e-06	2.41782e-05
LILRA6	1.27239	11.3551	0.000772647	0.00250494
EGFL7	1.27101	13.2482	6.48235e-11	2.15063e-09
FBLN7	1.26656	12.1626	0.000453604	0.00158223
AMPD3	1.26534	12.4998	2.35117e-07	2.32613e-06
TNRC18	1.26503	12.7878	0.000493448	0.00170238
AKT3	1.25576	10.19	0.016639	0.0356666
ARHGAP25	1.25441	13.4283	2.05992e-11	8.04372e-10
MS4A1	1.25376	13.0434	0.00281348	0.0076491
CRIP2	1.25347	16.1659	5.73232e-08	6.77212e-07
PDE3A	1.2521	11.8876	7.33278e-07	6.11065e-06
KRT2	1.24963	16.578	0.00104073	0.00323852
PTX3	1.24688	12.9269	0.00116811	0.00357317
FYB1	1.24684	12.6387	8.86576e-07	7.17143e-06
RUNX3	1.24676	13.2337	0.000690659	0.00227513
MICAL1	1.24649	13.8801	5.59072e-08	6.65831e-07
C5	1.24604	14.7084	1.74155e-09	3.45374e-08
CPB2	1.24555	13.9365	4.49188e-08	5.53643e-07
DOK2	1.24424	13.0482	6.72632e-09	1.08519e-07
STING1	1.24004	12.9699	4.77209e-08	5.8097e-07
ISG20	1.23909	12.3995	2.62624e-05	0.000132589
GUCY1A1	1.23814	12.3328	1.32745e-08	1.93313e-07
CD37	1.23768	12.8806	5.88084e-05	0.000266556
ANG	1.23763	14.0531	1.45911e-10	4.19434e-09
COTL1	1.23554	14.3559	1.38657e-08	2.0027e-07
NCF4	1.23356	13.2027	3.14162e-06	2.09244e-05
HOPX	1.23256	13.3061	0.000772913	0.00250494
MYL6	1.23214	18.2688	3.96624e-13	2.67191e-11
MYADM	1.22996	14.0388	3.54457e-06	2.32399e-05
ADAMTS13	1.22978	12.0498	0.0035778	0.00945331
C1S	1.22907	14.8745	2.09121e-08	2.8568e-07
SASH3	1.22728	13.0779	2.82991e-08	3.73303e-07
KRT1	1.22701	18.7858	0.000867341	0.00276828
SERPINA4	1.22543	14.8422	5.38463e-10	1.26381e-08
MMP2	1.22518	13.1821	4.94306e-07	4.46037e-06
AZGP1	1.22433	16.2467	1.85013e-07	1.88757e-06
SLURP2	1.21807	10.9445	0.00466144	0.0119031
SIT1	1.21786	11.5453	0.000563709	0.00190969
BIN2	1.21555	12.9101	1.50315e-07	1.58297e-06
UNC13D	1.21163	12.7588	5.62911e-05	0.00025726
IQGAP1	1.2114	15.8417	1.96751e-12	1.0852e-10
CDH13	1.21135	14.2658	7.08892e-07	5.91861e-06
HP	1.21009	17.8176	0.000335718	0.00121522
HRG	1.20827	16.9599	5.95998e-06	3.62487e-05
AHSG	1.20507	16.3352	4.26874e-06	2.72194e-05
RNASE3	1.20362	14.1401	0.0155826	0.0338211
ENTPD1	1.20285	14.0797	8.26996e-13	5.13961e-11
FANCD2	1.20245	11.3359	0.0151367	0.0330401
ITIH3	1.20161	14.554	1.26494e-05	7.01198e-05
VWA1	1.20011	14.763	2.77057e-05	0.000138843
SYK	1.19982	13.2887	6.49094e-07	5.50794e-06
MMP9	1.19824	12.9203	0.00374839	0.0098429
RNASE1	1.19618	12.0711	5.21563e-06	3.23122e-05
IGHV3-38	1.19577	13.2045	1.20498e-06	9.29767e-06
BCL9L	1.19423	12.8836	2.82308e-06	1.90472e-05
THEMIS2	1.19291	12.6829	1.49738e-07	1.57878e-06
IRAG1	1.19043	12.4918	2.78788e-07	2.71557e-06
TMSB4X	1.19027	15.0699	6.87312e-06	4.09298e-05
DOK3	1.18978	12.7261	4.58918e-06	2.88458e-05
CAV2	1.18942	13.5641	1.17265e-06	9.12581e-06
SELENOP	1.18839	13.9537	9.83713e-09	1.48907e-07
CCL21	1.1863	12.4555	0.00132863	0.00397868
CRP	1.18601	12.4259	0.0377074	0.0723566
PARVA	1.18549	14.1603	2.02959e-13	1.52258e-11
ANXA3	1.18477	14.0399	0.000502471	0.00172945
STAT4	1.18163	12.2243	2.26126e-05	0.000116631
KRT5	1.18143	15.4787	0.000743133	0.00242266
ITGA4	1.17808	11.9181	1.16248e-07	1.26185e-06
DAAM2	1.17686	11.8728	8.13223e-05	0.000352663
PACS1	1.17516	13.8808	1.12205e-11	4.76061e-10
ITIH4	1.17472	15.8348	1.26689e-08	1.86338e-07
LCP2	1.17459	13.1763	7.15965e-10	1.62427e-08
TEPP	1.17419	11.9876	0.000462584	0.00161038
STON1	1.17406	11.9405	0.0020781	0.00591307
PLG	1.16894	16.7815	5.19429e-08	6.2282e-07
TAX1BP3	1.16629	14.5084	9.97894e-06	5.64876e-05
GIMAP4	1.16627	15.2795	2.22495e-09	4.29305e-08
DCLK1	1.1647	11.8503	7.45362e-06	4.38229e-05
ADAMTSL1	1.16001	12.9844	8.78682e-06	5.06491e-05
ARL6IP6	1.15848	12.3332	4.4129e-06	2.79368e-05
CD6	1.15798	12.0279	9.80574e-05	0.000416638
ORM2	1.157	15.0388	1.96488e-06	1.39502e-05
SPON2	1.15493	13.0327	0.00462215	0.011813
POTEF	1.15355	13.3725	0.000193559	0.000745268
PFN2	1.15304	13.6358	0.000182825	0.000713275
CD84	1.15047	11.8474	8.32454e-07	6.78965e-06
ADAMTSL5	1.14945	12.3818	4.81634e-06	3.00595e-05
LCN2	1.14755	13.7714	0.00571475	0.0142425
CAPG	1.14677	16.8513	0.000146879	0.000592147
LTF	1.1463	14.6418	0.0113463	0.0256614
PRND	1.1456	12.7699	0.0209028	0.043599
A1BG	1.14323	16.0059	1.29337e-06	9.82274e-06
DCD	1.14175	15.3391	0.00273677	0.00747045
LIMS2	1.14162	12.429	3.0615e-08	4.00857e-07
SERPINA5	1.14151	14.5467	3.6596e-05	0.000176192
CA5B	1.14001	11.7666	0.000284097	0.00104596
CELF2	1.1394	12.2911	1.25983e-08	1.8561e-07
CLSTN1	1.13761	11.4679	6.07049e-05	0.000273583
MCAM	1.13757	14.0505	3.11133e-09	5.68478e-08
IGKJ1	1.13715	13.033	0.0462739	0.0861352
PRNP	1.13649	12.7381	1.15143e-06	9.00032e-06
LHFPL6	1.13605	12.3819	0.00196716	0.00564008
AIF1	1.13592	14.4128	1.48329e-08	2.1147e-07
SGCB	1.13583	12.0994	0.000529188	0.00180758
EDIL3	1.13394	12.6836	0.00724727	0.0174508
IGHV1-45	1.13348	11.9378	0.0203798	0.0426391
PLP2	1.13245	13.2763	1.93328e-05	0.000102041
CYP1B1	1.13068	12.6464	0.00010528	0.000442757
HLA-DPB1	1.12956	14.2394	4.11283e-08	5.14833e-07
IGLV6-57	1.12897	11.038	0.000571645	0.00193286
BMPR2	1.12816	11.6071	0.0126086	0.0282055
LSAMP	1.12802	13.2226	0.0417051	0.0787772
NXN	1.12795	12.9157	6.05803e-06	3.68079e-05
ACTBL2	1.12757	16.3167	5.04166e-08	6.07823e-07
IFIT1B	1.1257	14.406	1.92344e-06	1.37222e-05
SPATA5L1	1.1248	16.073	1.38256e-05	7.58772e-05
DGKA	1.12384	12.7376	8.35413e-08	9.43984e-07
SERPINB12	1.12341	13.0582	0.000642333	0.00213667
EPX	1.12278	13.3339	0.0189991	0.0401532
CD38	1.12155	13.3905	0.00060297	0.00201943
SEPTIN4	1.11815	13.014	2.26186e-06	1.5842e-05
NCF2	1.11774	13.6279	4.02046e-08	5.04703e-07
ANXA2	1.11608	18.3559	3.38963e-06	2.23778e-05
IGHV4-28	1.11582	12.3597	9.20956e-05	0.000394345
ITGAL	1.11571	12.9121	5.09754e-08	6.13721e-07
FOLR2	1.11523	14.3652	5.30943e-06	3.27892e-05
KRT10	1.11468	17.9043	0.00342865	0.00911105
ADA2	1.11392	12.804	9.23823e-09	1.41541e-07
NGFR	1.11333	13.0604	0.000320715	0.00116618
ADGRA2	1.11129	12.6648	2.3027e-07	2.28844e-06
IGLC7	1.11105	12.4471	0.0062253	0.0153373
SEPTIN11	1.11102	14.5341	6.0292e-10	1.39287e-08
NES	1.11086	14.4707	3.70317e-09	6.5888e-08
GPX8	1.11022	13.7438	1.24771e-07	1.34774e-06
BRAWNIN	1.10814	12.7422	0.0489753	0.0902876
ECM1	1.10733	14.7026	2.96578e-09	5.47552e-08
MYO1F	1.10609	13.4644	3.25128e-09	5.89169e-08
GPNMB	1.10606	12.3829	0.000676292	0.0022328
CAMP	1.10601	12.4948	0.0288628	0.0575885
EVL	1.10523	13.8945	4.53774e-09	7.80616e-08
ELANE	1.10246	14.2444	0.0381423	0.072969
RNASE4	1.10141	12.5978	3.20807e-08	4.14686e-07
TAGLN2	1.10092	18.2671	1.83739e-10	5.06155e-09
OAF	1.10037	13.07	0.000110605	0.000460419
FAM76A	1.10025	11.4814	4.6921e-06	2.94508e-05
ARPC4	1.1002	17.1675	6.24577e-07	5.34616e-06
IGHV3-20	1.0987	11.958	0.0115899	0.0261187
SH3KBP1	1.09865	13.6614	1.01732e-09	2.15297e-08
CD81	1.09808	12.7381	1.18511e-06	9.20649e-06
CABYR	1.09706	12.4821	0.000109304	0.000456079
SYDE1	1.09612	11.8781	2.10203e-05	0.000109442
FETUB	1.09463	11.9726	3.49091e-07	3.29843e-06
FLT1	1.09457	11.8528	0.0173148	0.0369358
ZC3HAV1L	1.09404	13.2804	3.25881e-05	0.000159418
ITGB5	1.09171	14.5755	2.1219e-10	5.70907e-09
PPBP	1.09159	12.8381	0.00124409	0.00377229
KCNAB2	1.09035	13.211	2.77262e-06	1.88027e-05
VAV1	1.08931	12.3194	1.66219e-08	2.35078e-07
PRSS3P2	1.08921	11.3685	7.24219e-06	4.29518e-05
KRT14	1.08909	14.6409	0.00600344	0.0148779
ADAMTSL4	1.0888	14.1294	7.36032e-07	6.12203e-06
KIF1A	1.08871	12.5638	0.0160471	0.0346334
KPRP	1.08824	13.6199	0.00096021	0.00302657
PGM2L1	1.08311	12.5479	3.32953e-06	2.20724e-05
SLURP1	1.08185	12.8002	0.00125151	0.00378758
FLG2	1.08138	13.2768	0.000803294	0.00259103
LIMS1	1.08074	14.9155	5.25183e-13	3.43314e-11
RECK	1.07802	12.9905	1.38398e-08	2.00224e-07
FKBPL	1.07775	12.4214	0.018878	0.0399518
ADAMTS12	1.07584	11.9021	0.0114902	0.0259328
FMNL1	1.07535	13.3152	2.91041e-07	2.8101e-06
LAMC3	1.07531	13.9257	0.00419223	0.0108272
DBN1	1.07341	13.8293	3.17145e-06	2.10912e-05
MX2	1.07321	13.2381	4.35212e-07	3.99661e-06
PALM	1.07305	13.016	3.34623e-08	4.30473e-07
KRT17	1.07107	14.053	0.00263342	0.00723534
SULF2	1.06987	10.9559	0.0222514	0.0461067
MYO1G	1.06922	13.5356	3.82255e-08	4.82604e-07
PCOLCE2	1.06697	12.9303	0.0171994	0.036725
STAB1	1.06604	14.3453	8.7744e-10	1.89789e-08
PTK2B	1.06508	12.3723	7.66889e-08	8.75523e-07
CD4	1.06504	11.4243	6.94264e-05	0.00030742
CXCL16	1.06449	11.7705	0.00021154	0.000805367
FCER1G	1.06371	13.9873	8.63714e-06	4.9884e-05
CFI	1.06194	14.5908	1.81636e-06	1.30426e-05
ALOX5	1.06157	12.8675	1.76182e-08	2.45843e-07
TMSB10	1.05916	13.9859	0.000164166	0.000650649
RAB11B	1.05799	13.8035	0.000808186	0.00260396
LILRB1	1.05429	10.9025	0.00426853	0.0109953
GBP5	1.05388	12.3104	0.00738594	0.0177363
IKZF1	1.05173	11.8612	0.00265407	0.00728528
GMFG	1.05067	13.0981	1.12878e-07	1.2283e-06
DPYSL2	1.0496	16.3707	1.19228e-09	2.48157e-08
IFI16	1.04623	13.8956	1.71905e-07	1.7785e-06
IGFBP4	1.0456	12.6989	4.62306e-07	4.21037e-06
LAMA5	1.04437	15.123	2.01859e-06	1.4297e-05
HSPA2	1.04396	15.1265	7.0675e-09	1.12654e-07
ARHGEF10	1.0429	10.855	1.46103e-05	7.96392e-05
AGRN	1.04222	16.2674	2.84736e-07	2.76435e-06
RSU1	1.04171	15.933	2.33391e-13	1.68826e-11
DSG1	1.04154	13.7062	0.00115314	0.00353594
MAP1A	1.04009	12.9647	0.000167702	0.000662181
DENND3	1.03672	12.0275	1.44973e-05	7.91208e-05
PIK3CD	1.03313	12.3236	1.79165e-06	1.29072e-05
CILP	1.0315	12.5157	0.00470413	0.0119879
LHFPL2	1.03061	11.6831	7.3559e-07	6.12203e-06
MYO1D	1.03022	14.686	3.67992e-08	4.67271e-07
DOCK11	1.03011	12.827	6.15268e-09	1.01301e-07
CPZ	1.02956	14.1011	0.00723228	0.017429
ITGA11	1.02553	12.4462	9.837e-06	5.58633e-05
ITIH2	1.02458	16.1674	3.35162e-05	0.000163234
CD9	1.02161	14.4849	1.3164e-05	7.25623e-05
GUCY1B1	1.0216	13.0558	2.85966e-09	5.30179e-08
DOCK10	1.02023	13.1282	4.70295e-08	5.75638e-07
RAB6B	1.01954	11.9942	0.0197787	0.0415589
MFSD10	1.01731	12.842	0.00113264	0.00347912
C2	1.01506	15.6727	5.09087e-07	4.57039e-06
ZNF280C	1.01495	11.5997	2.70768e-05	0.000136311
USP17L15	1.0139	10.4649	0.0199778	0.0419173
PTPRCAP	1.0128	12.9516	1.31224e-05	7.24234e-05
HLA-DMA	1.01236	12.0764	3.6816e-05	0.000176962
RBP1	1.00995	14.7745	0.00821098	0.0194487
HBE1	1.00832	11.2113	0.0377609	0.0724435
DPEP1	1.00821	14.3067	0.0465886	0.0866114
GIMAP1	1.00786	13.3302	2.08395e-08	2.85129e-07
ENPP2	1.00623	12.5756	7.96462e-05	0.000346416
DNAAF10	1.00619	16.4507	1.22533e-06	9.4277e-06
ATP12A	1.00618	11.1146	2.26888e-05	0.000116956
SATB2	1.00326	14.3208	0.000392723	0.00139524
FCN3	1.00221	12.7891	9.20453e-06	5.27125e-05
TRAF4	0.997931	11.7676	0.0212153	0.044209
TMEM119	0.996328	13.5243	0.00820477	0.0194434
LSM3	0.996084	14.8799	0.00955307	0.0221508
CD93	0.995244	13.8651	8.55178e-09	1.32869e-07
GZMA	0.993828	12.0812	0.00408735	0.0106029
SLITRK4	0.992791	13.0501	0.0029634	0.008
CD8A	0.992706	12.8208	0.00496718	0.0125866
HDGFL3	0.991745	12.2554	7.2754e-06	4.30909e-05
ARHGAP45	0.990289	13.2979	1.93949e-06	1.38033e-05
DSC1	0.989983	13.5441	0.00219421	0.00619249
CASP1	0.983851	13.5609	4.74826e-09	8.12082e-08
IRF4	0.983587	11.3387	0.0393032	0.0749299
MYH9	0.983037	19.0062	1.98007e-11	7.7886e-10
STK10	0.981186	13.5171	1.29765e-12	7.43619e-11
SORBS3	0.980065	14.597	1.33465e-10	3.91305e-09
RASSF2	0.979834	11.5207	0.000739905	0.00241392
FAP	0.97976	12.8262	6.12321e-05	0.000275701
MRAS	0.977512	11.6909	0.000170379	0.000671121
SERPINB3	0.976658	12.9284	0.0169719	0.0362657
SARM1	0.976254	12.4968	3.56894e-05	0.000172109
RCSD1	0.975768	12.0158	1.70433e-07	1.76534e-06
LPCAT4	0.975582	11.5559	0.000200586	0.000767305
SLC39A11	0.975287	13.3435	0.000728758	0.00238373
SORBS1	0.973637	15.2988	1.97734e-08	2.72657e-07
PTPRE	0.972709	13.3205	5.12183e-10	1.22163e-08
BMPER	0.972299	12.4441	0.0306603	0.0607049
PTK7	0.971861	13.2608	2.50557e-05	0.000127372
TMEM51	0.971634	11.642	0.0257314	0.0521542
KNG1	0.971154	16.1602	6.16275e-06	3.7302e-05
APOA2	0.969365	16.6029	0.00158497	0.00466711
LPA	0.967961	14.6481	0.0240622	0.0492406
STK4	0.966565	13.4207	6.44402e-06	3.87651e-05
ARPC5	0.964722	15.9124	1.47262e-10	4.2184e-09
CNTFR	0.964703	12.3089	0.0133115	0.0296053
MAP4K1	0.963508	12.0707	0.00535787	0.013471
INHBB	0.962686	11.9929	0.00214481	0.00608028
SMTN	0.962587	12.5613	6.04979e-09	9.97932e-08
GCA	0.962095	14.2198	0.000122332	0.000502364
SNED1	0.961534	11.584	0.00172767	0.00502527
NFASC	0.960558	12.8053	0.000117628	0.000486033
UACA	0.959948	13.5186	4.12555e-12	2.05695e-10
HLA-A	0.957749	16.626	0.00187559	0.00539859
IGHD	0.956784	13.1847	0.00105533	0.00327816
ICAM2	0.956405	11.7379	1.48257e-05	8.04799e-05
CDH6	0.956399	12.5149	0.0022151	0.00623946
ADGRF5	0.95572	11.4554	6.81587e-05	0.000302414
IGHE	0.953986	10.9422	0.0162104	0.0348918
PUS7L	0.952054	11.5104	0.0325548	0.0638294
HLA-DPA1	0.95196	14.754	0.000595556	0.00199916
MXRA8	0.951042	12.7099	0.00438772	0.0112694
SNX20	0.949781	11.4195	0.00140823	0.00419002
EFNA1	0.947433	12.0141	0.000174759	0.000685747
LCK	0.947421	12.8437	0.00381873	0.010003
TNFRSF6B	0.9472	12.4166	0.000322451	0.001172
VWA5A	0.945896	14.2026	9.67623e-06	5.50211e-05
S100A7	0.944306	13.7921	0.00954637	0.0221411
KLKB1	0.944232	13.8485	1.40299e-07	1.49353e-06
SELP	0.942307	11.3191	0.0250025	0.0509224
KRT6B	0.938714	13.9922	0.00886615	0.0207819
LGALS9	0.936022	13.6229	0.000121832	0.000500544
TOR4A	0.934775	12.9565	2.67364e-06	1.82764e-05
EMID1	0.933994	13.6675	0.0232565	0.0477856
DOCK8	0.933197	13.3728	4.19719e-08	5.21749e-07
GSTM2	0.93219	12.9213	0.000317817	0.00115755
F13B	0.929658	12.3481	4.58339e-06	2.88299e-05
DOK1	0.929254	10.5454	0.00340874	0.00906089
CRIP1	0.929033	12.8722	0.000452669	0.0015796
IKZF3	0.927902	11.3127	0.0104601	0.0239829
SERPINC1	0.927862	18.7271	1.58461e-07	1.6508e-06
SERPINB9	0.927556	15.3607	3.94375e-07	3.67903e-06
SELPLG	0.926982	12.6482	0.00011141	0.000463553
ADAM7	0.925438	12.3846	0.0289777	0.0577655
CAVIN2	0.925416	14.3898	6.04325e-05	0.000272517
LOXL1	0.923787	14.293	0.00111762	0.00343898
RAB31	0.923217	12.3872	2.31675e-06	1.61545e-05
PCYOX1L	0.922125	12.0584	0.00118818	0.00362451
SH3BGRL3	0.922075	16.3311	7.15093e-05	0.000315062
WDR47	0.920253	11.0778	4.91799e-06	3.06074e-05
CPN1	0.919577	12.9209	0.00010694	0.000449187
ITGAX	0.915474	13.1917	1.46246e-07	1.54936e-06
DES	0.91522	14.6089	5.86516e-05	0.000266118
NRP1	0.914808	13.9743	3.37545e-07	3.21342e-06
CD247	0.9118	12.7879	0.00251806	0.00695303
DNASE1	0.911483	12.5901	4.5234e-05	0.000211772
SLC8A1	0.911467	11.7026	6.4929e-06	3.90326e-05
HLA-DMB	0.911407	12.4303	7.42529e-06	4.37146e-05
LPP	0.910729	16.4071	9.91594e-09	1.49843e-07
NCKAP1L	0.909796	13.2158	1.30098e-07	1.39827e-06
UAP1L1	0.909721	12.884	5.6483e-06	3.44718e-05
ARHGAP23	0.906866	12.1015	0.00194505	0.00558032
HTRA3	0.903148	12.8676	0.00315926	0.00846403
SKAP1	0.902605	11.9244	0.00344371	0.00914282
THSD7A	0.899953	12.8082	0.00736075	0.0176806
NIBAN2	0.898858	15.1382	1.01387e-06	8.05894e-06
IGHV2-5	0.89793	11.9263	0.0228046	0.0469774
C4BPA	0.896404	16.6711	0.00838387	0.0197958
CHMP1A	0.895574	12.6566	0.000286962	0.00105562
TYROBP	0.895438	11.9986	0.000587137	0.00197766
CNRIP1	0.894208	11.3442	1.97244e-05	0.000103645
CSTF2T	0.893596	13.9746	0.000132224	0.000537482
FCN1	0.89359	11.58	0.0158051	0.0342113
MICALL2	0.89343	12.964	3.77747e-06	2.45661e-05
ZYX	0.892138	16.2938	1.01168e-07	1.12162e-06
HVCN1	0.891305	13.4246	4.14785e-05	0.000196062
SEPTIN1	0.89051	12.8262	0.000185186	0.000720892
C12orf57	0.890391	11.6564	1.93477e-06	1.37886e-05
PLEKHA2	0.889303	12.8308	1.50933e-07	1.58758e-06
TGM3	0.889103	12.0647	0.00637964	0.0156564
HLA-DRA	0.887045	17.2772	0.000166354	0.000658034
ZNF382	0.886723	13.7564	2.90858e-06	1.95493e-05
CD5	0.885104	13.847	0.000194967	0.000749383
MICAL2	0.8847	13.0312	3.50882e-07	3.30826e-06
HLA-DRB4	0.884047	13.5228	0.000107852	0.000451946
ARHGEF6	0.88216	13.2382	5.18501e-08	6.2282e-07
HLA-DRB3	0.88186	13.8617	0.00686457	0.0166841
DBH	0.881397	11.004	0.029029	0.0578547
GNAI2	0.880291	16.7412	1.47704e-10	4.2184e-09
CLIC4	0.878025	15.2712	1.98576e-11	7.7886e-10
ANXA5	0.877372	19.2098	3.95813e-07	3.68854e-06
CPA3	0.876658	12.6831	0.0420901	0.0794366
CA1	0.876294	15.9655	0.000989766	0.00310511
FUT8	0.875842	12.5312	0.00387687	0.0101343
ACTN3	0.875749	11.8223	9.27605e-07	7.44998e-06
RGS19	0.87532	11.6859	0.0107799	0.024572
KANK2	0.875126	14.6295	1.41427e-07	1.50372e-06
CD163	0.872011	14.3377	7.02615e-06	4.17547e-05
FKBP14	0.87185	11.2465	0.00887281	0.020792
MXRA7	0.8718	13.0311	0.000819892	0.0026359
IFNA5	0.869567	13.3815	9.87855e-05	0.000418925
ITGA1	0.868941	15.7355	4.82059e-07	4.36773e-06
CRIM1	0.867761	11.1172	0.0459952	0.0857069
ARAP1	0.866574	15.148	1.19304e-06	9.23559e-06
DEF6	0.866181	13.0424	4.74716e-06	2.9754e-05
CDC42EP5	0.864436	13.4915	0.00221929	0.00624928
STK17B	0.86436	11.636	0.00443721	0.0113832
RENBP	0.864341	13.1694	8.50257e-05	0.000367459
SELENOM	0.864105	13.0237	0.00145692	0.00432469
C5AR1	0.86374	10.9467	0.00840448	0.0198261
PDLIM5	0.862878	16.4244	1.74746e-07	1.80578e-06
PDLIM2	0.862188	15.3992	6.82018e-05	0.000302453
NECAP2	0.861847	13.9382	2.70443e-09	5.06723e-08
INPP5D	0.861689	13.0257	3.4292e-08	4.39226e-07
SLFN5	0.860694	12.7505	6.05642e-07	5.21443e-06
MAP3K8	0.859091	11.2023	0.0016357	0.00479571
CA9	0.856482	12.4632	0.0151814	0.0331214
TSPAN4	0.856019	10.8324	0.0301888	0.0598688
SLC44A2	0.855201	12.8875	3.46116e-09	6.22093e-08
SLC9A7	0.855174	10.8119	0.0219944	0.0456599
CHST14	0.854867	12.9078	1.40629e-06	1.05621e-05
EPB41L3	0.854647	12.9757	2.65762e-07	2.59728e-06
SLC2A1	0.85399	13.5423	0.00547339	0.0137184
TRIM22	0.85394	13.6124	0.000420508	0.00148143
CASP14	0.853276	12.668	0.00258372	0.00711873
PCSK9	0.851881	12.7213	0.0010249	0.00319941
PTPN7	0.851338	12.3319	1.47029e-05	7.99957e-05
HGFAC	0.851302	12.3714	0.000224888	0.000849587
TOR3A	0.84978	11.9202	0.0001562	0.00062374
CD74	0.849192	14.4381	0.000108094	0.000452742
SAA4	0.848286	14.8154	0.000845535	0.00270946
INPP4A	0.844939	12.9907	4.83113e-07	4.37279e-06
TLN1	0.84493	17.595	9.76216e-12	4.2649e-10
SERPINF2	0.843132	14.8783	0.000160021	0.000637555
PTDSS2	0.842152	11.3278	0.0313535	0.061845
ITPR1	0.840332	12.8215	1.10713e-07	1.21121e-06
SERPINH1	0.839317	17.6967	7.33524e-05	0.000322378
CYB5R2	0.838715	12.4693	3.97997e-05	0.000189344
CR1	0.838611	12.3702	0.0210648	0.0439056
RAB9B	0.837892	11.3814	0.0389249	0.0742729
SH2D2A	0.836711	9.62315	0.019124	0.0403658
NOTCH1	0.835516	11.1148	0.0054512	0.0136745
S100A10	0.834767	16.2964	4.95959e-05	0.000229635
PLOD1	0.834498	14.1323	2.42788e-05	0.000123993
MSN	0.8341	16.8664	1.43832e-06	1.07752e-05
CTTNBP2NL	0.832149	12.0995	8.30158e-09	1.29666e-07
ADCK1	0.832001	14.285	5.57482e-06	3.41177e-05
ZNF8	0.828469	9.85217	0.0462343	0.0860979
CCDC8	0.827968	11.7306	0.00635227	0.0155935
SEPTIN2	0.826743	16.2261	9.59321e-08	1.07029e-06
HLA-DQA2	0.826579	12.6896	0.00852906	0.0200824
CSPG4	0.826168	13.0825	1.1181e-06	8.77085e-06
EVA1B	0.825621	10.2389	0.000872789	0.00278265
CAV1	0.825564	13.66	9.04415e-06	5.19627e-05
ARHGAP24	0.824153	11.2013	0.000930684	0.00294911
PLD3	0.822601	15.27	6.17876e-06	3.73476e-05
SNCG	0.821456	12.9096	0.0124463	0.0278708
NFATC1	0.820775	12.1213	0.00042396	0.00149299
FHOD1	0.819912	13.1949	7.73083e-09	1.21612e-07
CDKN1B	0.819236	11.8087	7.62162e-07	6.3215e-06
STX11	0.818616	11.6527	0.000731677	0.00239227
SRR	0.817814	10.7263	0.00499061	0.0126412
THBD	0.815898	11.5341	3.24189e-05	0.000158678
RNASE6	0.814662	12.7625	0.000116081	0.000480936
TBXAS1	0.812666	13.2879	0.00012837	0.000524232
FYN	0.812635	11.5017	0.00839914	0.0198241
MATN2	0.810199	13.2033	0.000439509	0.0015416
C16orf54	0.809642	12.0555	0.0159584	0.0344673
IFI44	0.809309	11.2439	0.0166224	0.0356483
BNIP3L	0.808364	11.6902	0.00218664	0.00617507
PRAF2	0.807769	13.3305	2.49131e-05	0.000126792
LAT2	0.807605	11.8422	0.00107638	0.00333299
PCSK5	0.805915	10.9818	0.0449783	0.0841318
WLS	0.80499	11.3045	0.000914861	0.00290315
HBB	0.80407	19.5494	0.00239006	0.00665372
MYO1C	0.801727	15.6313	8.0265e-09	1.26039e-07
LY96	0.798547	11.8356	0.0298351	0.0592739
TIMP2	0.798371	11.39	0.00228732	0.00640609
YBX3	0.795582	13.4897	0.0024797	0.0068686
SERPINA6	0.79431	13.097	0.000224841	0.000849587
PRG2	0.79406	13.1518	0.0482165	0.0890189
PLCD1	0.793821	13.2237	2.15144e-06	1.51287e-05
DCK	0.793526	12.766	8.15986e-05	0.000353687
RFTN1	0.79295	14.0801	0.000176427	0.000690451
GDF15	0.791421	11.9658	0.00306978	0.00825941
SRGN	0.791089	12.5021	0.00201823	0.0057659
COL18A1	0.790023	17.639	0.000521651	0.00178641
KLC1	0.789595	14.6584	3.05712e-08	4.00857e-07
RGS14	0.788764	11.4019	0.000460658	0.00160494
SELENOW	0.788755	12.7396	0.0147828	0.0323558
LGALS3BP	0.786821	16.683	0.00514345	0.0129986
PLAUR	0.786113	12.0648	0.00205714	0.00586189
ARHGAP4	0.78597	13.5487	8.79482e-06	5.06621e-05
TRAF3IP3	0.785136	11.6043	0.00355426	0.00940802
GRAP2	0.784918	12.3331	0.000911646	0.00289607
ICAM1	0.784649	15.1205	0.00139256	0.00414759
MVP	0.78356	16.4944	0.000529267	0.00180758
SPIN1	0.7835	12.334	0.00807821	0.019164
TRPV2	0.783216	12.9379	1.77755e-06	1.28161e-05
ZC2HC1A	0.780766	12.2105	0.000362775	0.00130248
F10	0.777707	13.0138	0.000116133	0.000480936
SPI1	0.777538	12.255	0.000533961	0.00182009
INPP4B	0.777075	12.5111	1.14516e-06	8.95927e-06
F9	0.776352	15.1767	0.000711277	0.0023326
BTK	0.776153	11.8128	0.00704638	0.0170415
ADIPOQ	0.775979	12.2769	0.00172026	0.00500536
MARCKS	0.77582	15.4088	0.0129505	0.0288752
CTSS	0.775285	15.3906	6.32578e-05	0.00028352
GSTM3	0.775134	14.06	0.00745243	0.017875
ADAMTSL2	0.774431	12.6966	0.00113133	0.0034763
FABP5	0.770748	15.6059	2.41886e-06	1.67423e-05
ADARB1	0.770438	11.1676	1.00873e-05	5.69551e-05
CRLF3	0.768339	12.0711	1.74518e-08	2.44076e-07
LGALS7B	0.767107	12.6094	0.0169641	0.0362578
DYNLT3	0.76551	12.8929	9.03298e-05	0.000387913
PLEC	0.764449	17.7698	1.45268e-06	1.08367e-05
TRAF1	0.763674	11.766	0.00463211	0.0118351
JAK2	0.763409	10.8768	8.80836e-05	0.000379189
UFM1	0.762042	15.3183	0.0253702	0.0515405
TNFAIP8	0.760324	12.1984	0.000298774	0.0010936
DAPK3	0.760034	12.8579	0.000679023	0.00224058
IGFBP6	0.75969	11.6464	0.0332347	0.0649749
RNASEL	0.759435	11.8362	0.00135425	0.0040458
MST1	0.758061	14.3963	7.26515e-05	0.000319616
SRI	0.7537	15.372	9.67259e-06	5.50211e-05
HAMP	0.753107	11.9382	0.0399318	0.0759166
PPP1R18	0.752859	14.3448	1.7476e-06	1.26512e-05
PLCB2	0.752424	11.7256	3.14046e-05	0.000154313
SH3BP1	0.751314	12.8081	0.000480166	0.00166306
ZNF185	0.751228	10.4172	0.00046112	0.00160591
IFT140	0.751116	13.5523	1.26659e-06	9.69443e-06
SAMD4A	0.750994	10.7159	0.0120584	0.0270846
SHBG	0.750792	12.9812	0.0284754	0.0568883
ABLIM2	0.750047	11.5438	0.00228903	0.00640886
KIRREL1	0.749234	11.8429	0.000217394	0.000824097
COX7A1	0.748919	11.3577	0.0114442	0.0258499
BCL2	0.748809	11.6788	0.00765357	0.0182647
ELMO2	0.748278	13.2092	1.43337e-08	2.05958e-07
PDE5A	0.74746	11.3542	0.00484343	0.0123144
LY6G6C	0.747046	12.6814	0.0313901	0.0619035
ARMCX2	0.746862	10.8662	0.00437696	0.0112483
CD48	0.742718	12.4494	0.00225449	0.00632621
SEPTIN8	0.742651	14.0698	1.86962e-07	1.90524e-06
PECAM1	0.742622	14.0418	5.50936e-07	4.84264e-06
ASAP1	0.740321	12.6743	4.96256e-11	1.7242e-09
TGM5	0.738784	12.0467	0.0344581	0.0670546
GUCY1A2	0.737482	12.3104	6.28429e-05	0.000281946
FGD2	0.737143	12.2813	4.0667e-05	0.000192742
PLA2G4A	0.736453	12.3297	0.00274258	0.007484
LIMK1	0.736227	11.4456	0.00124438	0.00377229
FER1L5	0.735669	15.5752	0.00513084	0.0129741
CYFIP2	0.734977	11.5116	0.00059451	0.0019964
CDH11	0.734528	12.948	0.000868344	0.00277047
BCL10	0.734025	12.2497	3.33689e-05	0.000162607
AKAP2	0.733699	14.2074	1.44998e-08	2.07392e-07
FLG	0.733254	13.7022	0.0103705	0.0238456
BCAT1	0.732561	12.9818	0.000810338	0.00260899
PLA2G15	0.731775	12.0529	0.000537761	0.00183092
FCGR2A	0.73138	11.6117	0.00691277	0.0167735
THAP12	0.731141	12.8867	8.89303e-07	7.17452e-06
ARPC1B	0.730383	15.6503	1.64559e-08	2.33103e-07
GIMAP5	0.727894	12.5036	7.17728e-05	0.000316065
MAP7D1	0.727206	13.1419	1.10759e-07	1.21121e-06
SLC9A1	0.725953	12.2755	2.56604e-05	0.000130075
RHOG	0.725124	13.8322	1.80345e-06	1.29605e-05
PLIN3	0.724169	15.1762	1.00404e-05	5.67629e-05
RASGRP2	0.723238	11.8263	0.0145144	0.0318393
SVEP1	0.722458	12.4942	0.00233396	0.00651397
WDR54	0.720858	11.1109	0.0143376	0.0315378
TBC1D2B	0.720423	13.0796	1.73995e-08	2.43731e-07
GNA14	0.719824	12.7277	0.00158614	0.00466777
APOBR	0.719449	12.6487	1.21507e-05	6.76103e-05
PODXL	0.719443	13.8638	8.59783e-05	0.000371031
ITGB1	0.719119	17.1258	8.0906e-09	1.2682e-07
BAG3	0.71607	13.8213	0.000162035	0.000644126
GSDME	0.716049	13.6542	0.000115438	0.000478876
SH3D19	0.715753	12.9928	1.69117e-05	9.03974e-05
FOXO1	0.715646	11.8884	0.00175466	0.00509539
BHLHA15	0.71344	12.3065	0.0273209	0.0548969
SVIL	0.713426	13.6303	6.84486e-06	4.08148e-05
RAB11FIP5	0.712817	11.4295	0.00013379	0.000543348
S100A13	0.712459	14.5272	0.00766218	0.0182803
SLC16A3	0.712246	12.3454	0.00285677	0.00775723
LTBR	0.710852	11.9325	0.0378787	0.0726271
VSIR	0.709319	12.6946	0.000217197	0.000824062
PROS1	0.706334	13.4171	0.00163476	0.00479454
SEPTIN5	0.706175	13.0564	0.00266176	0.00730413
MMP11	0.705539	11.8454	0.0284898	0.0568958
ARHGAP31	0.70522	12.4556	4.78432e-06	2.9902e-05
SEPTIN7	0.705186	16.3675	8.40543e-06	4.87371e-05
CORO7	0.705135	14.6046	6.64204e-07	5.59847e-06
SYNPO	0.705007	14.7179	2.73039e-06	1.85494e-05
EHD3	0.70462	12.9483	0.00030127	0.00110228
PYCARD	0.702076	14.6735	0.00111986	0.00344346
PLD4	0.701396	11.4333	0.0270593	0.0545049
HK3	0.699313	13.0491	0.0052284	0.0131793
ARHGEF17	0.698981	12.7165	3.51591e-07	3.31141e-06
RAP2B	0.69888	15.3365	2.52873e-06	1.74072e-05
CD109	0.698811	12.669	1.9581e-06	1.39244e-05
GNG12	0.698279	16.2046	0.000105239	0.000442757
HCK	0.697817	12.7556	6.51554e-07	5.5182e-06
SAMHD1	0.697781	16.7748	6.37687e-06	3.83873e-05
EPB41L2	0.697297	15.1201	5.85294e-05	0.000265837
PPP3CB	0.694798	12.3522	2.72856e-06	1.85494e-05
CYGB	0.692995	13.565	2.69609e-05	0.000135845
CTBP2	0.692857	12.1512	0.0017654	0.00511814
SYNE1	0.692685	13.6996	6.09426e-07	5.24189e-06
MSL2	0.691251	11.5808	0.00733765	0.0176347
TMEM43	0.691153	15.1224	5.18343e-06	3.21686e-05
APOBEC3G	0.691145	12.2665	0.00153834	0.00454041
TRIP10	0.689677	13.4372	9.71615e-07	7.7738e-06
TNFAIP8L2	0.68808	11.5842	0.00325232	0.00868434
LTC4S	0.687657	14.3974	0.0167254	0.0358083
AKR1B1	0.685847	16.3566	0.00171458	0.00499133
SH3PXD2B	0.685562	12.6187	6.4183e-05	0.000286792
NRAS	0.684715	13.1093	0.000136781	0.000553966
SIPA1	0.683351	13.0215	3.20725e-08	4.14686e-07
FMNL3	0.683299	12.4303	6.60245e-06	3.96372e-05
GPRIN3	0.682971	11.1308	0.00757169	0.0180986
CA3	0.682041	12.0448	0.0209977	0.0437866
SERPINE1	0.681523	12.5642	0.0244886	0.0500209
VAMP2	0.680244	12.8467	0.000392364	0.00139453
TAGLN3	0.677524	11.5919	3.99017e-05	0.000189727
CALML5	0.676927	12.4021	0.0415856	0.0785851
CCDC102A	0.675428	12.2379	0.00323112	0.00863933
TMOD1	0.674914	12.5947	0.00926357	0.0215645
RAB8B	0.673591	14.6682	1.96973e-05	0.000103627
APOL1	0.672415	14.0692	0.000517322	0.00177434
TMED3	0.67218	12.4966	0.0112905	0.0255467
CYTH4	0.672059	12.9395	2.39209e-05	0.00012252
TRAPPC5	0.671791	11.9541	0.000127758	0.000522215
SIRPB1	0.670098	11.8005	0.00570047	0.0142149
AXL	0.668893	13.2212	0.0100423	0.0231789
RASA3	0.668749	12.4367	0.000219394	0.000830967
GIMAP7	0.667895	12.3091	0.000508868	0.00174806
AGT	0.66665	16.1509	0.00631282	0.0155183
TMX3	0.666611	13.9143	4.31072e-07	3.97514e-06
TRABD2B	0.665803	12.8064	2.26169e-08	3.06126e-07
THEMIS	0.665595	12.2204	0.00392094	0.0102253
GMIP	0.665365	12.3734	0.000195476	0.000751014
PLEK	0.665109	12.8334	0.00208408	0.00592717
OSBPL5	0.66383	11.8287	0.00537819	0.0135182
APOM	0.663729	12.749	0.000313073	0.00114168
RNASE7	0.662666	12.1203	0.0203755	0.0426391
HEPH	0.662525	12.3212	0.015838	0.0342407
ZNF143	0.66206	11.253	0.0075418	0.0180468
NOX1	0.661215	12.188	0.00915422	0.021355
TTC21B	0.660082	11.868	0.0375037	0.0720127
EVI2B	0.659785	12.5847	0.045406	0.0847768
TYMP	0.659771	17.2339	0.00417318	0.0107906
GLT8D2	0.658434	11.8303	0.0237497	0.0486855
DIP2C	0.657937	12.032	0.00274405	0.00748571
EXOC6B	0.65657	13.5946	1.11198e-06	8.73841e-06
ARHGAP1	0.654338	15.8307	9.89854e-07	7.89111e-06
SAMD9L	0.652787	11.76	0.0174163	0.0371432
GBP2	0.652252	13.9639	0.00118234	0.00361168
SNTB2	0.651372	14.2332	2.50229e-06	1.72521e-05
TBC1D1	0.651099	12.5476	0.000449941	0.00157194
PPP1R12A	0.650864	14.1293	1.40604e-08	2.02751e-07
STXBP1	0.650825	12.3991	0.000154963	0.000619643
SCARF1	0.649884	9.95368	0.0272035	0.0547107
PIP4K2A	0.649393	13.4118	0.000263067	0.000976681
GPC6	0.647646	13.5099	0.00371792	0.00977964
CD72	0.647509	11.1557	0.014091	0.0310571
LPCAT2	0.647485	12.2006	0.000152287	0.000611436
MDK	0.64674	13.3576	0.0374468	0.0719488
SERPINA10	0.646433	13.6557	0.00606129	0.0149918
PTPRG	0.645955	13.2518	0.00023315	0.000877381
SYNM	0.645561	12.9851	2.77781e-06	1.88137e-05
APOB	0.644617	16.9633	0.0102606	0.0236176
RABL6	0.643985	13.6108	8.65399e-06	4.99486e-05
STX7	0.643723	15.6275	3.79858e-05	0.000181694
H1-10	0.643543	16.2927	0.000170192	0.000670811
NCEH1	0.64333	14.6297	0.000429493	0.0015084
KDM5A	0.642936	11.3679	0.00542522	0.0136171
FBXW9	0.642834	10.6644	0.015713	0.0340454
PLCG2	0.642334	13.3637	0.000591683	0.00199146
SPART	0.641985	12.3032	0.00752517	0.0180194
LMNB2	0.6399	16.3042	0.00013318	0.000541119
TANC1	0.638943	12.6526	6.50882e-07	5.51781e-06
CDC42EP1	0.637952	13.5254	4.87887e-05	0.000226491
ABI3	0.636785	12.8183	1.99685e-05	0.000104583
C4BPB	0.63545	12.5295	0.0456175	0.0850928
FSCN1	0.635374	16.0322	4.51454e-05	0.000211469
RIC1	0.632539	13.0516	0.00080974	0.00260801
PLA1A	0.632429	11.7153	0.030048	0.0596566
RCAN1	0.632199	11.6278	0.00221145	0.00623117
ACTR2	0.631439	16.8021	5.88807e-07	5.08437e-06
CARD16	0.631038	13.0654	0.00108714	0.00336043
PEAK1	0.630518	12.5272	3.76459e-08	4.7665e-07
RAC1	0.630069	16.0538	0.0357478	0.0692437
WWC3	0.629896	12.4864	0.0002004	0.000766926
EHBP1L1	0.629833	12.0288	6.58004e-07	5.56508e-06
EPN2	0.629768	11.7058	5.77249e-05	0.00026286
GIMAP8	0.629405	12.2522	0.000194588	0.000748579
ARHGAP18	0.629346	12.3601	8.54839e-07	6.93378e-06
DAB2	0.627888	13.8736	9.84082e-05	0.000417726
PID1	0.627578	12.3323	0.0316529	0.0622963
SKAP2	0.626882	12.0452	0.00335404	0.00892625
NAIP	0.62684	11.9207	0.00251111	0.00693818
PTMS	0.62657	13.653	0.0360489	0.0696892
SPECC1	0.625147	12.8103	0.000125146	0.000511777
RELL1	0.62506	10.4833	0.0481021	0.0888636
TNS2	0.624419	13.5674	5.1935e-06	3.22084e-05
ANKRD44	0.624045	12.6131	3.4116e-06	2.2485e-05
LENG1	0.619248	12.0412	0.00723805	0.0174381
PLTP	0.617964	12.4019	0.00690776	0.016766
CIRBP	0.617176	15.0766	0.0208003	0.0434261
TLE4	0.616797	10.6752	0.0362762	0.0700366
FKBP9	0.616483	13.0596	0.000336289	0.00121679
CARD9	0.61401	11.6656	0.0262348	0.0530405
ZER1	0.613421	11.389	0.000536415	0.00182704
TMOD2	0.612782	11.9941	0.000290554	0.00106528
MRGPRF	0.612628	12.1295	0.00827551	0.01959
MAP4	0.611578	16.4256	8.19184e-06	4.75612e-05
PKN1	0.610168	13.9287	0.000485387	0.0016785
LGALS3	0.606921	16.5025	0.0310244	0.061278
CLIC2	0.605891	13.9743	6.49221e-05	0.000289216
PSMB9	0.603963	15.5175	0.00200365	0.00573167
CSK	0.602921	16.4615	1.64996e-07	1.71305e-06
ATP6V1E1	0.601429	15.0319	2.95341e-05	0.000146591
F2	0.601282	16.1083	0.0135267	0.0299933
PFKM	0.601132	13.9382	0.00405857	0.0105375
APBB1IP	0.600866	12.8804	0.00420297	0.0108517
PRKCH	0.59958	11.7272	0.00405046	0.0105257
ZKSCAN2	0.59896	11.3769	0.00197307	0.00565519
NPL	0.598934	12.4042	0.00170746	0.00497575
KRT77	0.596583	13.3665	0.00276284	0.0075323
DPY30	0.596511	13.5251	0.0091802	0.0213992
PRG4	0.595393	14.6753	0.0484588	0.0893914
ALDOA	0.594099	18.1441	0.00105406	0.00327538
AP1S2	0.594069	12.7306	1.1332e-05	6.34548e-05
SERPINA12	0.59339	11.5728	0.0319069	0.0627263
PLXNA1	0.592569	12.5364	4.87362e-05	0.000226367
ALPL	0.592046	12.9711	0.030759	0.0608355
PPP2R5B	0.590973	12.2888	1.97574e-05	0.000103723
ACP5	0.590664	12.6743	0.0223616	0.0462917
CLIC1	0.590255	17.1523	0.00239857	0.0066753
SPTB	0.588664	14.2688	0.0270414	0.0544966
MMP14	0.588401	13.5917	0.000530503	0.0018111
SLC1A5	0.587651	12.6628	0.0471582	0.0874676
CNNM2	0.587451	10.8413	0.0133774	0.029737
LIPC	0.585006	12.9157	0.00199997	0.00572299
SLC12A4	0.584926	12.8433	2.47882e-05	0.000126229
ANK3	0.58441	13.5025	0.00217914	0.00615784
CARD8	0.584115	12.084	0.000161857	0.000643709
TMEM109	0.584014	17.031	5.7715e-07	5.00821e-06
NBEAL2	0.583139	12.2168	0.000745682	0.00242918
CDC42EP2	0.581605	12.1965	0.00119904	0.00365132
FKBP7	0.581549	12.8729	0.0012655	0.00382205
ERGIC2	0.580887	12.5868	0.00655657	0.0160237
ITGB3	0.580409	12.4725	0.0107332	0.0245137
F11	0.579864	12.5961	3.8101e-05	0.000182146
PLBD1	0.577418	13.1771	0.0404032	0.0767121
WASF2	0.577222	13.9671	2.93223e-05	0.000145703
L3MBTL3	0.576969	11.1983	0.00170292	0.00496473
PPP1R9B	0.57648	12.753	2.36834e-05	0.000121515
ARL8A	0.575567	13.2198	0.0116344	0.0262057
ATP1B3	0.575309	13.571	0.00065689	0.00217968
ARHGAP30	0.575271	12.3517	0.000609796	0.0020391
ARPC3	0.574179	16.8419	2.66458e-06	1.82286e-05
UBASH3B	0.573811	11.1378	0.0366683	0.0707162
HMGN4	0.573808	13.805	0.00115586	0.00354183
TNS3	0.573316	15.4098	0.000258024	0.000959976
LRRC25	0.572673	11.6312	0.0351192	0.0681758
VAT1	0.572621	18.2194	8.99286e-05	0.000386378
CCS	0.571981	14.0987	0.00690311	0.0167593
PPP3CA	0.571164	13.6917	1.34263e-06	1.01618e-05
KIF20B	0.570346	20.0737	2.78891e-05	0.000139524
MPEG1	0.569722	11.2771	0.00580942	0.0144458
PPP3CC	0.569708	11.9847	0.00185805	0.00535833
CORO2B	0.569642	13.0342	0.00730034	0.0175642
NADK	0.568671	11.4797	0.000185758	0.000722771
FERMT2	0.568667	15.0035	7.79622e-06	4.56149e-05
CRTC3	0.56847	12.7161	0.0392105	0.0747694
ARAP3	0.567562	11.8907	8.09224e-06	4.71069e-05
DRAP1	0.567235	12.5511	0.0137537	0.030466
ADD1	0.567225	14.6147	0.000745635	0.00242918
ART4	0.567205	11.6758	0.00543328	0.0136334
GNB1	0.56674	15.3724	1.61144e-06	1.17625e-05
NFKBIA	0.564874	10.5838	0.00835434	0.0197394
LNPEP	0.564667	12.5631	4.36583e-05	0.000205375
WDFY1	0.563814	14.1446	3.44314e-06	2.26421e-05
TNFAIP2	0.563613	13.7228	0.00393819	0.0102672
NEDD8	0.563486	13.9018	0.00192445	0.00553202
MAP4K5	0.563336	11.5689	1.29858e-05	7.17592e-05
IRF8	0.563047	11.8998	0.00968968	0.0224322
BST2	0.562595	13.8806	0.00409314	0.0106116
PDP1	0.561765	12.9069	0.000539071	0.00183396
FAM184A	0.561442	12.3847	0.0444906	0.0833963
HPGDS	0.56128	12.4377	0.00908238	0.0212267
BLVRA	0.560635	15.2771	0.00353374	0.00935931
RAB27A	0.560366	12.6828	0.000508385	0.00174708
EFHD2	0.559723	15.8846	0.00437246	0.01124
CAP1	0.559626	17.4241	5.34241e-06	3.29467e-05
PPP1R13L	0.558787	12.9876	0.000403317	0.00142885
TES	0.558763	14.1703	0.000398166	0.00141231
GRAMD1A	0.558415	11.3525	0.0248251	0.0506078
ERAP2	0.557668	13.5907	0.0424371	0.0800742
SH3GLB1	0.557126	14.2929	3.60813e-07	3.38382e-06
PGM5	0.557054	13.532	0.00895423	0.0209605
CST3	0.556756	13.3647	0.00110251	0.0033984
ITGA2	0.556592	13.4038	0.00469404	0.0119691
RNASET2	0.555647	13.3825	0.000873531	0.002783
PPP1R3D	0.555051	11.976	0.0115849	0.0261142
BCAR1	0.554485	11.9352	5.00919e-05	0.000231567
FCHSD2	0.553988	11.2568	8.6809e-05	0.000374067
ADD3	0.55393	14.5902	0.00032306	0.00117374
PKP1	0.550762	12.6851	0.016162	0.0348153
MYO7A	0.550427	13.811	0.0166205	0.0356483
ARSB	0.550034	13.9383	0.00133171	0.0039858
SEMA4C	0.548257	12.2483	0.00215255	0.00609299
OSBPL10	0.548184	11.5669	0.032895	0.0644249
IL1RAP	0.548027	12.4271	0.0343205	0.0668606
VASN	0.547681	13.6254	0.00125331	0.00379171
SYF2	0.547198	12.2707	0.0180578	0.0384092
TPPP3	0.546406	12.9438	0.00228731	0.00640609
HLA-DOA	0.545788	11.9489	0.0296865	0.0590052
TRADD	0.545622	14.0679	0.000130585	0.0005318
MEAK7	0.545582	12.4544	0.00475698	0.012112
DDAH2	0.545502	15.8593	0.00468708	0.0119548
C2CD2	0.543546	10.928	0.0309004	0.0610742
CBFB	0.542242	13.6117	0.00487918	0.0124017
VAMP5	0.541894	12.539	0.0017081	0.00497575
SUFU	0.541715	11.4994	0.00773472	0.0184235
ANK1	0.541602	13.4211	0.0291548	0.0580662
ARMCX1	0.540409	12.7882	0.0198719	0.0417249
GIPC3	0.539024	11.8232	0.00763188	0.0182246
RCC2	0.538458	14.2241	0.00309441	0.00831551
PLXND1	0.538209	13.2734	1.88986e-05	9.9928e-05
PRAG1	0.538171	12.1842	0.000515142	0.00176823
COL16A1	0.537468	13.1014	0.0474296	0.0878418
CBR3	0.53689	12.9688	0.011065	0.0251348
PTPRS	0.536662	11.9924	0.0224988	0.0464665
MSR1	0.535909	12.8024	0.000213187	0.000810588
EPDR1	0.534556	13.3894	0.0233182	0.04789
PREX1	0.534169	12.6713	0.00101306	0.00316695
MRC1	0.533805	13.7611	0.000483093	0.00167123
TWF2	0.532155	14.4051	9.39681e-05	0.000401194
DSTN	0.529208	15.6869	0.000210645	0.000802307
CYTH3	0.528622	12.2912	0.0408582	0.0774428
PTPN6	0.527283	14.9879	0.00198158	0.00567774
GNAQ	0.526594	15.3102	0.000480847	0.00166476
CYBA	0.526541	12.4999	0.0202255	0.0423968
LCAT	0.526119	12.2309	0.0112291	0.0254422
PFN1	0.525056	19.6764	2.12208e-05	0.000110352
ANTXR2	0.524192	11.2412	0.034677	0.0674509
MAN1C1	0.523109	11.8829	0.0028665	0.00777648
DR1	0.522777	15.2112	0.0137707	0.0304883
SERPINB6	0.521345	16.8796	2.32946e-05	0.000119869
PIEZO1	0.520698	11.8405	0.00402545	0.0104669
MECP2	0.520695	14.138	0.000344095	0.001243
KIAA0930	0.520513	12.2161	0.0358773	0.0694337
GLCCI1	0.520447	12.9091	0.0262683	0.0530962
RGS10	0.520316	12.6403	0.0100559	0.0232009
ADPRH	0.518757	12.6244	0.000593079	0.00199388
NCDN	0.517498	12.7678	4.7529e-06	2.97689e-05
KANK3	0.517257	12.3275	0.000273992	0.00101213
PLEKHF1	0.516307	11.6938	0.00308723	0.00829874
CD63	0.515908	13.1794	0.0035236	0.00933528
RILPL1	0.515734	10.9434	0.0147276	0.0322428
VASP	0.515596	16.1908	0.00079736	0.00257541
NAGK	0.514948	16.2604	0.000223133	0.000844041
CD59	0.514683	14.6441	0.00170839	0.00497575
CD276	0.513383	13.2284	0.00319265	0.0085431
BPGM	0.513272	13.9032	0.00459596	0.0117529
CYRIB	0.51279	15.602	0.00126439	0.00382
CAPZB	0.512725	16.3217	1.54337e-06	1.13832e-05
EIF4EBP1	0.512625	12.2619	0.0301827	0.0598688
POGLUT3	0.51127	13.2267	0.000192437	0.000741919
RAP1A	0.510914	14.1298	0.000571513	0.00193286
SIGLEC1	0.510404	12.7201	0.0148719	0.0325345
KBTBD11	0.509501	12.5352	0.00350583	0.00929378
ACTR3	0.509123	16.8906	7.4089e-06	4.36472e-05
NHSL2	0.506305	11.9244	0.00328007	0.00874967
ESAM	0.50557	13.4062	0.00567302	0.0141625
FLI1	0.504042	11.6593	0.033682	0.0657327
CD33	0.502772	11.4768	0.00275086	0.00750197
ITGA7	0.502167	12.5207	0.00161783	0.0047512
PDK1	0.500198	13.3984	0.0377031	0.0723566
MYO6	-0.500052	14.0842	0.000853225	0.00272914
NEDD4	-0.500175	12.8698	0.00425834	0.0109754
PRKACA	-0.500802	14.3288	0.000142603	0.000576753
LIAS	-0.501133	12.1514	0.0374541	0.0719488
AGK	-0.501153	13.7096	0.000248638	0.000927399
DDX3X	-0.501179	15.5933	0.000147792	0.000595011
DPP9	-0.501326	14.1209	3.96027e-06	2.55478e-05
NELFB	-0.501361	13.3334	0.000355618	0.00127938
ANAPC4	-0.501816	13.0271	0.000674986	0.00223099
NDC1	-0.502054	11.0742	0.00105058	0.00326687
PSME1	-0.502254	17.8622	0.00127455	0.00384411
IDH3A	-0.502275	16.035	0.000272895	0.0010085
EMC1	-0.502377	13.8608	1.06039e-05	5.96805e-05
CARD19	-0.502412	13.0191	0.0001073	0.00045006
SDC4	-0.502702	13.1158	0.0110702	0.0251401
EIF5	-0.503462	15.2445	1.72419e-05	9.20508e-05
MAT2B	-0.503544	16.3366	0.000116505	0.000482024
RMND5A	-0.503566	12.0933	0.000251628	0.000937405
ARMC8	-0.503681	12.9591	8.64305e-05	0.0003728
MTIF2	-0.503695	12.5325	2.23871e-05	0.000115739
CNDP2	-0.504041	17.9719	0.00108135	0.00334683
EMC4	-0.504115	13.5965	0.00357651	0.00945275
SNRPC	-0.50446	13.8844	0.00535508	0.0134678
USO1	-0.504553	16.3333	7.90011e-05	0.000344119
TSEN34	-0.504709	12.4845	0.000731913	0.00239227
RO60	-0.50481	16.076	4.14436e-05	0.000196002
COA7	-0.504973	12.6955	0.00133551	0.00399385
CCDC124	-0.505264	14.7035	0.000443503	0.00155252
NOP2	-0.505564	14.5262	0.00175761	0.00509891
WDR3	-0.505579	12.2662	0.000409389	0.00144804
CD2AP	-0.505784	14.8201	0.0012417	0.00376952
RBM42	-0.50627	14.2861	0.00643571	0.0157721
PTRHD1	-0.50644	14.53	0.000307271	0.00112238
HSPA4	-0.506725	16.1487	0.000103525	0.000436507
TFAM	-0.506899	14.7973	0.00146116	0.00433436
APOO	-0.507023	13.9876	0.0067242	0.0163835
DRG1	-0.507507	15.0438	2.42652e-05	0.000123993
STUB1	-0.507568	14.5432	0.000150861	0.000606262
SMG5	-0.507915	11.5628	0.00279401	0.00760376
HOOK2	-0.508011	12.888	0.00422307	0.0108909
ZKSCAN1	-0.508069	12.4364	0.0106448	0.0243306
FAM177A1	-0.50811	11.7344	0.0106195	0.0242853
NPM3	-0.508118	12.5201	0.0149173	0.0326178
TRA2B	-0.508247	14.9618	0.000384539	0.00137058
GUF1	-0.508686	11.7503	0.0154072	0.0335145
LETMD1	-0.508743	13.1238	0.0031104	0.00834832
UVSSA	-0.508997	10.304	0.0429577	0.0808836
GLCE	-0.509203	12.5804	0.00273563	0.00747019
IL1RN	-0.509272	12.0547	0.00607493	0.0150129
DPH2	-0.509384	13.1753	0.0224895	0.0464583
PCGF6	-0.509403	10.351	0.0418175	0.0789726
RING1	-0.509706	13.2745	0.000194909	0.000749383
TSR2	-0.509773	12.2791	0.000941414	0.00297777
PHACTR4	-0.509997	12.5776	0.000767158	0.00248903
ILVBL	-0.510383	14.9628	0.000378122	0.00135098
MPI	-0.510426	13.8647	0.000144302	0.000582823
ACIN1	-0.510492	13.9353	4.16175e-05	0.000196614
SHPK	-0.510615	14.2522	0.0056448	0.014096
STX4	-0.510702	15.4504	2.12326e-05	0.000110352
HM13	-0.51089	14.1937	0.00217097	0.0061367
CSNK2B	-0.510924	14.1424	3.00609e-05	0.000148371
TMEM237	-0.511414	11.9966	0.0322503	0.0633449
RAC3	-0.511416	12.0165	0.00960104	0.0222503
YJU2	-0.511538	11.5454	0.00512399	0.0129605
SFPQ	-0.511909	16.7261	0.000152214	0.00061142
DBI	-0.51215	18.025	0.000487105	0.00168247
CDK5	-0.512374	14.6611	3.29268e-05	0.000160896
MFAP1	-0.512406	13.5683	3.22233e-05	0.000157896
DSG2	-0.512571	13.4044	0.0305111	0.0604671
GATB	-0.512654	12.6083	0.00898914	0.0210366
DDX41	-0.512879	12.7556	0.000398993	0.00141467
POLR2C	-0.512956	13.7177	8.65506e-05	0.000373136
PSMB6	-0.513125	14.7795	0.00874011	0.0205355
IPO9	-0.513153	13.499	0.00111146	0.00342242
UBL7	-0.513963	12.0691	0.000341392	0.00123424
MFN2	-0.514083	14.0429	6.77538e-06	4.04551e-05
PLS1	-0.514238	13.7905	0.0011126	0.00342473
ARSD	-0.514356	12.7665	0.0166553	0.0356927
PSMD4	-0.514441	15.031	3.14835e-06	2.09534e-05
EPHB4	-0.514447	12.576	0.0140751	0.0310298
LSM7	-0.51467	14.5271	0.00128401	0.00386738
UQCC3	-0.514725	11.744	0.0458511	0.0854744
SESN2	-0.514792	13.2393	0.0076726	0.0182952
TOM1	-0.515084	14.5319	0.000160518	0.00063867
UBFD1	-0.515473	14.0537	9.99512e-05	0.000423055
CTDP1	-0.515603	13.3063	0.00180047	0.00521127
CDK5RAP1	-0.515685	12.5125	0.0010176	0.00318001
RPL38	-0.515995	15.3058	0.0158338	0.0342401
CCT8	-0.516107	16.523	6.99768e-05	0.000308857
YIPF4	-0.51636	12.7719	0.00289583	0.00783435
IFRD2	-0.516576	12.4533	0.0165537	0.0355441
NUDT16	-0.51696	14.2809	1.98877e-05	0.000104221
SERF2	-0.517024	12.7608	0.00515378	0.0130135
NDUFB6	-0.517105	14.2403	0.000643599	0.00214008
VPS50	-0.517419	12.3635	1.00856e-05	5.69551e-05
TMEM245	-0.51748	13.5738	0.00754451	0.0180483
MOGS	-0.517553	16.9387	3.07939e-05	0.000151577
RCC1	-0.517604	15.5261	0.00165729	0.00484933
HNRNPAB	-0.517873	16.3381	0.000490369	0.00169242
COMMD2	-0.518006	12.5028	0.000192867	0.000743255
MGME1	-0.518014	11.3043	0.0202388	0.0424145
MAP7D3	-0.518253	13.4013	0.00866307	0.0203654
DHX15	-0.518542	15.1444	0.000116415	0.000481876
COG7	-0.518799	13.1811	4.43371e-05	0.000208236
ERCC2	-0.518804	12.8255	4.00796e-05	0.000190367
CHERP	-0.519011	13.2816	5.23597e-05	0.000240914
FBXO9	-0.519094	12.5065	0.00415583	0.010752
RPRD2	-0.519186	13.1944	0.0002795	0.00103075
RPS18	-0.519595	18.7036	2.99809e-05	0.000148225
F8A3	-0.520069	12.7169	2.76653e-05	0.00013872
MAD2L1	-0.520426	12.0469	0.0483279	0.0891688
NSUN2	-0.520589	14.8201	0.000214262	0.000813624
LSM6	-0.521092	13.5708	0.00701279	0.0169835
RPN2	-0.521598	15.6835	1.31215e-05	7.24234e-05
MICAL3	-0.521638	13.0429	7.80257e-05	0.000340542
HNRNPH2	-0.522227	16.1015	5.68467e-05	0.00025943
ERO1A	-0.522605	15.285	0.00159347	0.00468589
TMEM68	-0.522719	13.3049	0.00065183	0.00216418
PUM2	-0.522836	12.1968	0.000705926	0.00231677
UBQLN4	-0.522902	13.2818	0.000914735	0.00290315
COBLL1	-0.522915	12.7766	0.00659141	0.0160999
PHF5A	-0.523008	14.1027	0.000196448	0.000753763
IMPDH2	-0.523052	14.7224	0.000388537	0.00138204
DDB1	-0.523085	15.1012	1.11003e-07	1.21238e-06
TWNK	-0.523211	11.4911	0.0369665	0.0712135
RHOT2	-0.523418	13.1874	0.00026064	0.000968891
RANBP1	-0.523465	14.9019	0.000263788	0.000978944
ANAPC1	-0.523486	12.633	2.43366e-05	0.000124145
NOP58	-0.523514	14.507	0.000184516	0.000718919
HSD3B7	-0.523895	13.0941	0.0353748	0.0686116
SLC37A4	-0.523992	14.1853	0.0284796	0.0568883
TXNL1	-0.524247	15.4209	0.000418071	0.0014752
RABEPK	-0.525117	12.9621	0.00136068	0.00406086
HELZ2	-0.525157	12.2953	0.00590957	0.0146618
PMF1	-0.525187	11.5245	0.00316972	0.00848689
GMPR2	-0.525247	14.2455	2.58582e-06	1.77448e-05
ULK1	-0.526113	11.397	0.00548191	0.0137359
OTUD6B	-0.526249	13.366	0.000243502	0.000910169
PSMB4	-0.526442	16.5869	1.38395e-06	1.04121e-05
QTRT1	-0.527151	14.0048	0.00121614	0.00369945
CXXC1	-0.527363	12.1876	0.000231672	0.000872229
RPS4X	-0.527454	17.6292	4.38428e-05	0.000206024
LRRFIP2	-0.528188	13.247	6.22831e-05	0.000280004
NAT10	-0.528242	13.5252	0.000120861	0.000497482
UBR3	-0.528326	12.7589	0.000351655	0.00126667
PDHA1	-0.528764	15.9532	6.67805e-06	3.99822e-05
SEC23A	-0.529111	17.095	4.26869e-05	0.000201235
FUNDC2	-0.529257	13.1125	0.00965787	0.0223644
APTX	-0.529401	12.0832	0.0311904	0.0615783
FKBP8	-0.529462	14.4053	0.00356699	0.00943323
PEX3	-0.529517	12.7297	0.00563849	0.0140843
PPP5C	-0.529521	14.2182	1.53563e-05	8.31405e-05
PSMC6	-0.529703	15.7993	1.03383e-08	1.55691e-07
MACROD1	-0.529706	14.2276	0.00717132	0.0172962
RRP1	-0.529846	13.3047	5.1701e-05	0.000238381
ADNP	-0.529965	12.9812	0.00167222	0.0048817
PSMC4	-0.530141	14.8879	3.17391e-08	4.12515e-07
DNPEP	-0.530296	15.8951	2.19619e-05	0.000113674
ANKMY2	-0.530321	12.0583	0.000523316	0.00179077
CNOT6L	-0.530456	13.2998	0.00792414	0.018841
CRADD	-0.530825	13.0946	2.11037e-05	0.000109812
TMEM30B	-0.531071	11.6955	0.0250729	0.051054
RANBP10	-0.531176	12.8801	0.000186494	0.000724389
PSPC1	-0.531541	14.7628	0.00067217	0.00222335
BYSL	-0.531739	13.1185	0.000577881	0.00195021
MMACHC	-0.53188	11.0139	0.029548	0.0587697
SLC16A1	-0.532017	13.3904	0.0330891	0.0647331
PDHB	-0.532019	15.8957	1.01176e-05	5.70897e-05
ATP7B	-0.532042	11.9618	0.03937	0.0750412
RNF13	-0.532222	12.3275	0.00994736	0.0229869
RALGPS2	-0.532258	12.8297	0.00304483	0.00820477
FKBP11	-0.532264	16.1159	0.0352154	0.0683324
NDUFAF3	-0.532705	13.7326	0.00389618	0.0101754
TTC39C	-0.532776	12.0759	0.0154906	0.0336793
SNRNP70	-0.532854	16.8065	1.80438e-05	9.61574e-05
MAGI3	-0.533297	11.221	0.00819019	0.019414
MAN1A2	-0.533804	12.4594	0.000615125	0.00205391
RPUSD2	-0.534788	11.4712	6.17062e-05	0.000277694
FAF2	-0.535013	14.3776	9.58542e-05	0.000408062
INTS1	-0.535218	13.1693	3.51091e-05	0.000169774
CTNND1	-0.535288	16.5067	4.47624e-06	2.82769e-05
ZNF830	-0.535387	12.1133	0.000108622	0.000454306
WBP11	-0.535687	13.4123	0.000427735	0.00150329
SUCLA2	-0.536273	13.9576	0.000105308	0.000442757
NDUFA12	-0.536299	14.7818	0.00183361	0.00529331
KTN1	-0.536352	14.5975	6.10875e-06	3.70259e-05
CUL1	-0.536516	13.0295	1.47032e-06	1.09499e-05
ABCA1	-0.536716	11.5419	0.0141834	0.031242
GID8	-0.536934	13.1914	2.33537e-05	0.000120103
MGAT2	-0.53695	12.6908	8.97917e-05	0.000385978
NUDCD1	-0.537243	13.8676	0.00230294	0.00644167
MANF	-0.537351	16.1114	0.0013171	0.00395085
CNOT2	-0.537506	12.894	0.000965937	0.00304334
ANKZF1	-0.537884	12.4128	0.0195962	0.0412343
SF3B5	-0.538243	14.216	0.00209471	0.00594973
MAVS	-0.538434	14.1281	4.33122e-05	0.000203856
EIF2S2	-0.539139	15.0633	3.0744e-05	0.000151489
KHSRP	-0.53917	16.6218	0.000192286	0.000741872
ATE1	-0.539889	12.5751	0.00203444	0.00580471
HOOK1	-0.539892	13.3248	0.000320027	0.00116464
DLG1	-0.539939	14.3075	4.3057e-06	2.73957e-05
PLPP1	-0.539959	12.3875	0.00529168	0.0133274
FAM120A	-0.540573	15.3516	4.0786e-07	3.78084e-06
CHCHD4	-0.540717	13.1111	0.000272849	0.0010085
WDR11	-0.540909	13.3987	5.18832e-07	4.62494e-06
TTI2	-0.541574	11.2803	0.00438502	0.0112657
GGACT	-0.541694	13.4653	0.00468353	0.0119512
STIP1	-0.542011	17.4658	0.000118301	0.00048831
FIS1	-0.542074	14.8412	0.001425	0.00423707
SMC2	-0.542161	12.239	0.017561	0.0374246
SNRPD2	-0.542219	15.1055	6.43865e-05	0.000287411
XPO1	-0.542276	14.8886	7.85985e-06	4.59359e-05
TARS1	-0.542419	15.9527	0.000760607	0.00247323
DNAJC11	-0.543064	13.9346	0.000152681	0.000612181
PGP	-0.543344	14.1451	0.000146188	0.00058963
HAUS5	-0.543349	11.8177	0.00099115	0.00310835
LRRC59	-0.543376	17.3239	6.07307e-05	0.000273583
RPL23	-0.543667	17.7255	5.55543e-07	4.87385e-06
LRRC47	-0.544474	16.0339	3.02154e-06	2.02315e-05
CNOT3	-0.544494	14.9935	0.00106194	0.00329747
PARP1	-0.544694	16.1254	0.00053317	0.00181853
TAPT1	-0.545106	12.8366	7.93107e-05	0.000345297
RBBP9	-0.545122	13.8783	0.000365251	0.00130924
UTP14A	-0.545145	12.7898	0.000116796	0.000483002
TMX2	-0.545627	13.9858	0.00037983	0.0013562
NUDT5	-0.545814	15.5336	6.4968e-05	0.000289248
STX5	-0.545978	13.1688	2.43947e-05	0.000124369
PA2G4	-0.546002	15.8029	0.000172292	0.000676668
MAEA	-0.546414	12.3288	3.05181e-05	0.000150459
MED18	-0.547086	12.152	0.000190082	0.00073575
PSMD1	-0.548085	15.6938	3.80467e-09	6.73232e-08
RPS5	-0.548609	16.9251	2.12305e-06	1.49648e-05
RBM14	-0.548704	15.5053	3.79032e-05	0.000181397
CCDC127	-0.549246	12.2906	0.00273582	0.00747019
ARPC1A	-0.549686	13.4013	0.000129487	0.00052806
AAAS	-0.550902	13.8647	7.34157e-06	4.33662e-05
INSR	-0.55099	12.75	8.77098e-05	0.000377764
NAA10	-0.55099	13.3961	0.000228839	0.000863036
PAK4	-0.551007	12.8751	0.000167119	0.000660467
AHCTF1	-0.551125	12.9	1.18701e-05	6.62579e-05
HAUS3	-0.551249	13.2357	0.0252495	0.051319
UBL4A	-0.551672	14.4902	1.3864e-05	7.60275e-05
EIF2B4	-0.552518	14.096	3.4915e-06	2.29431e-05
PLRG1	-0.552787	13.0937	7.98034e-06	4.65168e-05
CPSF7	-0.553527	14.339	0.000195993	0.000752618
STT3A	-0.553897	15.9008	0.000152661	0.000612181
NARS1	-0.554412	15.5989	0.000288006	0.0010577
NDUFA8	-0.554739	15.1557	3.96977e-05	0.00018896
PPM1G	-0.554791	14.3002	3.29936e-05	0.000161134
USP9X	-0.555083	14.4105	8.80499e-08	9.92388e-07
ELOC	-0.555131	14.4681	4.54453e-05	0.000212648
CA2	-0.555233	16.6268	0.0214378	0.0445681
WDR61	-0.555525	13.4012	9.54057e-08	1.06577e-06
GTPBP3	-0.555613	11.3502	0.00808247	0.019169
TRMT112	-0.555654	14.6731	2.84658e-05	0.000142088
CDC42SE2	-0.555721	12.4994	0.0107134	0.024481
CAPN10	-0.55622	12.8801	0.00222977	0.00627277
MAP3K4	-0.556236	12.6927	0.00224674	0.00630847
ESF1	-0.556472	12.7526	0.000332392	0.00120417
DDX54	-0.5568	13.3662	0.000585947	0.00197441
ECPAS	-0.556825	15.0295	5.53326e-06	3.39104e-05
TPD52	-0.557077	15.0234	0.00579464	0.0144172
RRAS2	-0.55738	12.064	0.00128257	0.00386567
NELFA	-0.557449	12.8573	5.28197e-05	0.000242652
ZNF428	-0.558642	12.9223	0.00129461	0.00389797
DARS1	-0.558668	16.7453	1.48875e-06	1.10591e-05
SNRPE	-0.559315	17.5122	0.000623546	0.00207967
DHX29	-0.559792	13.5493	1.59518e-06	1.16729e-05
HYPK	-0.560464	13.2903	0.000639332	0.0021291
DPH5	-0.561088	11.5833	0.0103936	0.0238681
ALYREF	-0.56128	16.2926	0.00013174	0.000535762
COIL	-0.561318	12.4495	0.00288475	0.00781056
ZBTB8OS	-0.561353	12.2654	0.000448604	0.00156789
GOLM1	-0.561496	13.0522	0.00701721	0.0169896
PSMD3	-0.561642	15.6174	2.32699e-07	2.30738e-06
PNN	-0.561695	14.5055	2.05412e-05	0.000107137
CHORDC1	-0.561859	13.6719	0.0005662	0.00191665
HEATR1	-0.561941	14.065	6.80812e-05	0.000302222
RPL7	-0.561991	18.1055	4.71642e-05	0.000220108
SND1	-0.561993	17.7872	1.51302e-05	8.20172e-05
SDF2L1	-0.562084	13.9199	6.46246e-05	0.000288182
EARS2	-0.562621	12.7774	6.47988e-05	0.000288813
COPE	-0.562961	14.8539	1.55942e-06	1.14682e-05
TRMT1L	-0.563015	12.8754	8.55432e-06	4.95029e-05
RBM15	-0.563045	13.9884	9.05068e-07	7.29427e-06
SYNJ2BP	-0.563172	13.9181	0.000836137	0.00268519
ZGPAT	-0.563173	12.5106	5.27598e-05	0.000242503
PSMG4	-0.563387	12.0199	0.000942337	0.00297927
PDCD5	-0.564229	14.9657	0.000766598	0.00248813
GOLGA5	-0.564899	13.432	4.01389e-06	2.57994e-05
SEH1L	-0.564967	12.8925	3.61822e-07	3.38968e-06
EBNA1BP2	-0.565046	12.915	0.000162944	0.000647156
ACP1	-0.565073	16.7815	0.000137757	0.000557662
SLC25A11	-0.565085	14.2831	3.56234e-06	2.33217e-05
HSPA14	-0.565267	13.4928	8.14522e-06	4.73216e-05
SPAG1	-0.565334	11.9901	0.0075497	0.0180558
ZHX1	-0.565754	12.3025	0.000618532	0.00206372
HDLBP	-0.566083	16.0616	2.74115e-05	0.000137525
CWC22	-0.566324	12.4111	0.000889786	0.00282968
AACS	-0.566632	12.2538	0.0152755	0.0332854
ZNF768	-0.566682	11.3208	0.00106665	0.00330983
NAPG	-0.567239	14.0931	5.32547e-05	0.000244269
EHBP1	-0.567395	12.3664	0.00613556	0.0151501
TBC1D4	-0.567603	13.093	0.000135669	0.000549968
USP40	-0.567626	12.3112	0.000661119	0.00218947
PSMD8	-0.568062	14.7111	4.98407e-08	6.02526e-07
NEDD4L	-0.569086	13.92	0.00171487	0.00499133
UQCC2	-0.569177	12.5888	4.00681e-06	2.57841e-05
FAM91A1	-0.569187	12.9118	1.371e-07	1.46478e-06
PAAF1	-0.569595	14.0777	2.86928e-05	0.000143005
NFRKB	-0.569598	12.2048	0.00368666	0.00971186
MED1	-0.569814	12.8478	0.000190478	0.000736943
PLEKHA5	-0.56995	13.2243	2.8241e-05	0.000141045
ATIC	-0.570198	16.8019	0.000170901	0.000672106
ELP3	-0.570225	14.329	1.32125e-05	7.27845e-05
IMP3	-0.570541	13.0826	0.000287892	0.0010577
SLC35E1	-0.570601	12.2271	0.00388497	0.0101495
PELP1	-0.570615	13.5369	9.47306e-06	5.41099e-05
FXN	-0.570719	13.5366	0.000233239	0.000877381
CMC4	-0.570872	14.1941	0.0147867	0.0323563
SERBP1	-0.571006	15.167	3.78415e-05	0.000181298
VCPIP1	-0.571042	13.7104	4.32856e-07	3.98742e-06
SFN	-0.571214	13.8578	0.0339383	0.0661694
BUB3	-0.571331	15.1187	7.44382e-06	4.37945e-05
SECISBP2	-0.57144	10.9578	0.0155576	0.0337835
RSRC2	-0.571632	12.3195	7.31682e-05	0.000321729
EEF2	-0.572077	17.8671	3.94201e-06	2.54672e-05
HMOX2	-0.572551	14.7286	2.96792e-05	0.000147063
CNNM3	-0.572605	12.6094	0.000479782	0.00166238
GSPT2	-0.573183	12.4439	0.000412248	0.00145757
TXNDC15	-0.573303	12.0321	0.000308198	0.0011253
MRPL34	-0.573381	13.0308	0.0188714	0.0399518
TXNDC12	-0.573565	15.0988	0.000104532	0.000440543
KYAT1	-0.574001	12.7137	0.00091376	0.00290174
SMARCC1	-0.574184	13.4796	0.000950829	0.0030011
PHKG2	-0.574191	13.1924	0.000442341	0.0015503
UPF3B	-0.574351	12.3398	3.45777e-05	0.000167572
TRMT6	-0.574356	12.9877	0.000420015	0.00148029
FGFR4	-0.57465	12.1671	0.0120301	0.0270348
PRDX6	-0.574898	19.3329	6.16149e-06	3.7302e-05
WDR74	-0.575136	12.8081	0.000260462	0.000968638
GANAB	-0.575332	18.3189	3.76647e-06	2.45126e-05
YIPF5	-0.575497	13.7316	0.00048227	0.00166903
RWDD1	-0.575728	12.2903	1.96308e-05	0.000103366
ARFIP2	-0.575949	12.898	2.352e-05	0.000120817
PRKDC	-0.576007	15.7683	9.87391e-06	5.60368e-05
RNF121	-0.576462	12.3054	0.000318392	0.00115916
RPS3A	-0.576484	17.9259	1.59111e-05	8.58811e-05
MFN1	-0.576549	12.8253	6.56832e-05	0.000292017
EIF3L	-0.577038	14.7725	1.81228e-07	1.86186e-06
NUDT8	-0.57704	11.9731	0.0455891	0.085058
HNMT	-0.577048	13.5982	0.00582215	0.0144734
RXRB	-0.577348	11.9662	1.40384e-05	7.6854e-05
NAPEPLD	-0.577409	11.3453	0.0224294	0.0463667
SMYD2	-0.577527	11.7333	0.0499301	0.0917604
NMD3	-0.577783	12.7038	4.39009e-09	7.61151e-08
SLC25A40	-0.577789	11.1936	0.000844334	0.00270659
DCUN1D1	-0.578424	13.5723	5.35738e-07	4.73262e-06
NDUFS3	-0.579016	16.3882	2.58923e-06	1.77544e-05
SLC43A1	-0.579482	12.5523	0.00148582	0.00440159
TMED4	-0.579486	15.0031	0.0012624	0.0038166
HLCS	-0.579719	12.6707	3.0013e-05	0.000148301
CAPRIN1	-0.580234	14.8623	8.05809e-05	0.000349964
ANP32A	-0.581364	15.1533	0.000741944	0.00241968
SLC4A1AP	-0.581704	13.0216	0.000559976	0.0018985
FBXO21	-0.581723	12.0968	0.029844	0.0592783
UBXN4	-0.581729	12.8977	2.03653e-05	0.000106409
TOX4	-0.581945	12.439	5.97725e-05	0.00027037
CCT2	-0.581965	16.1684	5.03424e-06	3.12647e-05
TCEA3	-0.58216	12.3065	0.00653843	0.0159838
PGRMC2	-0.582866	16.6359	0.000364561	0.00130783
ATP5MG	-0.582938	15.5384	5.04261e-05	0.00023299
PIP4K2C	-0.583029	13.8385	0.00120873	0.00367955
NUDC	-0.583172	15.3456	6.58171e-05	0.000292465
PSMC5	-0.583801	15.4871	1.38575e-09	2.83742e-08
RPS2	-0.584004	16.7428	2.58633e-05	0.000130799
NDRG2	-0.584419	14.6783	0.0187927	0.0398188
ABCF3	-0.584435	13.5796	8.72204e-07	7.06813e-06
DHRS11	-0.584447	12.9196	0.000339631	0.00122838
KIFC3	-0.58447	11.5962	0.00444998	0.0114127
NDUFA1	-0.584549	13.3834	0.00795544	0.0188982
LSM4	-0.58467	15.5586	1.68639e-05	9.02512e-05
CCDC90B	-0.584761	12.3477	0.000479497	0.00166204
NDUFB5	-0.585092	13.118	0.000159835	0.0006371
TVP23B	-0.58563	11.0215	0.0190419	0.0402117
ATP9A	-0.586269	12.7623	0.000982842	0.00308742
PPP4R2	-0.586335	12.7816	0.000142987	0.000578038
HERC2	-0.586337	11.2349	0.000128165	0.000523639
SRRM2	-0.586543	15.3127	0.000146044	0.000589318
SLC30A7	-0.586888	12.5369	0.000376396	0.0013459
EIF3I	-0.587112	14.6779	3.65933e-07	3.42456e-06
TBC1D15	-0.587228	13.6371	6.32098e-07	5.40006e-06
PRPF4B	-0.58824	13.9593	2.04854e-05	0.000106972
DNAJC1	-0.588373	13.2247	0.000165567	0.000655216
RCOR1	-0.588392	12.9417	6.79859e-06	4.05663e-05
LSM12	-0.588722	13.8033	0.000817821	0.0026302
KIF21A	-0.589072	12.333	0.000191874	0.000741045
MTUS1	-0.589157	12.0276	0.0106158	0.0242831
IRGQ	-0.590118	14.9004	5.95692e-05	0.000269727
RAB3GAP1	-0.590545	13.4907	5.76357e-07	5.00625e-06
BCL2L13	-0.591581	15.0319	4.63117e-05	0.000216358
TIMM23	-0.591619	13.0264	0.0161586	0.0348153
TTI1	-0.591716	12.1669	0.000345879	0.0012476
ARMT1	-0.591947	13.4368	0.000143127	0.000578339
DNAJC9	-0.592018	13.9304	0.00973319	0.022527
XPO5	-0.592254	13.1096	0.00614337	0.0151609
TIMM21	-0.592662	12.5937	0.0124454	0.0278708
PDIA6	-0.592817	18.9672	4.51019e-05	0.000211378
GRB10	-0.59296	12.1385	0.00358704	0.00947489
IRF2BP1	-0.593014	13.4824	0.000163312	0.000648326
RPL36	-0.593519	16.0654	2.77406e-06	1.88027e-05
LACTB	-0.59407	15.1887	0.000192253	0.000741872
DCAF8	-0.594167	13.4821	8.34961e-05	0.00036138
GCLM	-0.594204	14.3768	0.00282595	0.00768064
PDS5A	-0.594389	13.9487	0.00014748	0.000594299
DHFR	-0.594532	12.6375	0.0145952	0.0319927
TARS3	-0.595116	11.5615	0.00632715	0.0155449
SUPT6H	-0.595377	13.6891	4.93144e-06	3.06694e-05
LRBA	-0.595542	14.0494	5.29679e-05	0.000243079
EIF2S1	-0.595837	15.3599	1.96232e-07	1.98823e-06
QDPR	-0.596323	14.7938	0.00621326	0.0153119
DPH1	-0.596432	11.7718	0.000314602	0.00114679
EXOSC5	-0.59646	13.2348	0.000196064	0.000752618
DHRS3	-0.596632	13.1049	0.00315158	0.00844857
ALDH9A1	-0.596781	17.7022	0.000199207	0.000763354
AGPAT3	-0.596799	13.0553	1.73363e-06	1.25713e-05
ZNF316	-0.597003	11.721	0.00555604	0.013898
COG1	-0.597495	14.1428	5.37306e-07	4.74172e-06
POGK	-0.598191	10.0228	0.0386218	0.0737424
IRS1	-0.598341	13.0384	0.00158625	0.00466777
RPL4	-0.598646	18.0564	6.08211e-06	3.68898e-05
DNAJA1	-0.598747	14.2684	2.02295e-06	1.43164e-05
COMMD8	-0.598814	12.8281	1.31856e-06	1.00054e-05
RRP12	-0.599787	13.3123	0.000160219	0.000638054
DHRSX	-0.599903	11.5838	0.0126185	0.0282133
GHDC	-0.600401	13.4275	2.6851e-06	1.83122e-05
LARS1	-0.601179	15.0804	1.82601e-07	1.86944e-06
PRKAA2	-0.601233	12.9724	0.0115685	0.0260838
OPA1	-0.601289	14.8616	1.58887e-06	1.1655e-05
UBAP2L	-0.602306	13.5945	1.81454e-05	9.66405e-05
RAB3GAP2	-0.602491	14.5384	7.50559e-07	6.23699e-06
SRSF10	-0.60259	14.5379	0.000119776	0.000493476
RPL12	-0.603014	17.2269	0.000175424	0.000687138
TOE1	-0.603111	12.0712	0.00624042	0.0153703
HNRNPF	-0.603136	15.229	0.000629947	0.00209864
VBP1	-0.603322	14.6809	7.17019e-06	4.2582e-05
NFIC	-0.603371	13.5156	0.000285424	0.0010504
ACBD6	-0.60366	12.8975	0.00200635	0.00573753
SEC61G	-0.603661	12.2723	0.00215274	0.00609299
RPL17	-0.603913	17.2056	4.84693e-07	4.3826e-06
TEX10	-0.603974	12.1694	2.96057e-05	0.000146864
C19orf47	-0.604062	11.6232	0.00481204	0.0122452
NOSIP	-0.604216	13.6066	6.19641e-05	0.000278712
DNAJC19	-0.604428	12.7817	0.00995021	0.0229871
HNF1A	-0.604573	12.2851	0.00492435	0.0124914
KDM1A	-0.604592	13.3094	7.61508e-05	0.000333514
APIP	-0.60505	13.6945	0.000180596	0.000705202
BOLA3	-0.60517	11.0635	0.0399722	0.0759756
CDK2	-0.605405	12.2765	0.000302765	0.00110729
FMC1	-0.605473	12.2184	0.0169095	0.0361498
BABAM1	-0.605565	12.8773	4.95603e-05	0.000229635
SYNCRIP	-0.605724	16.8056	3.30707e-05	0.000161243
BZW2	-0.606725	14.3457	9.08474e-05	0.000389567
SAR1A	-0.607007	15.4309	9.20183e-07	7.40256e-06
MRPL58	-0.607862	14.3026	2.69689e-05	0.000135845
MPDU1	-0.608245	15.0575	0.000456054	0.00159015
MFF	-0.608344	12.804	1.51586e-05	8.2121e-05
SF3B2	-0.608405	15.7713	5.50628e-06	3.37685e-05
ISCA2	-0.608616	13.4485	0.000242879	0.00090861
MBNL2	-0.609084	12.8473	0.0225967	0.0466035
TDRKH	-0.609606	12.0829	0.000779667	0.0025222
SLC38A3	-0.610055	13.2881	0.0141105	0.0310924
PPP6R2	-0.610062	13.9518	0.000235746	0.000885678
GCN1	-0.610676	15.6371	5.78681e-07	5.01656e-06
DNAJB1	-0.61082	14.8659	1.52178e-06	1.12415e-05
ALG1	-0.611581	13.5072	0.000327936	0.00119047
HNRNPM	-0.611673	17.9501	1.8955e-06	1.35448e-05
CEBPZ	-0.611875	12.5698	2.85006e-05	0.000142181
PRKCZ	-0.61233	11.1659	0.0208822	0.0435766
CCT3	-0.612497	17.3363	6.04056e-07	5.20586e-06
MRPS16	-0.612525	11.785	0.000592458	0.00199331
BAG2	-0.612527	14.7958	0.000672016	0.00222335
GEMIN2	-0.612754	12.3598	0.0196157	0.0412654
UAP1	-0.612796	13.4899	0.000479051	0.00166115
MCFD2	-0.613091	11.1913	0.0013061	0.00392184
SRPRB	-0.613169	14.9988	0.000104895	0.000441648
MRPS23	-0.613333	13.6531	7.46041e-05	0.00032739
INTS6	-0.61334	12.3088	2.97626e-05	0.000147393
TMEM201	-0.613568	13.2197	0.00114534	0.00351569
IARS1	-0.613572	16.2626	1.01456e-06	8.05894e-06
COBL	-0.613712	12.2164	0.0157056	0.0340377
UQCRQ	-0.613911	14.671	0.00013036	0.00053113
ZNF787	-0.61394	13.1401	0.000220863	0.000836173
ARHGEF5	-0.614022	12.3491	6.02612e-05	0.000271884
EIF2B1	-0.614258	13.6503	3.82507e-06	2.4767e-05
WWOX	-0.614953	12.9081	0.000528596	0.00180669
PEX12	-0.615195	11.8091	0.00124387	0.00377229
PTPRF	-0.615249	13.4388	0.000573154	0.00193722
TMED9	-0.615338	16.4398	1.32941e-05	7.31426e-05
HAT1	-0.615657	13.136	0.00745382	0.017875
LYPLA2	-0.615701	15.1233	3.36815e-06	2.22651e-05
PES1	-0.615832	13.3244	6.96907e-05	0.000308126
RPS13	-0.616277	17.9662	5.21755e-06	3.23122e-05
PTCD1	-0.616352	12.46	0.010781	0.024572
NDUFA9	-0.61652	16.7292	0.000153658	0.000615539
SGTA	-0.616638	13.9719	9.40411e-07	7.53781e-06
SLC30A9	-0.617957	12.8273	1.07956e-05	6.05665e-05
ARHGEF12	-0.618549	13.3016	2.08199e-08	2.85129e-07
PEX5	-0.619129	13.392	1.994e-07	2.01801e-06
DOLPP1	-0.619281	11.3912	0.00389818	0.0101754
PRKCSH	-0.619377	17.4897	9.8662e-05	0.000418602
DDX21	-0.619409	15.009	0.00460771	0.0117796
ACP2	-0.61965	15.0099	0.000251639	0.000937405
PSMC3	-0.619711	17.729	9.07427e-09	1.3927e-07
TRMT2A	-0.619838	13.0129	2.42345e-05	0.00012391
CSTF3	-0.621252	13.5921	0.00060062	0.00201309
ABLIM3	-0.621635	13.2237	0.0088476	0.0207549
FAM20B	-0.621695	12.9586	2.73535e-05	0.000137469
ERVK3-1	-0.621811	12.4567	0.00848791	0.0200069
SLC9A3R1	-0.621886	16.159	2.03347e-05	0.000106312
CAMLG	-0.621956	12.7276	0.000776152	0.00251267
TIPRL	-0.622123	14.5408	9.35082e-07	7.5019e-06
FAM50A	-0.62231	13.1287	8.10386e-05	0.000351779
TSEN54	-0.622517	13.1464	0.00161351	0.00474165
SMYD3	-0.622688	12.5945	0.000645431	0.00214455
AK1	-0.6229	15.4142	0.000175344	0.000687138
WNK3	-0.623162	11.6596	0.0119448	0.0268568
GOLIM4	-0.623813	14.4951	0.000182436	0.000712073
RBM4	-0.624333	13.1462	0.000735588	0.0024025
GORASP2	-0.624817	14.4082	2.34131e-05	0.000120338
PHKB	-0.624992	13.2414	0.000266571	0.000988856
ALKBH6	-0.625098	11.9726	0.00373613	0.00981581
ZNF326	-0.625578	13.488	6.4484e-05	0.0002877
SREBF1	-0.626016	11.5907	0.0192459	0.0406036
RBM22	-0.626279	14.3765	5.69421e-07	4.95088e-06
OSTC	-0.626889	15.6486	0.0017681	0.00512429
SURF4	-0.626919	15.022	2.35732e-05	0.00012102
SRSF9	-0.627168	15.9986	0.000157909	0.00062971
KRT71	-0.627846	13.5238	0.0111284	0.0252462
POLDIP3	-0.628706	13.6903	0.000103046	0.000434904
VRK3	-0.628826	12.381	3.6731e-05	0.000176649
MRPL9	-0.629374	13.2121	0.000608327	0.00203506
NQO2	-0.629664	13.9376	0.0431871	0.0812289
RUSF1	-0.629862	13.9527	0.00011057	0.000460419
CDKAL1	-0.629938	12.7869	5.87023e-06	3.57521e-05
KIAA2013	-0.629976	13.5801	3.3042e-05	0.000161211
COG3	-0.629982	13.3006	2.03861e-06	1.43937e-05
ZNRD2	-0.630383	13.3088	0.000186787	0.000725208
PBX2	-0.631325	10.4843	0.00439695	0.0112898
SPATA20	-0.631783	13.6239	1.61828e-06	1.18028e-05
RPL10	-0.631905	16.7082	2.30023e-06	1.60725e-05
SEC23B	-0.631918	14.1227	0.00109524	0.00337843
MYO5B	-0.632107	12.9392	0.000227619	0.000858801
NDUFB10	-0.632576	15.5067	0.000185962	0.00072296
PTPN3	-0.632635	12.6093	0.000863246	0.0027562
PSMD13	-0.632805	15.1024	1.6127e-10	4.56157e-09
LMTK2	-0.63289	12.4682	6.99959e-05	0.000308857
NDUFA13	-0.633522	15.8691	3.19986e-05	0.000156969
NHSL1	-0.633565	12.664	0.000115837	0.000480162
DHX9	-0.633996	16.9771	1.40995e-06	1.05806e-05
CCDC117	-0.634262	12.2443	0.00694598	0.0168494
ABHD16A	-0.634616	13.9977	1.42157e-07	1.50786e-06
THUMPD3	-0.634637	13.2911	4.44262e-08	5.48639e-07
USP10	-0.63481	13.6479	1.93587e-06	1.37886e-05
DHRS7B	-0.634892	13.401	4.76989e-05	0.000222133
RRP8	-0.635321	12.8848	0.00024146	0.00090445
TPD52L1	-0.635409	12.8241	0.00209375	0.00594973
ADH5	-0.635433	16.8878	0.000236971	0.000889522
TXNDC11	-0.635548	12.1454	0.00187479	0.00539806
FBXL15	-0.635915	11.0619	0.00209977	0.00596216
RNF149	-0.635985	10.8151	0.0287127	0.057328
MARS1	-0.636516	15.5751	4.85602e-05	0.000225787
PAIP2	-0.636552	11.5787	0.00224231	0.00629837
TOP1MT	-0.636843	13.9088	0.0021478	0.00608424
BMS1	-0.636884	12.9939	5.86825e-05	0.000266122
PSMD6	-0.637338	17.141	2.25801e-09	4.29507e-08
ZFR	-0.637552	13.5461	4.21166e-08	5.22755e-07
STEAP3	-0.638289	14.4036	0.00689823	0.0167527
SCAMP3	-0.638292	14.8181	0.00190241	0.00547221
SLC38A10	-0.638304	13.1618	2.57838e-05	0.000130546
TMEM192	-0.638395	13.4944	0.000102334	0.000432104
PFDN6	-0.638705	14.9351	1.84258e-05	9.778e-05
ASXL2	-0.638723	12.1294	0.000212232	0.000807652
RPL7A	-0.63946	17.7655	1.4457e-06	1.08121e-05
MYO1B	-0.639533	14.8076	4.3518e-06	2.75895e-05
TOP1	-0.639698	14.3022	0.000104655	0.000440848
CD320	-0.640288	12.3393	0.0370718	0.0713386
SIRT3	-0.640384	14.5537	0.00103438	0.00322331
ITPR2	-0.640444	13.5587	1.94139e-05	0.000102346
PRMT5	-0.640641	15.0907	8.887e-09	1.37111e-07
NOL9	-0.641153	13.0976	9.90449e-06	5.61382e-05
RSL1D1	-0.641231	14.3286	4.28214e-05	0.000201761
AGPAT2	-0.641276	13.0543	0.00209406	0.00594973
LIG3	-0.641572	13.9461	8.39945e-05	0.000363359
CTPS2	-0.641636	14.3696	5.36152e-06	3.30367e-05
WDR46	-0.641903	12.8492	0.000188282	0.000730047
RRP15	-0.641991	12.9973	0.000115473	0.000478876
TJP2	-0.642344	13.8456	2.78667e-05	0.000139492
N6AMT1	-0.642671	12.5733	0.000689797	0.00227369
ABHD4	-0.642698	12.7117	0.00085776	0.00274266
GRSF1	-0.64358	12.6476	2.72043e-06	1.85103e-05
TIMM22	-0.644147	13.5184	0.000641651	0.00213521
TRIM24	-0.644233	11.964	0.00119833	0.00365042
NOP56	-0.644834	15.527	8.21185e-06	4.7646e-05
EEF1B2	-0.644849	16.2781	7.30874e-06	4.32593e-05
ADRM1	-0.644876	14.0978	5.10119e-07	4.575e-06
CMTR1	-0.645416	13.247	1.93457e-05	0.000102048
MRPL12	-0.645684	14.6373	0.00103243	0.0032195
GART	-0.646159	15.7012	1.87244e-06	1.34017e-05
UBE4A	-0.646275	14.0455	1.54029e-07	1.61246e-06
SLC25A12	-0.646297	16.4448	0.00251053	0.00693818
LRRC42	-0.646356	10.5121	0.0194314	0.0409624
CDK5RAP3	-0.646441	14.5752	7.34608e-06	4.33662e-05
TIMM29	-0.647197	12.833	7.79951e-06	4.56149e-05
APEH	-0.647571	15.5297	3.72517e-06	2.42796e-05
NDUFS6	-0.648036	13.551	4.92706e-05	0.000228609
H1-0	-0.648047	16.4987	0.00150544	0.00445373
HSPBP1	-0.64819	14.5497	3.11519e-06	2.07954e-05
SYNGR1	-0.648247	12.5255	0.00454615	0.0116289
MAT2A	-0.64872	16.0316	0.000958628	0.00302355
TEX30	-0.648743	11.8381	0.0163651	0.035199
TATDN1	-0.649238	13.416	1.61861e-05	8.69931e-05
MSTO1	-0.649273	12.9361	0.000229855	0.000866496
INPP5K	-0.649943	12.2326	7.7532e-05	0.000338555
MGST3	-0.650313	14.157	1.67092e-05	8.94775e-05
LLGL2	-0.651104	13.0459	7.65971e-05	0.00033497
TNPO3	-0.65132	14.2837	5.61079e-07	4.90829e-06
SARS2	-0.651521	14.0233	8.10838e-06	4.71697e-05
GEMIN8	-0.651992	11.6867	0.0131213	0.0292191
ICA1	-0.652827	12.5411	0.0451683	0.0844185
HSF1	-0.653519	13.0229	1.16822e-05	6.52774e-05
ANKHD1	-0.653776	12.9761	5.56143e-07	4.87385e-06
NIFK	-0.654575	13.3906	0.000416395	0.00147046
MON2	-0.654713	13.6737	1.2105e-06	9.32167e-06
MLEC	-0.655022	16.0116	7.94718e-07	6.51197e-06
CHCHD3	-0.655192	15.1086	4.57547e-07	4.17134e-06
UBE2Q1	-0.655258	13.4116	0.000542289	0.00184349
VAPA	-0.655332	15.6516	1.19356e-05	6.65814e-05
ERGIC1	-0.655624	15.8252	0.000109014	0.000455729
CCT7	-0.655633	16.2145	3.39858e-07	3.2299e-06
CDK18	-0.655764	11.3789	0.0397081	0.0756039
SEC24A	-0.655789	14.5563	2.00456e-05	0.000104862
THOC3	-0.655806	13.9034	9.14406e-06	5.2436e-05
PCNA	-0.656832	14.3859	0.00163027	0.00478296
GFOD1	-0.656964	11.8027	0.00340113	0.00904609
FARSA	-0.657119	14.7432	4.80968e-07	4.36233e-06
STAU2	-0.657292	12.2005	1.83423e-05	9.73949e-05
CCSMST1	-0.657423	11.8487	0.00695013	0.0168549
RAB43	-0.657553	12.4072	8.88464e-07	7.17452e-06
MVD	-0.657785	14.036	0.00201087	0.00574674
UQCR11	-0.658187	11.9286	0.00306457	0.00824788
MRPL17	-0.658218	13.1393	0.000497624	0.00171544
INTS14	-0.658449	11.9752	0.000122663	0.000503254
TMPO	-0.658582	16.955	0.000618067	0.00206295
UCHL3	-0.658777	15.8695	1.475e-05	8.02024e-05
SNAP29	-0.658798	13.9528	1.02305e-06	8.1045e-06
SLC25A20	-0.658804	13.6609	0.000657763	0.0021806
FAM185A	-0.659414	12.9507	9.50294e-05	0.000405333
BAIAP2	-0.660212	13.0069	0.00289043	0.00782214
PPIL1	-0.660355	14.3411	2.47692e-06	1.71039e-05
NOC3L	-0.660596	12.9245	0.000109225	0.000456043
APLP2	-0.660969	11.9472	0.00373089	0.0098079
TOLLIP	-0.660981	15.9855	3.53165e-08	4.50388e-07
RBP5	-0.661112	14.9063	0.036764	0.0708543
CCT5	-0.66175	15.732	1.84618e-07	1.88571e-06
TMED10	-0.66223	17.4	8.39695e-07	6.82978e-06
MAN1B1	-0.662255	13.1384	5.47563e-06	3.36273e-05
TARBP1	-0.662667	12.4247	0.000277552	0.00102442
DNAJC3	-0.662871	14.5389	3.37064e-05	0.000163979
WDR4	-0.662877	12.265	3.65701e-05	0.000176163
PCTP	-0.663509	13.6359	0.000218137	0.000826559
NPM1	-0.663515	17.1748	2.54315e-05	0.000129133
CSE1L	-0.663522	17.3417	6.89691e-07	5.79146e-06
MRPL2	-0.66361	12.542	0.000596479	0.00200149
MRM3	-0.663761	13.2691	0.00042529	0.00149649
ZFPL1	-0.664336	13.3715	1.0052e-06	8.00621e-06
MYORG	-0.66439	13.0714	0.00355997	0.00941933
PRPF3	-0.664418	13.7294	3.52136e-08	4.49725e-07
PALS2	-0.664428	13.833	4.23572e-05	0.000199788
TWF1	-0.664722	13.8745	2.89885e-08	3.81826e-07
SIGMAR1	-0.66482	12.664	3.69237e-05	0.000177286
BOP1	-0.665167	13.3904	0.000241092	0.000903454
LENG8	-0.665637	11.9647	2.06774e-05	0.00010772
SCAF4	-0.665735	13.2757	1.39503e-05	7.6419e-05
NDUFS5	-0.665763	13.9566	9.9485e-05	0.000421284
PGM3	-0.665837	14.1681	2.03195e-06	1.43686e-05
AGPAT5	-0.666209	13.3675	2.81706e-05	0.000140773
CHCHD7	-0.666673	12.2125	0.0140275	0.0309462
COX4I1	-0.66669	16.7594	1.66195e-06	1.21013e-05
REPS2	-0.666759	13.1246	0.00127398	0.0038437
STX10	-0.666989	12.7945	4.51218e-07	4.12215e-06
ABRAXAS1	-0.667197	9.92757	0.0348155	0.0676903
PRPS2	-0.667375	14.0229	0.0027979	0.00761143
SLC27A3	-0.667473	13.6963	0.00449875	0.0115244
OSGEP	-0.667505	15.0141	3.62253e-08	4.60646e-07
PEBP1	-0.667999	18.6873	0.000316189	0.00115209
ATPAF2	-0.668111	13.0808	7.84206e-05	0.000342097
[truncated: 1,407 more rows]

## Sheet: 3. DEGs (LS vs LE)
Gene Symbol	Log2FC	Log2(AveExpr)	P Value	FDR
PI3	5.99043	14.6556	0.000324999	0.000812215
CCL19	4.36412	15.1152	6.8761e-23	3.08064e-21
TIMP3	4.27194	15.4227	1.83512e-17	2.71231e-16
COL21A1	3.96351	15.274	9.54717e-21	2.48111e-19
MYH11	3.85859	15.319	1.073e-24	9.71574e-23
ELN	3.81355	15.5368	3.17981e-27	8.28871e-25
NPNT	3.8	14.6592	3.56896e-28	1.42279e-25
SRPX	3.78012	15.5426	6.9175e-08	2.82547e-07
COL10A1	3.5963	15.4388	9.09347e-13	6.65154e-12
MFAP4	3.53513	14.1222	9.33892e-25	8.73189e-23
EBI3	3.45374	14.5995	1.59661e-22	6.667e-21
FBLN5	3.4485	16.9806	2.42672e-23	1.20662e-21
CHST4	3.42732	13.2843	4.33861e-23	2.06192e-21
TRMT10A	3.38677	12.731	0.00133306	0.00298385
SLPI	3.30699	14.4802	6.70746e-16	7.67255e-15
OLFML1	3.27677	15.0216	2.59559e-20	6.00196e-19
WDPCP	3.21471	15.5406	0.00312501	0.00654717
PODN	3.19018	14.5307	2.3409e-25	2.72114e-23
ATXN1	3.14352	15.0687	1.3093e-09	6.49516e-09
APCS	3.13581	18.034	1.17863e-20	3.00847e-19
ACTG2	3.12287	14.8828	6.1798e-14	5.22701e-13
ASPN	3.07967	16.1436	1.12019e-24	9.85163e-23
PRELP	3.05314	17.4521	3.0326e-28	1.42279e-25
CNN1	3.0158	15.3391	3.44501e-09	1.64177e-08
OLFML3	3.00151	14.4041	1.89393e-22	7.61845e-21
CCL18	2.98047	11.7251	0.00187673	0.00409632
EFEMP1	2.972	16.2902	3.67142e-24	2.52652e-22
HSPB6	2.96949	16.3404	2.22867e-22	8.7539e-21
NTN3	2.96526	12.3392	8.01188e-06	2.49432e-05
LYPD3	2.96296	13.4731	0.00497824	0.0100665
KRT19	2.92545	16.539	5.55927e-22	1.90521e-20
TAGLN	2.90977	17.5225	3.79741e-21	1.05033e-19
DPT	2.89801	16.1335	1.84725e-22	7.53081e-21
KREMEN2	2.87963	13.506	5.62563e-20	1.21893e-18
MZB1	2.86488	15.5314	1.45606e-18	2.52013e-17
LTBP1	2.85256	15.5831	1.63018e-26	2.80457e-24
CRYAB	2.81137	14.8216	2.17817e-26	3.6032e-24
FBLN2	2.7948	14.3514	6.322e-27	1.44048e-24
BGN	2.79339	17.9236	2.23949e-24	1.75128e-22
LTBP2	2.78839	14.7036	2.86965e-16	3.45725e-15
COL5A2	2.70839	15.8262	1.80826e-20	4.38158e-19
DCN	2.68131	16.7843	1.12802e-24	9.85163e-23
GAL3ST4	2.67742	12.585	5.12559e-07	1.87778e-06
VTN	2.66496	19.9979	5.35598e-23	2.49038e-21
MYL9	2.66429	16.073	1.52474e-26	2.6845e-24
LUM	2.64814	18.4352	1.54163e-23	8.39311e-22
ZNF66	2.64256	12.617	0.00139396	0.00311048
CKB	2.63218	14.7745	1.78263e-22	7.33691e-21
FZD7	2.62507	11.3141	0.00774188	0.0150159
YBX2	2.61258	11.6863	0.0241783	0.0421102
COL14A1	2.58001	18.0701	1.1762e-21	3.68976e-20
MGP	2.56766	14.0296	1.19965e-10	6.72712e-10
DPYSL3	2.56405	15.4584	8.18394e-27	1.69289e-24
PDLIM3	2.55726	15.0066	8.53877e-21	2.23934e-19
SBSPON	2.54466	11.9775	2.89162e-14	2.55377e-13
CCN5	2.52995	12.8106	2.34385e-19	4.58223e-18
PKIB	2.47258	13.3781	0.00958574	0.0183237
LTBP4	2.4683	14.9818	5.83923e-22	1.99322e-20
CXCL12	2.44381	15.2905	8.52783e-13	6.24842e-12
EMILIN3	2.44177	13.8863	1.05282e-18	1.86345e-17
MMP23B	2.44055	14.7268	0.000136458	0.000360285
CHL1	2.44052	12.1938	3.54333e-07	1.32406e-06
TPM2	2.44024	15.707	2.68124e-16	3.24385e-15
IGKV3D-20	2.43292	13.7085	2.11875e-06	7.17255e-06
SNCG	2.41423	13.1934	1.41137e-16	1.80664e-15
EFEMP2	2.41393	14.427	1.09102e-24	9.77599e-23
PDLIM7	2.41353	15.6555	1.17416e-25	1.55387e-23
UCHL1	2.40854	13.4322	1.3338e-21	4.11231e-20
COL15A1	2.40438	13.3316	2.27508e-18	3.83729e-17
S100A6	2.39542	16.1998	8.6356e-12	5.58942e-11
OGN	2.3768	16.1071	9.54631e-20	1.98351e-18
CCL21	2.37594	13.2554	3.81342e-12	2.59107e-11
LMCD1	2.36704	14.6401	1.56603e-19	3.18462e-18
THY1	2.36382	16.486	4.55093e-18	7.37234e-17
PTX3	2.36083	13.6618	1.84641e-21	5.57293e-20
AEBP1	2.35311	14.7195	2.16925e-22	8.59905e-21
PLA2G2A	2.34925	12.979	3.55329e-06	1.16974e-05
PRPH	2.33128	14.2654	5.41337e-05	0.000151532
LAMC1	2.33105	16.2909	3.09044e-27	8.28871e-25
DGKB	2.32611	12.7574	9.51633e-09	4.3016e-08
F13A1	2.32571	14.4117	1.4223e-20	3.55657e-19
CSRP2	2.29565	15.1874	8.36362e-24	4.92766e-22
CFHR5	2.28829	14.0514	5.73865e-15	5.68709e-14
CFHR1	2.25055	14.6508	4.46205e-15	4.53159e-14
SLC6A14	2.24497	11.9664	0.00747334	0.0145311
MFAP2	2.24472	17.1014	6.64782e-24	4.05564e-22
MFGE8	2.23081	14.0414	6.25156e-08	2.57547e-07
GAL3ST1	2.22905	12.827	1.4017e-05	4.22771e-05
COL1A1	2.22692	18.9146	5.77182e-20	1.24747e-18
CLU	2.22572	17.9593	2.81564e-24	2.07009e-22
VEGFB	2.22332	11.9228	0.002197	0.00472464
LAMB2	2.19269	16.1994	8.14579e-29	6.37001e-26
COL3A1	2.1814	20.1318	1.27033e-17	1.91372e-16
FLNA	2.17908	18.8855	7.41341e-26	1.02855e-23
HLA-DQA1	2.1784	14.6378	4.73566e-09	2.20912e-08
CLIC5	2.1731	12.8188	1.51996e-09	7.49696e-09
LAMB4	2.16367	12.968	0.000205116	0.000527793
FMOD	2.161	13.9924	1.4248e-16	1.82112e-15
CNTN1	2.15569	12.7186	8.96655e-11	5.10459e-10
LAMB1	2.15407	15.1971	4.93031e-24	3.26513e-22
KRT7	2.14143	17.0907	1.66689e-14	1.52539e-13
H3-3B	2.14091	14.966	3.36925e-06	1.11129e-05
IGF2BP1	2.12626	13.1451	0.00403467	0.0082693
KRT3	2.11671	12.0112	0.0164158	0.0297094
FHL2	2.11128	14.4838	1.83418e-24	1.53181e-22
HSPA12A	2.10955	13.6421	9.49792e-27	1.78212e-24
LAMA5	2.10476	15.3937	5.75737e-30	8.25415e-27
IGHV3OR16-9	2.0981	15.2286	1.58072e-10	8.71627e-10
NID1	2.09115	15.6205	2.45065e-27	6.80015e-25
CTSV	2.08641	12.1016	0.0172326	0.0310829
TPM1	2.08129	17.3914	1.28741e-11	8.19102e-11
MFAP5	2.08046	15.1031	6.15986e-20	1.32468e-18
MYO15B	2.07733	11.3971	3.33745e-06	1.10122e-05
SSC5D	2.07226	13.807	3.08027e-11	1.86332e-10
MAP1B	2.07067	13.337	5.73298e-24	3.59964e-22
COL5A1	2.06712	16.9716	1.03317e-20	2.66089e-19
APBB1	2.06674	11.7173	3.91781e-06	1.28287e-05
CPA3	2.06	13.6717	3.19039e-10	1.6972e-09
COL1A2	2.04213	19.9419	1.47532e-20	3.66784e-19
MUSTN1	2.03819	13.0298	2.85707e-05	8.28887e-05
GNG2	2.03779	14.6955	2.87754e-12	1.97389e-11
NPY	2.02764	15.2125	1.83726e-07	7.09979e-07
NEXN	2.02489	13.5462	3.78226e-22	1.3613e-20
PRG4	2.02047	15.1313	6.90479e-15	6.74943e-14
ABI3BP	2.01838	13.0948	2.04244e-08	8.89122e-08
TBP	2.00996	9.73985	0.00561503	0.0112118
FBN1	2.00943	18.4655	3.02184e-24	2.16972e-22
SGCD	2.00718	13.8209	5.31328e-23	2.48396e-21
EMILIN1	2.00629	18.2397	8.48829e-24	4.96709e-22
IGHV3-7	2.00503	13.1962	0.00199481	0.0043299
MEGF6	2.00325	13.5594	1.67259e-17	2.48062e-16
LMOD1	1.99778	14.5762	9.80199e-08	3.93085e-07
IGKV3-20	1.99605	14.2883	2.12903e-05	6.27619e-05
ENPP3	1.99419	11.807	0.0204292	0.0361961
SOD3	1.99162	15.1416	1.60914e-17	2.39064e-16
OXCT1	1.98852	12.6593	3.48851e-20	7.81462e-19
SYN2	1.98752	11.3614	1.58456e-06	5.45432e-06
CDH6	1.98506	12.5921	2.71207e-13	2.13442e-12
LXN	1.98153	14.1772	2.19176e-13	1.73127e-12
ANGPTL6	1.9772	16.2228	9.01565e-20	1.88234e-18
SUSD2	1.97536	15.1082	1.79728e-20	4.36729e-19
FLNC	1.96775	13.7583	7.03043e-15	6.86445e-14
ITGA3	1.95483	13.156	3.22349e-20	7.25876e-19
TUBB3	1.94802	13.146	6.4361e-14	5.4331e-13
IGLV1-47	1.94707	15.0414	1.32227e-09	6.55572e-09
CRACD	1.94568	12.0201	9.43356e-13	6.87108e-12
FBLIM1	1.9391	13.087	3.39384e-22	1.23863e-20
MCAM	1.93145	13.5053	3.2598e-23	1.60233e-21
IGHV3-49	1.93022	14.0298	2.90721e-13	2.27344e-12
IGHG2	1.9202	17.629	1.1781e-14	1.11363e-13
GPX3	1.92016	16.1763	2.57429e-20	5.96874e-19
RAC2	1.91903	15.9923	3.20269e-18	5.30819e-17
ISG20	1.91671	12.3121	1.88814e-13	1.4997e-12
TNRC18	1.91438	12.2348	1.62285e-05	4.85219e-05
PALLD	1.91424	14.6327	3.73643e-24	2.55086e-22
DES	1.89384	15.0089	8.12095e-13	5.97574e-12
ANXA3	1.88962	14.8183	5.71199e-24	3.59964e-22
C1orf198	1.88913	14.1396	5.94631e-17	8.04248e-16
CD37	1.88258	13.0947	2.91955e-11	1.77358e-10
TGFB1I1	1.87924	15.2593	1.05605e-23	5.97641e-22
COL6A2	1.87499	19.0016	1.09243e-23	6.10202e-22
UBE2E2	1.85627	10.4165	0.0157675	0.0286566
TNFSF13	1.85516	11.7472	1.0892e-08	4.88495e-08
ARSF	1.85419	12.5303	0.00123367	0.00278384
CTSG	1.85012	16.688	3.92985e-15	4.03396e-14
KCTD12	1.84594	17.0989	8.2657e-27	1.69289e-24
ANXA1	1.84548	17.4894	9.08526e-25	8.58807e-23
NES	1.84533	14.0539	8.35031e-24	4.92766e-22
IL17REL	1.84525	14.1271	1.30678e-07	5.14931e-07
IGKV4-1	1.84003	15.5577	1.74749e-09	8.58474e-09
NIBAN1	1.83905	13.5785	1.33322e-25	1.71169e-23
PPP1R12B	1.83215	12.3658	3.40523e-18	5.60072e-17
COL6A3	1.83213	19.7282	3.39377e-23	1.64933e-21
SIT1	1.83101	11.5579	3.41692e-08	1.44861e-07
CELSR1	1.8278	13.0715	7.32722e-06	2.29529e-05
NFYB	1.82686	13.6684	1.21354e-14	1.14461e-13
IGHE	1.82642	11.7305	3.475e-06	1.14485e-05
CMA1	1.81709	13.3494	3.46563e-13	2.68571e-12
SGCE	1.8155	13.2074	6.86042e-21	1.83271e-19
INHBE	1.81288	17.2052	1.30337e-14	1.21865e-13
HTRA1	1.80794	13.1971	6.30071e-08	2.59324e-07
GZMK	1.79882	13.7905	9.36471e-15	8.95058e-14
C7	1.79471	14.3465	3.05902e-26	4.69887e-24
RASAL3	1.78764	14.0893	9.33992e-21	2.44201e-19
MFSD10	1.78204	12.8834	6.22334e-10	3.1884e-09
VWA1	1.77956	13.8164	4.54297e-22	1.60158e-20
IGKC	1.77504	18.634	7.10148e-15	6.92596e-14
FBLN7	1.77402	12.6616	6.8009e-07	2.46425e-06
ADAMTS4	1.77381	11.7797	0.0302252	0.0515151
TUBB2B	1.7735	12.78	1.13652e-06	4.00784e-06
ANGPTL8	1.77293	14.5547	0.00116567	0.00264917
LECT2	1.77167	11.8419	2.67306e-06	8.9261e-06
PTGDS	1.76783	13.1235	6.42879e-11	3.73147e-10
VWF	1.7658	14.6309	3.29946e-24	2.32557e-22
S100A4	1.76546	17.2074	4.74592e-19	8.79836e-18
EPX	1.7642	14.7317	2.41266e-09	1.16594e-08
CD47	1.7619	12.8462	1.37924e-06	4.7859e-06
IGFBP7	1.75999	15.0922	1.4828e-16	1.88684e-15
PRKG1	1.75482	13.4275	1.46123e-19	2.98562e-18
AGRN	1.74201	15.8752	1.35734e-25	1.71703e-23
STAT4	1.7383	12.4547	1.30569e-18	2.26901e-17
DCK	1.73198	12.6071	1.7538e-15	1.88342e-14
MYOF	1.73128	14.3182	1.37727e-24	1.18473e-22
LAMA4	1.72948	13.6375	1.90013e-24	1.55666e-22
ITIH5	1.71783	12.7417	4.88565e-18	7.84074e-17
GSN	1.71434	17.5051	6.40548e-28	2.29583e-25
SCRN1	1.71253	14.0223	5.40143e-27	1.29064e-24
L1CAM	1.70949	12.2292	0.000472574	0.00114963
ISLR	1.70348	13.7554	9.73059e-17	1.27595e-15
C1QC	1.68722	15.5765	2.60782e-19	5.041e-18
PFKP	1.6837	13.6323	1.75788e-24	1.48248e-22
GSTP1	1.68225	17.0899	9.54178e-22	3.05124e-20
CHST14	1.67901	13.9035	2.25409e-08	9.75848e-08
IGHA1	1.67302	17.5369	1.91916e-11	1.19368e-10
CDH13	1.67118	13.72	2.09774e-12	1.46221e-11
NID2	1.66744	15.2233	1.53374e-23	8.39311e-22
COL6A1	1.66314	18.0365	2.39023e-23	1.19797e-21
PPP1R14A	1.66299	13.2184	4.38131e-20	9.63889e-19
BST1	1.6604	14.9729	3.39208e-22	1.23863e-20
PKM	1.65948	17.3318	1.40794e-24	1.19912e-22
ENO2	1.65844	13.6121	6.57036e-27	1.44918e-24
ANTXR1	1.65804	11.7135	2.25126e-11	1.3882e-10
PCOLCE2	1.65312	12.2593	0.0221446	0.0389069
VIM	1.64907	19.7321	3.38662e-17	4.78353e-16
PAPLN	1.64633	12.6975	1.28169e-25	1.67047e-23
PODXL	1.64313	13.4536	2.81275e-20	6.46933e-19
LSM3	1.63086	14.9323	5.19466e-06	1.66175e-05
SFXN3	1.62984	14.5697	1.08746e-19	2.24325e-18
LTBP3	1.62966	12.7916	1.23318e-17	1.86634e-16
RAB11B	1.62857	13.6717	4.06535e-10	2.13885e-09
TBC1D10C	1.6273	12.6678	1.88683e-15	2.01873e-14
MICAL1	1.62414	13.7699	2.88204e-18	4.79522e-17
ATG4A	1.62361	10.2404	0.0135711	0.0250781
CORO1A	1.62058	16.6254	2.57971e-17	3.73581e-16
CPXM2	1.62053	12.3126	8.9018e-07	3.18127e-06
MEST	1.61717	13.8007	2.35355e-16	2.89632e-15
ITGA7	1.61308	13.0924	8.03624e-10	4.06395e-09
FST	1.61304	12.1421	0.0391727	0.0645401
COL2A1	1.61208	14.9208	3.28774e-09	1.57117e-08
MATN2	1.6102	13.6089	3.84039e-20	8.53619e-19
RTN1	1.60986	12.3672	5.23857e-13	3.95629e-12
ANXA2	1.60977	17.9524	4.02133e-16	4.70632e-15
H1-5	1.60608	17.9493	2.078e-11	1.28689e-10
WIPF1	1.60272	13.7495	1.05376e-15	1.1651e-14
ADAM7	1.60066	12.5931	0.00220771	0.00474531
LYZ	1.59977	17.3192	2.69633e-11	1.64378e-10
TNXB	1.59751	17.1741	3.50163e-19	6.62e-18
MYADM	1.59483	14.0639	7.75495e-19	1.41631e-17
IGF2BP2	1.59388	12.4961	2.4337e-16	2.98215e-15
SYNPO2	1.59355	13.7136	1.16937e-20	2.99374e-19
VCAN	1.59224	14.4983	6.43337e-11	3.73162e-10
FHL1	1.59024	16.2758	1.43769e-17	2.15078e-16
MNDA	1.58934	14.7748	3.54488e-14	3.11154e-13
PLAC9	1.58475	13.4184	2.00683e-19	4.00528e-18
EMID1	1.58469	13.7417	1.04946e-07	4.18909e-07
IGF2	1.58101	12.6617	6.93305e-08	2.83048e-07
PRG2	1.57872	14.1318	1.41523e-10	7.86932e-10
NRIP2	1.57773	12.6407	3.9769e-11	2.36579e-10
ADGRE5	1.57751	13.6043	1.38868e-20	3.50784e-19
IGKV3D-15	1.57663	12.8884	0.00329839	0.00687325
HRC	1.57264	13.4766	4.12335e-11	2.44446e-10
GLIPR2	1.5726	14.7547	2.06073e-18	3.48945e-17
PLP2	1.56848	13.0296	9.56801e-18	1.47763e-16
FBXL6	1.55967	12.2421	0.0239401	0.0417122
GRAP2	1.55752	12.447	1.67662e-13	1.33787e-12
HMGN4	1.55087	14.2012	2.70196e-17	3.88666e-16
RUNX3	1.54899	13.6955	7.7005e-06	2.40609e-05
PDGFRB	1.54818	13.2408	3.3848e-19	6.42739e-18
PTGES	1.54508	12.8256	0.00702492	0.0137119
C11orf96	1.54336	13.6641	7.32732e-13	5.43358e-12
PLAT	1.54142	12.4231	8.57796e-08	3.46421e-07
MRC2	1.53909	14.4931	2.81591e-22	1.06707e-20
CD44	1.53811	15.3613	1.71348e-19	3.46808e-18
HDGFL3	1.53714	12.8606	3.38713e-16	4.01877e-15
SPON2	1.53671	11.9038	0.000862853	0.00200873
LBH	1.53526	11.941	1.63709e-12	1.15523e-11
NAA80	1.53417	9.39381	0.02596	0.0449312
ZAP70	1.53195	13.3957	1.34923e-16	1.73743e-15
CHGB	1.53109	12.5439	0.00162906	0.00359312
ADAMTSL5	1.52757	12.6726	6.25703e-15	6.17236e-14
ADAMTSL1	1.52581	13.2875	7.87109e-07	2.83175e-06
IGHV3OR16-12	1.52528	13.913	1.02019e-08	4.58978e-08
NRF1	1.51946	13.5678	5.72217e-13	4.31395e-12
WAS	1.5169	13.6087	4.71899e-17	6.49484e-16
EHD2	1.51597	16.1404	6.36345e-27	1.44048e-24
TOMM20	1.51416	11.6944	0.047235	0.0762461
ISYNA1	1.5136	15.5477	9.51471e-19	1.70868e-17
ANGPTL2	1.51152	13.5575	5.19723e-06	1.66195e-05
MMRN1	1.50982	12.7544	2.79554e-17	3.99456e-16
ZC2HC1A	1.50912	12.4271	3.4311e-12	2.34055e-11
COL4A2	1.50907	17.4049	3.76605e-19	7.05786e-18
RRAS	1.50786	14.9515	2.62361e-24	1.97968e-22
SH3KBP1	1.50759	13.8591	5.91863e-21	1.591e-19
GPC4	1.50662	12.4666	8.36703e-11	4.78227e-10
ANK3	1.50194	14.2072	7.44601e-25	7.36214e-23
IGHM	1.49931	16.1219	1.27647e-14	1.1961e-13
CAVIN3	1.49805	13.9143	1.06977e-16	1.39216e-15
ATP2A3	1.49231	13.348	1.74332e-19	3.51196e-18
MYO1G	1.49223	13.7952	6.21209e-17	8.36251e-16
FABP5	1.49174	14.9826	2.54041e-11	1.55756e-10
BBS2	1.49131	10.2656	2.90688e-05	8.41917e-05
CD5	1.48303	13.9326	2.17384e-13	1.71869e-12
H2BC1	1.4794	14.7197	9.1588e-16	1.02052e-14
NFASC	1.47785	13.2078	8.36619e-16	9.38278e-15
HID1	1.47565	11.8721	1.47706e-18	2.55134e-17
FBN2	1.47443	13.9467	8.38167e-07	3.00038e-06
IL16	1.47147	15.5147	2.94224e-16	3.52495e-15
RIPOR2	1.46642	10.8672	0.00343508	0.00713045
HLA-DOA	1.46565	12.4539	8.2998e-07	2.97727e-06
DBN1	1.46104	13.2467	1.88069e-18	3.21623e-17
CHST12	1.45288	11.6954	0.0213923	0.0376929
TNS1	1.45069	16.7577	2.38575e-26	3.87212e-24
PRAF2	1.44729	13.2651	4.26985e-13	3.25614e-12
ASNS	1.44657	11.7612	9.98807e-15	9.50414e-14
HSPA2	1.44421	15.25	2.53817e-16	3.09254e-15
SOAT2	1.44078	12.4535	0.0449923	0.073051
CAPG	1.43998	16.0308	2.16709e-12	1.50576e-11
LRRC17	1.43892	12.7686	0.0407911	0.0669627
MECP2	1.43817	14.8133	1.44489e-21	4.40742e-20
BCL2	1.43758	12.1724	1.09116e-07	4.33742e-07
RNASE4	1.43429	12.6833	1.67399e-13	1.33702e-12
NPR3	1.42853	12.2949	2.61896e-06	8.75556e-06
HLA-DQB1	1.42809	14.5744	6.81423e-12	4.46428e-11
CAVIN1	1.42169	16.3385	1.21681e-21	3.79238e-20
PARD6G	1.42117	14.1861	1.0661e-06	3.76771e-06
RRAD	1.41917	13.2311	0.000231514	0.000591472
EPB41L1	1.41838	13.4831	2.17711e-18	3.67927e-17
NOS2	1.4171	12.1152	0.0364649	0.0606713
KANK4	1.41503	10.5343	0.00256726	0.00545003
SLC12A2	1.41331	12.9471	8.70743e-17	1.15056e-15
IGHA2	1.41066	14.2068	4.09668e-06	1.33496e-05
NQO1	1.406	13.431	5.5589e-05	0.000155302
HMGXB4	1.40584	8.77467	8.92217e-05	0.000241804
RCN3	1.4055	14.4719	6.46375e-13	4.82649e-12
VCL	1.40282	17.251	7.15851e-21	1.90642e-19
MAFF	1.40071	10.9903	1.10759e-07	4.39461e-07
ATXN7L3	1.40066	9.72179	0.0199686	0.0355337
MYH10	1.39669	16.7063	7.24587e-22	2.40653e-20
S100A7L2	1.39511	13.435	0.00248691	0.00530566
GSTM2	1.3942	13.6115	1.38473e-13	1.1153e-12
H1-10	1.39396	16.5755	2.02737e-14	1.8338e-13
LDHB	1.39318	16.3966	8.25518e-19	1.49812e-17
LSP1	1.39279	13.9704	5.31999e-16	6.15916e-15
SEPTIN8	1.39247	14.2003	7.9573e-22	2.59275e-20
TRAF3IP3	1.39106	11.9474	6.87139e-11	3.97496e-10
PECAM1	1.38547	13.6555	9.29958e-16	1.0344e-14
SNTB2	1.38461	14.5478	2.25342e-27	6.50705e-25
WT1	1.37953	15.6776	0.0461707	0.0747666
GNAZ	1.37728	12.7197	0.0423087	0.0691112
ICAM3	1.3741	12.7725	2.53761e-11	1.55695e-10
CYBRD1	1.37383	14.1984	8.34862e-12	5.42408e-11
IGHG4	1.37315	15.9878	2.18141e-10	1.18239e-09
NGFR	1.3705	13.8445	8.8946e-15	8.5202e-14
CD6	1.36777	12.0397	2.16465e-08	9.40422e-08
SPP2	1.36729	13.3732	1.58466e-08	6.96184e-08
CSRP1	1.36706	17.1808	1.02511e-18	1.81815e-17
SEPTIN1	1.36539	13.3371	6.15885e-14	5.21441e-13
AOC3	1.36472	18.501	2.58939e-17	3.74352e-16
PHLDB1	1.36302	13.7779	4.17649e-16	4.88127e-15
PTPRCAP	1.36077	13.0932	8.08489e-13	5.9543e-12
PCOLCE	1.36049	13.5629	2.99705e-17	4.26832e-16
FKBP10	1.36001	14.3163	3.68827e-13	2.84798e-12
IGHG1	1.35914	20.0146	1.15217e-11	7.35778e-11
SMARCD3	1.35498	11.5126	0.000333017	0.000830777
LCK	1.35096	13.1502	5.22632e-10	2.71151e-09
CNN2	1.34952	15.4739	7.5395e-18	1.18565e-16
CLEC3B	1.34811	14.8912	7.41464e-14	6.19832e-13
BCAM	1.34735	15.5989	7.35984e-20	1.55934e-18
MOXD1	1.3452	13.1838	1.65346e-05	4.93856e-05
ANK2	1.34137	12.9482	3.77883e-13	2.91268e-12
ADIPOQ	1.33961	12.1238	2.92055e-06	9.70357e-06
HK1	1.33818	15.2395	3.02627e-22	1.13182e-20
TPPP3	1.33817	13.2168	5.08886e-07	1.86592e-06
RNASE3	1.3357	15.3529	2.11828e-07	8.14547e-07
SGCB	1.33447	12.6131	1.79667e-16	2.24637e-15
DEFA5	1.33432	13.7127	0.033564	0.0564562
TGFBI	1.33298	18.2677	3.76224e-16	4.42115e-15
COL8A1	1.3299	13.1642	0.0141063	0.0259555
ATP7A	1.3285	10.507	0.00595304	0.0118209
ITGB4	1.3275	13.6257	3.71488e-09	1.75869e-08
HMCN1	1.32682	13.2384	5.18653e-09	2.40899e-08
ENDOD1	1.32566	13.4573	7.65787e-23	3.3781e-21
CLIC6	1.3252	12.061	6.44135e-13	4.81395e-12
LGALS3	1.32344	16.0795	4.3296e-12	2.92333e-11
PTPRG	1.31968	13.1236	1.93658e-18	3.30526e-17
TMEM51	1.31941	11.4802	8.69663e-06	2.69483e-05
S100A11	1.3185	17.0063	8.65028e-16	9.68876e-15
MSL2	1.3184	12.4504	0.0230689	0.0403331
PTPRC	1.31609	15.8468	1.89502e-16	2.35904e-15
CD248	1.31444	12.6382	5.94333e-14	5.04684e-13
CRIP2	1.3136	16.3785	3.00252e-16	3.59217e-15
FBLN1	1.3119	16.3807	7.93609e-16	8.94708e-15
SERPINB9	1.30722	15.779	4.69431e-22	1.64818e-20
LMNB2	1.29976	16.6644	9.95557e-25	9.20837e-23
RCC2	1.29946	13.9755	3.52374e-16	4.16363e-15
THSD4	1.29831	13.0251	8.92467e-20	1.86788e-18
SERPINB7	1.29765	13.1039	5.7349e-07	2.09387e-06
CD8A	1.29738	13.4569	3.4325e-10	1.81925e-09
DR1	1.29501	15.0401	4.81147e-11	2.83175e-10
SERPINF1	1.29372	14.6854	1.68964e-14	1.54292e-13
GPC6	1.29327	13.7525	3.94702e-14	3.43299e-13
ENPP6	1.29241	11.9091	0.048368	0.0778413
ARL6IP6	1.29222	12.6028	1.77996e-05	5.29067e-05
C4B_2	1.2907	14.6412	3.55703e-08	1.50579e-07
SLC25A24	1.28739	14.4112	8.68278e-20	1.82169e-18
RPIA	1.28672	12.8575	2.40671e-15	2.52778e-14
CRACR2B	1.28505	10.2423	0.00884911	0.0170101
C9	1.28465	15.5326	3.13776e-11	1.89543e-10
ADAMTSL3	1.28421	12.6185	9.87904e-07	3.50431e-06
PCYOX1L	1.28366	12.1472	3.55671e-05	0.000101881
ADGRA2	1.28183	12.8878	2.36894e-10	1.27839e-09
DHX40	1.2817	11.6398	3.62874e-10	1.91617e-09
INHBB	1.27808	11.5988	0.00390215	0.00801679
STK4	1.27152	13.5074	7.75745e-13	5.73279e-12
TMED3	1.27133	12.05	3.23811e-11	1.95004e-10
STING1	1.26974	13.3191	7.73011e-11	4.43001e-10
IGFBP3	1.26961	13.3703	6.52003e-13	4.86008e-12
HSPG2	1.26741	17.7912	1.40502e-21	4.31641e-20
IGLV4-69	1.26735	13.9582	0.049454	0.0793514
RBPJ	1.26596	12.2214	6.55427e-14	5.52602e-13
BAG3	1.26495	13.5615	1.76913e-21	5.35847e-20
ARHGDIB	1.26477	15.8065	2.87012e-11	1.74602e-10
C8G	1.26336	14.9611	1.17424e-16	1.51893e-15
MAPT	1.25945	12.5463	0.000289794	0.000729746
CD1C	1.25695	11.3925	0.00170796	0.00375271
ITPR1	1.25694	12.7897	2.77377e-14	2.45473e-13
MARCKS	1.25472	15.4337	3.29223e-12	2.25117e-11
CIRBP	1.2507	14.8179	1.5777e-08	6.93478e-08
SH3BGRL	1.24979	15.8131	3.46585e-18	5.68955e-17
CD99	1.24901	14.9287	8.41729e-05	0.000228842
HBG1	1.24859	14.238	8.80222e-05	0.000238854
PGM5	1.24801	14.3214	8.70602e-16	9.73852e-15
LAMA2	1.2478	14.1382	2.91796e-14	2.57439e-13
CDC42EP5	1.24624	13.6568	2.31743e-07	8.86766e-07
LCP1	1.24542	18.0943	1.50924e-14	1.38999e-13
CRIP1	1.24399	13.4606	0.000686193	0.00162116
HMGB2	1.24298	17.2244	3.75176e-18	6.12384e-17
TAGLN2	1.24192	17.8684	5.15956e-17	7.06729e-16
GJB2	1.23892	11.565	0.0282366	0.0484813
IRAG1	1.23734	12.6174	7.31127e-06	2.29113e-05
FYB1	1.23497	13.0309	1.48592e-12	1.05723e-11
CFH	1.23326	16.3769	9.5435e-19	1.71027e-17
PROCR	1.22825	14.1142	4.01643e-12	2.72042e-11
CD3E	1.22588	11.9187	7.89764e-07	2.84011e-06
TINAGL1	1.22529	15.9706	2.67038e-17	3.85413e-16
KATNAL2	1.22336	16.6472	0.00323898	0.00676419
CALD1	1.22322	17.0191	3.05939e-11	1.85461e-10
STMN1	1.22058	14.2198	1.04175e-14	9.89085e-14
HMGA1	1.22016	13.3089	4.64312e-11	2.73938e-10
NOTCH3	1.21872	12.8111	3.39062e-08	1.43888e-07
SPIN1	1.21803	12.561	0.0128358	0.0238629
ITM2C	1.21777	11.8768	0.0291285	0.0498237
GUCY1A1	1.21692	12.7448	2.15592e-14	1.93757e-13
SRI	1.21691	15.3912	1.87256e-21	5.61245e-20
SMTN	1.215	12.6665	3.66261e-11	2.18638e-10
AMPD3	1.21481	12.6987	4.3063e-17	5.97464e-16
DPYSL2	1.2134	16.7356	2.67257e-20	6.16339e-19
INHBC	1.20881	13.6471	1.6427e-11	1.03143e-10
PLEKHG2	1.20677	10.5487	0.0234225	0.0409022
PFKM	1.20522	14.0853	2.68213e-26	4.27254e-24
SCGN	1.20308	13.0275	9.60864e-08	3.85511e-07
MYOZ1	1.20234	11.7003	0.0168885	0.0305007
CHST13	1.2004	14.0372	1.12474e-13	9.18808e-13
DGKA	1.19868	13.1519	4.48738e-11	2.65295e-10
IKZF3	1.19791	12.0036	8.71617e-05	0.000236594
C4A	1.19739	14.8486	1.74856e-10	9.58035e-10
GSTM3	1.19675	14.6226	3.65923e-11	2.18638e-10
FERMT1	1.19634	12.2228	0.000286944	0.000722991
CELF2	1.19204	12.6194	3.76742e-17	5.27807e-16
PRNP	1.19021	13.135	7.66669e-19	1.40317e-17
ARHGAP45	1.18823	13.6546	5.67479e-15	5.6433e-14
RNASEH2A	1.1872	12.2339	2.27367e-12	1.57473e-11
DPYSL4	1.18718	12.1912	1.94169e-08	8.46979e-08
CD2	1.18553	11.2267	0.000789131	0.00184811
ACSS1	1.18447	13.5733	8.91014e-18	1.39102e-16
SEPTIN11	1.18417	14.7009	1.18326e-19	2.42921e-18
ITGAL	1.18224	13.3344	1.60929e-14	1.47896e-13
PLVAP	1.18138	12.8877	3.92444e-15	4.03396e-14
CYTH3	1.18065	12.6522	0.00914681	0.0175275
YBX3	1.17954	13.2531	3.22144e-10	1.7116e-09
CD247	1.17856	13.0917	1.81898e-07	7.03232e-07
G6PD	1.17848	15.3435	3.26491e-21	9.17803e-20
A2M	1.17693	17.7608	5.95905e-10	3.06761e-09
SYDE1	1.17563	12.0266	5.93119e-15	5.87113e-14
CFP	1.17493	13.3135	3.69505e-22	1.3355e-20
S100A10	1.17485	16.0463	1.19537e-14	1.12871e-13
ZNHIT6	1.17376	10.9913	0.0274661	0.0472715
SH2D1A	1.17145	11.7095	1.45563e-08	6.4311e-08
QSOX1	1.17131	13.848	4.69624e-18	7.56499e-17
ARMCX2	1.17093	11.0254	1.36402e-09	6.74713e-09
SELENOM	1.17049	12.921	4.80766e-16	5.58858e-15
HLA-A	1.16912	16.456	6.32164e-05	0.000175246
CACNA2D1	1.16855	14.1697	1.01821e-20	2.63021e-19
CD55	1.16837	13.251	7.6755e-08	3.1129e-07
SLFN5	1.1677	13.0118	9.88278e-16	1.0941e-14
TACSTD2	1.16682	12.9022	2.12096e-06	7.17711e-06
C1QB	1.16328	14.3992	1.33118e-14	1.24061e-13
CPZ	1.16298	14.107	0.00276763	0.00584512
FHL3	1.16194	13.714	7.11606e-16	8.0755e-15
IDO1	1.16193	11.9378	0.00211702	0.00456979
ALOX5AP	1.16174	12.475	0.00574171	0.0114356
MEIS1	1.16142	11.7583	0.0222646	0.0390777
ZMYM2	1.1604	11.2604	0.000145442	0.00038248
IGHG3	1.1602	16.6875	2.51852e-06	8.43625e-06
IGHV3-64D	1.15949	13.7775	0.000205794	0.000529379
MLPH	1.15923	11.4994	0.0198685	0.0353628
LIMS1	1.15751	15.1703	1.23315e-21	3.82945e-20
SEPTIN4	1.15619	13.7447	1.77966e-22	7.33691e-21
DPY30	1.1543	13.6313	0.000497933	0.00120383
COLEC11	1.1535	13.5422	2.50038e-10	1.34511e-09
PLXDC2	1.15308	12.4891	1.48723e-12	1.05729e-11
SERPIND1	1.15308	14.2375	1.1554e-15	1.27257e-14
CD27	1.15024	11.9158	0.0137077	0.0252979
TAX1BP3	1.14891	14.257	2.9292e-06	9.72856e-06
ARPC4	1.14696	17.0128	5.55511e-06	1.76589e-05
KANK2	1.14599	15.0685	1.84619e-22	7.53081e-21
RNASEH2C	1.14471	12.9989	5.88486e-14	5.00708e-13
SASH3	1.14295	13.4876	7.41065e-14	6.19832e-13
TMOD1	1.14244	13.5336	9.92618e-13	7.21766e-12
PDE3A	1.14172	12.1824	3.10848e-09	1.48882e-08
ANXA4	1.14164	18.3825	1.43834e-16	1.8357e-15
ZNF512	1.13947	13.1224	6.70378e-24	4.06098e-22
GZMM	1.13886	12.7432	6.1522e-10	3.15571e-09
BANF1	1.1377	16.5286	2.50485e-07	9.53818e-07
KRT85	1.137	13.0051	0.000256505	0.000650105
HLA-DPB1	1.13674	14.541	7.94955e-10	4.02484e-09
CTNND2	1.13529	10.9044	0.0445535	0.0723932
CRLF3	1.13512	12.3336	2.2918e-14	2.05141e-13
JAG1	1.13439	10.8768	0.0152699	0.0278169
COL12A1	1.13239	15.3063	5.53163e-11	3.21942e-10
TGFB1	1.13206	12.5795	3.9566e-11	2.35534e-10
THBS3	1.13118	12.0007	9.05089e-06	2.79755e-05
GINM1	1.12692	13.2806	0.00185241	0.00404838
RALYL	1.1257	15.8025	8.9675e-08	3.60966e-07
WDR47	1.12569	11.089	1.59433e-08	7.00073e-08
GPD1L	1.12352	13.2474	9.53688e-22	3.05124e-20
MYLK	1.12347	15.7097	3.41926e-19	6.47852e-18
EVL	1.123	14.3298	6.02083e-16	6.94252e-15
CA1	1.12189	17.0088	1.82535e-08	7.98253e-08
FGB	1.12188	17.2226	1.63657e-11	1.02908e-10
NEDD1	1.11944	10.7437	1.63021e-07	6.33668e-07
ITIH3	1.11934	14.193	1.75767e-11	1.0996e-10
PAMR1	1.11826	11.7294	0.00446633	0.00908689
DOCK2	1.11757	13.9781	1.19563e-15	1.31184e-14
SLC2A1	1.11751	14.3195	4.08652e-07	1.51453e-06
AKT3	1.11735	9.18463	0.0173915	0.0313301
IGHV1OR15-1	1.11696	14.6211	1.57007e-08	6.90479e-08
CNNM4	1.11517	11.2105	0.00146187	0.0032505
NIBAN2	1.11516	15.4679	1.83136e-20	4.4251e-19
PTPRS	1.11482	12.5975	2.13124e-07	8.18802e-07
STXBP1	1.11304	12.533	5.47162e-14	4.66933e-13
APOA1	1.113	18.9474	1.15355e-08	5.15471e-08
OFD1	1.11284	10.6765	8.22271e-05	0.000223835
GLIPR1	1.11234	11.0844	0.000275419	0.000695175
DBH	1.1122	12.2049	2.48862e-09	1.2013e-08
SYNM	1.11165	13.4206	9.99493e-13	7.26152e-12
CWC25	1.10993	12.4448	7.26443e-08	2.95315e-07
SLC5A1	1.10888	11.1513	0.0177395	0.0319237
KIRREL1	1.10864	11.9748	1.04732e-13	8.5882e-13
RASSF2	1.10807	11.7069	3.29763e-09	1.57503e-08
UNC13D	1.10783	13.2481	3.03888e-11	1.84347e-10
FMNL1	1.10758	13.6314	9.93967e-14	8.16629e-13
FOXO1	1.10687	12.0685	1.05974e-11	6.79568e-11
HYDIN	1.10634	12.8125	0.00253082	0.00538331
LAMC3	1.10571	13.4912	1.10092e-08	4.93493e-08
PTPRE	1.10547	13.2214	4.83025e-14	4.14255e-13
PNMA8B	1.10456	10.6771	7.09685e-05	0.000195226
PALM	1.10393	13.4107	7.64679e-16	8.65495e-15
PTP4A3	1.1019	10.3484	0.0356975	0.0596137
NEDD8	1.10175	13.7457	2.39474e-11	1.4714e-10
CARD11	1.10166	12.0056	8.90797e-05	0.000241495
PTK2B	1.10075	12.6348	1.23454e-17	1.86634e-16
HEPH	1.09991	12.0836	5.47857e-07	2.00283e-06
EVA1B	1.09943	10.5526	1.34654e-08	5.97985e-08
SYNGR1	1.09871	12.3495	0.022334	0.0391836
GPRIN3	1.09852	11.2519	8.42082e-11	4.80982e-10
TES	1.09737	13.9981	2.27117e-16	2.80699e-15
CDKN1B	1.09666	12.1711	1.76561e-11	1.10377e-10
MAP2	1.095	12.9521	1.0359e-17	1.59121e-16
SLC1A5	1.09351	12.1461	6.40158e-12	4.21641e-11
H4-16	1.09189	21.3981	1.34632e-17	2.0176e-16
S100A13	1.09036	15.044	4.93685e-09	2.29923e-08
TPM4	1.09005	17.1696	1.5294e-08	6.74663e-08
COL4A1	1.08917	16.7454	6.57649e-15	6.46526e-14
NRBP1	1.08785	13.3017	3.25071e-22	1.20011e-20
EPB41L2	1.08549	15.368	3.40675e-22	1.23863e-20
ZC3HAV1L	1.0847	13.0959	2.9258e-13	2.2859e-12
MYL6	1.08345	18.3077	6.15768e-20	1.32468e-18
EP300	1.08288	11.8269	0.00510003	0.0102776
ADD1	1.08085	14.932	3.12858e-21	8.95014e-20
ZNF185	1.08047	10.8733	3.72485e-08	1.57296e-07
RCSD1	1.07995	12.4988	3.77607e-14	3.30435e-13
PTGIS	1.07917	15.075	3.30571e-10	1.75313e-09
ILK	1.07857	16.5684	1.29444e-17	1.94664e-16
COL16A1	1.07847	13.2158	0.00474949	0.00962656
IGHV1-18	1.07777	11.3434	4.0196e-08	1.68996e-07
H1-1	1.07744	11.9504	3.90205e-08	1.64456e-07
CLEC12A	1.077	10.238	0.0405855	0.0666379
SPON1	1.07635	13.1061	1.8422e-12	1.29149e-11
ALOX5	1.07629	12.9674	1.22674e-17	1.86109e-16
AKAP12	1.07599	14.0154	4.05659e-15	4.1492e-14
CD93	1.0758	13.4991	5.73069e-15	5.68574e-14
ART4	1.07577	12.0496	2.21479e-11	1.36865e-10
IGHV3-13	1.07437	12.9043	6.15454e-08	2.53672e-07
TUBB6	1.07135	14.2582	3.48363e-16	4.1219e-15
FERMT3	1.06966	15.4796	2.74872e-13	2.15734e-12
TXNIP	1.06855	11.9567	2.00585e-06	6.81181e-06
IFI16	1.06828	14.0819	1.51747e-15	1.64607e-14
CNRIP1	1.06802	12.165	1.08301e-11	6.93156e-11
SBSN	1.06659	13.2059	0.00119419	0.00270753
CHST7	1.06216	11.9855	4.33587e-07	1.60211e-06
SEPTIN5	1.06086	12.9131	7.06367e-08	2.87697e-07
IRF4	1.06076	11.0645	5.00676e-05	0.000140838
CAV1	1.05998	13.8375	1.48887e-12	1.05758e-11
IGLV8-61	1.05982	12.681	0.00379124	0.00780571
CA3	1.05946	12.7393	4.4716e-08	1.86813e-07
IGLV2-18	1.05916	12.6989	3.96441e-08	1.66921e-07
WNT4	1.05906	13.3564	0.0395788	0.0650721
DOK2	1.05828	13.4601	2.49957e-12	1.72286e-11
SPATA5L1	1.05807	15.9928	1.04523e-06	3.697e-06
BCL7C	1.05751	12.8737	0.00022207	0.000568187
NCK2	1.0573	13.5133	3.25463e-21	9.17803e-20
RECK	1.05451	13.3821	6.98336e-18	1.10424e-16
GNA14	1.05393	13.1523	6.4207e-15	6.32656e-14
AMBP	1.0538	16.9208	2.58709e-14	2.30136e-13
CD59	1.0537	14.501	2.93546e-14	2.58717e-13
ABLIM2	1.053	11.9639	9.95337e-15	9.4816e-14
GGT5	1.05249	17.5316	5.69324e-15	5.65511e-14
LAMA3	1.05143	13.4772	7.01974e-05	0.000193228
ITGA6	1.0491	13.3279	2.48613e-16	3.03343e-15
SLC2A14	1.04832	12.5794	0.0010042	0.0023078
SLC9B2	1.04693	10.6132	0.0250262	0.0434374
NXN	1.04664	13.1012	1.21902e-14	1.14726e-13
IGHV5-51	1.04616	13.6205	4.03344e-13	3.09506e-12
SH3BP1	1.04501	13.101	3.86074e-12	2.61909e-11
PTMA	1.04444	11.1396	2.59404e-05	7.56661e-05
DENND1C	1.04331	12.4632	5.2675e-06	1.68005e-05
ACAP1	1.04022	13.0882	7.0984e-10	3.61304e-09
GLS	1.04005	13.033	4.03029e-20	8.93519e-19
ACYP1	1.03887	12.5612	5.70473e-16	6.59571e-15
HP1BP3	1.03833	17.2941	1.24341e-14	1.16766e-13
S100P	1.03831	12.0638	0.00140213	0.00312787
APOA4	1.03749	15.0333	7.23691e-11	4.1668e-10
SH3BGRL3	1.03697	16.421	2.26288e-10	1.225e-09
CBFB	1.03684	13.524	2.29895e-11	1.41456e-10
SNX20	1.03603	11.7028	0.000294458	0.000740838
ARHGAP25	1.03547	13.8623	9.60178e-13	6.98769e-12
RAB8B	1.03459	14.8078	4.80393e-10	2.50555e-09
E2F3	1.0321	9.07497	0.0450278	0.0730948
MYEF2	1.03062	13.2511	1.29419e-07	5.10436e-07
GSTM5	1.02853	12.3957	0.00515255	0.0103678
JCHAIN	1.0278	14.897	1.20247e-07	4.75351e-07
LCN2	1.02742	14.0185	4.77623e-06	1.53819e-05
VAMP2	1.02554	13.1673	4.9993e-09	2.3258e-08
NRP2	1.0245	12.597	0.0430558	0.0702115
MVP	1.02395	16.149	4.68545e-12	3.14386e-11
ITGA9	1.02384	13.6407	4.31447e-15	4.39208e-14
CYB5R2	1.02219	12.772	6.55569e-11	3.8e-10
PPP1R12A	1.02205	14.1448	3.41263e-22	1.23863e-20
CHSY1	1.02196	10.2622	6.82692e-05	0.000188403
ITGB2	1.02113	14.8251	9.48728e-12	6.11308e-11
FLG2	1.01941	13.1757	0.0020042	0.00434699
ANKRD22	1.01795	12.0584	0.00761457	0.0147957
NCAPG2	1.01794	10.1229	0.0324293	0.0548049
PDK1	1.01757	13.4126	7.53353e-15	7.30591e-14
ZYX	1.0171	16.0573	5.45583e-15	5.44443e-14
SEPTIN2	1.0165	16.2747	3.18116e-20	7.18224e-19
KCNAB2	1.0155	13.5124	7.422e-10	3.76661e-09
IGHV3-43	1.01396	13.3504	2.9514e-07	1.11547e-06
LILRA6	1.01129	11.1875	0.00540687	0.0108238
PYGO2	1.00991	11.4105	6.03606e-06	1.91031e-05
CALB2	1.00968	12.8568	0.0111497	0.0210282
ENTPD1	1.00903	13.8454	4.01147e-14	3.48552e-13
C8B	1.00902	14.6799	1.35163e-16	1.73792e-15
PLEKHA2	1.00877	13.0841	2.86835e-16	3.45725e-15
ATP1B3	1.0087	13.1893	3.7902e-06	1.24345e-05
MACROH2A2	1.0087	13.8064	9.77767e-11	5.54068e-10
SYPL1	1.00839	14.513	6.63183e-05	0.000183431
PFN2	1.00815	13.7263	9.67681e-07	3.43807e-06
EMILIN2	1.00758	13.2686	2.26297e-11	1.39442e-10
ADAM9	1.00518	9.23122	0.00118203	0.00268281
HPX	1.00462	17.3106	3.15686e-10	1.6804e-09
MIDEAS	1.00439	11.4457	1.48076e-11	9.36582e-11
PPP2CA	1.00373	13.1142	2.04597e-09	9.97699e-09
KRTAP13-4	1.00126	11.4216	0.0294198	0.0502819
PLEKHO2	0.999688	14.0449	2.8204e-13	2.21122e-12
ALDOA	0.999404	17.9142	3.32641e-18	5.49209e-17
HLA-DQA2	0.998984	12.5116	6.24402e-05	0.000173206
CBR3	0.99897	13.227	1.04473e-12	7.5646e-12
SELL	0.997915	11.1448	0.000553302	0.00132688
CLIC1	0.997319	16.698	5.39899e-17	7.34843e-16
LRRC32	0.9964	12.5535	3.7598e-13	2.90061e-12
RAB11FIP1	0.996293	11.7731	1.70081e-08	7.45308e-08
PTPRA	0.993443	13.6267	1.67991e-14	1.53567e-13
CYFIP2	0.993088	11.9039	8.05261e-13	5.93561e-12
LPXN	0.992674	13.1826	9.04542e-14	7.46009e-13
ODF2	0.990444	11.5544	1.15186e-06	4.04752e-06
EPCAM	0.989441	12.1876	5.29563e-06	1.68777e-05
MAPK3	0.989399	13.6889	5.54924e-19	1.02215e-17
TRIP10	0.989136	13.4689	2.69212e-14	2.38492e-13
COMP	0.987956	11.1135	0.000525959	0.00126518
AFAP1	0.987943	11.9579	0.000170477	0.000444106
DOCK10	0.987818	13.324	4.56266e-13	3.47328e-12
PSIP1	0.987792	14.6404	2.10964e-15	2.23486e-14
B3GALT6	0.986049	11.6836	1.86608e-08	8.15653e-08
ALB	0.985934	19.7343	5.12735e-09	2.38279e-08
GUCY1B1	0.985596	13.462	2.8225e-13	2.21122e-12
TMEM97	0.985512	12.6384	0.00188017	0.00410175
PRG3	0.984928	12.9719	0.000103324	0.000277143
TMSB4X	0.984761	15.2261	0.000251066	0.000637636
CAPS	0.984298	13.2502	0.000882546	0.00205069
CCDC12	0.984055	12.1743	1.67379e-07	6.48558e-07
SMARCE1	0.982782	13.3878	2.36664e-16	2.90827e-15
MXRA7	0.982528	12.7081	0.000228587	0.000584167
SYK	0.981258	13.5823	3.33153e-12	2.27624e-11
EGFL7	0.979879	13.865	8.39074e-14	6.9669e-13
LIPC	0.979621	14.1129	6.84499e-06	2.1505e-05
IFIT1B	0.978854	14.1284	1.3814e-08	6.12517e-08
RALGAPA1	0.978839	11.3731	1.26518e-06	4.42042e-06
RGS10	0.978598	12.7707	4.58293e-08	1.91092e-07
SEPTIN7	0.978507	16.5471	4.38302e-16	5.10877e-15
ANGPTL4	0.977365	12.3561	1.27961e-05	3.88399e-05
SLC4A1	0.976553	17.7415	2.78468e-06	9.28082e-06
PSTPIP1	0.97446	11.6786	3.9645e-05	0.000112848
EXT1	0.973952	12.6845	0.000323459	0.000808835
LIMK2	0.973816	9.80568	0.0111786	0.0210781
TBC1D1	0.973387	12.6696	2.22649e-15	2.34709e-14
PZP	0.973127	12.6002	0.0280303	0.0481751
SARM1	0.971992	12.5541	8.34751e-10	4.21888e-09
CD74	0.971557	14.564	4.48131e-12	3.02102e-11
PRKCD	0.971538	13.7424	4.02221e-13	3.08961e-12
BCL9L	0.97119	12.8854	0.000598546	0.001429
KLC1	0.971119	14.2814	2.73853e-19	5.26999e-18
LRRK1	0.970752	11.2432	0.00116856	0.00265363
CPB2	0.96743	13.6328	1.51493e-15	1.64538e-14
ZFP2	0.964948	9.0343	0.042804	0.0698407
FOXO3	0.964875	11.6892	0.00178992	0.00391778
ITGB5	0.964782	14.5897	1.49365e-16	1.89504e-15
NFATC1	0.964602	12.4145	1.01906e-05	3.12846e-05
ZNF8	0.963371	10.4641	0.00201628	0.00436769
SCARF2	0.96287	12.3205	8.46867e-12	5.49378e-11
GALNT16	0.962187	11.4111	0.041455	0.0678971
SERPINE2	0.961104	12.4464	1.06715e-08	4.79102e-08
RIOK1	0.95997	10.0865	0.0333411	0.0561583
INPP4A	0.959203	13.216	8.49339e-15	8.16314e-14
IL18	0.958776	13.3258	0.000133285	0.000352557
UFM1	0.957416	15.2309	0.00510089	0.0102776
MYO1D	0.957074	14.6734	1.9749e-20	4.75856e-19
MRGPRF	0.95663	12.6181	1.00437e-09	5.04058e-09
UACA	0.955	13.484	7.48216e-22	2.46596e-20
THEMIS	0.954918	12.8132	8.98907e-06	2.78042e-05
CLEC14A	0.954018	13.0462	3.38208e-11	2.02878e-10
LPCAT4	0.953167	11.7897	0.000299863	0.000753996
DNM1	0.9516	13.2929	1.39605e-06	4.83251e-06
TGM5	0.951105	11.1402	0.00354246	0.00733741
IGLL1	0.950054	13.658	5.34228e-06	1.70138e-05
HACD4	0.948401	10.5641	3.39067e-06	1.11792e-05
WFS1	0.947628	13.6258	4.70267e-15	4.75351e-14
HLA-DPA1	0.946897	15.0448	6.40432e-10	3.27721e-09
TXNL4B	0.946893	11.4233	0.0146599	0.0268479
CDSN	0.945417	13.3089	0.00334403	0.00695991
IGHV4-28	0.944839	12.3215	0.00543192	0.0108706
ARPC5	0.944456	15.8207	1.39954e-10	7.79441e-10
KLF13	0.942141	11.3214	0.000341753	0.000851118
NEU3	0.94026	14.4351	0.0212472	0.0374603
SLFN11	0.939881	11.9571	0.024307	0.0423085
BMPR2	0.939317	11.6851	0.00146255	0.00325086
SH2D2A	0.935751	9.76681	0.0168322	0.0304054
SPTB	0.935738	15.353	1.12158e-07	4.44805e-07
HCLS1	0.935116	15.964	7.24673e-09	3.31576e-08
PEAR1	0.934779	10.8495	2.22811e-06	7.5132e-06
SAMHD1	0.933497	16.9441	5.92758e-14	5.03844e-13
CEP78	0.932825	10.5566	0.00527691	0.0105834
ARHGAP23	0.931427	12.3813	0.0317325	0.0537965
RAB23	0.928034	13.0239	4.02355e-07	1.49183e-06
KRT2	0.92561	16.2814	0.00700417	0.0136807
PARVA	0.925291	14.6635	4.67782e-13	3.55047e-12
APOA2	0.92499	16.1176	2.54123e-06	8.50569e-06
AHNAK	0.9238	17.4782	6.23843e-16	7.15506e-15
IGHV3-35	0.921758	13.3765	0.0063083	0.0124602
C12orf57	0.920262	11.5762	1.93787e-08	8.4574e-08
ENG	0.920021	14.9557	5.56931e-10	2.8825e-09
PTPN7	0.920006	12.5526	1.67372e-06	5.74515e-06
PIGR	0.919221	11.791	0.000322614	0.000806958
IQGAP1	0.918516	16.2187	4.81836e-15	4.85334e-14
MAP4	0.917527	16.2203	1.92716e-16	2.39558e-15
PIK3CD	0.917173	12.8187	5.51089e-10	2.85399e-09
THSD7A	0.917072	13.1044	0.000597097	0.00142594
CYGB	0.916251	14.0649	5.15454e-13	3.89625e-12
HLA-DRA	0.915792	17.4409	9.44677e-08	3.7937e-07
PDGFD	0.914504	13.2242	0.0106653	0.0201765
GUCY1A2	0.91439	12.4922	3.18163e-11	1.91924e-10
FHOD1	0.9139	13.382	7.32944e-17	9.75972e-16
NTM	0.912742	11.1587	0.0172072	0.0310437
IGHV3-72	0.912676	13.5376	2.99472e-06	9.93082e-06
GPATCH11	0.912411	11.3364	6.62582e-08	2.71277e-07
FGG	0.911656	18.0446	4.63943e-09	2.16631e-08
FBXL17	0.910222	8.79748	0.0107285	0.0202794
SUN2	0.910094	13.8682	3.89386e-15	4.01137e-14
SPECC1	0.90986	12.8054	2.95656e-08	1.26466e-07
GPSM3	0.90758	11.5215	5.38767e-06	1.7152e-05
TSC22D4	0.907061	12.7555	4.41933e-14	3.81295e-13
SRSF3	0.905698	15.3318	5.00334e-07	1.83612e-06
FLYWCH2	0.905247	12.3561	1.05925e-07	4.22033e-07
PACS1	0.905237	13.9735	1.2829e-11	8.16843e-11
GPC1	0.905088	13.5411	1.42683e-14	1.32401e-13
GPM6A	0.904313	12.9474	3.05808e-09	1.46549e-08
LLGL1	0.90355	13.4549	7.62061e-16	8.63669e-15
FILIP1L	0.903086	12.0259	3.89174e-05	0.000110887
POLR1F	0.901215	11.7637	0.000662328	0.00156865
DOK3	0.900145	12.7801	5.32658e-09	2.47004e-08
RSU1	0.899662	16.3376	6.74766e-16	7.69559e-15
PHIP	0.898601	12.4743	1.20801e-09	6.02043e-09
ARAP1	0.898488	15.1204	3.75447e-14	3.28879e-13
CCDC102A	0.898267	12.5985	1.58165e-05	4.74218e-05
DOCK8	0.897729	13.6051	1.47835e-14	1.36446e-13
ARHGAP4	0.896966	13.739	6.90787e-16	7.8496e-15
TMSB10	0.89598	13.9895	6.02789e-05	0.000167751
ITGA2	0.895801	12.934	1.40796e-06	4.86985e-06
ARHGEF2	0.895399	13.4099	2.05668e-11	1.27461e-10
DEFA3	0.894475	12.4024	0.0427176	0.0697129
CTDSPL2	0.894377	12.224	1.00965e-08	4.54476e-08
SLC4A7	0.8933	10.6442	1.54637e-06	5.32715e-06
CYRIB	0.892834	15.2761	1.04339e-11	6.69791e-11
CBX1	0.89129	13.0591	1.45502e-14	1.34639e-13
KIF2A	0.891081	13.4553	1.31336e-15	1.43734e-14
HBB	0.890921	20.6779	1.25577e-08	5.59116e-08
GMFG	0.888444	13.4587	4.13921e-09	1.94353e-08
TNS3	0.885628	15.513	2.82034e-15	2.95501e-14
CD38	0.885069	13.6437	9.58469e-12	6.16685e-11
HGF	0.883687	11.4808	1.03617e-07	4.13986e-07
ZNF143	0.883522	11.2141	0.0268563	0.0463612
TRA2A	0.883497	13.9029	1.64567e-12	1.16033e-11
CDC42EP1	0.883242	13.6297	4.89455e-17	6.72107e-16
FGFR2	0.883223	11.0845	0.00695772	0.0136032
C3	0.88226	18.3813	1.09022e-13	8.91456e-13
CAV2	0.882211	13.6743	1.44672e-05	4.35282e-05
KRT1	0.881151	18.4851	0.0361787	0.0603235
RSBN1	0.880956	11.9722	4.62332e-06	1.49398e-05
ANK1	0.880939	14.4509	8.333e-07	2.98544e-06
ELF1	0.880783	12.6033	4.75632e-09	2.21755e-08
SVEP1	0.880614	12.6741	3.30029e-08	1.4047e-07
DCD	0.87744	15.431	0.00355047	0.00735223
MACROH2A1	0.87724	15.861	3.44591e-11	2.06562e-10
LBP	0.877147	14.9339	7.50121e-08	3.04509e-07
MICALL2	0.877017	13.3966	2.80638e-14	2.48104e-13
CNN3	0.876491	15.879	8.16004e-13	5.99937e-12
MYL1	0.875673	13.0913	0.0374718	0.0621663
GIMAP1	0.874498	13.8665	3.31039e-11	1.98855e-10
DEF6	0.874189	13.2309	1.90625e-07	7.35317e-07
ARHGAP9	0.873913	12.6345	1.28625e-09	6.38448e-09
UBE2I	0.873883	15.6464	6.61718e-15	6.49782e-14
ITGA4	0.873749	11.8455	1.30491e-08	5.80396e-08
MRAS	0.872817	11.8087	0.0318659	0.0540119
CLIP2	0.872251	11.8987	1.81004e-11	1.12908e-10
ITGAV	0.872249	14.7153	9.13919e-18	1.41649e-16
KRT5	0.872075	15.3186	0.0131845	0.0244267
RPP25	0.871817	11.0739	2.7413e-07	1.04109e-06
GNB1	0.871384	15.4644	9.86377e-16	1.0934e-14
HMGN1	0.870954	11.5197	0.00686338	0.0134424
PIP	0.86996	12.7863	0.0104177	0.0197473
STK39	0.868845	12.0241	1.9576e-05	5.78669e-05
PPP3CB	0.868502	12.3687	6.16792e-11	3.58732e-10
MAP7D1	0.86707	13.0392	9.37023e-12	6.04218e-11
FUT8	0.866982	12.3091	9.24672e-06	2.85397e-05
SERPINB2	0.866784	12.2303	0.0191257	0.0341752
TRPV2	0.866106	12.967	2.3961e-12	1.6556e-11
HELB	0.864534	11.8885	0.0116897	0.0218978
MAP1A	0.864534	12.7218	7.39309e-06	2.31424e-05
LGALS1	0.86395	18.2491	5.08703e-10	2.64243e-09
KLHL42	0.861879	10.0657	1.30791e-05	3.9629e-05
GLCCI1	0.860281	12.6694	0.000137583	0.000363033
GIMAP4	0.860095	15.9825	6.60373e-08	2.70501e-07
HLA-DMA	0.859421	12.4177	0.0016916	0.00371962
CD9	0.8589	14.4225	4.32729e-08	1.81047e-07
HLA-DRB3	0.85889	14.0952	2.23023e-07	8.56067e-07
LRCH4	0.858265	13.1116	6.82804e-08	2.79158e-07
GCA	0.856118	14.4726	1.4684e-10	8.14916e-10
GNAI2	0.855033	17.1075	2.42822e-13	1.91453e-12
SEPTIN10	0.854771	13.9308	2.00006e-16	2.47904e-15
RABL6	0.854449	13.8043	3.26467e-17	4.61887e-16
BIN2	0.853618	13.3435	1.68845e-09	8.29947e-09
BLVRA	0.852642	15.0119	1.06071e-11	6.79568e-11
ANXA11	0.851628	16.147	3.24792e-18	5.3728e-17
LAIR1	0.850802	11.6284	6.14305e-06	1.94274e-05
LNPEP	0.849978	12.327	1.13311e-13	9.24766e-13
SORBS3	0.848502	15.0517	3.62266e-19	6.83379e-18
RFTN1	0.848126	13.8541	8.02193e-09	3.65878e-08
RAB3D	0.84702	12.394	5.62992e-06	1.78835e-05
RAVER1	0.846878	13.2702	4.56232e-12	3.06842e-11
LPP	0.846839	16.6485	7.74907e-16	8.7477e-15
TMX3	0.846435	13.8885	3.45041e-09	1.64344e-08
RBM3	0.845438	14.6505	1.47101e-07	5.74903e-07
HRNR	0.843378	15.3589	0.0371901	0.0617586
CTBP2	0.841535	12.3352	6.50246e-09	2.99594e-08
S1PR2	0.841521	10.4352	0.00576958	0.0114804
SLURP2	0.841455	11.0209	0.0160165	0.0290478
RAMAC	0.84114	11.5871	5.50071e-05	0.000153874
MX2	0.839899	13.1445	1.31522e-07	5.18019e-07
BPGM	0.839527	14.6092	4.49239e-08	1.87499e-07
PKN1	0.839323	13.8655	5.11902e-10	2.65744e-09
HDDC2	0.83699	12.2592	1.48586e-09	7.33719e-09
DEK	0.836112	15.227	7.75441e-12	5.05329e-11
TMEM43	0.836086	15.2625	5.63798e-13	4.2542e-12
ANKRD44	0.836004	12.7127	4.37157e-14	3.77553e-13
SLIT2	0.835525	11.6719	0.00036817	0.000911892
C1QA	0.83374	13.2365	3.27831e-05	9.43144e-05
FCGR2B	0.833541	11.9848	0.0417166	0.0682736
MMP2	0.832917	12.8548	3.17088e-05	9.13153e-05
SH3D19	0.831188	13.042	4.34247e-13	3.30859e-12
MAP4K1	0.830344	12.2019	0.00206918	0.00447212
CBL	0.830135	12.3505	6.96001e-10	3.5468e-09
CSTF2T	0.828702	13.7711	1.12024e-06	3.95254e-06
CNTFR	0.828257	12.8891	6.78312e-05	0.000187314
GBP2	0.827199	13.8777	2.96564e-10	1.58155e-09
NFYC	0.826768	12.7965	4.21451e-09	1.97781e-08
ARMCX1	0.826594	13.0556	9.57971e-07	3.40797e-06
KDM5A	0.825601	11.3547	0.000176531	0.000458352
SH3PXD2B	0.825053	12.6051	2.77722e-05	8.07354e-05
SPARC	0.824679	13.497	1.52938e-06	5.27285e-06
PIP4K2A	0.824657	13.9555	1.32971e-09	6.58501e-09
SP2	0.824308	11.2151	5.89861e-07	2.14999e-06
PPP3CA	0.823191	13.7235	5.18865e-14	4.44107e-13
NCDN	0.823143	12.663	1.38969e-12	9.9369e-12
IGLV3-19	0.823137	13.4912	0.00190641	0.00415269
IGKV1-17	0.822993	12.3873	0.00636481	0.0125574
NCF2	0.822536	13.5951	5.23603e-07	1.9158e-06
CSK	0.822169	16.6076	6.41951e-13	4.80179e-12
TMEM231	0.821265	11.1341	0.0063573	0.0125454
TNFAIP8	0.82121	12.3849	0.000757582	0.00177761
TACC1	0.820577	13.0141	6.18715e-13	4.6482e-12
GTF2A1	0.819882	13.5059	3.09124e-07	1.16524e-06
LMNA	0.819421	18.2329	1.59873e-11	1.00602e-10
ARHGAP18	0.818454	11.8706	1.77144e-10	9.6872e-10
SLC4A4	0.817462	11.3524	3.32213e-06	1.09658e-05
ZEB2	0.816946	11.6503	1.05282e-06	3.72229e-06
GPD2	0.816516	13.6933	1.21493e-14	1.14467e-13
RAB31	0.816239	12.093	7.63741e-12	4.98082e-11
ALOX12	0.81617	13.2153	0.00703479	0.0137281
ATP2B4	0.815197	14.4039	1.59451e-16	2.01113e-15
NRP1	0.815028	14.023	5.09344e-15	5.11844e-14
S100A14	0.814108	12.4312	0.000976937	0.00224876
VCAM1	0.813746	13.4037	1.74419e-14	1.58768e-13
PRKACB	0.813352	13.8266	1.22044e-09	6.07886e-09
DSTN	0.812266	15.555	9.32162e-17	1.22606e-15
SSPN	0.811354	12.8514	0.0338304	0.0568156
AP3M2	0.810308	11.0233	6.22686e-05	0.000172785
ACTBL2	0.809939	16.4079	2.65029e-09	1.27647e-08
THBS2	0.809879	13.5363	0.00920495	0.0176271
LOX	0.80971	11.6451	0.019973	0.0355337
ANXA5	0.809161	19.1558	2.11883e-11	1.31123e-10
TLE5	0.807644	12.041	9.97549e-09	4.49262e-08
RGS14	0.806935	11.8709	3.14885e-08	1.34224e-07
INPP5D	0.806403	13.2793	3.82914e-14	3.34399e-13
MAP2K6	0.806007	12.8341	3.61735e-13	2.79573e-12
DDX39A	0.805971	13.0709	5.26329e-10	2.72904e-09
IKZF1	0.80522	12.1611	0.000116049	0.000309441
KPRP	0.80365	13.6398	0.0112692	0.0212256
DOK1	0.803039	10.5682	0.00284307	0.00599268
POSTN	0.802359	15.3101	7.61233e-06	2.38027e-05
USP3	0.802092	12.2437	0.0115566	0.0217004
NCOA4	0.801588	11.111	0.046719	0.0754983
THBS1	0.801326	15.6356	1.60476e-05	4.80143e-05
NFATC2IP	0.801287	12.3229	0.00020203	0.000520319
TUBB4A	0.799566	13.3398	9.31978e-06	2.87446e-05
HVCN1	0.799482	13.9791	8.19843e-06	2.54687e-05
GNG12	0.799162	16.6385	2.11414e-09	1.02919e-08
MTMR2	0.798781	12.4149	1.45284e-08	6.42535e-08
UBL3	0.797789	11.89	0.0114648	0.0215515
CCS	0.797585	14.6879	4.71231e-05	0.000132815
C5	0.79751	14.3739	1.73808e-13	1.38435e-12
SMARCA5	0.797402	13.4497	6.14084e-16	7.07141e-15
EVI2B	0.797226	12.8589	0.000736821	0.00173268
C16orf54	0.7962	12.2097	0.000360532	0.00089452
ARHGEF17	0.796096	12.8446	1.9121e-10	1.04035e-09
C8A	0.795617	14.4075	3.72449e-09	1.76227e-08
HBD	0.794844	18.8526	2.33399e-06	7.85177e-06
NDST2	0.79453	10.0749	0.00832043	0.0160692
GMEB2	0.79385	10.4974	0.00119131	0.00270202
SOX9	0.79343	12.099	0.00488227	0.0098794
ARHGEF1	0.792548	14.8187	1.28765e-13	1.04395e-12
TLN1	0.792327	17.7989	2.31208e-14	2.06741e-13
IGFBP4	0.792139	12.3107	4.18762e-07	1.55133e-06
MBD1	0.791773	12.2731	9.59467e-12	6.16841e-11
IGKV1-5	0.789965	14.498	0.000950094	0.00219578
GIMAP7	0.788397	12.8143	1.02138e-07	4.08458e-07
PLA2G4A	0.787075	12.6175	5.17479e-05	0.000145327
AHDC1	0.786726	12.0734	2.38488e-05	6.9897e-05
PRKCH	0.786666	11.9745	1.38729e-07	5.45157e-07
EPN2	0.786503	11.8331	1.23251e-10	6.89789e-10
YKT6	0.785021	13.4212	1.03106e-09	5.15949e-09
PRR14	0.784866	12.5122	0.0021567	0.00464495
ARHGAP27	0.784547	12.3715	9.94566e-05	0.000267451
GATAD1	0.784137	10.807	0.00608254	0.0120558
RFX5	0.784102	11.8934	2.88138e-08	1.23373e-07
SEPTIN6	0.783802	14.0483	8.90167e-11	5.07101e-10
RASSF5	0.781629	12.0122	0.000109217	0.000292537
SELENOP	0.781543	14.2101	3.41854e-07	1.2802e-06
MPRIP	0.780531	13.8378	5.3107e-15	5.31812e-14
SPTA1	0.779079	14.3723	7.76899e-06	2.42397e-05
CHMP1A	0.77778	12.7854	0.000458857	0.00111942
WASF2	0.777256	13.9242	1.13703e-07	4.50311e-07
TLN2	0.776998	13.4992	4.37799e-17	6.05457e-16
SAMD9L	0.776468	11.9189	4.00586e-06	1.30921e-05
CSPG4	0.776015	12.9662	2.25789e-05	6.62655e-05
SSNA1	0.773841	11.2386	0.000236709	0.000603669
LHFPL6	0.773505	12.5864	0.048414	0.0778986
CFAP410	0.772619	10.5477	1.38029e-06	4.78759e-06
HNRNPA0	0.772014	16.3495	1.48189e-12	1.05523e-11
SSRP1	0.771601	14.5453	1.0437e-08	4.69063e-08
RHOF	0.771445	12.0484	0.0065738	0.0129341
DDX50	0.771279	13.126	3.08722e-11	1.86622e-10
IGHV3-38	0.771052	13.1438	0.00408882	0.00837229
SUN1	0.770748	12.9499	1.52169e-16	1.92494e-15
ANXA13	0.77074	13.8283	1.43867e-05	4.33162e-05
VSIR	0.770603	12.7807	5.18725e-07	1.89956e-06
NAALAD2	0.770323	11.5363	0.00828092	0.0160035
CDKN2C	0.770211	13.7284	3.55603e-11	2.12867e-10
CLSTN1	0.769715	11.2396	3.89588e-05	0.000110968
GZMA	0.769434	12.3992	0.000321082	0.000803592
GNAS	0.769319	15.6473	2.97471e-17	4.24352e-16
PLCG2	0.766985	13.4904	1.17215e-12	8.45876e-12
FOXK1	0.765465	13.5411	5.78878e-13	4.36034e-12
PIK3IP1	0.764163	11.0998	0.00255091	0.005418
WLS	0.763192	11.3533	9.98027e-06	3.06608e-05
APOL1	0.76246	13.8022	6.94699e-07	2.51295e-06
HAUS7	0.762233	10.0965	0.00597686	0.0118627
IGFALS	0.761871	13.8491	2.87733e-06	9.57512e-06
HLA-DRB1	0.761572	13.6562	0.0116991	0.0219058
ISG20L2	0.761361	11.3378	0.0133859	0.0247624
CBX5	0.76028	12.8273	9.53463e-10	4.79631e-09
STK26	0.760206	12.2669	7.23453e-07	2.61147e-06
VASP	0.760059	16.0468	1.61705e-14	1.48356e-13
TERF2	0.759605	12.6861	2.00153e-11	1.24222e-10
HLA-DMB	0.759499	12.4346	1.27505e-05	3.87289e-05
CRISP3	0.759035	11.7446	0.000184688	0.000477945
ZNF382	0.758533	14.4978	8.30884e-07	2.97803e-06
MMRN2	0.757749	13.2093	4.45198e-14	3.83343e-13
EIF1AD	0.757372	11.8196	2.22244e-06	7.49704e-06
HDAC7	0.755951	11.4103	0.00412307	0.00843439
NUMA1	0.755875	14.7244	1.80147e-16	2.2491e-15
IGHV3-20	0.755644	11.6664	0.00281183	0.00593265
ADD3	0.755205	14.8063	2.0205e-13	1.60335e-12
GDI1	0.754938	15.858	2.67249e-13	2.10519e-12
FUS	0.754897	15.0118	9.16438e-13	6.6977e-12
GSDME	0.754741	13.6653	4.09573e-09	1.92627e-08
NDRG3	0.754441	12.9694	8.27221e-09	3.76495e-08
IGKJ1	0.754386	12.6818	0.0338818	0.0568796
LEMD2	0.754232	14.4148	1.96433e-17	2.8884e-16
MPO	0.754175	16.4963	0.000267112	0.000674998
STK10	0.75405	13.8052	5.81286e-10	2.99773e-09
C6	0.753984	14.0204	4.12404e-09	1.93747e-08
RASGRP2	0.753654	12.1169	2.02176e-06	6.86043e-06
MED14	0.753653	11.763	3.5073e-06	1.15505e-05
APOBR	0.753623	12.7788	2.30938e-09	1.12044e-08
TAGLN3	0.753601	11.7245	3.69583e-07	1.37745e-06
FGA	0.753323	18.0005	4.8438e-07	1.78061e-06
DOCK11	0.752556	12.8336	9.30829e-09	4.21199e-08
PPP1R18	0.752454	14.3679	6.03132e-09	2.78483e-08
ACTR1A	0.751625	14.4156	2.073e-15	2.20147e-14
TNFAIP2	0.751284	14.0611	1.60912e-12	1.13736e-11
NDE1	0.750706	11.6496	3.72143e-06	1.22369e-05
KRT77	0.749646	13.3593	0.00644712	0.0126994
SUMO3	0.749372	12.4524	6.32671e-07	2.29824e-06
CGGBP1	0.748767	12.8064	3.04568e-10	1.62323e-09
DOCK9	0.74792	12.4692	1.39995e-10	7.79441e-10
PTPN6	0.745849	15.3062	8.0105e-10	4.05331e-09
GNB4	0.745803	14.0551	3.05647e-07	1.15315e-06
EML1	0.745295	13.1602	1.80685e-10	9.85577e-10
PPP3CC	0.745239	12.0996	3.62929e-07	1.355e-06
NUMBL	0.744841	13.2565	0.000121991	0.00032448
RAB34	0.744139	12.9325	6.13038e-05	0.000170328
IRF8	0.743845	12.0087	1.16839e-06	4.09555e-06
ANG	0.743832	13.9058	3.09345e-08	1.31928e-07
MORF4L1	0.743588	10.985	1.44456e-05	4.34783e-05
PAG1	0.743349	11.7422	6.07601e-08	2.50555e-07
CNPY4	0.743144	14.0334	4.15472e-10	2.18186e-09
HNRNPH3	0.74294	15.9381	2.3336e-14	2.08038e-13
ZNF22	0.742903	11.8887	2.65944e-11	1.62591e-10
ARHGAP30	0.742081	12.5089	4.81155e-07	1.77022e-06
PML	0.741326	15.4643	1.45831e-13	1.17237e-12
TLE3	0.740754	11.6082	1.62026e-06	5.57053e-06
ARHGAP31	0.740453	12.6116	4.62892e-08	1.92823e-07
EPB41L3	0.738462	13.6662	4.01226e-11	2.38517e-10
C2orf49	0.736151	11.3272	4.33936e-06	1.41017e-05
LCP2	0.735653	13.4643	9.51014e-10	4.78679e-09
DDAH2	0.73561	16.0709	4.94475e-10	2.57163e-09
PGM2L1	0.734609	12.6167	5.58845e-07	2.04213e-06
ZNF146	0.734068	11.0808	0.000348835	0.000867749
PEAK1	0.733723	12.386	4.09954e-11	2.43202e-10
ITGB7	0.733508	11.3027	0.00127699	0.0028688
EPB42	0.732876	12.9777	7.48825e-05	0.000205598
DLG3	0.73277	12.0868	1.14344e-06	4.02541e-06
SMPD2	0.732758	10.537	0.0355183	0.0593259
CAPN2	0.732184	15.627	1.19221e-10	6.68976e-10
LRWD1	0.731933	11.6107	0.00175744	0.00385258
FNBP1	0.730953	14.2107	2.05608e-14	1.85782e-13
MYO5A	0.730892	12.3478	9.07219e-10	4.57438e-09
TRIM11	0.729725	12.8697	3.73016e-06	1.22562e-05
RBBP4	0.729153	13.7514	1.17982e-10	6.62886e-10
DYNLT3	0.729051	12.5982	0.000135769	0.000358688
LTC4S	0.726609	14.4987	5.21317e-06	1.66581e-05
MAP3K6	0.726224	11.6336	0.000839203	0.00195685
PLCG1	0.726161	13.4857	7.6702e-17	1.0182e-15
TRIM28	0.726098	16.246	1.69983e-11	1.06419e-10
CD84	0.725905	11.9145	4.56287e-06	1.47778e-05
DNM3	0.725533	11.9737	3.51552e-09	1.66762e-08
MEGF9	0.725136	10.1879	0.0122798	0.0229184
RGS3	0.725126	11.5901	0.000129935	0.000344226
TMEM109	0.724524	17.0204	1.20606e-08	5.37817e-08
CD4	0.723278	11.5054	1.6005e-05	4.79204e-05
DNASE1L3	0.723256	13.0888	0.0102664	0.0194906
RGL2	0.723201	12.5183	2.20773e-08	9.58166e-08
DNMT3A	0.723032	11.0413	1.12674e-05	3.44052e-05
SMCHD1	0.721424	13.1202	2.09931e-12	1.46221e-11
FKBP1A	0.721284	15.8814	1.45254e-11	9.20765e-11
FBXW9	0.720203	10.6441	6.84358e-05	0.000188742
TBCC	0.719238	12.8911	0.00202519	0.00438477
SKAP1	0.719012	12.2482	0.00055638	0.00133351
MBIP	0.718673	13.2728	0.00210531	0.00454565
MAPRE1	0.718466	13.7886	1.87639e-07	7.24449e-07
SLC35A5	0.718158	12.2353	0.00335699	0.0069852
APOBEC3G	0.718098	12.3674	3.78326e-09	1.78909e-08
KDM3B	0.717729	12.6469	2.51225e-09	1.21202e-08
OSBPL10	0.71715	11.5144	0.00060707	0.00144815
APOH	0.717065	15.975	2.85957e-07	1.08409e-06
NFIX	0.716907	12.3751	2.31866e-06	7.80324e-06
GIT1	0.716195	13.2019	4.17604e-13	3.19309e-12
RBPMS	0.71546	13.3719	2.28481e-06	7.69835e-06
SYNPO	0.715341	14.6666	2.39621e-12	1.6556e-11
FN1	0.715018	18.1696	1.022e-09	5.11714e-09
CROCC	0.714756	12.3314	7.28076e-13	5.40372e-12
TOR4A	0.714456	13.015	1.40929e-08	6.23916e-08
UBTD2	0.714113	10.928	0.00041527	0.00102032
PDCD4	0.713775	15.907	4.0534e-11	2.4063e-10
DSG1	0.712617	13.5992	0.0150742	0.0275012
MAP4K3	0.712268	12.0384	0.000177037	0.000459389
NCAM1	0.712266	12.8143	4.23474e-07	1.56676e-06
TP53BP1	0.710115	12.7196	1.0098e-09	5.06195e-09
MAPK13	0.708968	12.2366	0.00865854	0.0166735
SET	0.708796	15.2671	2.16789e-05	6.37109e-05
PSMB9	0.708215	15.5406	3.33081e-08	1.417e-07
S100A8	0.70812	17.9401	0.00371957	0.00766733
SH3GLB2	0.70783	13.8485	6.747e-16	7.69559e-15
DNTTIP1	0.707434	12.4346	1.37458e-05	4.15172e-05
SRPX2	0.70702	13.2924	0.0337367	0.0566914
POF1B	0.705648	13.3538	0.00435406	0.00887217
PM20D2	0.705401	12.0195	2.01423e-08	8.77288e-08
HBZ	0.704931	13.0311	0.0135838	0.0250962
IRF2BPL	0.704624	13.657	1.69881e-10	9.3315e-10
RPS6KA4	0.704602	13.5405	4.35947e-11	2.58088e-10
ORC3	0.704341	11.2347	0.0112215	0.0211497
HIF1AN	0.703844	11.7251	2.13946e-06	7.23129e-06
PKIG	0.702792	12.2038	3.57035e-05	0.000102238
DNAAF10	0.702575	16.8884	0.000235426	0.000600753
EXOC6B	0.702068	13.7405	1.98005e-11	1.22977e-10
HNRNPDL	0.701248	15.8773	8.2726e-12	5.38282e-11
KRIT1	0.701056	11.5392	0.00329996	0.00687485
CREB1	0.700227	12.9634	0.000937679	0.00216942
ARHGEF10	0.699759	10.7634	9.93564e-05	0.000267333
TAP1	0.699039	14.1452	3.33639e-07	1.25108e-06
RALY	0.698764	15.3845	1.33945e-10	7.47206e-10
COL5A3	0.698462	13.7613	4.60094e-05	0.000129975
SPI1	0.697991	12.456	0.000586306	0.00140133
ITGAX	0.6977	13.1231	4.50664e-08	1.88003e-07
BAZ1B	0.697426	13.2898	1.13033e-11	7.22372e-11
DCLK1	0.696825	12.5535	0.00348417	0.00722362
FKBP1B	0.696516	13.3172	0.0217785	0.0382871
CDK11B	0.695992	12.3814	0.0462119	0.0747911
HNRNPUL2	0.694769	16.106	1.77775e-12	1.25039e-11
RHOG	0.694748	13.9534	4.89563e-08	2.03146e-07
SUB1	0.694719	17.1568	6.98358e-07	2.52407e-06
PIEZO1	0.693749	11.9908	1.0071e-06	3.56946e-06
TMBIM1	0.691071	13.2718	8.7759e-06	2.71743e-05
LOXL4	0.690876	11.8134	0.0326788	0.0551615
TUBA8	0.690801	12.289	5.09113e-06	1.63288e-05
SP110	0.69003	11.6858	1.71979e-08	7.5324e-08
MYH9	0.689678	18.7783	1.28563e-09	6.38448e-09
IGHV1-45	0.689658	11.1833	0.0286155	0.0490547
BOD1L1	0.689635	11.4362	1.77607e-08	7.77097e-08
CCDC9B	0.688946	11.7522	6.03541e-06	1.91031e-05
MSN	0.68887	16.9436	8.50673e-09	3.86555e-08
TRIM47	0.688012	13.5413	2.6855e-11	1.64067e-10
PXDN	0.687261	14.0583	0.000583839	0.0013966
FGL2	0.687135	13.9187	4.90173e-06	1.57566e-05
SPTLC2	0.686051	11.5812	0.000187761	0.000485312
SBNO1	0.686027	12.7495	2.89659e-07	1.09668e-06
STYX	0.685185	11.8932	0.0129443	0.0240438
ROR2	0.68443	11.4957	0.0213608	0.0376451
ST14	0.683927	12.8622	0.0316852	0.053748
DNAJC9	0.68383	13.6955	9.29856e-09	4.2098e-08
RELB	0.683285	11.8409	7.9208e-06	2.46686e-05
PSD4	0.683022	12.3138	4.37234e-07	1.6142e-06
NEBL	0.682739	11.644	0.00169399	0.00372391
TSPAN15	0.682431	11.6099	4.67979e-06	1.5094e-05
SRM	0.682176	14.6798	1.18792e-10	6.67004e-10
YWHAZ	0.681242	17.4108	9.54602e-11	5.42013e-10
COL4A3	0.681169	11.4818	0.000807227	0.00188741
S100A9	0.681164	17.471	0.00511196	0.0102885
MAB21L4	0.68046	12.7009	0.0481013	0.077499
HCFC1	0.680278	13.6767	8.911e-15	8.52641e-14
FGF2	0.680121	12.7576	0.00172188	0.0037804
CAVIN2	0.679753	15.3964	7.34004e-10	3.72722e-09
BASP1	0.679721	13.5707	0.000164905	0.000431289
PHLDB3	0.67868	11.9242	0.00846455	0.0163182
NRM	0.678098	12.891	0.000333103	0.000830777
HNRNPUL1	0.677547	14.8	3.79734e-10	2.00151e-09
CPN1	0.67711	12.7964	0.00105961	0.0024235
CYRIA	0.676395	12.5092	1.22067e-10	6.83811e-10
NSUN5	0.676347	11.6899	3.51151e-05	0.000100687
GRK6	0.675344	11.6937	1.76898e-05	5.25986e-05
CASP1	0.675197	13.8412	1.502e-10	8.32489e-10
NSMAF	0.674961	10.8773	0.0312072	0.0530249
ARHGEF6	0.674604	13.5053	1.4928e-07	5.8289e-07
RUVBL1	0.674462	15.0286	1.08199e-16	1.40426e-15
NCF4	0.67437	13.3542	1.41033e-06	4.87605e-06
LY75	0.67364	11.7477	6.7749e-06	2.13081e-05
CSF1R	0.673413	12.454	0.00633467	0.0125065
PCNP	0.672993	14.0385	4.93117e-10	2.56612e-09
USP11	0.672619	12.6126	3.92195e-08	1.65214e-07
CCDC97	0.672596	11.1657	1.12711e-05	3.44052e-05
MYL3	0.672419	12.2475	4.09708e-06	1.33496e-05
UBLCP1	0.672322	12.5158	1.49741e-06	5.16674e-06
PRPF38B	0.67204	12.7907	5.30076e-10	2.74681e-09
ITIH2	0.671973	15.5102	2.03212e-09	9.92072e-09
DNMT1	0.671833	12.4565	8.85331e-09	4.01456e-08
NAP1L1	0.671738	15.151	2.52042e-08	1.08457e-07
CD5L	0.671641	13.8009	2.46382e-08	1.06234e-07
ACOT7	0.670801	13.8698	9.48156e-14	7.8123e-13
PLCD1	0.670664	13.8037	1.11114e-09	5.55374e-09
CETN3	0.670626	11.9904	0.0120247	0.0224666
SRPK2	0.67062	12.5463	0.000394249	0.000972565
TRAPPC3	0.670402	13.0676	0.000309363	0.000776069
LENG1	0.669272	11.982	5.48058e-05	0.000153363
SERPINA4	0.669003	14.6964	1.26966e-09	6.30943e-09
EFHD2	0.666496	15.7139	6.25779e-06	1.9783e-05
CD163L1	0.665988	11.7105	1.45475e-07	5.69066e-07
LPCAT2	0.665593	12.2099	2.12793e-07	8.17891e-07
LRRC14	0.665223	11.2894	0.000394499	0.0009729
MSI2	0.665054	13.619	1.25262e-09	6.22834e-09
ZNF706	0.664546	13.0197	0.00122188	0.0027616
HIRIP3	0.664269	10.9297	0.00126422	0.00284457
UTRN	0.663797	14.6041	6.1725e-16	7.09396e-15
ADPRH	0.66254	12.5869	1.05106e-07	4.19158e-07
SORBS1	0.66157	16.0505	3.19571e-10	1.69898e-09
LTF	0.661238	15.8537	0.00125063	0.00281773
MELK	0.661212	12.9459	0.0322821	0.0546098
PLEKHF1	0.661023	11.8062	1.67183e-09	8.22244e-09
NCOA5	0.65938	13.702	2.38868e-10	1.28744e-09
NOB1	0.658379	12.6404	4.63945e-05	0.000130891
THAP11	0.658262	12.2198	0.000134155	0.000354749
CBX7	0.657656	11.3434	5.50242e-05	0.000153874
ENAH	0.657363	13.152	4.9024e-11	2.87656e-10
CD3D	0.65731	12.8611	0.00673084	0.0132128
SETD1A	0.656524	12.4258	9.69941e-09	4.37516e-08
PREX1	0.656095	12.6788	5.634e-10	2.91423e-09
BCAR1	0.655782	11.8357	9.16599e-05	0.000247943
TP53I11	0.65578	12.2051	0.00049045	0.00118707
FCHSD1	0.654947	12.5417	0.00431954	0.00880909
CRY2	0.654469	13.1154	0.0361016	0.0602149
EHBP1L1	0.654255	12.1845	2.61124e-10	1.40037e-09
WDFY4	0.654108	12.6566	1.74536e-06	5.97436e-06
CARD16	0.653967	13.234	9.89367e-07	3.50805e-06
RAB22A	0.653818	11.5046	3.41061e-07	1.27779e-06
LIMD2	0.653436	10.6501	0.0269373	0.0464824
ARHGAP1	0.653243	15.5433	9.60219e-11	5.44483e-10
CD48	0.652947	12.7974	0.00368507	0.00760595
KLF12	0.652879	12.052	0.0103214	0.019582
UBA2	0.65221	14.1868	2.88707e-13	2.25975e-12
F9	0.652168	15.5095	4.08728e-09	1.92546e-08
ARL2	0.651797	12.9137	1.65267e-07	6.4153e-07
PADI2	0.651744	12.5193	0.0022316	0.00479187
SLC9A1	0.650984	12.3355	1.11944e-06	3.95133e-06
MYO1C	0.650533	15.9585	1.39939e-11	8.88383e-11
GGA2	0.65029	11.754	1.30252e-06	4.5389e-06
SATB2	0.649915	14.0943	0.011605	0.0217629
BCL10	0.648633	12.3416	2.59238e-05	7.56433e-05
NCKAP1L	0.648342	13.4881	1.54744e-08	6.81918e-08
PAXIP1	0.64682	10.3584	0.00696776	0.013615
UBASH3B	0.646615	11.1618	0.00086397	0.00201079
RBP1	0.646441	16.025	3.97e-09	1.87226e-08
RBBP5	0.645722	11.9594	2.69676e-05	7.8476e-05
TAP2	0.645121	13.2337	5.12629e-08	2.12206e-07
IGFBP5	0.64481	12.668	1.17603e-05	3.58476e-05
SGF29	0.644779	10.4145	0.00270399	0.00572617
CD177	0.644022	11.3795	0.0429905	0.0701184
TTR	0.641946	15.8698	9.83229e-05	0.000264718
NOVA2	0.641592	10.884	0.000383803	0.000947611
CAMP	0.640261	13.6998	0.00667294	0.0131171
PTPRM	0.640254	12.2839	4.52228e-06	1.46629e-05
HMGB1	0.640227	14.8988	5.25536e-07	1.92205e-06
VAT1	0.639797	18.1571	3.46798e-09	1.64906e-08
GMIP	0.639667	12.3766	2.14685e-09	1.04393e-08
SIN3B	0.63946	11.5373	0.000413971	0.00101742
TPM3	0.63911	17.5194	0.00374278	0.00770963
FLI1	0.63891	11.8393	0.00779701	0.0151126
RAB39B	0.638788	11.4426	0.0499442	0.0800634
SMNDC1	0.638714	12.0043	1.45056e-05	4.36285e-05
PLSCR3	0.63796	12.5059	1.88996e-08	8.25669e-08
ZNF460	0.63735	11.4078	0.0279517	0.0480882
AHSG	0.637114	15.9498	4.60961e-05	0.000130134
PDGFRA	0.637092	11.9739	0.000475613	0.00115506
MEN1	0.637089	11.1762	0.000200694	0.000517183
CHMP3	0.637071	13.5119	1.15759e-07	4.58241e-07
CABYR	0.637022	12.6515	0.00769709	0.0149358
DAPK3	0.636176	12.6043	0.00103335	0.0023691
INO80	0.635954	10.653	0.0130429	0.0242008
SLC44A2	0.635794	13.2975	1.72508e-15	1.85954e-14
PEA15	0.635145	13.9833	1.60503e-06	5.52259e-06
PLCB1	0.635089	11.566	4.07486e-05	0.000115836
ATRX	0.634993	11.896	1.27804e-05	3.88057e-05
ZBP1	0.634836	12.4895	0.0390337	0.064348
GNA13	0.634341	15.6343	1.33671e-12	9.58996e-12
CALHM5	0.634078	12.1902	3.16886e-05	9.13153e-05
CNTN4	0.633861	11.5027	0.00547014	0.0109377
MED12	0.632921	11.4941	1.81674e-06	6.20142e-06
MBOAT7	0.632684	13.744	5.06337e-07	1.85736e-06
TFEB	0.632677	11.4409	0.000166983	0.000436195
HBA2	0.632645	20.5003	9.52214e-07	3.39029e-06
AHNAK2	0.632525	13.5403	0.00020446	0.00052626
GNG7	0.631344	11.9119	2.70534e-07	1.02789e-06
CR1	0.631331	12.2184	0.0231465	0.0404605
PPIH	0.631182	13.7472	2.95094e-08	1.26289e-07
GPRC5B	0.631122	12.1302	0.00475739	0.00964029
NOMO1	0.630393	10.6084	0.0358063	0.0597721
NCALD	0.629384	13.5324	1.54929e-08	6.82386e-08
HLA-DRB4	0.629252	13.8935	0.00193484	0.00420608
ELMO1	0.629222	13.6719	4.96088e-11	2.90692e-10
ALDH1A3	0.628587	13.3065	0.000261588	0.000661818
LUZP1	0.628251	12.5731	2.37355e-10	1.28008e-09
SVIP	0.627786	12.6822	5.5926e-05	0.000156193
CYSTM1	0.627064	11.845	0.00358366	0.0074156
RAB15	0.626879	16.1401	0.000321229	0.000803726
YJU2B	0.626566	11.1326	0.0413702	0.06781
CYLD	0.626157	12.3428	1.35576e-05	4.09922e-05
PDLIM4	0.625357	14.0016	0.00400599	0.00821442
STAT5A	0.624628	12.847	3.93077e-06	1.28662e-05
SRC	0.624602	12.7148	2.65201e-11	1.62252e-10
SERPINA3	0.624532	16.667	1.1437e-06	4.02541e-06
RECQL	0.623956	13.5042	1.04716e-12	7.57581e-12
SWAP70	0.623028	13.8847	7.13986e-11	4.11367e-10
ITIH1	0.622198	14.9879	1.32247e-08	5.87903e-08
SMARCAL1	0.622102	11.9392	0.000443661	0.00108481
PDP1	0.622101	13.0978	1.07261e-12	7.75344e-12
RALBP1	0.621744	11.6577	1.19266e-06	4.17384e-06
CDKN2AIP	0.621714	12.9334	1.14562e-09	5.71944e-09
SERPINA1	0.621261	18.5707	1.91272e-05	5.66181e-05
MBD2	0.620422	12.9757	2.02529e-11	1.25606e-10
ITIH4	0.620368	15.6584	3.00403e-08	1.28433e-07
DYM	0.619946	11.5536	0.000250412	0.00063649
SAE1	0.618369	13.746	2.11847e-08	9.2129e-08
RPS6KA3	0.617816	13.7822	7.3586e-13	5.45208e-12
TOP2B	0.616728	13.8833	2.74329e-12	1.88631e-11
TOMM40L	0.615999	12.469	0.0116113	0.0217699
JAM2	0.6154	11.6125	0.000821996	0.00191829
SCAI	0.61472	10.9938	0.00259322	0.00550379
IRF2BP2	0.614558	12.6879	9.17892e-13	6.70264e-12
PAPSS1	0.613105	13.2013	6.68859e-12	4.392e-11
MALT1	0.612568	12.0106	9.82912e-05	0.000264715
LMNB1	0.612278	17.073	2.08616e-06	7.06501e-06
NBEAL2	0.612154	12.2299	2.44608e-06	8.2096e-06
PPIP5K1	0.611995	10.2164	3.48092e-05	9.99429e-05
L3MBTL3	0.611467	11.2932	0.000147858	0.00038836
CCDC6	0.610518	13.6021	1.82889e-09	8.95394e-09
SUPT16H	0.609723	14.0328	2.69095e-11	1.64167e-10
RPP14	0.609158	12.8742	0.000171943	0.000447791
ORC4	0.609025	11.2079	0.00520357	0.0104484
POGLUT3	0.60842	13.6571	1.5691e-10	8.65772e-10
BTK	0.607318	11.9831	0.0138949	0.0256215
F10	0.606613	12.6652	4.94703e-06	1.58903e-05
ENSA	0.606454	12.3277	2.70648e-09	1.30281e-08
PRKAR2B	0.60623	12.983	5.90043e-09	2.72586e-08
SARNP	0.606113	15.1317	9.72985e-09	4.38659e-08
VPS37B	0.605335	10.5052	0.00216734	0.00466553
EHD4	0.605265	15.6064	2.97327e-12	2.03794e-11
CDH11	0.605086	13.1672	0.00249656	0.005317
TUBGCP6	0.605081	11.5098	4.46801e-06	1.45033e-05
CAP1	0.604868	17.4883	1.3837e-06	4.79751e-06
SETD2	0.604793	11.5481	0.0429556	0.0700747
CIZ1	0.604361	12.3288	0.000513368	0.00123767
SERPINA5	0.604348	13.8178	4.59483e-11	2.71275e-10
TRIP6	0.604244	14.5288	7.02943e-11	4.05548e-10
NOP9	0.604242	12.4372	1.98952e-08	8.66965e-08
GNAQ	0.60409	15.307	3.94834e-06	1.29139e-05
BRD3	0.604038	11.9749	1.13971e-06	4.0163e-06
PPME1	0.603585	15.1385	2.14284e-09	1.04258e-08
RILPL1	0.603559	10.9258	0.00106108	0.00242557
TCOF1	0.603196	14.1497	4.57085e-12	3.07176e-11
TSKU	0.603105	12.348	2.99737e-05	8.66669e-05
WRN	0.602722	10.3342	0.046952	0.0758605
PCID2	0.60227	12.0025	1.72701e-07	6.68577e-07
ERVK3-1	0.601779	11.9303	0.000296152	0.000744883
SH3GLB1	0.601027	14.2491	3.59748e-10	1.90083e-09
EPHA3	0.600184	12.4228	9.88597e-05	0.00026608
SRSF2	0.60015	11.5227	0.000431962	0.00105798
DSC1	0.599639	13.6117	0.0483624	0.0778413
DOCK6	0.599445	12.7378	2.34893e-11	1.44428e-10
TMEM179B	0.599416	12.6877	6.04265e-05	0.000168085
PRKCB	0.598892	12.1946	2.9404e-06	9.76198e-06
C1QTNF5	0.598584	13.0772	0.00273284	0.005783
IGHV3OR15-7	0.598147	12.1644	0.0348032	0.0583013
BECN1	0.597898	11.9168	1.62276e-07	6.31057e-07
PHF2	0.597349	12.1524	2.0364e-06	6.90738e-06
MED20	0.596337	12.0477	0.00449329	0.00913527
AHSP	0.59604	12.4757	0.00115108	0.00261877
MVB12A	0.593982	13.0719	0.0280548	0.0482077
RASAL2	0.592198	10.4742	0.00612927	0.0121339
ATM	0.591771	13.0785	2.16388e-09	1.05162e-08
UBE2J1	0.59067	12.2673	4.07113e-08	1.70828e-07
RRP9	0.59056	13.9883	0.000510693	0.00123156
PAFAH1B3	0.58945	15.8794	0.000113268	0.000302495
C2CD2	0.589044	11.0383	0.0398455	0.065498
GIMAP5	0.588637	13.0542	8.44129e-05	0.000229422
NFIB	0.588431	13.6687	1.38481e-08	6.13713e-08
PYCARD	0.588208	14.9087	1.33488e-07	5.25281e-07
TAF3	0.587032	12.5319	6.56152e-05	0.000181545
C8orf33	0.58664	11.6945	3.85227e-08	1.62517e-07
DDX24	0.586359	13.4132	1.02418e-07	4.09387e-07
TACC3	0.585008	11.4781	0.0232664	0.0406618
ESYT2	0.584756	14.1883	3.57889e-16	4.2172e-15
ARPC3	0.584169	16.8373	1.41318e-07	5.54319e-07
CDV3	0.583481	13.9833	1.42875e-06	4.93577e-06
ARHGAP17	0.583232	14.094	1.63922e-11	1.02999e-10
DERPC	0.583048	12.3326	6.88277e-05	0.000189701
NUDT1	0.582535	12.0358	0.0336067	0.0565171
F2	0.581381	15.47	4.88641e-08	2.02862e-07
SGSH	0.581263	14.0841	2.20605e-08	9.57922e-08
ATF2	0.580866	11.1164	0.0012447	0.00280652
TGFBRAP1	0.580355	12.0537	5.7448e-07	2.09657e-06
CFB	0.580003	16.35	1.01644e-07	4.06672e-07
TPBG	0.579723	11.7752	1.28706e-06	4.48776e-06
TMX4	0.579035	14.3725	1.93243e-05	5.7162e-05
SLC16A3	0.578474	11.7843	0.0133632	0.0247311
NRAS	0.578337	13.1025	2.04618e-05	6.04232e-05
LAMB3	0.577663	12.1581	0.0464674	0.0751481
SPART	0.57673	12.6981	2.60229e-07	9.89606e-07
SMC3	0.576238	14.1834	5.09841e-12	3.40241e-11
NKIRAS2	0.575948	12.9193	1.94756e-07	7.50241e-07
NIPSNAP2	0.575675	14.1539	5.54183e-05	0.000154876
SLC41A3	0.574816	10.6568	0.00763289	0.0148246
INPP4B	0.574422	12.6686	9.47507e-07	3.37493e-06
RCOR3	0.574092	12.3137	1.17435e-06	4.11476e-06
NFATC2	0.573925	13.4781	2.71643e-08	1.16659e-07
RAC1	0.571837	16.082	0.0150111	0.0274036
DEFA4	0.571291	11.7763	0.0416814	0.068229
HSD11B2	0.570871	12.3286	0.0200368	0.0356109
MZT1	0.570731	12.6296	0.00144049	0.0032068
ABRAXAS1	0.570574	9.92537	0.0139039	0.0256326
NCL	0.57035	16.8533	3.44688e-07	1.29025e-06
MED27	0.569686	11.1151	3.16669e-05	9.12865e-05
GAB1	0.56944	11.7909	4.74144e-06	1.52756e-05
MICALL1	0.569188	11.9284	0.00129713	0.00290798
MMTAG2	0.569162	12.1377	9.43018e-06	2.90539e-05
GYG1	0.567944	14.8316	1.74027e-10	9.541e-10
DCTN3	0.567896	14.1104	5.13967e-06	1.64661e-05
COTL1	0.567137	15.0381	1.29173e-05	3.91663e-05
GNG11	0.566444	12.0828	0.00318122	0.00665164
CTTNBP2NL	0.565935	12.0795	9.57732e-05	0.000258096
TPD52L2	0.565258	15.1702	8.65032e-08	3.49015e-07
BRK1	0.565064	14.4395	1.45755e-07	5.699e-07
WWP2	0.564689	11.1629	0.0210755	0.0372108
ITM2B	0.564491	11.3473	7.97885e-05	0.000217541
PDS5B	0.563714	13.5897	5.73741e-10	2.96416e-09
NELFE	0.562913	12.3391	8.9968e-08	3.61976e-07
KNG1	0.562755	15.7229	1.16777e-06	4.09505e-06
NHP2	0.562141	13.2689	3.50729e-07	1.31173e-06
ASAP1	0.561505	12.8078	1.39626e-08	6.18467e-08
RELL1	0.561493	10.6101	0.00608203	0.0120558
CTBP1	0.561424	14.1172	4.24611e-08	1.77738e-07
PPP1R9B	0.561208	13.0232	2.52722e-10	1.35785e-09
ZNF579	0.560994	10.9854	0.000326159	0.000814639
ORC1	0.560465	13.2397	0.00504608	0.0101849
NHEJ1	0.55999	11.361	0.00113193	0.00257724
KANSL3	0.559312	10.775	0.0179655	0.0322967
MAPK1	0.558989	15.8929	3.61295e-13	2.79484e-12
PTBP2	0.558213	13.1343	0.0307383	0.0523276
UAP1L1	0.557249	12.8282	9.45264e-07	3.36833e-06
NR2C2	0.556324	11.9272	1.34807e-05	4.07881e-05
FEN1	0.556129	13.0104	1.156e-06	4.05875e-06
SELPLG	0.556029	12.8279	0.00339478	0.00705701
SPATS2	0.555938	10.753	0.00148207	0.0032917
RBM8A	0.555888	15.1808	2.49414e-08	1.07434e-07
R3HCC1L	0.555541	10.8353	0.00291639	0.0061367
ELMO2	0.555295	13.214	7.05022e-09	3.23101e-08
CORO7	0.555173	14.6731	3.19913e-07	1.20222e-06
ARPC1B	0.555034	15.6206	5.22873e-11	3.05139e-10
TERF2IP	0.55468	12.8345	2.35919e-05	6.91677e-05
ARL8A	0.554635	13.1108	0.00563409	0.0112446
SERPINA7	0.55422	11.7769	0.00234384	0.00502034
MDC1	0.554102	12.3719	1.02494e-06	3.6297e-06
BCAT2	0.553489	13.6166	9.24412e-06	2.85397e-05
FAM118A	0.55346	11.9824	0.0166503	0.030102
WDR54	0.55302	11.2697	0.00369597	0.00762272
ERF	0.552726	12.2374	0.0016005	0.00353465
HDAC5	0.551926	10.6538	0.00325675	0.00679799
SIPA1	0.551499	13.2014	4.16361e-10	2.1852e-09
RAD9A	0.551484	11.7008	6.83455e-05	0.000188553
WWC3	0.551274	12.2669	0.000517822	0.00124666
MARK2	0.550811	12.8146	9.6433e-10	4.84444e-09
MYO1F	0.550372	13.9551	8.72625e-09	3.96112e-08
POTEF	0.550337	13.3036	0.019486	0.0347541
BAP18	0.549855	14.3891	1.51065e-05	4.53881e-05
PHC3	0.549154	12.133	7.75857e-07	2.79477e-06
TFE3	0.548279	11.9512	2.05671e-05	6.07132e-05
CSNK1A1	0.548232	13.5708	5.36709e-05	0.000150334
ESAM	0.54772	13.543	0.000798567	0.00186817
SERPINC1	0.547417	18.5603	4.488e-08	1.87407e-07
PSPC1	0.547398	14.3732	1.39173e-07	5.46652e-07
SART3	0.546381	14.0119	1.0876e-10	6.13881e-10
C5orf24	0.545809	12.0043	0.000579078	0.00138598
ZNF740	0.545772	10.3799	0.0132316	0.0245035
SMUG1	0.545695	11.0304	0.0191192	0.0341752
USP17L15	0.545505	10.5716	0.0369031	0.0613292
PLIN3	0.545285	15.177	1.36696e-06	4.74902e-06
SNRPD3	0.544517	16.8954	0.000169172	0.000441377
LEMD3	0.544405	12.8202	2.46374e-08	1.06234e-07
GSTCD	0.544349	10.9608	0.00288743	0.0060832
ARID1A	0.54385	12.6512	7.36611e-09	3.36681e-08
SP3	0.543097	11.7495	2.11804e-08	9.2129e-08
HLA-F	0.542593	12.6231	0.000125416	0.000333074
PRAG1	0.542533	12.1265	0.000440269	0.00107713
TWF2	0.541672	14.448	6.06134e-10	3.11654e-09
AP1S2	0.541616	12.8465	1.36001e-05	4.11062e-05
SELENON	0.541564	11.6121	0.0130661	0.0242333
TSG101	0.541551	14.0984	4.44781e-09	2.08161e-08
ACAP2	0.541305	13.8386	9.44686e-07	3.36767e-06
DENND4B	0.541239	11.4263	0.000178879	0.000463749
IKBKB	0.540695	13.2921	2.86122e-08	1.22571e-07
TESC	0.540276	12.0073	0.0444596	0.0722542
TANC1	0.540233	12.8552	7.05702e-08	2.87563e-07
SPATA13	0.539979	12.4898	0.000316683	0.000793276
GLTP	0.539662	12.1784	0.0200186	0.0355942
RIF1	0.53887	11.8854	0.0251456	0.0436269
ME3	0.538788	12.0034	0.0142784	0.0262309
NFKB1	0.53834	14.2686	4.81286e-11	2.83175e-10
STK19	0.538294	11.2651	0.00294912	0.0061978
AIDA	0.537681	14.0879	4.09684e-08	1.71824e-07
ADARB1	0.537555	11.392	0.00112313	0.00255857
SERPINH1	0.537307	16.8361	0.000439135	0.00107466
VPS13C	0.53725	13.9642	1.8055e-14	1.63828e-13
SAAL1	0.537045	11.6358	0.0381546	0.0631287
TOR3A	0.536855	11.6777	0.0281095	0.0482921
RPA1	0.5368	13.9755	2.31e-12	1.5986e-11
TBCB	0.536514	15.0321	1.53289e-06	5.28283e-06
MEF2D	0.536383	11.6953	3.10243e-05	8.95539e-05
NELFCD	0.536337	12.9461	2.34274e-09	1.1347e-08
PCIF1	0.535979	12.1245	2.55437e-07	9.72245e-07
AAK1	0.534887	13.9446	1.00695e-07	4.03059e-07
SREK1	0.534764	11.832	1.56357e-05	4.68962e-05
JPT1	0.534677	13.2801	2.50836e-05	7.3366e-05
NECAP2	0.534332	13.9889	0.00016808	0.000438794
RIN1	0.533266	10.9693	0.0445946	0.0724325
CEP170	0.532781	12.4306	1.41525e-07	5.54874e-07
CDK2AP2	0.532512	12.5206	0.0473344	0.0763922
CD81	0.532497	13.7609	6.79396e-06	2.13525e-05
PPP2R5B	0.532035	12.3396	3.40202e-06	1.12123e-05
HS2ST1	0.531807	11.6269	0.0012305	0.00277744
DAXX	0.531074	11.9988	4.95587e-06	1.59128e-05
YEATS2	0.530841	11.6376	9.18441e-05	0.000248363
RBMX2	0.53081	11.5732	0.00361295	0.00747081
ADIRF	0.53031	14.8507	0.0218374	0.0383828
EIF4EBP1	0.53009	11.8517	0.00154503	0.00342094
PDPK1	0.53007	12.4818	1.11974e-08	5.01496e-08
PTMS	0.530014	13.6915	0.0378487	0.0626707
CDC26	0.529919	12.0888	0.00287703	0.00606277
EPS15L1	0.529698	14.0156	6.03869e-07	2.19919e-06
CCN2	0.528873	12.533	0.00609427	0.0120762
MAX	0.528562	12.9839	1.16729e-05	3.56064e-05
RAD21	0.528234	13.7225	3.70596e-10	1.95575e-09
ZFP91	0.527251	11.3511	0.00148078	0.00328968
SIN3A	0.527229	12.6092	3.7917e-10	1.99977e-09
TOR1AIP1	0.527094	14.8567	6.18294e-10	3.16959e-09
HNRNPR	0.527045	16.1144	5.08648e-09	2.36508e-08
MID1	0.526967	12.0273	0.000674032	0.00159418
CD58	0.526869	11.6054	0.00138269	0.00308692
VAV1	0.525803	12.6551	4.51951e-06	1.46594e-05
PPBP	0.525644	13.6786	0.00410692	0.00840736
LYSMD2	0.525408	12.8276	0.000170276	0.000443719
GAN	0.525248	11.4819	0.0435707	0.0709705
CCPG1	0.52388	11.3228	0.00580428	0.0115441
SGTB	0.523827	11.5556	0.000483452	0.00117211
VPS28	0.523722	13.3779	3.19894e-07	1.20222e-06
ARID2	0.523541	11.5121	0.0117069	0.0219157
HNRNPH1	0.52267	16.0999	1.51021e-09	7.45314e-09
FAM98B	0.522664	14.902	7.67905e-09	3.50611e-08
ETV6	0.521995	11.8635	0.000644242	0.00152961
XRCC6	0.521944	16.4004	3.53556e-10	1.87041e-09
ACTL6A	0.521579	14.0406	3.09663e-10	1.64936e-09
PARP1	0.521509	15.609	3.41632e-08	1.44861e-07
RABIF	0.521504	14.3527	0.00385367	0.00792476
RUVBL2	0.521441	14.8154	3.90585e-09	1.84301e-08
NFKB2	0.520668	13.0476	2.58847e-07	9.84785e-07
WTAP	0.519782	12.3522	6.1915e-05	0.00017186
SYF2	0.519663	12.2819	0.0351903	0.0588465
WIZ	0.518967	11.7782	7.71741e-05	0.000211149
RAB3A	0.518704	10.5695	0.0476713	0.0768926
C1orf174	0.518176	12.445	1.93974e-05	5.73587e-05
FUBP1	0.517217	15.8408	2.80027e-06	9.32555e-06
IL4I1	0.51706	12.6705	0.0235862	0.0411623
FAM76A	0.516625	11.3029	0.0136344	0.025168
AP4S1	0.51633	12.1001	0.000257016	0.000651209
ZDHHC17	0.516112	10.2901	0.00408313	0.00836306
TMEM201	0.516021	12.4878	0.000376143	0.000930566
ZCCHC3	0.515967	11.6496	0.00018417	0.000476746
HRG	0.515895	16.9389	1.52058e-05	4.56706e-05
NFYA	0.515677	11.8113	6.78075e-06	2.13187e-05
RNASE1	0.515544	11.8331	0.00332108	0.00691717
WDR82	0.515323	13.0577	2.82146e-09	1.35663e-08
PGLYRP2	0.514656	14.1621	0.000308863	0.000775041
C11orf68	0.514646	14.1241	9.05178e-12	5.8456e-11
GATAD2A	0.514583	12.8623	9.84741e-07	3.49453e-06
PPM1F	0.514579	13.7041	1.35302e-09	6.69658e-09
NAA40	0.513935	11.4538	0.0234409	0.0409169
TMEM65	0.513878	12.7532	0.000508656	0.00122768
SMARCB1	0.513829	12.5569	1.25671e-05	3.8185e-05
NCOA7	0.513697	11.7716	4.59128e-05	0.000129744
CCNK	0.513608	12.84	6.91748e-05	0.000190596
UBAC1	0.513568	12.3494	0.00013622	0.000359767
GTF2F1	0.513532	11.8329	4.59422e-06	1.48569e-05
SMAP	0.513433	11.6193	7.81289e-05	0.000213422
TXNDC9	0.513073	11.9485	0.0013888	0.00309976
FGD5	0.51293	11.325	0.00215412	0.00464056
MTA2	0.512708	13.8991	2.33883e-09	1.13344e-08
FCN1	0.512164	11.993	0.0180882	0.03249
MPEG1	0.511294	11.5643	5.70575e-06	1.8111e-05
SAP30BP	0.511226	11.7936	7.36727e-05	0.000202471
SVIL	0.510444	13.3388	3.89474e-09	1.83878e-08
JCAD	0.510294	12.6942	0.000596164	0.00142411
PPP1R13L	0.510036	12.6479	2.02121e-06	6.86043e-06
DDX59	0.509949	12.0183	0.00049936	0.0012066
MED1	0.50972	12.3904	2.96842e-06	9.85121e-06
SRPK1	0.509506	12.4241	0.011442	0.0215181
PHACTR2	0.509314	11.6676	2.89918e-06	9.64004e-06
RIC1	0.509067	12.9317	0.00639925	0.0126109
VEZF1	0.50834	11.6073	0.0375119	0.0622209
ALOX15	0.508213	12.4828	0.0303462	0.0517112
RASA3	0.508182	12.5156	3.18795e-06	1.05513e-05
BNIP3L	0.508123	11.7509	0.000945361	0.00218543
TGFB3	0.507749	11.5843	0.0323833	0.0547379
ITGAM	0.507542	13.6373	2.1623e-05	6.35902e-05
CALCRL	0.507467	11.0962	0.000102788	0.00027579
ZKSCAN2	0.507088	11.329	6.76815e-05	0.000186961
TRABD2B	0.50684	12.9711	0.000130319	0.000345136
TBC1D2B	0.506615	13.0399	4.95279e-09	2.3054e-08
KLC2	0.506579	11.7475	0.00308492	0.00646916
RAD23A	0.506206	13.7614	2.66861e-05	7.77884e-05
LILRB1	0.505959	10.809	1.79448e-05	5.32648e-05
ZNF687	0.505676	10.9237	0.00159118	0.00351679
ACTR2	0.505522	16.7829	2.41132e-08	1.04127e-07
NR3C1	0.504505	12.62	8.86129e-07	3.16811e-06
XRCC5	0.504123	16.679	7.40461e-08	3.00871e-07
CENATAC	0.503721	10.7729	0.0151082	0.0275515
SYNE1	0.503233	14.0541	1.05523e-13	8.63665e-13
ENPP2	0.503068	11.5017	0.00508224	0.0102503
TRIOBP	0.502854	14.6606	4.82919e-08	2.0068e-07
CBX4	0.502033	11.9073	0.0270348	0.0466133
DYNLRB1	0.501811	12.9252	1.20755e-05	3.67434e-05
ITGB1	0.50102	17.1378	1.10355e-07	4.38462e-07
RBP7	0.500971	12.1749	0.00337901	0.00702763
TECPR1	0.500741	11.8057	4.97086e-05	0.000139873
UXT	0.500739	12.8769	0.0192608	0.0343951
HSPA12B	0.500452	13.0714	9.37989e-09	4.24216e-08
MINDY1	-0.500317	11.8887	4.39454e-06	1.42702e-05
HSPE1	-0.500597	18.1188	0.000653296	0.00154811
FBXL4	-0.500604	11.9178	0.0383691	0.0634225
OXR1	-0.500829	13.4746	1.32362e-09	6.55861e-09
PSTPIP2	-0.501364	12.7977	5.26607e-06	1.68005e-05
STON2	-0.501583	11.6773	0.00348279	0.00722251
PGAM1	-0.501735	16.3322	4.21736e-09	1.97807e-08
TOM1	-0.501982	14.3636	2.08801e-09	1.01705e-08
LGALS8	-0.502194	13.9286	1.52149e-06	5.24774e-06
MRPL48	-0.50259	12.4001	2.70156e-06	9.01588e-06
ERO1A	-0.50268	15.0646	7.11638e-09	3.25785e-08
VTA1	-0.502773	13.5333	7.97298e-09	3.63838e-08
SEC31A	-0.50284	16.0903	1.26288e-13	1.02484e-12
MIX23	-0.502882	13.4773	0.00417613	0.00853279
UBE2K	-0.504101	14.5602	2.49017e-08	1.07317e-07
EIF4G1	-0.504598	15.7206	1.92384e-10	1.04607e-09
TVP23B	-0.504762	10.5407	0.0435374	0.0709297
SDHAF2	-0.505018	12.2018	0.0244006	0.0424542
CEBPA	-0.505927	12.3925	0.000614383	0.00146316
PFKL	-0.506878	15.8021	5.19556e-14	4.44256e-13
KIFBP	-0.507079	12.2075	0.000395935	0.000975324
OGDH	-0.507483	15.7294	3.2701e-11	1.96709e-10
PSMD2	-0.508469	15.7837	5.63728e-12	3.73302e-11
PTRH1	-0.509008	12.959	0.000262151	0.000663047
PRADC1	-0.50943	11.3103	0.00080174	0.00187509
RPL4	-0.509642	17.8542	3.79469e-07	1.41246e-06
RPL37A	-0.510792	15.1597	1.59008e-05	4.76415e-05
F7	-0.512692	12.6442	2.38222e-08	1.02974e-07
AMN	-0.513216	11.4481	0.0272731	0.046977
ZFYVE21	-0.513317	11.8616	0.000892354	0.0020718
CIAO3	-0.513961	13.4137	1.54256e-08	6.80119e-08
MVD	-0.514029	14.1728	0.00110048	0.00251029
HSP90B1	-0.514332	18.3905	1.6384e-10	9.01697e-10
PSMA4	-0.51539	15.7037	1.16594e-06	4.09029e-06
UROD	-0.516221	15.3585	9.53753e-09	4.30756e-08
SLC38A10	-0.516501	12.8063	1.59348e-09	7.8506e-09
FAM169A	-0.516862	12.4779	9.47415e-05	0.000255475
OSBP	-0.517099	14.4288	2.14515e-13	1.69757e-12
FBXL15	-0.517436	10.7271	0.000889709	0.00206678
MRPL15	-0.51784	13.5652	1.5571e-07	6.06622e-07
NOL6	-0.517905	12.7575	9.8692e-06	3.03304e-05
POMGNT1	-0.518453	12.2844	0.000523077	0.0012586
HMOX1	-0.519462	15.1622	0.000960893	0.00221776
PTPN3	-0.520518	12.5636	0.000717413	0.00169027
HMOX2	-0.520663	14.6344	5.52339e-08	2.28205e-07
PUSL1	-0.521636	11.3354	0.00328992	0.00685892
FNDC3A	-0.521654	13.0479	6.73298e-07	2.44067e-06
GRSF1	-0.521773	12.5542	3.89153e-06	1.27475e-05
ABHD17B	-0.523655	12.0076	7.70669e-06	2.40715e-05
NPRL3	-0.524174	11.7203	0.000328656	0.000820639
ALDH1A1	-0.524711	20.1061	1.99601e-05	5.89819e-05
MTFP1	-0.524795	12.4631	0.00126402	0.00284457
SLC27A3	-0.525363	13.6451	6.69885e-05	0.000185166
COX16	-0.525894	11.052	9.15976e-05	0.000247852
PSMG3	-0.526538	11.6217	8.86557e-05	0.000240497
VIL1	-0.526775	13.7764	0.00537261	0.0107602
HNF1A	-0.526959	11.9754	0.000417324	0.0010242
PEX3	-0.527088	12.6398	3.13204e-07	1.17907e-06
PTRH2	-0.527609	12.316	3.09869e-07	1.16754e-06
SCYL3	-0.527752	11.6877	1.62759e-05	4.86299e-05
GMPPA	-0.528058	14.7902	1.20517e-08	5.37817e-08
RPN2	-0.528173	15.6017	9.12989e-12	5.89162e-11
MRPS24	-0.528478	12.3091	6.70393e-06	2.11003e-05
RPL7	-0.529344	17.9559	1.84467e-05	5.47168e-05
MTSS2	-0.529762	12.8601	1.67126e-05	4.98652e-05
PYCR3	-0.529984	13.513	1.84029e-10	1.00318e-09
MAT2B	-0.530873	16.4209	9.92753e-11	5.6219e-10
PYM1	-0.531616	14.8284	0.000118442	0.00031528
COMMD8	-0.533047	12.9508	2.02861e-07	7.80765e-07
NDUFS2	-0.533693	15.2467	7.03111e-09	3.22397e-08
YIPF4	-0.533976	12.445	0.00100758	0.00231434
GEMIN2	-0.534004	11.9126	0.00842443	0.0162482
FAM234A	-0.53428	12.6552	2.24983e-08	9.74966e-08
QRSL1	-0.53472	11.9205	4.78328e-08	1.98868e-07
UBXN4	-0.535176	12.7635	6.12093e-07	2.22725e-06
YIPF5	-0.535327	13.3737	0.000557584	0.00133603
SHFL	-0.53646	14.5941	2.26437e-07	8.67237e-07
RPL5	-0.537224	16.3803	9.81349e-08	3.93363e-07
MRPL20	-0.537857	12.2158	7.96688e-08	3.22651e-07
DSP	-0.537902	15.2589	0.000618147	0.00147131
VPS25	-0.538515	14.2145	4.09878e-10	2.1538e-09
RPS20	-0.539929	16.9417	1.75279e-05	5.21711e-05
NUDT19	-0.539984	13.0469	5.19012e-07	1.8998e-06
SMPD1	-0.540067	13.3173	9.5274e-07	3.39076e-06
SAMM50	-0.540128	15.4873	8.35284e-11	4.78051e-10
DHX32	-0.540143	11.2339	0.0296296	0.0506104
CYB5B	-0.540941	16.1691	6.17264e-07	2.24512e-06
AGFG2	-0.541066	14.3447	9.21354e-13	6.72221e-12
DLAT	-0.541116	15.7561	2.22701e-08	9.65562e-08
TMEM167A	-0.54112	12.9743	0.0129124	0.0239949
IL1RN	-0.54184	11.9907	0.0212164	0.0374212
DARS2	-0.54196	14.0884	6.32528e-08	2.60086e-07
GUSB	-0.542437	15.6782	1.95067e-09	9.53388e-09
PIK3CB	-0.543516	10.5647	0.00249844	0.0053197
TTI1	-0.543529	11.4657	0.00236622	0.00506325
SALL1	-0.543706	10.6183	0.0351862	0.0588465
DBI	-0.54372	18.4255	1.3624e-05	4.11639e-05
VAPA	-0.543903	15.5867	1.08691e-08	4.87722e-08
NDUFS4	-0.544217	13.5739	0.00106369	0.00243088
LANCL2	-0.544498	13.6853	8.25819e-16	9.28587e-15
MET	-0.545355	12.7394	0.000286336	0.000721671
RARS1	-0.545447	16.1716	2.62406e-10	1.40462e-09
MRPS14	-0.545725	12.7349	3.50347e-05	0.000100523
ARHGAP12	-0.546072	12.5086	4.50484e-09	2.10601e-08
MRPS18B	-0.546875	13.0116	2.05347e-06	6.95978e-06
CPPED1	-0.54762	14.794	3.36806e-07	1.2624e-06
AJUBA	-0.547862	11.5228	0.00549141	0.0109752
ANGPTL3	-0.548466	12.3498	6.06971e-06	1.92025e-05
RPL12	-0.548676	17.0688	2.44847e-06	8.2112e-06
DPP9	-0.549604	14.059	2.71652e-13	2.13597e-12
TGM2	-0.550423	17.7199	4.70576e-06	1.51663e-05
KHNYN	-0.550512	12.0425	0.000307721	0.000772598
SYAP1	-0.550671	13.0478	2.66272e-08	1.14409e-07
GHITM	-0.551019	13.4661	5.12569e-08	2.12206e-07
PXDC1	-0.551372	11.7982	0.0115973	0.0217531
PSMB4	-0.551445	16.6358	3.30384e-09	1.57712e-08
GLB1	-0.55209	15.1862	5.33245e-09	2.47143e-08
LILRB5	-0.552739	13.6999	4.80932e-07	1.77021e-06
ATOX1	-0.552814	14.6803	6.86396e-05	0.000189243
MRPL49	-0.552907	12.8918	5.44364e-11	3.17251e-10
RPL7A	-0.553171	17.637	6.90181e-11	3.9872e-10
MRPS2	-0.553364	12.7801	5.53642e-06	1.7606e-05
MRPS7	-0.553464	13.8581	1.20564e-08	5.37817e-08
BCL2L1	-0.553477	12.9092	6.01379e-06	1.90466e-05
ARHGAP35	-0.554246	12.9554	2.43101e-16	2.98215e-15
RTN3	-0.555684	14.2439	1.77955e-06	6.07931e-06
FMC1	-0.555878	12.5616	0.0003078	0.000772598
PPP1R3B	-0.556003	11.3871	0.0291843	0.0499093
PHB	-0.556573	17.4503	3.99915e-06	1.30751e-05
WWOX	-0.556655	13.104	2.91574e-06	9.69133e-06
MRPS9	-0.557921	14.0922	5.95588e-07	2.16995e-06
RCN1	-0.558165	16.3697	3.23737e-10	1.71794e-09
DCAF8	-0.558367	13.393	1.39497e-09	6.89232e-09
HYOU1	-0.558505	17.4952	9.62232e-10	4.83759e-09
MEMO1	-0.558863	14.693	2.975e-07	1.12389e-06
TCAF1	-0.558989	12.7995	6.73389e-13	5.01081e-12
UQCC3	-0.559153	11.2658	0.000169241	0.000441422
ISCU	-0.560585	11.9829	3.89761e-07	1.44826e-06
CYB5R1	-0.560739	14.6069	1.41826e-12	1.01243e-11
F11R	-0.561749	15.1566	1.43341e-08	6.3427e-08
CCDC90B	-0.56242	12.3458	8.69e-09	3.94675e-08
NUDT5	-0.56246	15.4872	9.78406e-09	4.40872e-08
IER3IP1	-0.562502	13.2592	0.00015929	0.000417112
GRAMD4	-0.562805	12.4719	7.98385e-07	2.86872e-06
PTCD1	-0.563494	12.0102	0.000492852	0.00119255
ECSIT	-0.564346	12.9752	5.56574e-08	2.29844e-07
TBL2	-0.565377	14.044	1.89316e-12	1.32506e-11
ALG9	-0.565471	13.0975	4.03359e-06	1.31627e-05
HDAC10	-0.565544	12.3579	0.000468112	0.00114071
ATAD1	-0.565562	13.8808	2.24097e-12	1.55459e-11
NDUFB3	-0.5656	13.8945	0.0018963	0.00413276
NAGLU	-0.566031	14.2007	4.14618e-12	2.80169e-11
LHPP	-0.566787	14.473	1.03508e-06	3.66409e-06
PI4K2B	-0.566985	11.5198	9.09109e-05	0.000246072
PYROXD2	-0.567285	12.6825	7.51552e-05	0.000206186
RPS10	-0.567759	16.6752	4.14146e-08	1.7361e-07
MESD	-0.567902	14.5069	8.54616e-08	3.45299e-07
PDIA6	-0.568263	18.7551	5.31667e-08	2.19875e-07
ABCD1	-0.568581	13.2637	2.98553e-09	1.43312e-08
TRMT10C	-0.568786	13.8343	3.60541e-12	2.45556e-11
PTDSS1	-0.569505	13.4033	1.50424e-07	5.87089e-07
CIP2A	-0.569919	13.3259	0.00372772	0.00768227
TXNDC15	-0.570663	12.0213	2.22248e-05	6.52484e-05
KANK1	-0.571274	12.5441	1.1448e-09	5.71867e-09
STT3A	-0.571721	15.7285	3.50961e-08	1.48717e-07
NDUFS1	-0.572011	15.7211	2.48595e-07	9.48258e-07
RPL23	-0.572942	17.6255	7.2613e-12	4.74273e-11
CISD3	-0.573453	11.9214	0.000723906	0.0017037
PTGFRN	-0.573483	14.4911	5.00072e-12	3.34756e-11
PTCD3	-0.5742	13.1904	2.615e-10	1.40151e-09
TPD52L1	-0.575611	12.9225	6.60768e-07	2.39828e-06
ZDHHC3	-0.575744	10.8315	0.0312594	0.0530781
MAVS	-0.576937	14.069	1.80533e-12	1.26668e-11
MGMT	-0.577241	14.3483	2.48782e-07	9.48258e-07
REPS2	-0.577316	13.3012	7.28481e-11	4.18877e-10
MT-CO2	-0.577436	17.2424	0.000843921	0.00196679
SRPRB	-0.578173	14.6969	4.62386e-08	1.92705e-07
TMEM192	-0.578514	13.6584	1.00234e-05	3.07822e-05
RPL27	-0.578647	17.4931	1.08555e-07	4.31911e-07
SUCLA2	-0.579933	14.14	6.87756e-11	3.97586e-10
DPP4	-0.580672	14.1607	1.29824e-13	1.05155e-12
RPP25L	-0.580766	11.6497	0.000923736	0.00214062
ADRM1	-0.5808	13.8139	9.19292e-08	3.69694e-07
COX20	-0.581133	12.8802	5.7014e-08	2.3522e-07
RARS2	-0.581666	11.5641	3.06103e-05	8.83887e-05
CPTP	-0.581822	12.3917	5.18904e-05	0.000145632
SELENOF	-0.58193	15.0024	3.44896e-10	1.82572e-09
CHCHD7	-0.582236	12.0538	0.00318375	0.00665532
GALNT12	-0.582589	12.4688	0.0020287	0.00439015
LGALS3BP	-0.583037	16.5798	2.25414e-08	9.75848e-08
MRPL17	-0.583861	12.6478	0.000156098	0.000409004
ELAC2	-0.584271	12.5304	2.59328e-08	1.11481e-07
NUCB1	-0.584708	16.1424	6.98368e-13	5.1877e-12
PDXDC1	-0.585214	14.304	1.46363e-11	9.26427e-11
TIMM9	-0.585984	12.9278	1.52592e-05	4.58149e-05
SH2D4A	-0.586536	12.8559	3.69868e-08	1.56344e-07
MMGT1	-0.586565	12.9127	8.53497e-06	2.64664e-05
MTMR10	-0.586711	12.4691	4.00957e-10	2.11079e-09
TOLLIP	-0.586969	15.9626	6.63398e-08	2.71482e-07
OSBPL6	-0.587346	11.8108	0.0027659	0.00584434
TIMM21	-0.587358	12.458	0.00041911	0.00102829
RBBP9	-0.587656	14.0861	3.83096e-09	1.80966e-08
MYO5B	-0.589921	12.8613	1.34373e-06	4.67208e-06
FDX2	-0.590048	12.6249	0.0092169	0.0176461
CMTM6	-0.590086	11.0426	0.000451085	0.00110234
EVI5	-0.590326	12.3339	0.0393679	0.0647873
PDK2	-0.590571	12.8671	8.59066e-05	0.000233334
CUL4A	-0.590799	14.2452	6.38453e-13	4.77978e-12
MT-ND5	-0.591018	13.1138	1.61505e-07	6.28342e-07
FBXO21	-0.592147	12.065	0.0172807	0.0311633
SLC38A9	-0.592152	11.1606	0.0272902	0.0469971
RPS24	-0.592482	16.3081	6.90707e-09	3.17556e-08
ATP2A2	-0.592522	15.555	2.25427e-14	2.01992e-13
PRDX1	-0.592994	18.7229	6.2497e-12	4.12586e-11
KIAA2013	-0.593018	13.3264	2.58854e-05	7.55568e-05
PREB	-0.594171	15.2039	1.07991e-12	7.79967e-12
MTX1	-0.594238	14.1053	5.41003e-09	2.50604e-08
MOCS3	-0.59468	12.9874	1.66305e-08	7.29501e-08
GORASP1	-0.595185	11.3915	4.09423e-05	0.000116348
MYO7A	-0.595217	13.8092	4.87715e-10	2.54108e-09
NMD3	-0.596034	12.4897	1.33539e-10	7.45426e-10
DGUOK	-0.596063	11.1148	6.335e-05	0.000175559
DNAJA1	-0.596634	14.1008	4.43102e-14	3.8192e-13
PLXNB1	-0.597292	12.0799	1.63103e-08	7.15821e-08
USO1	-0.597608	16.2982	1.32954e-13	1.07387e-12
ABHD11	-0.597709	13.3899	5.22568e-11	3.05139e-10
COQ10B	-0.599185	12.6797	1.15476e-05	3.52368e-05
CD14	-0.599519	15.9249	1.13743e-08	5.08535e-08
TCEA3	-0.599763	12.164	3.25496e-08	1.3861e-07
LRMDA	-0.599845	13.0673	5.44417e-06	1.73255e-05
FAM136A	-0.600465	12.8202	6.04918e-07	2.20207e-06
AIMP2	-0.600555	14.9287	6.43536e-08	2.64107e-07
LCLAT1	-0.600744	14.278	3.35602e-11	2.01455e-10
TPP2	-0.601327	14.8945	5.10243e-12	3.40241e-11
LRRC42	-0.601662	9.40411	0.0211504	0.0373278
ATAT1	-0.601762	12.3605	0.0320815	0.0543131
EIF2B2	-0.602113	13.4274	5.07054e-12	3.38902e-11
MRRF	-0.602439	13.7755	1.33133e-05	4.02959e-05
KPNA1	-0.602795	13.482	1.02204e-06	3.62093e-06
ALG6	-0.603317	11.2431	0.00240378	0.00513595
APOL3	-0.60335	13.2062	4.70878e-07	1.73543e-06
UMPS	-0.604243	14.9105	4.21046e-16	4.9143e-15
GLTPD2	-0.604803	12.7196	1.76024e-05	5.23749e-05
ATP5MG	-0.605002	15.7947	2.245e-07	8.60582e-07
CRADD	-0.605524	13.4219	2.24529e-12	1.55632e-11
UCHL3	-0.606101	15.96	1.77047e-09	8.69266e-09
CHCHD3	-0.607436	15.0374	4.28859e-09	2.01038e-08
NDUFA3	-0.608082	13.1591	0.00173268	0.00380218
FUCA2	-0.608585	13.1516	3.56816e-11	2.13444e-10
MGST3	-0.608619	14.0507	4.74145e-08	1.9732e-07
RPS17	-0.608841	16.6487	1.66909e-09	8.21366e-09
MYORG	-0.609419	12.9255	4.06734e-05	0.00011566
PISD	-0.609644	12.5168	1.40744e-07	5.52317e-07
OXA1L	-0.610593	13.5643	8.28821e-06	2.57383e-05
DPM1	-0.610825	14.4873	6.2383e-10	3.19416e-09
HELZ2	-0.611123	11.9854	1.68713e-05	5.0304e-05
NAV2	-0.612716	11.4564	0.0227238	0.0397863
UBE2G2	-0.613279	12.3014	1.21148e-12	8.71332e-12
MRPS35	-0.613873	11.5309	2.51556e-08	1.08303e-07
LRRC59	-0.614024	16.9048	8.18522e-07	2.93739e-06
DENND10	-0.614893	11.7672	1.71846e-05	5.12027e-05
NDUFB5	-0.615155	13.4061	2.87586e-07	1.08979e-06
NLRX1	-0.615328	13.7985	5.4866e-12	3.63884e-11
NCAPG	-0.615481	13.4156	0.00238472	0.00509902
CCNH	-0.615526	11.5505	0.0364236	0.0606261
SCRN3	-0.616549	12.775	1.59343e-07	6.2021e-07
OSTC	-0.616603	15.5855	9.46465e-05	0.000255379
EEFSEC	-0.616638	14.4105	2.47084e-12	1.70579e-11
PTGES2	-0.617427	13.9481	2.94289e-10	1.57039e-09
IGSF8	-0.617615	13.163	3.53669e-08	1.49791e-07
OMA1	-0.618748	12.6456	1.80953e-09	8.86424e-09
NFS1	-0.620089	13.4127	5.1082e-12	3.40362e-11
CMC1	-0.6204	12.1974	1.36262e-07	5.35952e-07
SYTL4	-0.620746	11.8092	0.000146357	0.000384533
SEMA4D	-0.621411	10.9581	0.0453435	0.0735518
MFSD9	-0.621586	10.7638	4.59209e-07	1.6946e-06
DHRSX	-0.624007	11.3604	0.00516519	0.0103859
SURF4	-0.624589	14.93	7.28019e-11	4.18877e-10
RPL3	-0.624658	18.2243	3.26778e-14	2.87712e-13
FIS1	-0.624676	14.9948	5.19786e-09	2.41295e-08
LPCAT3	-0.625324	14.0444	5.03208e-05	0.000141504
AUH	-0.625409	14.2282	9.64721e-10	4.84444e-09
ACP5	-0.626421	12.5248	0.00276421	0.00584219
TK2	-0.626665	14.093	1.32922e-08	5.90598e-08
SMIM12	-0.627245	11.9543	1.30833e-06	4.55638e-06
MYO3B	-0.628251	13.5215	0.000687934	0.00162482
RPF1	-0.629044	12.1481	0.000165803	0.000433507
HTRA2	-0.629193	14.343	2.61861e-10	1.40257e-09
ATG2A	-0.629195	11.6686	4.28604e-07	1.58438e-06
TRMT11	-0.630405	12.3233	3.55309e-12	2.42184e-11
MRPS18C	-0.63079	10.9412	2.52513e-06	8.4551e-06
C11orf52	-0.630893	12.6489	4.39596e-05	0.000124347
BANP	-0.631421	11.287	0.015992	0.0290157
PSMD7	-0.632211	15.0573	4.68057e-13	3.55047e-12
TSPAN6	-0.634003	13.0941	1.95721e-06	6.65452e-06
LYRM2	-0.634084	11.4855	0.00754376	0.0146647
REEP5	-0.6342	14.3811	8.31959e-08	3.3646e-07
FARP2	-0.634465	11.9894	1.44245e-07	5.64768e-07
MTPAP	-0.634669	12.3326	0.00013559	0.000358325
GGACT	-0.636236	13.7577	8.09896e-05	0.000220676
RPL10	-0.636935	16.5571	1.32936e-12	9.5452e-12
NDUFS3	-0.636968	16.4602	1.52808e-10	8.44224e-10
RANBP6	-0.637168	12.4052	3.72514e-06	1.22444e-05
ACAD9	-0.638071	14.0164	4.85093e-11	2.8522e-10
PMM2	-0.638499	14.8748	6.26471e-08	2.57965e-07
DPH5	-0.63861	11.2975	0.000300269	0.000754575
NDUFA1	-0.639294	13.7333	0.000398959	0.000982212
RAB2A	-0.639384	15.5923	1.61514e-13	1.29362e-12
PEX10	-0.639474	12.3581	0.00768534	0.0149197
NIPSNAP3A	-0.639861	14.9731	1.00703e-10	5.69898e-10
PHACTR1	-0.641858	13.9385	0.00504628	0.0101849
IFIT1	-0.64193	13.7474	3.70331e-09	1.75418e-08
GALNT2	-0.643179	13.8913	1.46042e-11	9.25079e-11
MAN2A1	-0.643566	13.4942	1.44195e-11	9.14723e-11
SNX24	-0.643988	12.3593	4.86929e-08	2.02248e-07
CA5A	-0.644354	13.4576	0.00251741	0.00535744
SPNS1	-0.644998	12.5104	3.31523e-06	1.09472e-05
UQCRQ	-0.645849	14.6809	1.10466e-07	4.38701e-07
ECHDC1	-0.645892	15.3388	7.73482e-10	3.92074e-09
RPS15	-0.645936	15.198	4.0307e-08	1.69297e-07
CLPP	-0.646561	14.2231	8.24483e-09	3.75529e-08
TMEM245	-0.647169	13.4677	5.40343e-05	0.000151303
RPS7	-0.647447	17.613	1.14672e-13	9.34988e-13
STX17	-0.64773	12.063	4.78097e-05	0.000134707
MTX3	-0.647785	12.9511	6.04024e-09	2.78745e-08
PPL	-0.647816	15.3849	1.01601e-09	5.09009e-09
SIGMAR1	-0.64791	12.8211	1.17894e-06	4.12916e-06
SCRN2	-0.648202	14.9017	8.45937e-09	3.84606e-08
CCT6B	-0.648326	16.0947	0.000105285	0.000282225
SPG7	-0.648624	12.8325	1.20195e-09	5.9937e-09
SUPV3L1	-0.649187	13.5829	5.02583e-10	2.61221e-09
FLAD1	-0.649405	12.9974	2.44785e-11	1.50296e-10
NDUFB7	-0.649547	14.0918	1.50495e-11	9.51184e-11
ACSL6	-0.649613	12.22	0.000368157	0.000911892
DNAJC11	-0.649992	14.117	4.58953e-13	3.49064e-12
CDK5RAP3	-0.650371	14.6155	3.2218e-11	1.94211e-10
MRPL30	-0.65131	12.3805	1.41843e-06	4.90212e-06
[truncated: 1,263 more rows]

## Sheet: 4. DEG (Others vs LS)
Gene Symbol	Log2FC	Log2(AveExpr)	P Value	FDR
THBS2	4.30226	14.6838	1.86752e-11	2.17597e-08
POSTN	3.48695	16.371	1.56715e-07	1.58782e-05
C1QTNF5	3.34228	13.6678	4.65171e-07	3.73794e-05
THBS1	3.0799	16.619	3.0307e-09	7.06255e-07
VCAN	2.53478	15.7465	4.52669e-08	6.20512e-06
COL12A1	2.44372	16.3349	8.78031e-12	1.22766e-08
FN1	2.375	18.9765	7.27384e-15	5.08514e-11
AKR1B10	2.34352	16.044	0.000187344	0.00296318
TNC	2.17647	16.0073	6.14684e-08	8.24412e-06
CLEC11A	2.10629	12.9239	6.25002e-08	8.24412e-06
ECM2	2.07981	12.3612	1.08672e-09	3.79863e-07
TGFB2	1.98	11.8618	1.48593e-06	8.51487e-05
PXDN	1.97096	14.7748	1.14375e-07	1.24937e-05
SERPINF1	1.94785	15.7008	7.76623e-10	3.01632e-07
SRPX2	1.92659	13.711	1.23162e-08	2.3611e-06
ATAT1	1.88723	12.8231	0.00342171	0.0236591
FGG	1.81536	18.8439	3.11472e-06	0.000148478
AEBP1	1.80762	16.238	7.15914e-07	4.9554e-05
COL5A3	1.79303	14.4438	4.14185e-06	0.000175489
TIMP1	1.77014	13.4758	9.14802e-07	6.02914e-05
FGB	1.75342	18.1153	1.75955e-05	0.000516849
C4B_2	1.74251	15.5939	0.000170107	0.00278598
TGFB3	1.72123	12.048	6.41824e-08	8.30925e-06
ORM1	1.69352	17.1537	4.07204e-06	0.000174648
C4BPA	1.6909	16.4992	9.22784e-07	6.02914e-05
GGH	1.61686	14.4601	2.86891e-09	7.06255e-07
CYP2A6	1.60164	15.1169	0.0187666	0.0787025
FMOD	1.57622	15.1286	2.88755e-05	0.000750441
SPARCL1	1.5625	11.9937	0.000669833	0.00760627
GLUL	1.54849	16.4572	0.0114715	0.0559435
FBN2	1.5412	14.8526	4.02923e-05	0.000971322
COL8A1	1.52536	13.5737	0.000111205	0.00202985
CLEC3B	1.47902	15.8451	6.32726e-06	0.000237816
LTBP3	1.47046	13.8846	1.4323e-09	4.7682e-07
CHI3L1	1.45126	13.0428	2.111e-06	0.000108515
COL18A1	1.44489	17.3403	1.03387e-13	3.37614e-10
AGT	1.43139	15.6481	1.90357e-07	1.84831e-05
COMP	1.40115	11.9448	2.39375e-05	0.000666722
F5	1.39061	12.9187	3.9307e-06	0.000169627
ITIH1	1.38085	15.5603	8.7946e-08	1.03413e-05
PRAP1	1.37901	11.3203	0.0013882	0.0125834
C4BPB	1.37758	12.5051	0.000367536	0.00491289
MXRA5	1.36846	12.5276	2.9569e-09	7.06255e-07
PLOD1	1.34654	13.6278	4.77146e-06	0.000195348
SLC19A3	1.34631	10.33	2.58631e-05	0.000700337
LAMA4	1.3391	14.7257	7.23885e-09	1.48491e-06
LOX	1.33321	12.0131	1.0985e-06	6.91859e-05
S100A7L2	1.3253	14.1697	0.0436869	0.141282
OLFM4	1.3174	13.4746	0.00016768	0.00276475
LTBP2	1.31671	16.3232	0.000142791	0.00247092
C4A	1.30577	15.6943	0.000350254	0.00477001
C1S	1.3029	14.8928	7.43411e-09	1.48491e-06
LAMB1	1.30252	16.5205	3.90317e-08	5.68481e-06
HP	1.29967	18.1816	0.00100737	0.010177
CDH13	1.29941	14.5229	3.81495e-07	3.21329e-05
FGA	1.2906	18.6213	9.99064e-05	0.00190729
ACOT1	1.28921	13.2664	0.000154087	0.00260359
C2	1.28519	15.2136	1.30698e-08	2.4045e-06
SPON2	1.28499	12.7274	0.00138509	0.0125834
HSD3B7	1.27676	12.2659	0.000107178	0.00197179
SERPING1	1.27421	16.8427	2.72245e-05	0.000723676
SPARC	1.27351	14.1503	1.49077e-05	0.000463197
APOH	1.26834	16.5735	8.70246e-08	1.03413e-05
NRCAM	1.2663	12.2708	9.84973e-06	0.000344658
APOE	1.25537	17.836	0.000196898	0.00307946
ITGA11	1.25252	11.9981	5.42554e-06	0.00021309
LOXL2	1.24894	12.4131	2.02405e-06	0.000107198
CP	1.23537	17.3061	1.71222e-06	9.47168e-05
FBN1	1.2296	19.7029	3.89216e-08	5.68481e-06
GC	1.22128	16.4705	1.70904e-05	0.000507416
SERPINA3	1.21699	17.2095	9.57625e-05	0.00187643
ASPN	1.20052	17.9105	0.00341391	0.0236327
CCDC80	1.18949	12.7863	0.000800459	0.00860925
PLG	1.17107	17.0205	5.03408e-07	3.86739e-05
PCOLCE	1.16518	14.4636	6.99477e-06	0.000258733
RARRES2	1.16353	14.4238	3.70992e-09	8.36646e-07
SERPINA7	1.15476	12.2608	0.000269287	0.00387364
TTR	1.1519	16.4087	0.00021188	0.00325551
SERPINA1	1.1516	19.0992	0.000696862	0.00783242
TMEM82	1.12901	12.2949	0.00013379	0.00235598
CFB	1.12305	16.8524	3.28345e-06	0.000152017
CFI	1.10924	14.6403	3.85128e-06	0.000167232
IGFBP2	1.10742	12.7088	1.62668e-05	0.000490179
LPA	1.10219	14.4094	0.0138063	0.0633265
AZGP1	1.09151	16.396	0.00136448	0.0124874
IGLV1-47	1.08693	16.204	0.0109486	0.0542306
ORM2	1.0734	14.9794	0.000405783	0.00528274
CFH	1.06865	17.1957	4.72934e-06	0.000195348
COL15A1	1.06446	14.3345	1.29757e-05	0.000421154
TGFB1	1.06326	13.3118	1.13244e-06	7.06864e-05
ENPP2	1.06096	11.9553	2.78924e-05	0.00073722
HAO2	1.05987	13.3715	9.73437e-07	6.3012e-05
COL5A1	1.0547	18.2047	1.5088e-05	0.000466075
HEPACAM	1.04344	12.2243	0.00800329	0.0437801
TFB2M	1.03251	12.4643	5.28206e-05	0.00119505
GPX3	1.03075	17.3314	4.57166e-05	0.00106181
APOA4	1.02512	15.746	0.00102656	0.0103113
F2	1.02459	15.9545	8.25227e-07	5.49884e-05
PLOD2	1.02174	12.8792	0.000358601	0.00485326
COL4A2	1.01793	18.352	2.67126e-05	0.000712779
VWA1	1.01382	14.898	6.08182e-05	0.00134219
P4HA2	1.01262	12.986	4.8899e-05	0.00112823
EFEMP1	1.00225	17.9658	0.000107137	0.00197179
CCN2	0.99825	12.8731	3.3298e-06	0.000153149
SERPINF2	0.998245	15.0262	0.000144162	0.00248848
FGL1	0.99211	12.2466	0.00313041	0.0224229
PIGR	0.988878	12.3638	0.0288584	0.105961
LBP	0.982601	15.5584	0.00143518	0.0128633
FETUB	0.982363	11.8428	0.000101983	0.00193214
C6	0.980171	14.5828	9.72841e-05	0.00189447
KNG1	0.976109	16.1889	9.89526e-05	0.00190729
CES3	0.974791	12.2188	0.00176548	0.0149137
MDK	0.974087	12.552	0.000323822	0.00445637
CERS4	0.97373	11.8261	0.00130984	0.0121125
CSTA	0.971889	15.7441	0.013392	0.0621569
EMILIN2	0.968926	13.9384	0.000165192	0.00273556
RDH5	0.968612	12.8295	2.06026e-05	0.00058789
CPXM2	0.968595	12.8025	0.00169056	0.014413
CLSTN1	0.965542	11.7363	1.18209e-05	0.000391659
SDC2	0.95553	13.1972	0.000216842	0.00330851
LAMA2	0.954192	14.9211	0.00224132	0.0175668
ITIH2	0.945803	16.0252	6.72429e-05	0.0014554
PARD6G	0.945748	14.9689	0.00144913	0.0129551
NTM	0.944773	11.5101	0.00972816	0.0500198
IDI1	0.939994	14.5761	0.00110928	0.0108461
C5	0.934523	14.9494	3.35372e-05	0.000840353
GCKR	0.93151	12.856	0.00205008	0.0164737
ESRRB	0.925759	11.5255	0.000916732	0.00957588
MFAP5	0.924576	16.3183	0.00012661	0.00225798
THBS3	0.922098	12.3637	0.00186496	0.0154615
F10	0.921975	13.1154	1.40979e-05	0.000445967
AMBP	0.916449	17.6211	0.000184177	0.00294334
MFGE8	0.914371	14.7721	0.0406654	0.13448
COL5A2	0.906884	17.352	0.00032766	0.00450033
C1R	0.906572	15.526	1.71292e-05	0.000507416
HPR	0.904651	12.0535	0.00146195	0.0130421
PTMS	0.904493	14.2616	0.0237689	0.0926541
NUDT7	0.90438	11.5422	0.00551604	0.0332724
C8B	0.903463	15.3553	1.60606e-05	0.00048606
SLC22A1	0.900538	12.6639	0.0183703	0.0775705
PROS1	0.899507	13.4576	6.8382e-05	0.00147095
ADCK1	0.899434	14.5638	0.00219079	0.0173649
IGHV3OR16-9	0.895482	16.4109	0.0218181	0.0873599
ATRN	0.888371	13.1838	0.000102962	0.00194019
CYP4F12	0.888233	13.3139	6.40985e-05	0.00140035
MAGED2	0.885986	12.5472	0.000106528	0.00197179
A1BG	0.879069	15.9791	0.00556946	0.0334215
GLA	0.871078	13.1407	1.70406e-05	0.000507416
AFM	0.867487	14.356	0.0206446	0.084284
RPL26L1	0.867078	12.8355	0.00361269	0.0246643
HRG	0.866433	17.3607	0.00056816	0.00680268
CPB2	0.86491	14.2801	0.000576663	0.00689137
IGHV3-49	0.864035	15.1584	0.00923798	0.0484855
EPDR1	0.861239	12.8498	5.4952e-05	0.00123926
LRG1	0.860298	14.7523	0.00718344	0.0404996
SAA4	0.855997	15.0415	0.00669021	0.0385902
TF	0.855867	19.1247	0.00409211	0.0268872
SERPINA6	0.85489	12.8469	0.000396227	0.00517761
HMCN1	0.854756	14.0032	0.0020111	0.0162727
BCAT1	0.85429	12.5622	0.00200626	0.0162727
DIO1	0.851154	12.0792	0.00175192	0.0148277
SERPINA10	0.85093	13.538	0.000616707	0.00719766
CAMK2B	0.84742	10.6216	0.0165006	0.0722539
C3	0.846828	18.9826	0.000531248	0.00648026
COL1A1	0.844733	20.1879	0.0111302	0.0547967
ADGRF5	0.840595	11.3471	0.00013218	0.00233942
SERPINE2	0.837623	13.032	0.00984847	0.0504031
IGHV1OR15-1	0.836946	15.3085	0.00894516	0.0473396
NID2	0.835082	16.215	3.26456e-05	0.000820954
F12	0.834812	14.068	0.00260885	0.0196113
SEMA4G	0.828392	12.3328	2.05882e-05	0.00058789
SERPIND1	0.824308	14.97	0.000549601	0.00664751
PCSK9	0.823694	12.5062	0.00645974	0.0375395
PGLYRP2	0.823076	14.5752	0.00273237	0.020246
CPM	0.82235	12.3751	0.00345684	0.0237628
BAIAP2L1	0.818763	11.7222	0.00386433	0.0257291
FBLN1	0.817719	17.1914	9.72724e-05	0.00189447
FBLN2	0.815708	15.9031	0.00110038	0.0107893
MME	0.815159	12.9596	0.00165188	0.0142221
CTSA	0.812077	13.4402	0.000371243	0.00494354
LAMC3	0.810816	14.1124	0.0154097	0.0685823
TTPAL	0.809259	13.2158	0.000990386	0.0100842
FSTL1	0.807506	11.664	0.000124793	0.00223127
C8A	0.805834	14.9577	0.000852925	0.00906079
IGHG4	0.800753	16.8258	0.00892593	0.0472736
HABP2	0.800513	13.7232	1.15279e-05	0.000387459
GBA	0.795123	13.6022	0.00113847	0.0110446
ABCC2	0.793995	12.2153	0.00167733	0.0143353
MST1	0.776445	14.4558	1.38675e-05	0.000440672
COL6A2	0.771768	20.0851	0.000812033	0.00870694
APOC1	0.765512	14.5421	0.00440782	0.0283226
MYO7A	0.765382	13.6564	0.00059408	0.00707532
IFI30	0.763835	15.1297	0.00280482	0.0206623
CD276	0.761007	12.89	8.19074e-05	0.00168913
VNN1	0.759484	13.703	0.0145177	0.0659904
SERPINA5	0.757719	14.2633	5.17748e-05	0.00117519
IGHG2	0.756704	18.7323	0.017746	0.0759722
COL4A1	0.75657	17.4331	0.000949791	0.00982247
XPNPEP2	0.753033	13.223	0.00875441	0.0467548
P3H1	0.750765	14.3417	6.92908e-05	0.00147687
CFHR2	0.748239	13.6063	0.00592934	0.0350991
PRSS3	0.745838	14.0599	0.00364514	0.0248132
SERPINC1	0.745687	18.9751	0.000286172	0.00407459
FCGBP	0.744891	11.9469	0.00337582	0.0234404
IKBIP	0.743234	13.7001	4.62051e-05	0.0010696
PFKFB1	0.741237	13.0957	6.08601e-05	0.00134219
GRTP1	0.740824	12.2368	1.72193e-06	9.47168e-05
ITIH4	0.732346	16.1071	0.00228127	0.017768
C8G	0.728585	15.7306	0.0024796	0.0189453
IL4I1	0.725821	12.9876	0.0116549	0.0564654
MISP3	0.725642	13.0239	6.80997e-05	0.0014694
C9	0.724224	16.3119	0.0477781	0.15003
LHFPL2	0.715487	11.4022	1.21109e-05	0.000397499
HPX	0.711189	17.9475	0.0353767	0.122617
GAA	0.711001	16.0497	0.000217223	0.00330851
TLCD4	0.710315	12.6987	0.00138184	0.0125834
TMEM176B	0.70389	11.695	0.023129	0.0909932
IGHG1	0.701615	20.827	0.0135933	0.062768
GLMP	0.697342	11.8519	0.000753354	0.0082421
SRD5A2	0.695697	11.5536	0.0481322	0.150691
RNASE1	0.694826	12.2806	0.0109448	0.0542306
F13B	0.694681	12.4881	0.00514138	0.0316682
NID1	0.6942	16.7974	0.00116128	0.0111671
MICAL2	0.694066	13.0192	5.57003e-05	0.00124808
C1RL	0.694038	12.5845	0.00264891	0.0198468
PLIN1	0.693287	11.9958	0.020531	0.0841339
IGFBP4	0.689554	12.8753	0.00219488	0.0173776
NDUFA3	0.687854	13.0712	0.000649856	0.00746001
SLC1A4	0.681353	12.4242	0.00655998	0.0380272
NEU1	0.679969	13.1557	3.7274e-05	0.000920283
RTN4RL2	0.679968	11.8408	0.00337595	0.0234404
CRTAP	0.678605	13.258	0.000907277	0.00949517
HM13	0.676681	13.5224	0.000121613	0.0021856
NAGS	0.676548	12.2115	0.0191648	0.0798037
AHSG	0.676495	16.3964	0.0262728	0.0989407
AKR1C3	0.671456	14.7669	0.00173605	0.0147291
NDUFA11	0.670947	11.7248	0.00873758	0.0467548
GPX8	0.669313	13.5205	0.000459682	0.00583237
AAR2	0.668227	11.6781	0.00184613	0.0153282
SLC22A3	0.668045	12.7518	0.00138845	0.0125834
CFD	0.667602	13.6408	0.00107726	0.0106824
AGMO	0.667555	12.8218	0.00435398	0.0280025
EFHD1	0.665673	14.1538	0.000479142	0.00599341
TMEM30B	0.664826	11.5368	4.38202e-05	0.00104061
ACBD4	0.661667	12.2065	0.0299307	0.108474
PCSK6	0.657758	12.1437	0.0153666	0.0685129
LGALS3BP	0.655421	16.4122	0.00248681	0.0189796
ECM1	0.654384	14.9049	0.000152779	0.00259873
SERPINA4	0.653656	15.1545	0.0022414	0.0175668
MRPL41	0.652319	13.1259	0.00983711	0.0503819
OAF	0.652209	13.2731	0.0368189	0.125564
HTATIP2	0.649782	14.0466	0.000136881	0.00238637
CHRNA4	0.646505	12.7759	0.013247	0.0617024
P2RX4	0.641834	11.9417	0.000104692	0.00195174
TSPAN8	0.641604	12.7528	0.011539	0.0561604
P3H3	0.641364	12.4211	0.00536415	0.0326094
SGK2	0.640797	11.9024	0.0381885	0.128738
RIC1	0.639156	13.2443	0.0170359	0.0736535
PRELP	0.636683	19.0992	0.0357892	0.123435
SERPINA12	0.633109	11.5331	0.0430821	0.140087
HTRA3	0.630059	12.8763	0.0251143	0.0955244
UROS	0.62876	12.2304	0.000772199	0.0083438
F13A1	0.628223	15.6737	0.0366415	0.12511
PLOD3	0.62285	14.3215	1.25123e-05	0.000408753
COL1A2	0.621811	21.0806	0.0118684	0.0573077
MAPK8	0.62168	11.4193	0.00548376	0.0331062
CEACAM1	0.621454	11.3947	0.00417447	0.027249
ARSA	0.621328	15.0068	0.00632675	0.0368586
PAMR1	0.617831	11.9808	0.00720247	0.0405414
DNASE2	0.617467	14.3013	4.38229e-06	0.000182361
MYO5B	0.616427	12.6991	0.00559157	0.0335001
SRXN1	0.613252	12.7192	0.0167794	0.0729767
HPGD	0.611647	13.3054	0.0326849	0.115513
PANK1	0.609586	11.8267	0.00516024	0.0317284
RBP4	0.60152	16.4398	0.00784228	0.0431017
FKBP9	0.601474	12.8773	0.00294697	0.0213939
ARL1	0.598603	11.9775	0.00172692	0.0146693
CHPF	0.59652	11.9365	0.00252192	0.0191431
COLGALT1	0.593896	14.3338	0.000261716	0.00381178
TPST1	0.592928	13.0718	0.00483041	0.0302942
TFRC	0.592358	13.3109	0.0238292	0.0927561
COL6A3	0.59184	20.7562	0.00314189	0.0224361
CTSZ	0.591557	16.3966	0.000321244	0.00442978
SERPINH1	0.590767	17.2166	0.0216203	0.0870165
RPS26	0.589915	13.9659	0.0359068	0.123718
ZMYM3	0.589813	12.2561	0.00855259	0.0459919
ABCB4	0.587578	12.486	0.0221735	0.0879766
TTI1	0.58649	11.3922	0.00153424	0.0135086
TXNRD1	0.585419	15.6018	0.000209007	0.00322887
ADAMTSL4	0.585315	14.2373	0.00163885	0.0141273
P3H4	0.583794	11.8451	0.0255346	0.0967021
ANPEP	0.583576	15.0833	0.0141417	0.0645332
HMGB3	0.582707	13.8157	0.00565271	0.0337473
UGDH	0.578635	16.7782	0.0152312	0.0680962
PID1	0.577413	12.1653	0.00553271	0.0333154
IGHV3-72	0.577364	14.0954	0.0232174	0.0911358
SHROOM2	0.576851	12.2603	0.00912065	0.0480863
TRAM1	0.576257	13.6681	0.021125	0.0855646
DUSP23	0.574773	14.5755	0.000724271	0.00799902
CKAP4	0.572904	15.7829	0.000241287	0.00358139
TGFBI	0.572691	19.0425	0.00742543	0.0413965
APBA1	0.571735	12.4666	0.0287968	0.105846
PTPRF	0.568934	12.982	0.00183175	0.0152631
CPN2	0.568788	13.3159	0.0080019	0.0437801
QSOX1	0.567807	14.4879	0.0288249	0.105893
FKBP10	0.567769	15.0803	0.0153527	0.0684942
ALCAM	0.566254	14.2645	0.0020628	0.0165568
CALHM5	0.564238	12.551	0.00418838	0.0272552
TUBA1C	0.562321	14.4459	0.0017721	0.0149442
IGFBP5	0.558769	13.0603	0.00759856	0.0420598
TSKU	0.558005	12.7338	0.00500608	0.0310747
PLD3	0.557729	15.2493	0.00332336	0.0232802
RPL3L	0.55577	12.6975	0.00245815	0.0188019
GPT2	0.555251	12.3244	0.000222822	0.00337906
DHX35	0.554246	11.4599	0.000610172	0.00717264
CD14	0.552923	15.7298	0.000613686	0.0071864
ADSS1	0.55234	12.6202	0.0124589	0.0590479
BSG	0.549352	14.7461	0.00391063	0.0259878
SECISBP2L	0.547276	11.7913	0.0011518	0.0111122
PDLIM3	0.547127	16.3887	0.0276002	0.102744
MEGF6	0.544932	14.5319	0.0448586	0.143922
METTL15	0.544766	11.6138	0.012969	0.0607278
GTPBP10	0.543785	11.997	0.0237765	0.0926541
COL6A1	0.543626	18.9709	0.00889633	0.0472736
CAP2	0.543429	13.5617	0.00746003	0.0415562
CADM1	0.542236	13.0152	0.0122072	0.0582925
PIR	0.541161	13.887	0.000382323	0.00504746
SLC38A4	0.538877	12.2642	0.0417178	0.136989
BORCS7	0.538863	11.9989	0.00193713	0.0158577
CSPG4	0.538628	13.2315	0.00371934	0.0251712
DPP4	0.53825	13.9722	0.00150279	0.0133325
CDC123	0.537914	11.8124	0.00115449	0.0111172
PNPLA7	0.537626	12.2345	0.0435586	0.1412
LAMC1	0.537518	17.5581	0.0150313	0.0675782
APOL1	0.536645	14.285	0.0479793	0.15048
SCPEP1	0.536532	12.5864	0.000628647	0.00731259
DGUOK	0.535519	10.9792	0.00121449	0.0115163
SULT1E1	0.53414	13.63	0.0376859	0.127708
GNPAT	0.533565	12.2282	0.032144	0.114128
DHCR24	0.532781	13.9367	0.00892013	0.0472736
TTC33	0.531396	9.75649	0.0289951	0.10624
IFNA5	0.530988	13.9543	0.0453503	0.144744
TMEM135	0.529641	13.2755	0.017249	0.0742079
SLC2A9	0.529547	11.6396	0.0182734	0.0773603
ST6GAL1	0.528232	13.5096	0.0178544	0.0762493
ZC3H7A	0.52772	13.1661	0.0127258	0.0597489
LPIN3	0.525166	11.7302	0.00731056	0.0409848
SUMO2	0.524038	12.7454	0.0168482	0.0731589
IGLV2-18	0.523276	13.1888	0.0228403	0.0901109
CMTM6	0.52301	11.0824	0.00712472	0.0402333
PAM16	0.522585	12.073	0.00352389	0.0240816
CTSB	0.522451	17.367	0.00661866	0.0382721
NKIRAS1	0.52243	12.0229	0.0148954	0.0672698
CPQ	0.518338	13.4338	0.0069808	0.039661
MAMDC2	0.51811	13.1417	0.0317118	0.113111
EIF4EBP1	0.517489	12.2295	0.0345175	0.120355
SLC16A3	0.517272	12.0429	0.029022	0.106282
MAPK13	0.5154	12.5113	0.0463884	0.146759
HSPE1	0.515322	17.966	0.0406423	0.134468
PROX1	0.514904	12.4775	0.0341817	0.119363
FUCA2	0.514212	12.9446	0.000280746	0.00403017
IGHV3OR15-7	0.511573	12.3728	0.0110397	0.0545047
DNAJC16	0.508847	13.0124	0.00630755	0.0367774
CYP2J2	0.508379	13.5957	0.0248173	0.0950349
POMGNT1	0.507124	12.2157	0.00839348	0.0453469
PLEKHF2	0.507065	12.6248	0.00111085	0.0108463
IGLL1	0.500975	14.1282	0.0462547	0.146452
SLC25A25	0.500753	12.2646	0.0122846	0.0585821
FNDC3B	0.500027	12.7728	0.00234785	0.0181368
PITHD1	-0.500085	14.9022	0.000306839	0.00429022
HDAC5	-0.500197	10.692	0.00373546	0.025223
MBNL1	-0.500678	11.6887	0.00178892	0.0150317
PI4K2B	-0.500735	11.0757	0.0424367	0.138698
SLC9A3R2	-0.500746	13.5115	0.00328917	0.0231334
PKN1	-0.501491	14.1903	0.00614002	0.0360713
STOM	-0.501914	15.9742	0.0241825	0.093336
RSU1	-0.502729	16.6923	0.00115239	0.0111122
PIK3AP1	-0.503258	13.562	0.00933238	0.0486886
CARD16	-0.503431	13.4493	0.00807904	0.0441254
PDK2	-0.503966	12.4576	0.0122609	0.0585094
LSM7	-0.504353	14.3291	0.00892555	0.0472736
ARL6IP1	-0.505807	15.006	0.00986818	0.050467
PALMD	-0.506013	13.5398	0.040502	0.134131
EPHA3	-0.506044	12.4707	0.00316217	0.0225338
ATP5PO	-0.506303	16.812	0.00120706	0.0114655
YWHAZ	-0.506548	17.6556	0.00273383	0.020246
POP7	-0.506778	12.3744	0.00268411	0.0199836
CCPG1	-0.506947	11.5278	0.016683	0.0727099
KBTBD11	-0.506992	13.0532	0.00283104	0.0207027
DIMT1	-0.507	12.9774	0.00264279	0.0198238
PPP3CC	-0.508247	12.2836	0.00763741	0.0422414
PIK3R1	-0.508285	13.2889	0.000999301	0.0101152
PXK	-0.50831	12.0676	0.00867903	0.04653
SORBS3	-0.508319	15.3798	8.30874e-05	0.00170341
COLEC11	-0.508347	14.013	0.038345	0.12919
SEC14L4	-0.508438	13.188	0.00601982	0.0355144
CCDC25	-0.50851	12.7182	0.019527	0.0808727
PLSCR1	-0.50854	13.1501	0.0104293	0.0523789
SHOC2	-0.508572	12.5879	0.014305	0.0651933
ARRB1	-0.508992	14.2296	0.000383213	0.00504746
RBM42	-0.509064	13.9496	0.00855893	0.0459919
FYCO1	-0.509084	13.8018	0.000611485	0.00717264
RSF1	-0.509165	11.8424	0.0022213	0.0174484
PSPC1	-0.509727	14.5505	0.0013167	0.0121439
NFYB	-0.510227	14.251	0.00244302	0.0187477
CTBP2	-0.510686	12.543	0.000737153	0.00810289
SBF2	-0.511358	13.3189	3.96152e-05	0.000958305
CHMP3	-0.511497	13.7283	0.00251405	0.019139
CYP2U1	-0.512096	12.3998	0.00553013	0.0333154
ATM	-0.512333	13.2775	0.00095509	0.00983362
DNM1	-0.512361	13.5269	0.0133378	0.062039
TACSTD2	-0.513193	13.2271	0.0449474	0.144075
GNA11	-0.513348	15.4042	0.0017889	0.0150317
PHAX	-0.513894	13.0665	0.015618	0.0691321
UNC93B1	-0.514186	13.6455	0.00351982	0.0240774
STAT5B	-0.514745	13.1983	0.000176014	0.00284183
ME3	-0.515108	12.0085	0.00330119	0.0231713
PGGHG	-0.515388	12.7149	0.0310692	0.111102
ANP32B	-0.515923	15.9272	0.0283374	0.104667
EXOC1	-0.51698	13.5504	0.00212553	0.0169244
TLE5	-0.516999	12.2763	0.000532066	0.00648026
SRC	-0.518591	12.9067	0.0013122	0.0121184
GABARAPL2	-0.518771	12.0118	0.0239549	0.0931293
ADGRA2	-0.519033	13.1336	0.000978067	0.00999659
LUC7L	-0.519307	12.6486	0.005245	0.0321104
SLC27A1	-0.520214	13.3948	3.74661e-05	0.000920283
NDUFA12	-0.520652	14.6058	0.000761919	0.00828624
IQGAP1	-0.521685	16.5792	0.000651651	0.00746835
RAB11FIP5	-0.521913	11.882	0.000251163	0.00369659
HADH	-0.522408	16.9475	0.0306173	0.109936
MBD2	-0.524158	13.1868	0.00168442	0.0143782
MRPS36	-0.5246	14.9809	0.00423399	0.0274797
ARAP1	-0.525002	15.4703	0.000344716	0.00471607
M6PR	-0.526065	12.8371	0.00958341	0.0495178
SASS6	-0.526387	13.564	0.0334694	0.117472
RABL6	-0.526523	14.1319	1.04494e-05	0.000361642
ATP5F1A	-0.526859	18.728	0.000389024	0.00510256
PDP1	-0.526891	13.3091	0.000204957	0.00318411
RPL9P9	-0.527676	16.0175	0.0306553	0.110016
C11orf98	-0.527751	13.9467	0.0198974	0.0819216
DCK	-0.528042	13.3099	0.0120728	0.0578088
LRBA	-0.528779	13.8931	0.000733918	0.00808003
PPP3R1	-0.529776	13.2501	0.00274014	0.0202713
PRPF38B	-0.530052	13.0264	0.00155657	0.0136349
LSM8	-0.530552	12.2555	0.0264879	0.0995173
SPTBN1	-0.53092	17.6394	0.000151195	0.00257805
CBR4	-0.531162	13.5651	0.0113385	0.0554257
CHMP7	-0.53175	12.1115	0.00462425	0.0293358
SCRN2	-0.531838	14.4769	0.00755981	0.0419449
WDFY4	-0.532291	12.8658	0.00698933	0.039661
DPAGT1	-0.532331	12.5271	0.0132064	0.0616326
SYK	-0.53324	13.9721	0.0116204	0.0563761
PDS5B	-0.533445	13.7706	0.000489792	0.00607116
GCDH	-0.53366	15.0081	0.0358314	0.123519
CTDP1	-0.533865	13.0352	0.0212179	0.0858417
GNPNAT1	-0.534043	14.6182	0.0404748	0.134104
NCAM1	-0.53416	13.0634	0.0183873	0.0775775
AHNAK	-0.534767	17.8389	7.10157e-05	0.00150446
ACSF3	-0.535101	13.9084	0.0191775	0.0798037
D2HGDH	-0.535299	13.1244	0.00620216	0.0362839
GNB2	-0.535446	14.7246	0.000720372	0.00799902
NUMA1	-0.535566	15.0011	0.000123963	0.00222211
RRAS2	-0.535924	12.0039	0.0170886	0.0737448
CRACD	-0.53676	12.2403	0.0019425	0.015883
ZNF579	-0.536815	11.2148	0.0124886	0.0591116
SGCE	-0.53727	14.0135	0.0113452	0.0554257
SPTAN1	-0.537844	17.8564	5.01859e-05	0.00115033
NDE1	-0.537877	11.8011	0.00931637	0.0486886
FAM98B	-0.538816	15.0614	0.00192967	0.0158152
HIBCH	-0.538924	15.3694	0.0455744	0.145021
RAB8B	-0.539005	15.2231	0.0177425	0.0759722
CA3	-0.539094	13.1292	0.0314555	0.112254
DPY19L3	-0.539162	11.5345	0.0120275	0.0576898
BAG5	-0.540485	13.3488	0.000109017	0.00199512
MAX	-0.541469	13.0954	0.000362306	0.00486158
NUDT4	-0.541882	13.6465	0.00283101	0.0207027
MTA1	-0.542378	12.7449	0.00114064	0.0110446
NRF1	-0.542418	14.1315	0.0151445	0.0679253
COMMD8	-0.542609	12.5816	0.000443213	0.00567491
GEMIN5	-0.542746	13.105	0.000597094	0.00708708
CUL7	-0.542821	12.2348	0.00567562	0.0338552
IVD	-0.544507	16.0463	0.010775	0.0537674
CHKA	-0.545357	12.0674	0.0217561	0.0873116
PRXL2B	-0.545388	12.797	0.0010915	0.0107565
STAT5A	-0.546481	12.9836	0.00139792	0.0126265
NHLRC2	-0.5466	14.2135	1.72092e-05	0.000507634
PIGO	-0.54665	12.7793	0.00722873	0.0406565
GIT1	-0.54677	13.4565	0.000220582	0.00335237
TMEM41A	-0.546777	12.7226	0.00281467	0.0206912
SAP130	-0.546876	13.0859	0.00373781	0.025223
ATAD1	-0.547272	13.4945	0.000764531	0.00829944
GPN1	-0.547429	11.705	0.00260882	0.0196113
DAXX	-0.547784	12.1258	0.00202122	0.0163357
PGAM1	-0.548299	15.9776	9.58212e-05	0.00187643
TRIOBP	-0.548317	14.8083	0.000210457	0.00324076
SUCLG1	-0.548378	16.4322	0.00362143	0.0246759
DBNL	-0.548953	16.0739	6.15865e-05	0.00135394
SENP7	-0.549304	11.9643	0.0147799	0.0667916
AGPAT1	-0.550365	13.7535	0.000749885	0.008217
PRPS1	-0.550717	14.1438	0.000884507	0.00928466
POLR1B	-0.550957	12.0061	0.0221144	0.0878419
DMTN	-0.551068	14.2523	0.0124667	0.0590479
STAT6	-0.551464	14.5061	3.13016e-05	0.000795743
AMT	-0.551808	13.5073	0.0332784	0.117086
EHD3	-0.552819	13.4851	0.000610207	0.00717264
SNU13	-0.553674	14.93	0.0334723	0.117472
GIMAP8	-0.554101	12.8722	0.00158868	0.0138312
ADD3	-0.554178	15.0791	0.000191415	0.00300715
GNAI2	-0.555143	17.43	0.000284033	0.00406068
CBFB	-0.555152	13.9286	0.0199639	0.0820987
PTPRC	-0.555495	16.3998	0.0127839	0.059941
MYO18A	-0.556007	14.54	1.45621e-05	0.000458575
PICK1	-0.556082	12.505	0.00500168	0.0310747
ADAMTSL5	-0.556086	13.2909	0.00672519	0.03876
DCLK1	-0.556498	12.5478	0.0031899	0.0226173
ALG11	-0.556709	11.9521	0.000854107	0.00906079
TRIP6	-0.556835	14.7256	0.000135262	0.00236819
DDAH1	-0.556927	17.169	0.0236011	0.0922276
AAMP	-0.557666	12.3189	0.0191136	0.0797276
MYO3B	-0.558481	13.0933	0.0207691	0.084712
ATP5MF	-0.558808	17.5893	0.00210218	0.0167767
TNFAIP8L2	-0.558963	12.0172	0.00910393	0.0480344
ELMO1	-0.560309	13.8805	0.000674568	0.00764329
XPO7	-0.560568	13.5908	1.30123e-05	0.000421154
CHDH	-0.561041	14.4165	0.00419171	0.0272552
STX11	-0.56128	12.0851	0.00759656	0.0420598
CTBP1	-0.561514	14.2916	0.00108116	0.0106908
FABP3	-0.561575	13.1759	0.000607029	0.00717264
ZMYND11	-0.56166	11.5049	0.00207468	0.0165998
CBL	-0.562657	12.6373	0.000595384	0.00707879
PGRMC2	-0.56348	16.3881	0.00220392	0.0173917
ADAMTSL3	-0.563531	12.7822	0.0103436	0.0521267
CYLD	-0.564862	12.4708	0.00331227	0.0232257
ARHGEF1	-0.565623	15.1079	0.00127501	0.0119166
ARHGAP4	-0.565636	14.0805	0.00289822	0.0211497
PTPRS	-0.56593	12.7013	0.00109423	0.0107565
MIDEAS	-0.567399	11.7278	0.000460555	0.00583287
TANGO2	-0.568472	13.5818	4.52628e-05	0.00105477
PTK2B	-0.568647	13.0587	0.000357149	0.0048482
TBCK	-0.569358	11.7948	0.00121571	0.0115163
STXBP1	-0.569415	12.9723	0.00501836	0.0310747
PUDP	-0.57002	13.2083	0.0031338	0.0224242
FNBP1	-0.57061	14.4683	0.000319074	0.0044177
CACNA2D1	-0.57082	14.646	9.80784e-05	0.00190463
RPS6KA3	-0.570867	13.9831	3.77224e-05	0.000922088
WIPF1	-0.571852	14.4427	0.0221977	0.0880229
SYDE1	-0.572235	12.4641	0.00407179	0.026804
NIT2	-0.572328	16.2574	0.00950766	0.0492721
UTRN	-0.573312	14.8275	2.04362e-06	0.000107421
PRKCD	-0.573633	14.0657	0.00129665	0.0120384
SP2	-0.57415	11.3605	0.000990967	0.0100842
MTHFD1	-0.575179	17.7406	0.0220259	0.0877395
ADGRE5	-0.575677	14.2707	0.00411134	0.0269882
BIN2	-0.575681	13.6614	0.00463249	0.0293615
SCOC	-0.575936	11.6813	0.010867	0.0541104
SUN1	-0.576317	13.2262	2.13287e-05	0.000603681
HDGFL2	-0.577024	14.1537	0.00347136	0.0238392
PEBP1	-0.577125	18.9839	0.0140028	0.0639828
DOCK2	-0.577634	14.4276	0.00233853	0.0180848
S100A4	-0.577889	17.9808	0.00537422	0.0326422
LBR	-0.577926	14.1965	0.00806734	0.044096
SAMHD1	-0.578166	17.3014	0.00114449	0.0110666
PTER	-0.57862	14.4835	0.00300913	0.0217547
LEMD3	-0.579263	12.9828	0.000165136	0.00273556
ACAP2	-0.579483	13.9996	0.00174028	0.0147471
NAPRT	-0.579529	15.7649	0.00384582	0.0256561
ACAP1	-0.579636	13.3686	0.00200619	0.0162727
NAAA	-0.579714	14.1803	0.00658161	0.038121
PRKG1	-0.579915	14.0977	0.000204545	0.00318411
ACY3	-0.580147	13.5316	0.0296944	0.108066
PCTP	-0.581345	13.7508	0.00106958	0.0106668
HCLS1	-0.582085	16.3214	0.0178197	0.0762408
MBLAC2	-0.582879	12.4959	0.000467469	0.00589906
NADK2	-0.583487	15.6635	0.0249508	0.0952769
CD247	-0.583574	13.3355	0.0179974	0.0766725
EPM2AIP1	-0.583616	12.8797	0.000305434	0.00427914
STRIP1	-0.583979	13.0755	0.000111617	0.00203207
NDUFS4	-0.584129	13.1581	0.00991601	0.0505892
MTARC2	-0.585247	15.3462	0.0161192	0.0710079
ARHGDIB	-0.585561	16.3281	0.0398418	0.133015
INPP1	-0.587004	14.3986	0.00688534	0.0393652
SUCLG2	-0.587298	16.3906	0.0262746	0.0989407
CXXC1	-0.588003	12.0443	0.0115518	0.0561604
NIBAN2	-0.588077	15.9143	3.18473e-05	0.000803772
DHRS1	-0.588446	14.3095	0.0250728	0.0954707
PITPNM1	-0.588531	14.1594	0.00362043	0.0246759
NDRG2	-0.588983	15.1651	0.00291045	0.0212169
ARNT	-0.58908	12.9245	0.00514618	0.0316698
CARHSP1	-0.589955	16.0951	0.00849898	0.0457753
NFATC2	-0.59052	13.6534	0.00150563	0.013336
APEH	-0.59108	15.4772	9.90675e-05	0.00190729
PIBF1	-0.591502	14.0882	0.00024824	0.00366128
SRSF5	-0.591954	14.0413	0.000624818	0.00728018
ECI2	-0.592029	15.2846	0.0215218	0.0868357
OPTN	-0.592559	13.8034	0.000108553	0.00199185
NME3	-0.59264	13.607	0.00108868	0.0107499
SRRM1	-0.594013	13.2163	7.2322e-05	0.0015275
HNRNPA0	-0.59475	16.623	0.000268938	0.00387364
SP110	-0.594975	11.8082	8.60158e-05	0.00175632
PIEZO1	-0.595301	12.1386	0.000562868	0.00676118
KYAT3	-0.595857	13.8168	0.000296545	0.00418817
INPP4A	-0.59647	13.5827	0.000165519	0.00273556
CBR3	-0.596937	13.416	0.000488445	0.00606521
STON1	-0.597361	12.3036	0.00227474	0.017768
INPP5K	-0.598884	12.1011	0.00647077	0.0375724
PLEKHA2	-0.599015	13.4666	0.000184571	0.00294334
USP25	-0.599077	11.7867	0.00142682	0.0128212
DHX40	-0.600023	12.1162	0.0218077	0.0873599
ANKRD13A	-0.600709	12.409	0.000398964	0.00520365
IFI16	-0.60079	14.5024	0.00144657	0.0129488
MT-ATP6	-0.602018	13.4755	0.0260091	0.0982861
SDHA	-0.602088	16.0577	0.00187186	0.0154683
SRSF10	-0.60222	14.3918	0.0151412	0.0679253
GABARAPL1	-0.602502	12.9853	0.0318009	0.113313
MAPK3	-0.602859	14.0696	5.00006e-05	0.00114985
SEPTIN7	-0.604495	16.9219	0.000285058	0.00406701
CAMK1	-0.604895	12.9152	0.000500039	0.00616539
KIAA1191	-0.605506	11.5946	0.00118482	0.0113002
CD44	-0.606112	16.0157	0.00499169	0.0310747
CYBRD1	-0.607845	14.7342	0.0126577	0.059577
NOL6	-0.608055	12.3835	0.010422	0.0523789
ZEB2	-0.610091	11.773	0.000479058	0.00599341
SIN3A	-0.61075	12.7572	2.0867e-06	0.000108515
MSRA	-0.611405	14.7242	0.00578992	0.0344195
OCIAD2	-0.612195	13.9451	0.0151474	0.0679253
SLC44A2	-0.613031	13.4995	1.32901e-05	0.000424251
H1-0	-0.61357	16.7337	0.0018764	0.0154875
DOCK10	-0.613701	13.6934	0.00181495	0.0151774
MACROD1	-0.61426	14.6367	0.00466117	0.0294469
CUL5	-0.61502	13.1868	2.62724e-05	0.000703719
FKBP7	-0.615391	13.2716	9.87106e-05	0.00190729
PRPSAP2	-0.615629	14.6507	1.56463e-05	0.000477657
OGDH	-0.61565	15.3592	7.66456e-06	0.000279078
JAGN1	-0.616102	12.9501	0.00992102	0.0505892
LLGL1	-0.616139	13.7745	2.2198e-06	0.000111
RSBN1	-0.61673	12.0702	0.00029493	0.00417588
NR3C1	-0.618193	12.7553	6.56713e-05	0.0014258
WDR82	-0.618848	13.1982	7.3766e-05	0.00154864
PRKCH	-0.619026	12.1727	0.000888808	0.00931583
KCNAB2	-0.61985	13.8666	0.012194	0.0582694
QPRT	-0.619899	15.0693	0.0196473	0.0811788
CROCC	-0.620143	12.5526	5.47932e-06	0.000214
CBX7	-0.620933	11.5087	0.00913921	0.0481479
TMEM43	-0.621024	15.563	0.000118348	0.00213791
LSP1	-0.621151	14.5493	0.0103354	0.0521267
CD3E	-0.621578	12.0732	0.0134196	0.0621711
PRKRA	-0.621858	13.3317	0.000388683	0.00510256
SYNE3	-0.622596	13.1808	2.23874e-06	0.000111
PCBD1	-0.623146	16.2423	0.0215916	0.0870009
SCRN1	-0.623931	14.7605	0.000607834	0.00717264
CRIP2	-0.624811	16.9171	0.00415774	0.0271944
AK1	-0.624888	15.5709	7.36326e-05	0.00154864
TMX4	-0.625887	14.5436	0.00151949	0.0134126
ANXA11	-0.626372	16.4543	3.92046e-05	0.000951665
ACAT2	-0.626743	16.0555	0.0109894	0.0543717
GYG2	-0.629275	12.2207	0.00682008	0.0391134
AKR7A2	-0.630411	15.8883	0.000299953	0.00421926
NFKB1	-0.630717	14.4184	1.31596e-05	0.000422494
FOXO1	-0.630744	12.4542	0.000472629	0.00595342
CRYBG1	-0.631157	11.9727	0.0248225	0.0950349
GUCY1B1	-0.631681	13.8353	5.06822e-05	0.00115413
MPHOSPH8	-0.632135	12.0249	0.0265486	0.0996783
SAT2	-0.632438	14.3282	0.0267942	0.100277
PARVA	-0.632532	15.0064	0.000791305	0.0085239
PAG1	-0.632881	11.9693	0.000646089	0.00742896
PYGO2	-0.633045	11.6381	0.00334567	0.0233505
DUSP22	-0.633065	12.0051	0.000186473	0.00295608
AOX1	-0.633606	16.2133	0.0355774	0.123129
GYG1	-0.634132	14.9956	3.50879e-05	0.000872952
PSMB10	-0.634269	15.1041	0.000962407	0.00987986
SUOX	-0.63431	14.003	0.0102695	0.0518742
TNS3	-0.635781	15.8356	0.000105237	0.00195669
EPB41L2	-0.635912	15.7904	3.55223e-06	0.000157175
CAMK2D	-0.6362	15.2094	1.51336e-05	0.000466075
SH2D1A	-0.63661	11.9965	0.00818355	0.0444186
PCCB	-0.637641	15.7227	0.00297192	0.0215526
LILRB5	-0.637812	13.3029	0.000926951	0.00962793
DBT	-0.63782	13.774	0.00204293	0.016454
DNPEP	-0.640325	15.998	0.000215922	0.00330308
APPL1	-0.640375	14.4857	4.11197e-07	3.42224e-05
DOK2	-0.641026	13.868	0.00132615	0.0122149
ATP5F1D	-0.642014	16.884	0.000670213	0.00760627
PGM1	-0.642402	17.3891	0.00367913	0.0249959
CYTH1	-0.64287	12.4374	0.000178738	0.00287255
AP1G2	-0.644237	13.1931	0.00827713	0.0448221
BCKDHB	-0.644671	14.2748	0.00220412	0.0173917
KLF13	-0.644734	11.4569	0.0356408	0.12322
GLS2	-0.645631	13.2808	0.0494196	0.153292
BRI3BP	-0.646326	12.5227	0.0121305	0.0580452
TFAM	-0.646365	14.7373	7.83167e-05	0.00162339
SMARCA2	-0.646479	13.3156	3.566e-05	0.000884039
RPS4Y1	-0.648459	13.7743	0.000138222	0.00240375
LAMA5	-0.648524	16.3234	0.00178086	0.015
CYFIP2	-0.650086	12.269	0.00188072	0.0155049
ANGPTL4	-0.650329	12.4953	0.027231	0.101586
TUBA8	-0.650407	12.4661	0.00487509	0.0305392
MAN2C1	-0.650442	13.4201	1.121e-05	0.000380432
ZNF512	-0.650627	13.569	8.60886e-06	0.000307064
FAM162A	-0.651145	14.0282	0.0038804	0.0258115
LAMB2	-0.651581	17.1725	0.00697712	0.039661
PNMA8B	-0.651591	10.9107	0.00756945	0.0419651
ARHGAP25	-0.651666	14.2567	0.00377162	0.0253777
TBC1D1	-0.652477	13.0328	6.36768e-05	0.0013955
DMD	-0.652912	16.5479	9.54045e-05	0.00187643
ENDOD1	-0.653577	13.9853	2.84624e-05	0.000742964
SH3GLB2	-0.654294	14.0786	1.32412e-06	7.77893e-05
GMFG	-0.6547	13.7557	0.00369739	0.0250956
KLHL36	-0.655065	13.1436	1.17697e-05	0.000391659
GNG12	-0.657479	16.9137	0.000616015	0.00719766
PACSIN3	-0.657837	13.3286	0.00842631	0.045454
SELENBP1	-0.657851	18.8058	0.0125886	0.0594221
RAB3IL1	-0.658528	12.1845	0.000104579	0.00195174
SIGIRR	-0.658961	12.0136	0.000321256	0.00442978
TSSC4	-0.660048	12.1386	0.00814404	0.0443419
AKR1C2	-0.660079	15.8672	0.0464321	0.146814
ZNF281	-0.661884	11.4442	0.00126873	0.0118737
CTDSPL2	-0.663549	12.4335	0.00139686	0.0126265
PRPS2	-0.66486	13.9343	0.000705033	0.00786107
SUN2	-0.665269	14.1974	2.08095e-05	0.000591378
TLN2	-0.665848	13.7617	2.30955e-06	0.000112909
RGS10	-0.666641	13.036	0.00230749	0.017944
SLC2A2	-0.666995	15.5727	0.0398113	0.133015
ATE1	-0.667211	12.6851	0.0156242	0.0691321
PPP1R12C	-0.667992	13.741	4.7782e-06	0.000195348
PRKAR2B	-0.668053	13.1597	1.01908e-06	6.53616e-05
PTPRA	-0.668753	13.9885	0.0009998	0.0101152
CARD11	-0.669289	12.0232	0.00163011	0.0140866
DCPS	-0.669446	14.4607	4.52338e-05	0.00105477
MGLL	-0.669492	14.3412	0.000956992	0.00983872
ARVCF	-0.671794	13.4034	0.000185282	0.00294388
MYH10	-0.67279	17.2773	0.000223589	0.00338335
WDR37	-0.672901	13.9422	3.58152e-07	3.09116e-05
NFIB	-0.673012	13.8352	0.000106853	0.00197179
UGT1A1	-0.674937	12.9368	0.0225153	0.0890297
UFSP2	-0.67649	12.7391	0.000549527	0.00664751
GIMAP5	-0.67755	13.1883	0.00258373	0.0195063
NRIP2	-0.678631	12.8108	0.000100061	0.00190729
HSPA2	-0.678809	15.8314	0.00055513	0.00669123
COMMD1	-0.679025	11.2575	0.00123442	0.0116305
PIPOX	-0.679407	15.9072	0.0305276	0.10984
DDT	-0.679791	20.0643	0.0277236	0.10304
CD6	-0.680358	12.3669	0.0277387	0.10304
ADK	-0.680414	15.5183	0.00122569	0.0115951
AKAP12	-0.680477	14.4247	0.00102915	0.0103225
FGGY	-0.681466	13.1463	9.50401e-05	0.00187643
PLPBP	-0.681824	15.027	9.48423e-05	0.00187643
PHKG2	-0.682072	13.3881	0.000645266	0.00742896
SLC66A3	-0.682342	12.9229	0.00400371	0.0265056
METTL7B	-0.682599	15.4237	0.0165554	0.0723366
RGS14	-0.68418	12.1161	0.00244152	0.0187477
SPON1	-0.684506	13.4658	0.00197865	0.0161596
NAXD	-0.684777	14.2162	0.000154182	0.00260359
PAPLN	-0.68593	13.3909	7.4137e-05	0.00155177
H4-16	-0.68701	21.8141	0.000224441	0.00338892
DGLUCY	-0.687818	14.4713	0.000100543	0.00191004
PIK3CD	-0.688616	13.147	0.0012626	0.0118481
SPAG7	-0.689231	14.1161	0.00969897	0.0499672
UXT	-0.689615	12.9672	0.0183172	0.0774684
SDSL	-0.690201	14.0639	0.000722014	0.00799902
ISG20	-0.691231	13.0712	0.00623712	0.0363971
ALG5	-0.691605	13.2885	0.000304544	0.00427524
SH3KBP1	-0.691792	14.482	0.000669015	0.00760627
HDAC6	-0.692021	13.9911	0.00060648	0.00717264
GNAI1	-0.692055	14.8926	6.04403e-06	0.00022964
KIRREL1	-0.692214	12.2596	3.04953e-06	0.000147029
SPART	-0.692361	12.8555	0.000239633	0.00357202
CWC22	-0.692564	12.1032	0.00022704	0.00341341
WAS	-0.693514	14.236	0.00251749	0.019139
GNB4	-0.693601	14.2968	0.00220033	0.0173917
PALM	-0.694189	13.8022	0.000383379	0.00504746
PRKACB	-0.694224	14.102	0.000704473	0.00786107
LCP1	-0.694475	18.5857	0.0027164	0.020181
RAVER1	-0.695932	13.562	0.000128983	0.00229446
COX6A1	-0.696316	14.5342	0.006541	0.0379487
PHIP	-0.696398	12.7325	7.08712e-05	0.00150446
PLD1	-0.696792	12.4763	2.48271e-05	0.000675354
ATP2A3	-0.696805	13.8307	0.00109267	0.0107565
HSPA12B	-0.696968	13.1856	1.58544e-06	8.93854e-05
VAMP2	-0.699674	13.5111	0.000644995	0.00742896
OXCT1	-0.700018	13.5211	0.00663745	0.0383491
SEPTIN8	-0.700595	14.764	5.30456e-06	0.000209515
GOT2	-0.701422	18.0597	0.00925959	0.0484897
SELENOM	-0.702227	13.3426	0.00496638	0.0310277
NOS3	-0.702862	12.8364	0.000240219	0.00357312
EPB41L3	-0.70383	13.8831	0.000100125	0.00190729
HLA-DOA	-0.705266	12.635	0.0055667	0.0334215
PROCR	-0.707023	14.5734	0.000683787	0.00770034
RILP	-0.707304	13.1249	0.00404029	0.0266469
SSH3	-0.708295	13.3552	1.96941e-05	0.00056659
LECT2	-0.708603	11.9908	0.0379477	0.128243
CCDC102A	-0.709135	12.57	9.48268e-06	0.000334815
ATP5PB	-0.709932	17.0942	8.73033e-05	0.00176722
CYRIA	-0.711212	12.7128	1.84008e-05	0.000533776
BTN3A3	-0.713406	12.9688	0.00429283	0.0277368
NCK2	-0.713674	13.898	2.54718e-09	7.06255e-07
ATP5F1C	-0.715081	16.9091	8.89963e-05	0.00178273
GNG2	-0.715477	15.527	0.0403099	0.133815
PLEK	-0.715734	13.1193	8.70711e-05	0.00176722
HYI	-0.716113	14.4501	0.0093026	0.0486785
GPC6	-0.717434	14.2634	0.00149819	0.0133085
ACOX1	-0.717905	14.1478	0.00937924	0.0488601
EIF1	-0.718461	12.0341	0.00524225	0.0321104
DPYSL2	-0.718739	17.2063	2.2608e-07	2.10707e-05
GCHFR	-0.719156	14.9889	0.0376222	0.127554
EHD2	-0.720125	16.7621	9.17099e-06	0.000325454
CCS	-0.721258	14.9309	0.00622033	0.0363587
SLC4A4	-0.722952	11.6029	0.00940963	0.0489819
NCKIPSD	-0.723318	13.3965	5.8837e-06	0.000228221
PPP1R12B	-0.724935	13.1427	0.000148004	0.0025381
STBD1	-0.726983	14.117	0.0019191	0.0157704
CDKN2C	-0.727173	13.9759	0.00103255	0.0103418
COMTD1	-0.727218	13.4843	0.00124573	0.0117213
ACSS1	-0.727351	14.028	2.41482e-05	0.000667155
EHBP1	-0.728238	12.6208	0.00674352	0.0388101
ASPA	-0.728807	12.2239	0.00113026	0.0110051
FMO3	-0.728909	16.4087	0.0126721	0.059577
ITIH5	-0.730545	13.367	0.00957818	0.0495178
KCTD12	-0.731572	17.8834	5.47852e-07	4.11832e-05
CELF2	-0.731758	13.0669	2.46651e-05	0.00067491
LRCH4	-0.731854	13.3875	0.000360808	0.00485512
ETFRF1	-0.73236	12.1376	0.00876508	0.0467761
ANXA9	-0.732688	13.7004	0.0133478	0.0620444
PURA	-0.732818	15.7647	0.0011662	0.011199
PTPRM	-0.733454	12.3919	0.000157839	0.00265253
C1orf198	-0.736758	14.7558	0.000568269	0.00680268
TXNIP	-0.736909	12.3671	0.00318432	0.0226173
MUSTN1	-0.738827	13.1894	0.0473207	0.149152
LXN	-0.739417	15.0113	0.0325452	0.115085
PFKM	-0.739569	14.548	4.16775e-08	5.82735e-06
EHHADH	-0.740194	17.46	0.0324786	0.114908
BRD2	-0.740643	12.4882	0.000699151	0.00784553
EFNB1	-0.740663	12.476	0.000920467	0.00957588
C11orf54	-0.742277	18.1377	0.00602837	0.0355349
MAP3K4	-0.742849	12.392	0.00419133	0.0272552
FMNL1	-0.74359	14.0049	0.000880409	0.00926949
PTPN6	-0.745092	15.5381	0.00122897	0.0116104
CWC25	-0.745593	12.8045	7.54261e-05	0.00157404
ITGA7	-0.746247	13.2201	0.000268587	0.00387364
ART4	-0.747559	12.3633	0.000170089	0.00278598
PYGM	-0.748935	13.9094	0.000195155	0.00305903
CMA1	-0.752833	13.8642	0.00575655	0.0342502
ZNF22	-0.754195	12.1112	1.89962e-05	0.000548771
EMILIN1	-0.754269	19.1001	0.000113351	0.00205294
POGLUT3	-0.754657	13.8186	1.37312e-06	7.93348e-05
IRF2BPL	-0.75531	13.8664	2.341e-07	2.12545e-05
GXYLT1	-0.758044	10.6172	0.0251023	0.0955244
GPD1L	-0.759146	13.6655	1.06254e-05	0.000364412
SORBS1	-0.759428	16.2376	8.21815e-05	0.0016898
SEC11C	-0.759429	14.5645	0.0137953	0.0633242
IMPDH1	-0.761313	12.0081	0.00132831	0.0122187
GNAS	-0.765289	15.8871	1.7921e-09	5.44719e-07
GNA14	-0.765484	13.5255	0.00157583	0.0137536
SEPTIN6	-0.765674	14.2954	0.000104066	0.00195046
ECHS1	-0.766684	17.9802	0.0103578	0.0521319
ZNF382	-0.766892	14.7354	1.06337e-05	0.000364412
COLEC10	-0.767755	13.3844	0.00068259	0.00770034
CCDC9B	-0.767989	11.8956	0.00500411	0.0310747
TNS1	-0.769674	17.3374	1.91569e-06	0.000102234
LDHB	-0.770325	16.9474	0.000267798	0.00387364
STING1	-0.770413	13.6495	0.000981323	0.0100152
TBC1D10C	-0.77218	13.1917	0.00170192	0.0144922
PALM3	-0.772483	14.1325	0.00329268	0.0231348
SLFN5	-0.773819	13.4291	0.000134313	0.00235924
ESD	-0.775065	16.8857	3.37546e-06	0.000154234
B3GALT6	-0.779194	11.9422	0.00526804	0.0321931
NDUFA1	-0.779297	13.205	0.000436452	0.0055986
NT5C	-0.780069	14.9042	2.29062e-07	2.10707e-05
PLAC9	-0.780151	14.0498	0.000225319	0.00339483
FYB1	-0.781275	13.4793	0.00370703	0.0251123
PHKA2	-0.78599	13.2218	0.00183174	0.0152631
LYZ	-0.786302	17.9703	0.0253861	0.0963488
GUCY1A1	-0.787933	13.1721	2.25897e-05	0.000634235
RNF170	-0.789059	12.3415	0.00135344	0.0124172
ACO1	-0.790891	16.9505	0.000360739	0.00485512
GIMAP7	-0.791416	13.015	0.000861995	0.00913061
AKR1C4	-0.791769	15.4945	0.0294375	0.10741
CSRP2	-0.792993	16.1852	0.000610704	0.00717264
RASAL3	-0.793123	14.8331	0.000184685	0.00294334
RRAS	-0.793605	15.5553	1.11829e-05	0.000380432
KANK2	-0.793608	15.4913	2.27248e-07	2.10707e-05
ARSL	-0.794745	14.0145	0.00907622	0.0479606
ENO2	-0.797043	14.2905	1.48282e-05	0.000462784
DDAH2	-0.799118	16.2875	4.26258e-05	0.00102054
KRT18	-0.799231	19.067	0.00182211	0.0152191
NFIA	-0.800611	13.3881	0.000163118	0.00273466
RPL38	-0.801093	14.7214	0.00112142	0.0109342
RECK	-0.801384	13.7578	1.04668e-06	6.6521e-05
PCCA	-0.802486	14.9947	0.000815733	0.00873286
LBH	-0.803064	12.5437	0.00564446	0.0337473
ITGAL	-0.803487	13.7735	0.000213634	0.00327526
ACYP1	-0.803562	12.9286	1.33991e-06	7.80606e-05
EVL	-0.805467	14.7389	9.17385e-05	0.00183241
HLA-B	-0.806584	16.1015	0.0287541	0.105744
CORO1A	-0.806855	17.283	0.00228129	0.017768
QDPR	-0.807005	15.286	0.00129589	0.0120384
ELF1	-0.807619	12.8295	0.000157411	0.00265171
ALDH6A1	-0.808653	17.2995	0.0252623	0.0959309
XDH	-0.809982	14.6003	0.0129227	0.0605514
TUBB4A	-0.810864	13.5973	0.00526637	0.0321931
CHST7	-0.81116	12.3041	0.00660133	0.0382036
THAP11	-0.811352	12.3716	0.0061262	0.0360204
HEBP1	-0.811471	15.716	4.80261e-07	3.77247e-05
EXOC3L4	-0.811479	12.9435	3.06356e-05	0.000784518
SLC2A1	-0.811889	14.7247	0.0206031	0.0842315
CMBL	-0.812071	16.6398	0.0137565	0.0632583
RBPMS	-0.814624	13.5755	0.000338799	0.00464421
ACAT1	-0.815703	18.2028	0.00403389	0.0266469
HP1BP3	-0.816419	17.6588	2.84815e-05	0.000742964
ABRACL	-0.817824	13.4377	0.0049904	0.0310747
THBD	-0.818318	12.2079	2.6096e-05	0.000701681
STK4	-0.818377	13.9549	0.000679661	0.00768852
METTL7A	-0.822731	16.9424	0.00327729	0.0230963
HDGFL3	-0.822843	13.3208	6.50416e-05	0.00141653
DGKB	-0.823611	13.6077	0.00789582	0.0433619
MLYCD	-0.828124	13.4911	0.000772047	0.0083438
DNAJC9	-0.828179	13.8807	0.00011321	0.00205294
ZADH2	-0.828202	13.0428	0.00282993	0.0207027
ASPG	-0.830605	13.0675	0.0235797	0.0921958
ABHD14B	-0.832503	17.4932	0.000281594	0.00403406
ACOX2	-0.83293	15.3627	0.0110355	0.0545047
HMGB2	-0.833955	17.6881	4.45709e-05	0.00104914
RASSF2	-0.835812	11.9784	0.000668162	0.00760627
CLIC2	-0.839159	14.6809	9.84706e-08	1.09271e-05
GIMAP1	-0.839341	14.1449	3.01843e-05	0.000775803
MGMT	-0.839759	13.9008	0.000228043	0.00342113
COTL1	-0.84116	15.1625	0.000295077	0.00417588
ERLIN2	-0.84217	14.8571	1.24547e-06	7.57136e-05
MMUT	-0.842821	15.5833	0.00267835	0.0199833
SGCB	-0.843426	12.9873	1.46978e-05	0.000460772
CD81	-0.844178	13.8675	4.14824e-05	0.000996574
ALDH5A1	-0.844597	15.6457	0.00502581	0.0310933
CDC42EP4	-0.84592	14.149	1.28499e-07	1.35661e-05
CLYBL	-0.846872	14.0127	0.00345367	0.0237628
ERLIN1	-0.848778	13.7996	2.47142e-05	0.00067491
MAOB	-0.848798	16.1781	0.00136827	0.012504
CD5	-0.850657	14.2875	0.000191065	0.00300715
H1-10	-0.851063	17.1114	0.000802042	0.00861302
SHMT1	-0.852676	16.6612	0.00891957	0.0472736
SPHK2	-0.854906	12.4228	0.00192109	0.0157704
MTAP	-0.858042	14.488	2.78628e-08	4.52998e-06
AASS	-0.858347	13.7317	0.00737264	0.0412007
ARL6IP5	-0.861453	17.0216	3.50468e-06	0.000157175
ADD1	-0.861749	15.3094	1.31318e-07	1.35661e-05
SNCG	-0.867694	13.8689	0.00691968	0.0395224
TNFAIP2	-0.868722	14.2724	1.77414e-07	1.77185e-05
ACAA2	-0.87039	18.2811	0.00726186	0.040775
PSAT1	-0.871863	15.2624	0.00254619	0.0192854
GNAO1	-0.872668	14.1405	0.000314274	0.00436797
SULT1A1	-0.872822	17.5684	0.0118698	0.0573077
SUSD2	-0.87375	15.9138	0.00138336	0.0125834
HDDC2	-0.874308	12.5052	0.000450625	0.00573829
STK39	-0.876915	12.1554	0.00384588	0.0256561
EZR	-0.880728	16.6044	6.85264e-07	4.83907e-05
EMID1	-0.881471	13.9086	0.0016064	0.0139419
ARHGAP9	-0.882873	12.9044	0.000426201	0.00548724
SH3BGRL3	-0.88422	16.7722	0.00176635	0.0149137
SHPK	-0.884333	14.6101	5.61795e-05	0.0012548
PPBP	-0.884908	13.7594	0.00276381	0.0204032
CYGB	-0.885215	14.3555	2.10569e-06	0.000108515
TSC22D4	-0.885383	13.0416	4.80227e-07	3.77247e-05
CAT	-0.885509	17.9531	0.00119461	0.0113626
TUBB3	-0.887043	13.844	0.0081342	0.0443419
RCSD1	-0.88799	12.8708	3.37912e-05	0.000843693
ARR3	-0.88821	13.0748	1.15993e-06	7.17618e-05
NCALD	-0.888283	13.679	3.15947e-06	0.000149242
GLUD1	-0.889004	18.0068	0.000928225	0.00962793
SIT1	-0.889165	11.8992	0.0282259	0.104351
C11orf96	-0.89081	14.1971	0.0009742	0.00997164
NAT8	-0.891158	13.3752	0.00199153	0.016227
ASB6	-0.891526	13.3735	0.00300436	0.0217427
SYNM	-0.891835	13.7459	1.8682e-07	1.83952e-05
HKDC1	-0.893134	13.8318	0.0152242	0.0680962
FXYD1	-0.896567	14.4494	0.0140967	0.0643698
DGKA	-0.897576	13.5148	8.61703e-05	0.00175632
LAD1	-0.899092	14.1942	0.00107357	0.0106673
ADH1C	-0.899265	17.9585	0.0218966	0.0875238
PRDX2	-0.900564	18.2338	0.000515878	0.0063272
GIMAP4	-0.901567	16.242	0.000293082	0.0041645
GLYATL1	-0.901825	13.5573	0.0162427	0.0714616
PTX3	-0.903012	14.3449	0.000430412	0.00553127
PRNP	-0.904732	13.5589	5.13865e-07	3.90482e-05
GSTM3	-0.907031	15.0494	0.0014297	0.0128306
SLC27A2	-0.907991	15.1736	0.00117751	0.0112612
PDCD4	-0.912512	16.0913	2.1753e-06	0.000111
ACY1	-0.912723	18.4854	0.0112904	0.0552737
LCK	-0.914894	13.4837	0.00101162	0.0101906
OLFML3	-0.927133	15.6505	0.0125605	0.0593713
HMGA1	-0.927472	13.7227	0.00160993	0.0139467
GPRIN3	-0.929432	11.5861	0.000999149	0.0101152
ITGB4	-0.930986	13.8921	1.13089e-05	0.000381936
HSPA12A	-0.930991	14.5208	1.55975e-05	0.000477657
ALPL	-0.931599	13.8293	0.000372465	0.00495039
COQ9	-0.93188	13.509	0.000482436	0.00601196
HMGCS2	-0.932993	18.0201	0.0108482	0.0540556
HAO1	-0.935913	16.0764	0.00211438	0.0168548
BDH2	-0.937538	14.4729	0.000163995	0.00273556
SASH3	-0.937572	13.8817	8.75878e-05	0.00176722
CYB5R2	-0.938554	13.1056	0.000141675	0.0024577
ANTXR2	-0.939084	11.636	0.00123253	0.0116284
MYADM	-0.939384	14.6836	5.04865e-05	0.00115344
IL17REL	-0.941414	14.3375	0.00593505	0.0351032
ABAT	-0.943625	17.6613	0.0156195	0.0691321
RBP5	-0.944438	15.3029	0.00214617	0.0170499
SEPTIN10	-0.944775	14.1795	6.48569e-07	4.66007e-05
SNTB2	-0.94779	15.0607	1.77223e-08	3.09742e-06
HDHD2	-0.949731	14.525	7.33414e-06	0.000268445
AMDHD1	-0.951744	14.5591	0.000409377	0.00531962
PECR	-0.951985	14.8933	0.0011912	0.0113456
SEPTIN4	-0.952341	14.1426	2.66097e-07	2.32535e-05
BDH1	-0.954253	16.45	0.00465352	0.0294414
AHSP	-0.955984	12.5704	0.00152945	0.0134835
CDH6	-0.956988	13.0563	5.99813e-05	0.0013312
HOGA1	-0.957201	13.7187	0.00469875	0.029567
TNS2	-0.958083	14.4413	1.67072e-09	5.30908e-07
ACADS	-0.961977	15.952	0.000378021	0.00500914
MAT1A	-0.964042	16.2695	0.00315366	0.0224972
SMAD5	-0.966137	10.2658	0.00202526	0.0163494
CYP2D6	-0.967668	14.1578	0.00815797	0.0443625
HSD17B8	-0.971796	15.4417	0.00221317	0.0174041
ETFDH	-0.973335	15.2864	0.0010955	0.0107565
ZAP70	-0.977788	13.9767	6.86728e-05	0.00147267
GATM	-0.978236	17.3831	0.00383388	0.0256561
CYP4F2	-0.978238	14.0114	0.0126225	0.0594772
GDA	-0.978382	15.1007	0.000967974	0.00992244
ARHGAP45	-0.978942	14.0535	3.00791e-05	0.000775803
ANK2	-0.979867	13.146	2.52298e-07	2.23267e-05
MYO1G	-0.980164	14.3559	0.00025388	0.00370538
UGT2B15	-0.98062	14.3533	0.0014926	0.0132757
EPB41L1	-0.981717	13.9421	8.63688e-10	3.17792e-07
MACROH2A2	-0.988202	14.1238	2.09563e-07	2.00692e-05
SBSPON	-0.988241	12.6002	0.0124437	0.0590189
FUOM	-0.990972	13.1369	0.000944154	0.00977863
SERPINB9	-0.991351	16.2451	5.92276e-07	4.35853e-05
LDB3	-0.992229	13.2825	0.000544262	0.0066058
RIDA	-0.99374	17.8909	0.00431282	0.0278145
MATN2	-0.994837	14.2121	6.72644e-08	8.54991e-06
DHTKD1	-0.995494	14.1903	0.00166668	0.0142967
MICALL2	-0.996537	13.6466	1.31955e-07	1.35661e-05
DCXR	-0.996991	18.5421	0.0107567	0.0537144
COQ6	-1.00126	14.1351	8.82901e-05	0.00177367
ITGA2B	-1.00207	12.7243	0.00160007	0.013913
EVA1B	-1.0062	10.9123	3.84683e-05	0.000937044
ACAD11	-1.00966	15.3895	0.0050533	0.0312357
STAT4	-1.01176	13.0704	5.76761e-05	0.00128412
UNC13D	-1.01178	13.6106	0.000202853	0.00316551
ALAD	-1.01487	16.919	0.000311813	0.0043424
CTH	-1.01616	15.4868	0.00709816	0.0401483
MTTP	-1.01769	16.6049	0.0100959	0.0511824
MMRN1	-1.02523	13.2756	1.26424e-06	7.61925e-05
PHYKPL	-1.02594	14.0578	1.23215e-07	1.32522e-05
TRAF3IP3	-1.02772	12.3113	0.00258703	0.0195102
ANXA13	-1.03141	14.0185	0.00165849	0.0142438
FAH	-1.0333	17.976	0.00107421	0.0106673
MRGPRF	-1.03886	12.8367	8.13987e-06	0.000294849
SH3BP1	-1.04421	13.4259	4.99896e-06	0.000199701
SLC12A2	-1.04834	13.4434	3.53723e-06	0.000157175
GRHPR	-1.04837	17.1546	0.00035891	0.00485326
HAAO	-1.05203	17.0136	0.000727127	0.00801789
SNCA	-1.05734	12.3467	9.95267e-06	0.000346165
CD8A	-1.06354	13.7069	0.000118876	0.00214191
NFASC	-1.06889	13.6141	3.74321e-08	5.68481e-06
GALT	-1.06919	15.6973	6.5325e-07	4.66007e-05
HMGN1	-1.06952	11.7908	0.0165054	0.0722539
S100A13	-1.07246	15.3863	3.65634e-06	0.000160764
THEMIS	-1.07535	12.7663	2.65687e-06	0.000128987
RNASE2	-1.07576	15.0282	0.0104238	0.0523789
ECHDC2	-1.07801	14.6938	0.00375911	0.0253386
EML1	-1.07962	13.3286	1.65356e-06	9.24806e-05
PSIP1	-1.08112	14.9298	1.24962e-08	2.3611e-06
CYP4V2	-1.08974	12.7357	0.0109257	0.0542306
PLCD1	-1.09125	13.9326	1.44491e-08	2.59009e-06
CAVIN2	-1.09134	15.5298	7.34881e-07	5.03681e-05
ARG1	-1.09427	18.5981	0.00884473	0.0471292
PIP4K2A	-1.09446	14.1608	6.26893e-07	4.56521e-05
GSTP1	-1.09475	17.724	4.96906e-07	3.85985e-05
KRT8	-1.0964	19.2916	0.000252681	0.00370538
CPA3	-1.09652	14.0528	0.0020483	0.0164737
PYGL	-1.10469	16.4264	0.000484355	0.00602513
CD38	-1.1072	13.8767	0.000252877	0.00370538
ASL	-1.10879	16.6408	0.00158502	0.0138165
BAAT	-1.1105	15.0519	0.00141087	0.0127105
GRAP2	-1.11106	12.8598	5.73453e-07	4.2649e-05
PCK2	-1.11234	18.0699	0.00365456	0.0248531
SEPTIN1	-1.12055	13.7028	2.96676e-05	0.00076817
ISYNA1	-1.12415	16.0919	8.25888e-07	5.49884e-05
CNTN1	-1.12581	13.084	0.00207527	0.0165998
APCS	-1.13135	19.3879	0.00967106	0.049897
PHYHD1	-1.13553	14.0123	2.42394e-05	0.000667155
DAO	-1.13819	13.4846	0.0324112	0.114816
SGCD	-1.13877	14.5921	2.23587e-06	0.000111
HMGN4	-1.14032	14.7716	1.18977e-05	0.000392342
UGP2	-1.15058	17.2803	4.40088e-05	0.00104061
RETN	-1.15461	13.8635	0.0109208	0.0542306
KAT7	-1.1578	15.5894	0.0436179	0.141282
LMNB2	-1.16483	17.0939	1.18299e-10	7.51845e-08
CHST14	-1.16501	14.1028	0.000319116	0.0044177
SOD3	-1.17322	15.9155	0.00183459	0.0152686
ACAA1	-1.17857	19.0414	0.000177302	0.00285603
ITGA9	-1.1795	13.9295	3.81118e-07	3.21329e-05
H2BC1	-1.18516	15.2351	5.11366e-06	0.000203123
RAC2	-1.19316	16.726	0.000233058	0.00348889
IL16	-1.1967	16.0241	4.92427e-06	0.000198274
INHBE	-1.19799	17.885	0.00233656	0.0180848
ABLIM2	-1.20878	12.2617	6.82341e-09	1.44553e-06
BPGM	-1.21019	14.8	1.18157e-05	0.000391659
ALDH8A1	-1.21101	15.9807	0.000307628	0.00429268
OLFML1	-1.21191	16.3742	0.00376219	0.0253386
ACSM3	-1.21768	14.4022	0.00272092	0.0201932
PCK1	-1.23413	14.5446	0.00051846	0.00634772
GOT1	-1.23479	17.7359	8.77166e-05	0.00176722
PGM5	-1.25302	14.7084	1.30335e-06	7.77893e-05
SLC27A5	-1.25434	16.1536	0.00237838	0.0183524
RGN	-1.25708	16.589	0.00202786	0.0163515
ADH6	-1.27306	16.0442	0.00238254	0.0183642
S100A12	-1.27831	13.2507	0.0290432	0.106304
CRYAB	-1.28676	15.9838	3.12205e-06	0.000148478
CD37	-1.28846	13.6084	0.00181168	0.0151682
GSTZ1	-1.29262	13.868	9.3087e-05	0.00185405
FMO5	-1.29552	15.9825	0.00118234	0.0112919
DPYS	-1.30076	16.5515	0.000635216	0.00736777
HPD	-1.30172	16.9225	0.00207106	0.0165998
ACSL1	-1.30566	16.3696	1.80523e-05	0.000528048
GCAT	-1.30612	12.5373	0.000243518	0.00360686
GLDC	-1.30868	14.7904	0.0184574	0.0777793
CA2	-1.31303	17.5561	4.13566e-06	0.000175489
TMOD1	-1.31325	13.8467	8.87538e-08	1.03413e-05
PBLD	-1.31577	17.0129	0.000238004	0.00355532
AGL	-1.31992	15.9716	4.52581e-05	0.00105477
DES	-1.32427	15.7053	0.000882827	0.00928097
SARDH	-1.32446	15.657	7.8323e-05	0.00162339
RRAD	-1.32863	13.1087	3.51644e-06	0.000157175
LIPC	-1.33163	14.3508	0.00100965	0.0101853
ANK1	-1.34167	14.6376	0.00017289	0.00281742
DHRS4	-1.34951	11.2356	0.0220649	0.0877692
HBA2	-1.35364	20.5605	4.93486e-06	0.000198274
CHL1	-1.35653	12.429	0.00499718	0.0310747
TNXB	-1.36301	17.715	2.01609e-08	3.35583e-06
CA1	-1.37135	17.3103	7.84873e-05	0.00162339
TIMP3	-1.37943	17.0604	0.0248719	0.0951287
SPTA1	-1.38812	14.4992	0.000153612	0.00260359
SPTB	-1.39004	15.5579	0.000103904	0.00195046
DBH	-1.39098	12.4781	7.02987e-07	4.91458e-05
CHST13	-1.4152	14.3696	4.37222e-07	3.59602e-05
PON3	-1.43012	15.7098	0.0017122	0.0145621
RBP1	-1.43155	16.0774	6.0152e-06	0.00022964
AGXT	-1.43618	18.0883	0.00151458	0.0133861
CYP4A11	-1.44119	14.709	1.31746e-05	0.000422494
ASPDH	-1.44805	15.7506	0.000148819	0.00254374
FAHD2A	-1.45515	15.6049	1.31865e-06	7.77893e-05
AADAT	-1.46885	12.8778	0.00149149	0.0132757
MECP2	-1.47072	15.2541	3.21652e-10	1.49911e-07
GLYCTK	-1.47381	14.3939	0.000534664	0.00650059
CAPN5	-1.48841	14.8994	4.1614e-08	5.82735e-06
HBB	-1.49252	20.8409	4.27545e-06	0.00017898
GGT5	-1.4972	17.7746	2.93517e-10	1.4657e-07
ADH1B	-1.49841	17.4599	1.81621e-05	0.000529047
EPB42	-1.50801	13.0588	0.000148126	0.0025381
GSTM2	-1.51028	14.0229	1.91068e-08	3.25795e-06
KRT19	-1.54126	17.7815	0.000102607	0.00193873
PAH	-1.55697	15.0331	0.00125871	0.0118274
NGFR	-1.56237	14.2341	7.81869e-08	9.58955e-06
HSD17B2	-1.56794	14.7359	4.59486e-07	3.73519e-05
UPB1	-1.58104	16.2546	0.00104928	0.0104943
HBD	-1.58918	18.9493	5.94138e-06	0.000228221
CCL21	-1.58954	13.6335	3.77314e-06	0.000164862
FBP1	-1.59794	17.5515	8.40211e-06	0.000301226
UGT2B7	-1.61704	15.7365	3.75169e-05	0.000920283
CNRIP1	-1.62427	12.3917	1.31937e-10	7.68642e-08
NPNT	-1.62634	16.1158	1.52857e-06	8.68799e-05
CPS1	-1.63005	19.7755	0.000350706	0.00477001
AOC3	-1.63007	18.875	2.96951e-09	7.06255e-07
CROT	-1.63449	11.7498	0.0209627	0.0850552
HBG1	-1.64271	14.5281	0.00130203	0.0120723
CYP2E1	-1.64616	15.8611	5.55607e-05	0.00124808
BHMT2	-1.65238	15.3861	9.44426e-05	0.00187571
DEFA4	-1.65378	11.6309	0.0498446	0.154187
CFAP91	-1.65672	14.4855	3.2202e-06	0.000150083
TKFC	-1.66275	17.7104	2.19273e-06	0.000111
ADIRF	-1.66546	14.8008	2.51248e-07	2.23267e-05
ASS1	-1.67124	18.0652	2.83043e-05	0.000742964
ANK3	-1.67363	14.6416	4.99372e-13	8.72778e-10
SLC4A1	-1.6758	17.9127	0.000132632	0.00234149
PRTN3	-1.69058	14.4242	0.00268278	0.0199836
CYP2C8	-1.69752	14.5577	9.86005e-06	0.000344658
MEST	-1.70461	14.2868	1.20532e-06	7.39157e-05
EPHX2	-1.71272	15.6598	1.68404e-05	0.000505284
MMP23B	-1.71371	14.5551	8.32584e-06	0.000300031
HRC	-1.71443	13.6277	2.90517e-09	7.06255e-07
GLYAT	-1.73488	15.425	0.000462682	0.00584921
LTF	-1.74272	15.8546	0.000866325	0.0091624
MPO	-1.76434	16.5396	0.000635497	0.00736777
GPD1	-1.76776	16.591	3.47877e-06	0.000157175
RDH16	-1.78724	14.7486	6.13565e-06	0.000231861
CXCL12	-1.79049	15.958	0.000163535	0.00273511
HSPB6	-1.8096	17.4828	9.11145e-08	1.03703e-05
ALDOB	-1.81503	19.5779	0.000369755	0.00493312
STEAP4	-1.8508	13.746	6.42786e-11	4.49372e-08
CYP2C9	-1.85162	15.707	2.18279e-05	0.000615318
ANXA3	-1.86368	15.4105	3.88349e-08	5.68481e-06
PHGDH	-1.87289	17.3635	5.80248e-09	1.26766e-06
TTC36	-1.87776	14.8376	4.27162e-06	0.00017898
GSTA1	-1.89365	19.2422	0.00076213	0.00828624
FABP1	-1.89605	19.854	7.35503e-08	9.18196e-06
AKR7L	-1.91314	14.4215	2.34336e-05	0.000655296
EBI3	-1.95353	15.4791	9.19691e-08	1.03703e-05
AKR1D1	-1.98664	14.4713	0.00026843	0.00387364
CYP1A2	-1.99096	15.0399	2.59458e-05	0.000700337
ADH4	-1.99915	19.2869	4.80685e-06	0.000195376
CAMP	-2.00042	13.6415	0.000190789	0.00300715
GZMK	-2.00361	14.2635	8.25601e-07	5.49884e-05
UROC1	-2.01359	14.6822	5.9094e-06	0.000228221
FBP2	-2.01919	15.8906	0.000267939	0.00387364
RNASE3	-2.02274	15.6381	9.93683e-05	0.00190729
ANXA4	-2.02978	18.5693	2.49216e-11	2.48895e-08
MZB1	-2.05967	16.5499	6.92396e-05	0.00147687
OTC	-2.06207	17.0253	4.39059e-05	0.00104061
C1orf131	-2.06231	14.8533	0.000174575	0.00283168
EMILIN3	-2.0768	14.4701	3.23822e-11	2.7386e-08
AZU1	-2.08781	14.3303	0.000424132	0.00547414
CTSG	-2.12708	17.2106	6.4373e-06	0.00023992
MFAP4	-2.15235	15.4527	3.19373e-06	0.000149848
CHST4	-2.1798	14.0115	3.52559e-11	2.7386e-08
EPX	-2.20013	15.2471	1.59314e-05	0.000484244
GPT	-2.20366	16.0723	6.45187e-06	0.00023992
ELANE	-2.20877	15.5241	0.000445044	0.00568751
FTCD	-2.21256	17.7378	2.7945e-05	0.00073722
KRT85	-2.21833	12.9892	2.28661e-06	0.000112575
PRG2	-2.23241	14.4572	2.96816e-09	7.06255e-07
ELN	-2.34967	16.9991	2.91256e-08	4.62765e-06
AKR7A3	-2.37903	17.8608	1.74774e-06	9.47168e-05
CKB	-2.43316	15.5849	2.15677e-10	1.15985e-07
BHMT	-2.4988	17.6069	1.74178e-06	9.47168e-05
SRPX	-2.65641	15.58	1.7947e-06	9.65135e-05
KRT7	-3.01535	17.5909	5.03529e-10	2.07069e-07
CCL19	-3.56267	16.1848	3.54525e-10	1.54905e-07
ANGPTL6	-3.65895	16.5192	1.44878e-13	3.37614e-10

## Sheet: 5. Stromal marker genes
FR specific genes	TS_FR+ specific genes	TS_FR- specific genes
AOC3	DSP	GM2A
COL14A1	KMO	ATP1B3
GPC6	TIMM9	LSM1
NEXN	SUMO2	ATRX
NPNT	WDR24	PRKRA
ANK3	HTATIP2	ANP32B
HSPB6	NUCKS1	RPS15A
C1orf198	ALDOC	ATP6V1B2
CKB	HSD3B7	TRIM26
HGF	HINT3	RPL38
GPC4	IDI1	STK4
MYH10	IGFBP2	TUBA4B
SGCD	DPYSL5	EFHD2
RRAD	S100A7L2	GABARAPL1
CDC42EP5	TSKU	USP25
OLFML3	SEPHS2	DDX21
OLFML1	ABCA8	TBC1D1
LMCD1	ABHD6	GRB2
PALM	SH3BGRL2	H1-5
TMOD1	TPST1	CAPG
OGN	PLG	UNC93B1
SGCB	FER	KTI12
BST1	ACBD5	ARHGAP9
LOXL1	HMGCL	MPG
LTBP2	TPD52L1	SIT1
ANGPTL6	CYP2J2	HK1
SYNPO2	FGG	PPA1
ITGA9	KRT6A	LBR
DEPTOR	TAT	TEX10
SRPX	PRAP1	MVP
SOD3	OLFM4	GTF2A1
FBLN5	ATAT1	SHOC2
ITGB5	PRSS3	FKBP11
ART4	HPR	RPS27L
ARHGAP42	PTPRF	PTBP1
DCN	F5	UQCC1
KREMEN2	ENO3	IFI16
FMOD	DHCR24	RPS24
TAGLN	LPCAT3	LUC7L
SPON1	AAR2	CAD
PODN	CADM1	THAP11
HMCN1		S100A4
EPB41L1		CD5
ADAMTSL2		HDHD2
LTBP1		SF3B6
COL1A2		KIF2A
PLXDC2		TYROBP
CNN1		TMEM167A
CXCL12		DOCK2
CNN3		DOCK10
ADAMTSL5		SASH3
EFEMP1		ARGLU1
PGM5		ARHGEF2
TMA16		TMSB10
DMD		TCF25
MXRA8		TAOK1
CRYAB		NUDT3
DPT		TCIRG1
CD109		INTS14
MYL9		TASOR
FHL1		NSUN4
SH2B1		PLEK
MEGF6		BNIP2
CD81		ARHGAP45
CAV2		ZMAT2
ANTXR1		SFT2D2
GNAO1		LCP2
SRSF3		STAT4
LMOD1		MYO1G
CNTN4		BET1
COL16A1		GCC2
LIMS2		NF2
TPM1		G6PD
CAVIN3		PARP4
TPCN1		EZR
IGHV3OR16-12		CASP1
CSRP1		PGGHG
CPXM2		CYRIB
PRELP		PKN1
GSTM3		FERMT3
TTPAL		WDR36
ITPKC		GIT2
SVEP1		NUDCD1
COL4A1		RCL1
AKR7L		HEXB
MINK1		NCLN
PLSCR4		TBC1D2
RAD23A		UBE2Q1
ATXN1		LPXN
SCARF2		PARP14
NT5C3B		CXorf38
EXOC6B		GEMIN6
ASPN		PFKFB2
TPM2		TMED7
LTBP4		VAV1
SEPTIN10		RASAL3
DTD2		MRPL13
TINAGL1		TBC1D10C
BGN		NFKB1
COL5A2		HNRNPD
		TUBGCP2
		UNC13D
		PRPF38B
		WDR46
		GYG1
		OSBPL8
		CD6
		STK17B
		MTHFD1L
		REL
		PSMB10
		CWC25
		PABPC4L
		NOL6
		PDCD4
		JPT1
		CD38
		PSMB9
		SLC12A9
		GEMIN5
		RPL9P9
		HDDC2
		PXDC1
		PPAT
		ARHGAP4
		ALG12
		PCYT1A
		RBM42
		LCP1
		IDUA
		GPNMB
		SH3BP1
		ANP32A
		THEMIS2
		UBAP2
		RMND5A
		EVL
		SLC2A10
		LSM8
		RABEP2
		SH3KBP1
		GRAP2
		ZAP70
		CLIC1
		RFTN1
		FYB1
		MX1
		DNASE1
		TMX4
		SLC44A1
		SAMD9
		MRPL4
		PRPF19
		EXOG
		SAMHD1
		HIKESHI
		HNRNPAB
		RPS6KB1
		TUBB
		ELMO2
		RGS10
		PTPRC
		RICTOR
		CELF2
		ACYP1
		OAS3
		HLA-B
		GIMAP1
		FMNL1
		UBA7
		NECTIN1
		TYMP
		LEMD3
		FIBP
		UFSP2
		RNF170
		STK11IP
		MLKL
		MICAL1
		PPP1R18
		NFATC2
		PI4K2B
		HPS5
		IGF2BP2
		ARHGAP25
		CORO1A
		CBFB
		UVRAG
		RASSF2
		ACSS1
		WDR37
		THEMIS
		OAS2
		IRF5
		CYBC1
		SH3BGRL3
		BOLA2B
		CDK4
		WARS1
		RBM3
		BCL10
		POP7
		CTDP1
		DAGLB
		ISG20
		DNAJC9
		LY75
		UAP1L1
		RBMX
		BIN2
		UXT
		RAVER1
		TNFAIP8L2
		S100A11
		RCSD1
		GNPDA1
		NFKB2
		PLSCR1
		NUDT4
		KLF13
		STX16
		LDHB
		CD37
		TSPYL5
		SMN2
		ABRACL
		TBK1
		ENY2
		SEPTIN1
		RPL13A
		NME3
		PML
		GPSM3
		CWC22
		VKORC1L1
		HNRNPA0
		PITPNB
		NUP58
		NUTF2
		AP3M1
		PRKACB
		LRCH3
		RBPJ
		NDUFA1
		ZNF592
		GIT1
		DCK
		SEC11C
		THEM4
		DGKA
		USP9Y
		PTPRE
		ANKHD1
		WDR82
		LSP1
		SMAD5
		STX7
		COTL1
		ARRB2
		KCNAB2
		MRPL28
		MICALL2
		PGAM1
		NBEAL2
		HECA
		SLFN5
		GBP4
		STX11
		ANXA11
		SENP7
		SELENOM
		PLEKHA2
		IL16
		GOLT1B
		SLC9A6
		PGR
		PIP4K2A
		RAC2
		LRWD1
		SRRM1
		APPL1
		MAN2C1
		TRIM11
		CBL
		CERT1
		BRI3BP
		ANTXR2
		PIK3R2
		MAGED1
		MED12
		LRCH4
		ALOX5
		STOM
		TSC22D4
		RSF1
		CTDSPL2
		CYLD
		MAN1C1
		PES1
		MAP7D1
		POFUT2
		PDP1
		PRRC2B
		VSIR
		STAT5A
		YWHAZ
		ACSL4
		PRG2
		WDR18
		OPTN
		SPAG7
		AIF1
		DGKB
		IRF2BPL
		MRPL27
		GBP2
		DOK2
		NOL9
		SLC4A7
		PRKCD
		TAP1
		HLA-C
		MPHOSPH8
		SLC25A6
		ITGAL
		HSPBAP1
		SLC25A24
		GIMAP4
		POLR1B
		SUN2
		CD3E
		SYK
		EIF1
		SUFU
		MZB1
		CSTB
		ARAP1
		LAMP1
		LGALS3
		ELF1
		SH3PXD2B
		SRSF5
		TEP1
		VIM
		M6PR
		GPN1
		DVL3
		INTS11
		INPP4A
		STK39
		SERPINH1
		ACTN2
		FRMD8
		IQGAP1
		ARPP19
		DCTD
		RPS4Y1
		DPEP1
		SELENOW
		H4-16
		HLA-E
		ACSM1
		PSTPIP1
		ARHGDIB
		SLC66A3
		MX2
		STK38L
		PGPEP1
		TRAPPC9
		HLA-DQA2
		LMNB2
		MTMR2
		SGTB
		HLA-DRA
		ATP2A3
		SSNA1
		ARL6IP5
		CRYBG1
		TNS3
		ATP9A
		PPIA
		ROMO1
		CYRIA
		YBX3
		ARR3
		HKDC1
		AP1G2
		CYTH1
		IFIT1B
		GZMK
		ETV6
		GMFG
		CHMP7
		PYGO2
		H3-2
		GPRIN3
		INTS10
		ANXA1
		AGTRAP
		APOBEC3G
		THY1
		MAP3K4
		ALG11
		BRD2
		KCTD12
		GPX7
		FABP3
		ARL8A
		PEA15
		RAB3IL1
		CHMP3
		HACD4
		DOCK11
		PROCR
		LBH
		CLCN7
		EFNB1
		ANXA4
		MPHOSPH10
		PANK2
		LYSMD2
		LGALS9
		MTAP
		PALD1
		NOS3
		CC2D1B
		TRIM14
		FUT11
		FER1L5
		CCDC9B
		COMMD8
		MACROH2A2
		MTMR9
		UQCRQ
		OXCT1
		SLC35F6
		SCOC
		TMSB4X
		IL18
		MAP1A
		MTR
		RCN3
		LXN
		FGL2

## Sheet: 6. DEGs (TE_vs_LE)
Gene Symbol	Log2FC	Log2(AveExpr)	P Value	FDR
MT1E	5.72636	8.65083	2.26994e-05	0.000128808
MT1G	4.54159	8.6384	1.32118e-05	8.07778e-05
MT1A	3.61638	9.68543	0.0295075	0.062744
TFF1	3.52232	13.6934	0.00341758	0.0101475
PNMA3	3.40197	12.1178	0.0229794	0.0510119
CCDC73	3.09776	11.2599	0.00743143	0.0198217
MT2A	2.88065	8.20718	0.0338647	0.070456
IGF2BP2	2.86657	13.0128	2.21462e-15	1.28182e-12
YAE1	2.79164	12.0085	0.0110004	0.0276346
AKR1B10	2.74221	16.8563	1.59558e-05	9.47523e-05
S100P	2.66047	12.8307	6.00953e-07	5.61019e-06
ACSL4	2.6155	14.5843	1.28201e-07	1.49041e-06
KRTAP3-2	2.58382	11.6792	0.0104021	0.0263451
CT47A12	2.57064	10.7487	0.022012	0.0491786
PRPH	2.56268	12.9962	0.0118941	0.0294369
PEG10	2.55382	13.8559	4.93425e-05	0.000252589
DMBT1	2.53272	13.8109	0.0268235	0.0579739
ELOVL1	2.47543	11.1479	0.00288748	0.00876236
IGF2BP1	2.38592	14.0048	0.0307435	0.0649903
L1CAM	2.29197	11.8863	0.00372739	0.0109107
RIPOR2	2.28678	10.4074	0.0309533	0.0653384
KPNA2	2.28286	13.2588	9.66779e-14	2.52869e-11
ALDH3A1	2.17822	14.5497	0.0144427	0.034524
WFDC2	2.14079	9.98115	0.00249305	0.00772749
LTO1	2.13027	11.5669	0.0284686	0.0608591
TFRC	2.1274	13.8645	6.06285e-15	2.91944e-12
CELSR1	2.09918	13.0893	0.00178039	0.00575265
RAB25	2.06019	10.0037	0.00254209	0.00784479
TBP	2.03502	10.0279	0.015461	0.0365655
SYT3	2.03483	11.6218	0.0330722	0.0690279
PLA2G2A	2.00958	12.2344	0.00057922	0.00217602
DEFA3	1.99779	12.2056	0.0158889	0.0373943
RAB39B	1.97978	12.0716	0.0303405	0.0642792
ESRP1	1.96858	13.1795	0.000883831	0.00314227
FCGR2B	1.93487	12.4974	0.00341259	0.0101362
NQO1	1.9182	13.7075	0.00175318	0.00566682
CLEC12A	1.91526	10.2981	0.04009	0.081437
CNTN1	1.7846	11.4158	0.00270121	0.00828104
CHST4	1.77677	11.5936	0.000387948	0.0015289
SCML1	1.77626	10.0251	0.0339076	0.0705116
SQSTM1	1.77559	15.3992	1.11776e-08	1.98048e-07
SPON2	1.77015	12.1429	0.00132886	0.00446312
KIF22	1.72891	11.4402	0.0330749	0.0690279
CD177	1.72435	11.4426	0.00203614	0.00645881
H1-5	1.69829	17.9954	7.2606e-10	2.00753e-08
MYEF2	1.68727	13.2028	2.11234e-06	1.65967e-05
LAMB1	1.67703	14.9586	3.62964e-15	1.96339e-12
MID1IP1	1.66379	12.0813	4.42429e-05	0.000230506
ASNS	1.65226	11.7587	0.000785571	0.00283707
EPCAM	1.64444	12.3336	0.000184417	0.000800153
MCM3	1.64438	13.6711	1.20566e-10	4.95054e-09
CTNND2	1.64031	11.35	0.00545513	0.0152043
COL15A1	1.63328	12.8175	8.29825e-09	1.55606e-07
MSI1	1.61418	12.2582	0.00310269	0.00933808
FEN1	1.60125	13.533	1.11799e-13	2.69621e-11
SYNGR1	1.5932	12.5232	0.000263661	0.00109303
PKP3	1.5782	12.4601	0.000569392	0.00214188
MCM6	1.55994	13.4607	2.54807e-10	8.67544e-09
CLIC5	1.53293	12.0191	0.0233641	0.0516282
PM20D2	1.52729	12.4528	8.68934e-08	1.07773e-06
ZNHIT6	1.49931	11.3692	0.0042558	0.0122591
EEF1A2	1.49763	13.5647	0.0038924	0.0113212
KRT31	1.49691	12.5358	0.0319681	0.0670565
NKD1	1.49131	11.8727	0.0225757	0.0502183
APBB1	1.47912	11.1192	0.0248647	0.0543904
MCM2	1.47087	13.593	3.77722e-08	5.42944e-07
CHAC2	1.46886	10.8747	0.00248101	0.00769839
CHL1	1.46064	11.0543	0.0066692	0.0180831
ENPP3	1.45746	11.9759	0.0131279	0.0320069
GBA	1.45553	13.6998	1.42519e-16	1.37483e-13
RUSC1	1.44718	11.6439	0.0221489	0.0493956
CHAF1B	1.4343	12.145	0.0159842	0.0375472
CCND1	1.42347	11.5686	0.0173738	0.0402882
KRT3	1.42304	12.0912	0.0239037	0.0526464
DDX39A	1.42196	13.3788	4.98777e-13	9.41387e-11
BBS2	1.41064	9.80411	0.0330392	0.0690031
RAD9A	1.40736	12.1383	5.32663e-11	2.64462e-09
THY1	1.4052	16.0067	3.87242e-08	5.52967e-07
MCM7	1.4028	13.6729	7.10428e-09	1.36459e-07
PYCR1	1.38113	12.4107	0.0250142	0.0546471
HMGA1	1.38035	13.3993	2.08557e-09	4.81568e-08
SFN	1.37506	13.6519	0.000147207	0.000653066
LAMA4	1.36903	13.451	1.99558e-15	1.23754e-12
SULT1C2	1.36884	13.532	0.002763	0.00844662
CDKN2A	1.36115	12.1103	0.000799	0.00287481
MCM4	1.35362	13.3834	1.08149e-08	1.93199e-07
CNNM2	1.35321	10.3041	0.0150206	0.0356601
STMN1	1.35162	14.2853	3.69626e-11	2.11352e-09
SUZ12	1.34498	11.9138	2.83454e-06	2.13524e-05
SAA2	1.33294	13.2187	0.0368545	0.0758045
FERMT1	1.33025	12.2318	0.00482477	0.013707
VWA1	1.32867	13.5909	8.83665e-10	2.33902e-08
FN1	1.32283	18.4735	5.13493e-10	1.50613e-08
PIGR	1.31945	11.9655	5.06792e-07	4.84578e-06
MCM5	1.30772	14.3571	6.40561e-09	1.26108e-07
PLVAP	1.30168	12.9571	2.00112e-10	7.45653e-09
TUBB4A	1.29433	13.5013	0.00336353	0.0100219
MSTO1	1.29016	12.6666	1.45659e-10	5.77446e-09
MYO15B	1.28785	11.2022	0.000108302	0.000502552
GNAZ	1.2876	12.7017	0.00960238	0.0246286
LRRC1	1.28486	12.213	3.35772e-05	0.000181518
KMT5C	1.28365	10.0566	0.0324589	0.0679383
ISG20L2	1.28244	11.8826	0.00123329	0.00418524
CDK1	1.27567	12.882	0.037312	0.0765641
KCTD7	1.27511	9.04877	0.0410921	0.0832
XPO5	1.25926	12.7305	9.06767e-10	2.37841e-08
TMEM201	1.24688	12.8595	7.14911e-12	6.18206e-10
FADS2	1.24421	12.9187	0.0015325	0.00504748
RACGAP1	1.24403	11.283	0.0282631	0.0605279
GEMIN8	1.23845	11.289	2.81375e-08	4.26335e-07
MTHFD1L	1.23237	13.6163	5.09131e-07	4.86279e-06
HSP90AB2P	1.23209	15.8487	0.000112856	0.000519243
RFC1	1.23136	12.7163	2.04144e-12	2.55816e-10
RBM3	1.2311	14.8434	2.46749e-08	3.85301e-07
PTP4A3	1.22301	10.5328	0.04568	0.0906501
ERICH5	1.22103	12.4148	1.1611e-05	7.23147e-05
DHX34	1.21673	11.7566	2.06952e-07	2.23756e-06
SCAMP3	1.21297	14.4816	1.20884e-10	4.95054e-09
LRRK1	1.21247	11.4182	0.00162333	0.00529642
GSTM5	1.20937	11.7592	0.0251883	0.054932
NRCAM	1.20345	12.3023	0.000264253	0.00109406
FZD6	1.20045	11.2516	0.0431085	0.0863761
SLITRK4	1.19302	12.0595	5.02949e-06	3.50731e-05
MUSTN1	1.18908	12.1501	0.0126041	0.0309411
SOX9	1.1868	12.4446	0.00805428	0.021237
UCK2	1.18357	11.658	0.00104745	0.00363178
NCAPG2	1.18103	10.8807	0.0209959	0.0472001
NSUN5	1.17738	11.9569	2.49014e-09	5.60087e-08
NTPCR	1.17436	15.8326	9.14387e-14	2.52869e-11
ITGA6	1.17233	13.3895	3.84445e-15	1.96339e-12
TARBP1	1.1709	12.1894	5.17255e-10	1.50698e-08
VNN1	1.1701	14.1835	0.000236808	0.000999498
DDX59	1.16793	12.3721	8.89466e-13	1.37899e-10
PSME3	1.16533	13.0481	9.90272e-14	2.52869e-11
PCNA	1.1594	14.094	3.21899e-09	7.00434e-08
MAFF	1.15459	10.7657	0.000782069	0.00282749
SPATS2	1.14445	11.1503	7.95792e-06	5.20653e-05
ANKRD22	1.13198	11.985	0.0178094	0.0411337
DDX21	1.13116	14.7054	7.843e-09	1.4819e-07
HID1	1.12752	11.5555	2.14563e-06	1.68126e-05
CDH13	1.12692	13.3397	1.18084e-05	7.34917e-05
ERVK3-1	1.12592	12.2677	2.10755e-05	0.000120618
EIF5A2	1.1244	12.8699	0.00244126	0.00759133
CLN3	1.12228	11.6554	1.88113e-07	2.05693e-06
TGM5	1.11925	11.0635	0.00115364	0.00394638
AKR1C3	1.119	15.6612	2.253e-10	8.08264e-09
LRRC42	1.11695	10.1687	2.97591e-06	2.21689e-05
NID1	1.11544	15.1327	7.8345e-11	3.59658e-09
NAP1L1	1.11393	15.3721	4.07085e-10	1.23577e-08
FGFR2	1.11321	11.2771	0.0220109	0.0491786
ZDHHC12	1.11227	11.1695	0.023954	0.0527437
RALYL	1.10757	15.7811	8.79055e-06	5.70827e-05
GOLM1	1.10642	12.7484	2.86181e-06	2.15192e-05
G6PD	1.1057	15.3071	2.80087e-05	0.000154395
NPM2	1.10278	12.5054	0.00837223	0.0219468
CCDC126	1.10181	11.1773	6.19054e-08	8.02184e-07
SDC2	1.10161	13.7321	5.1606e-07	4.91109e-06
CAD	1.1	14.7128	7.21923e-13	1.18259e-10
ATP7A	1.09859	10.5643	0.0127443	0.0312295
PODXL	1.09176	13.1228	1.15844e-08	2.04007e-07
SSRP1	1.09109	14.705	2.03261e-10	7.54149e-09
HLTF	1.08919	12.6558	2.06548e-10	7.56809e-09
IDO1	1.08748	11.8109	0.0355354	0.0734742
LIMK2	1.08364	10.1259	0.00826652	0.021709
APOE	1.08321	17.8843	6.02312e-05	0.0002995
HKDC1	1.08126	14.6024	0.00225461	0.00707171
CREG1	1.08078	14.2504	0.000406972	0.00159374
RPF2	1.08034	13.17	6.97677e-11	3.22193e-09
RRM1	1.07939	11.585	3.90052e-05	0.000206616
TRIM24	1.07738	11.7582	1.26451e-07	1.4756e-06
ANKRD35	1.07267	11.975	0.00244945	0.00760863
MAPT	1.06801	12.3531	0.0108689	0.0273995
TNRC18	1.06197	11.9701	0.000468453	0.001806
CSNKA2IP	1.06165	12.4038	0.00241233	0.00751213
MSH6	1.05862	13.1196	1.38575e-09	3.4572e-08
ANKS4B	1.05837	11.6211	0.0359443	0.0742313
DDX49	1.05833	12.4508	9.20827e-12	7.16974e-10
ENAH	1.05827	13.3524	1.42346e-12	1.93102e-10
CAPG	1.05532	15.8384	7.31272e-05	0.000352962
JTB	1.0542	13.5022	1.11052e-09	2.85253e-08
ADAM9	1.05284	9.50988	0.00119325	0.00406744
DDX50	1.04734	13.264	1.80636e-10	6.86782e-09
CAP2	1.04578	13.617	2.53407e-10	8.66173e-09
DARS2	1.0442	14.8814	5.51501e-13	9.7717e-11
RFC3	1.04335	12.9275	1.37892e-11	9.65465e-10
FABP5	1.04306	14.7583	2.61477e-10	8.79902e-09
HELB	1.04276	11.8843	0.000924511	0.00326949
STK39	1.03714	12.0933	1.44481e-05	8.70498e-05
LAMC1	1.03411	15.6425	7.09792e-10	1.96882e-08
CYP4F22	1.03256	12.7965	1.01706e-05	6.47842e-05
C8orf33	1.03253	11.9384	2.53557e-09	5.68833e-08
CEP78	1.03209	10.6436	0.012727	0.0311986
RFC4	1.03206	13.432	1.60846e-10	6.23422e-09
DNMT1	1.03109	12.6392	1.33547e-08	2.269e-07
NFYB	1.02982	13.1447	5.76205e-05	0.000288834
MCAM	1.02967	13.0544	1.30721e-11	9.45765e-10
CMSS1	1.02402	11.9552	0.00138793	0.00463998
ZCCHC3	1.02117	11.9301	0.000130191	0.000587179
TSPAN13	1.02105	12.5475	0.00166273	0.00541072
FUS	1.02078	15.1447	5.85204e-11	2.79644e-09
RBBP5	1.02	12.1465	7.15326e-09	1.36794e-07
RPL22L1	1.01861	12.3354	0.00256403	0.00790798
HMGXB4	1.01719	8.98418	0.000242556	0.00102028
LAPTM4A	1.0157	10.676	0.00811016	0.0213573
IGF2	1.01196	12.2111	0.00200818	0.00637946
IRF2BP2	1.00994	12.8856	1.06925e-09	2.76286e-08
TCF12	1.00823	10.4288	0.0146004	0.0348243
PARP1	1.00759	15.8521	2.19067e-12	2.67879e-10
BANF1	1.00608	16.4628	7.28767e-05	0.000352292
SSNA1	1.00512	11.4274	0.000352137	0.00141343
HAT1	1.0039	12.903	3.58176e-07	3.58971e-06
MLPH	1.00183	11.2519	0.0270513	0.0583792
ASXL2	1.00096	11.9004	8.50933e-12	6.84055e-10
PSPH	1.00034	13.9403	0.000198765	0.000854667
ASRGL1	0.998202	12.2807	0.0486388	0.0955285
S100A14	0.997243	12.506	0.0002992	0.00122531
P4HA2	0.995266	13.0822	1.79582e-07	1.9786e-06
TBCE	0.993913	13.7151	2.02403e-11	1.2921e-09
EMG1	0.988651	13.9858	6.05258e-11	2.8715e-09
PYGO2	0.987905	11.405	0.000178263	0.000776946
OFD1	0.986679	10.6992	0.00601731	0.0165743
MAP2	0.984899	12.8961	2.78503e-05	0.000153717
TRA2A	0.984737	13.9535	3.17345e-12	3.40367e-10
SUB1	0.983981	17.3014	6.81824e-09	1.32134e-07
CDKN2B	0.982653	11.7635	0.0240181	0.052858
RFC5	0.982122	13.8409	3.34451e-11	1.96196e-09
NPC1	0.980248	13.5264	5.3649e-11	2.64648e-09
HSPA6	0.978483	13.3418	0.0137682	0.0333042
GSTCD	0.976451	11.3325	0.00055376	0.00208942
ZNF706	0.974178	13.2381	5.66121e-05	0.000284601
COA7	0.972751	12.4417	4.88282e-11	2.52337e-09
MAPK13	0.96724	12.2852	0.0143069	0.0342938
THBS2	0.965053	13.6028	0.00374203	0.0109499
UIMC1	0.964148	11.3834	0.00736857	0.0196782
MRPL34	0.962448	12.8161	7.61136e-05	0.000365093
TRIM28	0.961858	16.3638	8.85811e-08	1.09087e-06
BROX	0.959754	15.027	4.75301e-11	2.47099e-09
C7orf50	0.957779	13.5864	4.55381e-10	1.34936e-08
CYP3A7	0.95702	13.0825	0.0256926	0.0559197
ZNF281	0.95613	11.346	9.09205e-07	7.90162e-06
MED1	0.953332	12.6122	3.17448e-11	1.90075e-09
FOXA1	0.952357	11.4528	5.57694e-05	0.000281506
RAB3D	0.952304	12.3482	0.00188005	0.00602977
ITGA2	0.951172	12.9687	0.00178235	0.00575469
NOP9	0.950431	12.6103	5.41523e-09	1.09592e-07
RPL7L1	0.950145	13.8726	1.44151e-09	3.55545e-08
PDRG1	0.949199	11.3404	5.42424e-07	5.13497e-06
RAP1GAP	0.948349	11.3612	0.00124746	0.00422404
ZNF444	0.947943	11.8741	0.000218663	0.000931059
MED20	0.947018	12.3183	0.00195192	0.0062213
HMGN1	0.946633	11.5568	0.00775189	0.0205439
MDC1	0.945015	12.572	3.11209e-09	6.82303e-08
PDCD7	0.944613	11.8259	0.000668902	0.00247545
TP53I3	0.944475	14.1578	3.70806e-07	3.6625e-06
TOMM34	0.941261	13.5217	5.43831e-13	9.7717e-11
ZNF460	0.940372	11.7564	0.0149388	0.0355047
PRKDC	0.940094	15.542	1.10365e-15	8.7108e-13
MROH1	0.939835	12.5382	1.07105e-05	6.76774e-05
RARRES2	0.939825	14.284	1.39373e-08	2.35872e-07
DDX24	0.939533	13.5898	6.59409e-09	1.28651e-07
PNPLA2	0.936823	12.5262	0.000347713	0.00139761
UBE2Q1	0.934592	13.2216	1.81149e-10	6.86782e-09
NAA40	0.934375	11.8809	0.00727814	0.0194607
LIG3	0.932462	13.7513	4.53059e-11	2.38392e-09
DUT	0.927413	14.0644	9.63654e-09	1.7503e-07
ENPP2	0.925598	11.7476	0.000260207	0.00108247
NARS1	0.924919	15.371	6.50079e-11	3.01817e-09
CD320	0.922101	12.3194	0.0107388	0.0271266
HNF1B	0.921816	11.2812	0.0296753	0.0630238
SIPA1L2	0.921473	11.4769	0.0101721	0.0259061
CHKA	0.918425	12.4203	2.97559e-06	2.21689e-05
CKS1B	0.918216	12.6096	0.0422608	0.0849569
HK2	0.918104	12.2251	0.0362168	0.0747052
GABARAPL3	0.917716	11.5223	0.0120422	0.0297441
SNAP25	0.9174	11.5234	0.04549	0.0903867
SNCG	0.917342	12.1693	0.00314963	0.0094587
XRCC1	0.915412	13.1761	3.67849e-09	7.82666e-08
GLS	0.914511	12.9545	2.64199e-06	2.01032e-05
PRMT3	0.913655	12.0921	0.0381365	0.0780163
ABL2	0.911807	11.4146	1.69089e-07	1.87728e-06
ORC3	0.911321	11.4746	0.000929892	0.00328451
COQ8B	0.91091	13.4154	2.4181e-05	0.000136236
INHBB	0.91037	11.1972	0.0379386	0.0776664
ZFAND5	0.910339	11.7196	0.000919273	0.00325362
MAGED2	0.908883	12.9239	0.00049917	0.00190916
TSPAN8	0.90863	13.1484	0.000627052	0.0023335
HSP90AB1	0.908469	17.6813	4.25976e-14	1.47933e-11
WDR46	0.907077	12.6525	9.8614e-11	4.22733e-09
CLGN	0.906989	11.877	0.0119124	0.0294738
MTA3	0.906919	11.9321	7.6864e-06	5.04791e-05
RBM4	0.906651	12.957	2.97786e-10	9.68306e-09
SCNM1	0.904493	12.2627	0.0186847	0.0427685
COX14	0.903539	11.8226	4.29652e-05	0.00022512
PBX2	0.901863	10.3918	0.00010457	0.000487581
ADIPOQ	0.899944	11.7893	0.0139819	0.0337149
UTP15	0.899888	12.4893	1.36229e-11	9.64811e-10
IPO9	0.898955	13.2666	5.45153e-10	1.57243e-08
NT5DC3	0.898101	12.3582	0.000134406	0.000602743
LRWD1	0.897942	11.7604	0.000377614	0.00149555
GMPS	0.897088	15.1696	4.80758e-12	4.74312e-10
DHX40	0.896983	11.4359	8.26567e-06	5.39568e-05
THOC2	0.896085	13.0492	3.43635e-12	3.55172e-10
DDX47	0.895923	13.5761	7.46515e-09	1.42133e-07
NUDCD1	0.895481	13.6547	1.29579e-09	3.25145e-08
AACS	0.895159	12.0949	3.13484e-05	0.000171067
ABCF2	0.894069	13.7691	2.05962e-12	2.55816e-10
SRP14	0.89377	16.4683	9.7211e-12	7.40339e-10
RRS1	0.891284	13.7147	3.12517e-10	1.00865e-08
HNRNPUL1	0.890076	14.9062	1.72197e-09	4.15281e-08
ARL2	0.890063	13.0511	6.81331e-07	6.18757e-06
SMARCC1	0.888775	13.2954	4.27911e-08	6.00182e-07
PSPC1	0.888108	14.5436	8.60567e-10	2.29185e-08
HEATR1	0.886731	13.8594	2.66836e-11	1.62672e-09
TOMM22	0.886358	15.6682	3.70349e-12	3.74827e-10
HNRNPDL	0.884723	15.969	2.43663e-10	8.53016e-09
RRP1B	0.882904	12.7151	3.81391e-10	1.1742e-08
ALDH18A1	0.882743	14.8742	9.07962e-08	1.11498e-06
ABCC4	0.880097	11.9179	0.0188851	0.0431817
PAXIP1	0.87921	10.5661	0.00843112	0.0220878
CNOT2	0.878171	12.6837	4.13648e-10	1.25132e-08
BAZ1B	0.878169	13.3802	1.19585e-09	3.03577e-08
SPARC	0.87765	13.5235	8.96785e-07	7.80149e-06
ABHD4	0.877605	12.5522	6.94135e-07	6.26216e-06
URB2	0.877521	11.7636	7.85159e-09	1.4819e-07
LOXL4	0.876173	11.8644	0.010312	0.0261856
TOP1	0.875967	14.1349	6.62702e-10	1.85599e-08
SMARCA1	0.875514	12.7129	2.0938e-09	4.82184e-08
TRMT61A	0.875336	11.9364	2.20024e-08	3.49789e-07
DPP4	0.875331	14.8887	5.04065e-06	3.51227e-05
VIL1	0.874627	14.4738	0.00706409	0.0189819
SUPT16H	0.874604	14.1652	5.5494e-11	2.70674e-09
MBNL3	0.873764	12.5728	0.0166799	0.038887
NIFK	0.872906	13.231	1.89786e-08	3.06268e-07
MRPL23	0.872638	13.4748	3.86457e-11	2.16466e-09
MAGEB3	0.870331	15.055	0.00118839	0.00405248
MSH2	0.870042	13.3167	1.17973e-09	3.01248e-08
NES	0.869517	13.566	3.07511e-08	4.58081e-07
NCL	0.86898	17.0026	5.26066e-08	7.07013e-07
SUMO1	0.868651	13.0256	0.0085435	0.022335
RCOR3	0.867148	12.4771	2.40242e-07	2.54674e-06
GOLPH3L	0.864692	12.9727	1.36687e-11	9.64811e-10
PSEN1	0.864571	11.7908	1.87762e-07	2.05693e-06
NKRF	0.863035	11.9356	1.9316e-05	0.000112025
MED12	0.862666	11.6239	1.18961e-07	1.39759e-06
GDAP1	0.862232	12.1751	1.19971e-05	7.45724e-05
CHD1L	0.861764	12.5872	1.11134e-05	6.98714e-05
ZNF579	0.861058	11.2012	0.000257986	0.00107426
CDC23	0.860952	13.0196	6.83165e-07	6.19775e-06
RBPJ	0.859405	12.0112	4.6802e-06	3.2955e-05
DBN1	0.859044	12.9457	1.35525e-05	8.22818e-05
G3BP1	0.858805	15.83	6.54151e-12	5.85499e-10
MPHOSPH10	0.858646	13.1309	1.64834e-09	4.01813e-08
NKIRAS2	0.85855	13.0655	3.29561e-10	1.04425e-08
IPO4	0.857226	15.2108	2.2289e-09	5.09246e-08
TPD52	0.857198	14.8305	3.95389e-07	3.87446e-06
HSPH1	0.856472	14.4006	2.59038e-10	8.75086e-09
RFC2	0.855915	13.2962	1.45186e-08	2.42871e-07
INO80	0.855506	10.8145	0.000979478	0.00343035
CKAP4	0.854372	16.2749	3.6868e-07	3.64981e-06
TEX10	0.853835	11.9981	1.95397e-11	1.266e-09
MRPL48	0.852951	13.0646	1.42876e-09	3.54413e-08
PES1	0.850071	13.1599	2.84515e-10	9.35666e-09
MRPL24	0.84977	13.7144	3.79771e-08	5.44087e-07
THOC7	0.849531	12.3046	1.90511e-10	7.16023e-09
KLF13	0.847935	11.31	0.00369897	0.0108422
HSF1	0.846358	12.8908	3.43825e-11	2.00341e-09
S1PR2	0.845336	10.4916	0.0115428	0.0287148
GRWD1	0.844905	13.1607	1.693e-09	4.09433e-08
LRRC14	0.843067	11.4131	4.44952e-05	0.000231183
F13A1	0.842802	13.6577	0.00102701	0.00357516
SHC1	0.842308	13.5889	2.92888e-08	4.40703e-07
NOP2	0.841624	14.3193	5.64601e-09	1.13967e-07
ZFAND1	0.841455	11.4944	6.75222e-09	1.31147e-07
NSA2	0.840754	12.9208	4.73961e-08	6.49043e-07
MED30	0.83964	12.1244	1.01973e-07	1.22509e-06
MRPL55	0.839066	12.8451	6.1746e-08	8.01314e-07
NELFE	0.838593	12.4792	1.1572e-08	2.04007e-07
HAUS7	0.838459	10.3281	0.00112291	0.00385644
MEA1	0.838278	12.3858	0.000163157	0.000716865
SLC1A5	0.838087	11.9687	0.00290453	0.00880178
KIF2A	0.837137	13.4284	5.32319e-11	2.64462e-09
GPR107	0.836156	12.5007	0.0126564	0.0310578
NELFA	0.835838	12.6752	3.75538e-11	2.13099e-09
SSBP1	0.835803	15.6449	1.74036e-08	2.84604e-07
FTSJ1	0.835777	11.458	1.20943e-06	1.01747e-05
PTMA	0.834566	11.0384	0.00532153	0.0148823
PFDN6	0.833881	14.7884	1.80487e-09	4.29987e-08
TOMM5	0.83382	14.2943	2.74963e-08	4.18078e-07
KDM3B	0.833731	12.7049	1.96507e-07	2.14061e-06
GGH	0.8335	15.3077	1.5146e-05	9.06257e-05
DDX5	0.832986	15.4387	1.33803e-10	5.37813e-09
PPM1G	0.831166	14.1194	2.97687e-12	3.40068e-10
C6orf136	0.828664	9.73283	0.000950048	0.00334617
LGALS3	0.82794	15.8318	0.00137823	0.00461288
SET	0.827566	15.3254	1.49155e-05	8.9493e-05
DNAJC9	0.827303	13.7672	1.72765e-05	0.000101485
PTRH1	0.827298	13.604	6.65807e-07	6.06562e-06
NELFB	0.827221	13.1319	7.95373e-11	3.59658e-09
CDK4	0.826324	12.413	4.04955e-06	2.90084e-05
SLC12A9	0.82621	13.3344	1.01079e-07	1.22054e-06
SNRPE	0.825218	17.3362	1.61735e-08	2.66449e-07
TOMM40L	0.825193	12.7714	0.000480381	0.00184706
LARP4B	0.824861	12.581	1.79167e-09	4.28521e-08
MRPL15	0.824438	14.2364	1.74812e-09	4.20419e-08
TOP1MT	0.82314	13.8148	1.27366e-05	7.84248e-05
H1-1	0.822715	11.807	0.000111991	0.000515813
AGRN	0.822265	15.4154	3.50902e-07	3.55073e-06
FBXL18	0.821726	12.5636	5.86216e-11	2.79644e-09
SLC25A40	0.821453	10.9934	3.95563e-09	8.31543e-08
FAM50A	0.821357	12.9651	5.05741e-09	1.03071e-07
UBAP2L	0.8212	13.4387	7.34213e-12	6.1905e-10
OTUD6B	0.820942	13.1791	7.92174e-11	3.59658e-09
IRF2BP1	0.82063	13.323	3.28926e-09	7.0862e-08
RBP7	0.820247	12.3954	0.000323166	0.00131473
GEMIN6	0.81857	11.236	1.81692e-05	0.000106082
ME2	0.818412	14.6594	1.44816e-08	2.42871e-07
HS2ST1	0.817996	11.8275	1.47071e-06	1.20688e-05
TSEN34	0.817089	12.3291	2.46146e-09	5.56521e-08
PCID2	0.816501	12.1096	2.49354e-08	3.87749e-07
PARD6B	0.816118	11.2933	1.99408e-06	1.57817e-05
WWP2	0.814821	11.4183	2.99828e-05	0.000164337
TMEM65	0.814736	12.9466	0.000318864	0.00129971
SMAD5	0.814485	11.0109	0.000172123	0.000752455
METTL13	0.814304	12.4704	8.9998e-12	7.1033e-10
NONO	0.813749	16.6693	1.99817e-11	1.28504e-09
PUS1	0.812982	14.42	5.92372e-10	1.69177e-08
BOLA2B	0.812515	13.9141	5.33199e-07	5.05927e-06
HMGB3	0.81181	14.2939	1.32674e-06	1.10493e-05
MAPK1	0.811728	16.0193	3.25391e-12	3.40367e-10
ATXN10	0.811545	13.8784	9.0542e-09	1.66192e-07
ADAR	0.810981	15.3256	3.31914e-10	1.04742e-08
CDC73	0.810807	12.9203	7.08532e-12	6.18206e-10
ITIH5	0.810799	12.0577	0.000713127	0.00261349
CSTF3	0.810594	13.4426	7.04017e-08	9.00187e-07
SMARCA4	0.810114	12.8806	3.90085e-06	2.81289e-05
WFS1	0.809864	13.5569	5.49305e-06	3.80308e-05
BEND3	0.809728	12.1612	0.0149129	0.0354722
KMT2D	0.809204	14.4055	3.22877e-06	2.37561e-05
BOP1	0.809125	13.2741	6.4385e-07	5.90276e-06
ACLY	0.809096	15.4618	6.64983e-07	6.06562e-06
TMPO	0.808483	16.8294	4.58858e-07	4.42645e-06
PRMT1	0.808335	13.6465	1.02757e-08	1.85475e-07
ANP32B	0.808186	16.3455	8.27216e-08	1.03337e-06
BCAM	0.80747	15.329	5.52763e-05	0.000279306
TMEM176A	0.805764	10.8499	4.74234e-05	0.000243861
AP3M2	0.805677	10.9968	0.00948099	0.0244291
JMJD6	0.805427	13.0565	7.54162e-07	6.70177e-06
CBX3	0.805055	14.3972	9.23e-06	5.93152e-05
TGOLN2	0.803875	13.0703	0.000515808	0.00196587
PHAX	0.802692	13.5005	3.75605e-08	5.41695e-07
PAPOLA	0.802365	12.8583	1.451e-08	2.42871e-07
SDC4	0.801222	12.9213	1.25843e-05	7.75971e-05
TM9SF4	0.80083	13.6755	5.40576e-13	9.7717e-11
CCPG1	0.800392	11.5555	3.84108e-05	0.000203715
MACROH2A1	0.799498	15.8221	1.29465e-08	2.21263e-07
TTC13	0.798305	12.2238	0.00509093	0.0143412
SAAL1	0.79804	11.8411	0.000117424	0.000536636
PRIM2	0.797812	12.2502	0.028369	0.0606803
MRPS2	0.797216	13.4507	9.43994e-08	1.15433e-06
NGDN	0.796573	12.5081	3.88792e-08	5.54268e-07
MED14	0.795993	11.792	1.62562e-06	1.3215e-05
PDS5A	0.795928	13.8022	1.99294e-08	3.19829e-07
TCOF1	0.795462	14.2458	1.9618e-10	7.34152e-09
UXT	0.795183	13.0792	0.000120705	0.000550399
MRPL27	0.794917	13.7919	4.39682e-07	4.25565e-06
JPT1	0.792511	13.409	1.92179e-05	0.000111605
SEC23B	0.792148	13.994	3.84529e-08	5.49997e-07
SMN2	0.791963	13.0329	1.84122e-05	0.000107213
EIF2A	0.790386	14.0308	3.88343e-09	8.18348e-08
MRPL37	0.790033	14.5481	4.17864e-07	4.07171e-06
RBBP7	0.789193	14.3285	9.96273e-08	1.20637e-06
DNMT3A	0.789063	11.1036	0.00358758	0.0105548
COG3	0.788602	13.1729	9.95059e-11	4.23485e-09
PFKFB2	0.786695	12.34	1.36206e-07	1.56835e-06
HNRNPAB	0.786632	16.1639	1.65744e-11	1.12435e-09
METTL1	0.786107	12.2926	1.88449e-06	1.50102e-05
NRIP2	0.785658	11.918	0.00148734	0.00492678
HSPA14	0.784727	13.3396	9.77277e-11	4.22733e-09
LEMD3	0.784503	12.9402	8.61189e-08	1.07118e-06
NEU1	0.783766	13.8168	1.55871e-10	6.09582e-09
MRPL51	0.783146	12.1278	4.25593e-08	5.97896e-07
DTYMK	0.782556	15.216	1.80771e-09	4.29987e-08
ITPKC	0.782469	11.7533	1.14803e-06	9.72411e-06
ACSS1	0.781545	13.3719	2.84037e-05	0.000156473
PUS7	0.780948	12.7164	9.55669e-06	6.12786e-05
MRPL47	0.78036	13.3832	1.26096e-08	2.17647e-07
RUFY2	0.780092	11.862	4.38387e-05	0.000228868
RRP12	0.779476	13.1763	1.65121e-08	2.71511e-07
NCBP1	0.77822	13.7503	1.09708e-10	4.60138e-09
ZNF428	0.777476	12.7636	2.1603e-07	2.32413e-06
AMBRA1	0.777306	10.3555	0.00490244	0.0138913
CPD	0.77728	13.3698	3.15135e-10	1.00959e-08
MEPCE	0.777276	13.7774	4.16736e-11	2.28994e-09
HIRIP3	0.777218	11.0243	0.000369982	0.0014728
TCHH	0.776726	13.4473	0.0357881	0.0739615
BAG2	0.776609	14.6666	5.60111e-07	5.28001e-06
RHOF	0.775813	11.9486	0.0391228	0.0796959
MRPL18	0.775727	12.9006	3.84061e-06	2.77637e-05
CBX1	0.775494	13.0012	2.58702e-07	2.72579e-06
SYPL1	0.775056	14.3618	0.0056701	0.0157227
SCD	0.774346	13.0664	0.00822838	0.0216285
SERPINH1	0.774078	16.9545	1.53868e-05	9.20027e-05
VARS1	0.773281	17.7694	2.04987e-10	7.56809e-09
GATAD1	0.77218	10.8235	0.007142	0.0191556
POLR1F	0.771889	11.6921	0.0163723	0.0382932
MRPL4	0.77124	14.2345	7.33659e-08	9.31232e-07
WRN	0.771231	10.5913	0.0306655	0.0648569
EMC9	0.770862	12.601	0.000380849	0.00150434
MRPL28	0.770635	12.766	5.87019e-08	7.71028e-07
AK6	0.770629	11.4019	6.4465e-05	0.000316564
RASAL2	0.770336	10.6255	0.000577663	0.00217111
USP39	0.770315	13.1206	4.12577e-11	2.28153e-09
CSTF1	0.769558	12.8924	2.29033e-09	5.2054e-08
SF3B4	0.769456	12.9395	1.35478e-06	1.12342e-05
POSTN	0.769316	15.2871	0.03909	0.0796666
TRMT6	0.768168	12.8466	2.36477e-05	0.000133491
HNRNPH1	0.76744	16.2223	2.99323e-09	6.59574e-08
CDKAL1	0.766846	12.7672	2.82801e-07	2.94751e-06
MTERF3	0.765876	11.743	0.00161657	0.00527902
TMED3	0.765174	11.7547	0.0016816	0.00546189
IDUA	0.764933	12.9782	0.000265197	0.00109744
PECAM1	0.764845	13.3452	1.29613e-06	1.08202e-05
TXLNG	0.764693	11.208	1.59979e-07	1.79218e-06
HNRNPC	0.764451	17.3081	3.06602e-07	3.15393e-06
IPO11	0.763805	11.6056	2.10116e-10	7.65449e-09
NOL10	0.762967	13.1974	1.32978e-07	1.54019e-06
RAB11FIP1	0.762899	11.6458	0.000782267	0.00282749
TMEM160	0.762481	14.4523	7.71332e-05	0.000369575
PAK1IP1	0.762237	12.5288	3.92394e-07	3.85381e-06
SRSF9	0.761648	15.8831	5.32845e-08	7.13913e-07
SRXN1	0.761297	13.4449	0.00142622	0.00474786
PPAN	0.760993	12.1154	1.56423e-08	2.58679e-07
ILF2	0.759319	15.1201	2.48436e-10	8.56816e-09
NUCB2	0.759235	14.3893	1.20248e-05	7.45724e-05
MDK	0.75863	12.6937	0.00508736	0.0143358
EPHA1	0.758492	12.4987	0.000707898	0.00259762
WDR12	0.757365	12.2569	1.11832e-07	1.3264e-06
UTP14A	0.756767	12.6359	2.24907e-08	3.55025e-07
LRP5	0.755974	8.94098	0.0472714	0.0932539
GNL3	0.755972	12.6228	6.1548e-09	1.21722e-07
UBE2M	0.755805	14.9543	5.52473e-06	3.81892e-05
NRF1	0.755729	13.1564	0.000488862	0.00187635
DNAAF5	0.754725	12.9742	6.15648e-12	5.78519e-10
CD2BP2	0.754041	13.4076	9.88421e-11	4.22733e-09
CNNM4	0.75358	11.0182	0.00331388	0.00989376
USP22	0.75334	11.0861	0.000179006	0.000779767
GARS1	0.753141	16.0384	1.26699e-08	2.17822e-07
DHX15	0.752276	14.9876	7.46933e-12	6.20513e-10
SNRPD1	0.752025	14.8539	3.36473e-08	4.93455e-07
PPP1R10	0.751699	12.2919	4.27478e-09	8.85768e-08
AHCTF1	0.751623	12.7574	1.01133e-11	7.56927e-10
CBX5	0.751274	12.8228	1.32567e-05	8.09955e-05
YIPF6	0.751162	13.42	7.11645e-08	9.07308e-07
MRPS9	0.751141	14.7467	2.16461e-06	1.69308e-05
CTPS1	0.751001	14.7248	1.12676e-09	2.88571e-08
RB1	0.750599	12.5624	0.000146699	0.000651478
FOXO3	0.750519	11.5429	0.0266912	0.0578082
NCSTN	0.749995	13.87	1.32796e-07	1.54019e-06
RRP15	0.749411	12.8923	2.14258e-06	1.68038e-05
ATP2B2	0.748728	12.7266	5.13975e-07	4.89828e-06
XRCC5	0.748472	16.8012	9.02007e-10	2.3731e-08
IRAK1	0.748102	11.8509	3.78625e-08	5.43342e-07
STRBP	0.747954	14.8109	5.00152e-11	2.56942e-09
HNRNPA1	0.747111	12.9327	9.18427e-06	5.91495e-05
LTBP2	0.745053	13.6517	0.0159499	0.037487
VCAN	0.744976	14.0472	0.00739401	0.019734
SRSF11	0.744731	13.3002	3.43194e-05	0.000184954
CHI3L1	0.74457	13.0964	0.0233457	0.0516006
RBM34	0.744305	12.2421	8.75434e-07	7.63104e-06
CCDC97	0.744158	11.2314	5.89849e-05	0.000293976
RALY	0.74382	15.407	1.18585e-08	2.08412e-07
TUBA1C	0.743001	14.2341	9.05913e-06	5.85639e-05
KLHL42	0.742636	10.0725	0.001067	0.00368924
PPP2CA	0.742115	12.9875	0.00100114	0.00349493
SAP30BP	0.742111	11.9067	7.07186e-06	4.71566e-05
CNIH4	0.742071	12.4312	0.000358117	0.00143175
ABCD1	0.742003	13.9142	1.74096e-06	1.40214e-05
STK26	0.741973	12.1806	0.00054706	0.00206773
IARS1	0.741864	16.1512	1.34045e-11	9.61801e-10
RBM12	0.740522	13.8447	6.91866e-10	1.93144e-08
MRPL19	0.740286	14.0101	4.5139e-08	6.26033e-07
SERINC5	0.740162	11.4464	0.00160667	0.00525192
DDX41	0.740002	12.5845	1.81826e-09	4.31316e-08
ELAVL1	0.73999	16.0332	1.43599e-09	3.55192e-08
HNRNPU	0.739407	17.7676	1.9258e-11	1.25713e-09
MRPS5	0.739052	12.6454	7.01057e-07	6.28927e-06
RPS6KA3	0.738287	13.8425	1.71968e-06	1.38887e-05
IFITM3	0.738185	13.3996	0.000157764	0.000696489
THOC3	0.7379	13.8119	2.16014e-10	7.81431e-09
CSE1L	0.737616	17.2536	2.25476e-10	8.08264e-09
PLOD2	0.737611	13.5122	2.78182e-06	2.10198e-05
DHX9	0.73735	16.8767	6.19699e-12	5.78519e-10
MRPL14	0.736843	12.3998	9.2338e-05	0.000435932
DCK	0.736374	12.0883	0.000407234	0.00159405
AJUBA	0.736184	12.0755	0.000245684	0.00103144
ANXA2	0.736165	17.5156	0.000651922	0.00241776
MSI2	0.735679	13.6544	2.51754e-06	1.92745e-05
MRPL13	0.73556	14.0649	3.40068e-08	4.97887e-07
EXT2	0.734965	11.8821	9.56629e-07	8.25591e-06
RANBP9	0.734824	12.8163	5.53716e-08	7.33949e-07
FLAD1	0.733663	13.6889	1.42e-08	2.3934e-07
TRPC4AP	0.732814	10.3732	0.0384166	0.0785522
RPAP3	0.730885	12.0056	1.25535e-10	5.09297e-09
EEF1D	0.729002	17.1563	7.27903e-08	9.25278e-07
PTBP3	0.728675	13.8067	8.57213e-07	7.49082e-06
RNASEH2A	0.727528	11.8792	0.000246384	0.00103388
ZNRD2	0.727016	13.1975	2.01951e-07	2.19441e-06
METTL2B	0.726904	10.769	0.00609259	0.0167498
NT5DC2	0.726874	12.8953	0.00576345	0.0159408
RUVBL1	0.726679	15.0548	8.87436e-14	2.52869e-11
HSPA4	0.726565	15.9998	1.66755e-10	6.40603e-09
PGR	0.725906	12.3721	0.000111004	0.000511958
TOE1	0.725538	11.9692	3.21336e-05	0.000174802
MRPL20	0.725392	12.8282	3.46841e-08	5.06948e-07
FNBP1L	0.725026	13.4279	1.39643e-08	2.35872e-07
STAU2	0.72439	12.1012	3.34279e-08	4.91067e-07
SUMO3	0.723448	12.4533	3.66026e-05	0.000195439
TOX4	0.723228	12.3339	5.21679e-08	7.03294e-07
RUVBL2	0.722916	14.9162	3.67566e-10	1.1438e-08
SPINT1	0.722623	12.7874	0.0342019	0.0710386
RNGTT	0.722124	11.9229	8.84207e-08	1.09044e-06
POLRMT	0.721806	11.8332	1.12164e-05	7.04124e-05
MAP1B	0.721699	12.6626	8.94784e-06	5.7974e-05
TTI2	0.721121	11.1688	1.44002e-05	8.68211e-05
POLD1	0.720707	12.9489	1.48984e-06	1.22026e-05
TOMM40	0.720227	14.1155	8.73883e-08	1.08232e-06
SNRPD3	0.720098	16.9832	1.07543e-06	9.15377e-06
SERGEF	0.719896	10.5072	0.0405851	0.0822885
IPO7	0.719877	13.6702	3.60842e-10	1.13099e-08
FGFR4	0.71958	12.1193	0.000512881	0.00195557
DAXX	0.71825	12.1058	3.10475e-07	3.18246e-06
THOC6	0.718161	12.9857	2.67934e-11	1.62672e-09
ACBD6	0.717766	12.794	1.70393e-05	0.000100295
NAT10	0.717057	13.3902	6.85588e-09	1.32567e-07
SMARCA5	0.716896	13.4095	2.04545e-09	4.74829e-08
HAUS5	0.716839	11.7285	3.80623e-05	0.000201991
MRPL41	0.716621	13.4715	3.5249e-07	3.56266e-06
RSL1D1	0.716448	14.2417	6.73953e-08	8.64293e-07
NELFCD	0.716353	13.0361	2.79815e-08	4.24712e-07
CPM	0.716281	12.6219	4.80483e-05	0.000246838
CLIC6	0.715948	11.455	0.00792129	0.0209417
KIF21A	0.715947	12.1799	7.69741e-08	9.68535e-07
ATP1B3	0.715473	13.0142	0.00183059	0.00588853
GLIPR1	0.714797	10.6611	0.0134555	0.0327228
STIP1	0.714247	17.338	3.1548e-09	6.8819e-08
PRPF4	0.714138	14.135	9.51676e-11	4.15199e-09
ARFRP1	0.713655	11.378	0.0274297	0.0589906
XPO1	0.713565	14.7612	1.24057e-12	1.7372e-10
DDX27	0.713415	13.7313	4.26671e-11	2.31174e-09
SGTA	0.713386	13.8761	3.70024e-11	2.11352e-09
DEK	0.712911	15.1654	3.09463e-07	3.17583e-06
PUM3	0.712404	12.5712	1.14874e-05	7.17832e-05
TMEM70	0.712242	13.282	1.58557e-06	1.29015e-05
CDC42BPG	0.711543	11.794	0.0201021	0.0454378
SRP9	0.711448	16.2574	1.76851e-08	2.88072e-07
LEO1	0.710437	12.9876	7.91242e-08	9.92711e-07
SFPQ	0.710047	16.5877	4.28691e-11	2.31174e-09
KRR1	0.709498	13.4285	1.68024e-09	4.07481e-08
PUF60	0.709375	14.2313	6.4314e-12	5.8482e-10
FOXK1	0.709253	13.513	3.15028e-08	4.67534e-07
ROBO1	0.70877	12.9019	0.00118607	0.00404774
ADNP	0.708147	12.8453	2.06118e-07	2.23132e-06
NCOA5	0.707983	13.7267	3.25199e-07	3.30993e-06
UBA2	0.707117	14.2143	2.78411e-10	9.22581e-09
BRWD1	0.707061	11.6129	0.00107703	0.00371653
SNRPF	0.707011	14.881	3.11672e-08	4.63345e-07
LYSMD1	0.706697	10.6416	0.0281424	0.0603142
LBR	0.706409	14.5934	3.96666e-06	2.85323e-05
ZC3HC1	0.705498	13.4383	5.6605e-10	1.62193e-08
LUC7L2	0.705366	15.592	1.42248e-08	2.3934e-07
PXMP4	0.70493	10.3285	0.00718788	0.019249
PPME1	0.704922	15.19	3.76068e-07	3.71026e-06
PFDN2	0.704805	14.1155	1.09511e-06	9.31219e-06
USP3	0.704509	12.2032	0.0322535	0.0675838
ARHGEF5	0.704033	12.1896	2.0577e-08	3.29612e-07
F5	0.703791	12.9376	3.80752e-07	3.7522e-06
CLIC1	0.703221	16.5509	1.87244e-05	0.000108958
CDKN2C	0.70301	13.6948	0.000166003	0.000727899
SMARCAD1	0.702992	10.7858	0.0296299	0.0629427
LARS1	0.702908	14.9833	1.2163e-12	1.73114e-10
REPIN1	0.702898	12.0987	9.50066e-12	7.29953e-10
SNU13	0.702891	15.3639	4.86542e-06	3.40658e-05
DDX3X	0.702877	15.4539	1.92431e-09	4.51489e-08
SLC4A7	0.702196	10.5215	0.0031407	0.0094384
ORC4	0.701973	11.3715	0.000977271	0.00342511
MRPS7	0.701682	14.4857	3.57403e-07	3.58971e-06
TAX1BP1	0.700623	12.1276	0.0010408	0.00361738
B4GALT1	0.700541	12.4694	0.000721004	0.00264013
DNAJC2	0.699303	12.5268	4.64534e-08	6.38146e-07
ACBD3	0.698523	14.6883	1.19386e-09	3.03577e-08
SLX9	0.69777	12.6834	2.21101e-08	3.49802e-07
EEF1E1	0.696718	13.948	8.83162e-06	5.73065e-05
ERCC2	0.696233	12.6969	4.95715e-09	1.01266e-07
SLC39A7	0.69613	11.689	5.62036e-05	0.000283368
LMNB1	0.695427	17.1146	1.36444e-06	1.13035e-05
GTF2I	0.693728	14.9292	5.2581e-08	7.07013e-07
BUB3	0.693446	15.0137	8.24341e-12	6.68872e-10
WDR4	0.693151	12.2931	0.000503326	0.00192251
C11orf98	0.692987	13.9545	3.33834e-06	2.44096e-05
XRCC6	0.692563	16.4857	4.3791e-10	1.30651e-08
ZNF687	0.69206	11.0756	0.000327695	0.00132946
TIMM50	0.691748	15.0331	1.41599e-07	1.62185e-06
RECQL	0.691529	13.538	5.05705e-11	2.58266e-09
BYSL	0.691134	12.9979	4.27827e-07	4.16412e-06
PTBP2	0.691023	13.1996	0.000701621	0.00257786
PPHLN1	0.69092	12.9833	1.05535e-08	1.90094e-07
LLPH	0.690884	11.8595	0.00430574	0.0123742
MEN1	0.690811	11.243	0.000444596	0.00172552
ZNF146	0.690679	11.1157	0.000554475	0.0020912
BCAT2	0.690662	13.6852	0.000654251	0.00242537
NDUFAF2	0.690038	13.6143	1.65365e-06	1.34177e-05
CRNKL1	0.689859	13.1124	8.82393e-08	1.08975e-06
GPATCH2	0.689662	10.6571	0.00563486	0.015645
TBCD	0.689042	13.515	9.80965e-08	1.19282e-06
MATR3	0.688045	17.4774	7.07239e-12	6.18206e-10
U2AF2	0.687577	15.6461	1.33255e-09	3.33405e-08
UXS1	0.687133	11.8427	0.000107392	0.000499325
PPIH	0.68711	13.7865	7.44169e-08	9.41819e-07
POLD3	0.686737	12.3088	0.0346916	0.0719695
VDAC1	0.68649	16.7372	1.76407e-05	0.000103275
LEMD2	0.686062	14.3807	3.53979e-07	3.57144e-06
YIPF3	0.685794	12.1976	0.0277363	0.0595466
PARD6G	0.685781	13.6999	0.0157157	0.0370268
CPSF3	0.685733	13.6742	2.10715e-10	7.65449e-09
PRCC	0.685658	12.9627	4.34821e-06	3.07662e-05
KANSL3	0.685455	10.8692	0.000396964	0.00155807
NME1	0.685423	16.0922	5.97681e-08	7.80311e-07
CBX8	0.685205	12.6333	0.000260991	0.00108521
POLR3F	0.684918	12.222	6.15139e-08	7.99497e-07
PCM1	0.68456	13.4531	3.32623e-08	4.89952e-07
TRIM27	0.684037	12.4783	0.00014654	0.000651104
AARS2	0.683995	14.262	1.47744e-07	1.67675e-06
PRPF38B	0.683328	12.7963	5.43134e-08	7.22617e-07
IMPA1	0.683163	14.408	1.40807e-06	1.15966e-05
MRPS18A	0.683012	13.4373	5.40155e-05	0.000273447
LETM1	0.682525	14.3595	7.75458e-07	6.85594e-06
MED25	0.68252	11.3346	0.000292479	0.00120118
GALNT1	0.682217	13.4627	7.07492e-09	1.36196e-07
NUP43	0.681816	13.5741	1.04605e-09	2.711e-08
RCC2	0.681517	13.6613	4.51192e-05	0.000233866
DDX51	0.681372	11.7609	1.52577e-07	1.72259e-06
MRPL38	0.681361	13.8425	2.27589e-06	1.77055e-05
DDX23	0.68082	14.1959	3.21652e-10	1.02292e-08
MRPS35	0.680778	12.1377	3.33718e-06	2.44096e-05
GGPS1	0.680565	12.348	0.00023845	0.00100594
CMC1	0.680293	12.8308	0.000111743	0.000514945
SYNJ2	0.67952	11.7503	1.33276e-05	8.13712e-05
EDC3	0.679496	11.9493	2.88834e-07	3.00319e-06
SAE1	0.679406	13.7766	1.09074e-07	1.29546e-06
MRPS24	0.679317	12.9038	5.58576e-06	3.84885e-05
MRPS14	0.679073	13.3379	5.94041e-05	0.000295726
SMARCE1	0.678742	13.2357	5.90178e-09	1.17521e-07
TBL1XR1	0.678588	13.0557	2.33177e-07	2.48094e-06
SF3B6	0.678418	13.9993	1.29428e-08	2.21263e-07
MRFAP1	0.678396	11.5668	0.000116091	0.000531595
RBMX	0.67838	15.2698	1.2465e-10	5.08082e-09
JCAD	0.678243	12.8246	0.000165185	0.000725044
SFT2D2	0.678239	12.6236	0.00200027	0.0063613
ZMYM2	0.677979	11.0383	0.0134071	0.0326142
MANF	0.677858	15.9998	2.19358e-06	1.71111e-05
RANGAP1	0.67753	14.2114	2.48696e-10	8.56816e-09
ZFPL1	0.677425	13.3063	4.38767e-09	9.0484e-08
FUBP1	0.677276	15.9208	1.40731e-07	1.61403e-06
PMF1	0.676816	11.5489	0.0027627	0.00844662
PCBP2	0.676585	16.7836	1.08938e-05	6.87357e-05
POLR1G	0.675104	12.5516	1.61238e-05	9.5685e-05
HNRNPM	0.674722	17.8715	1.8161e-12	2.35334e-10
NXF1	0.674719	12.9694	3.23506e-09	7.02169e-08
COA1	0.674663	12.1014	0.000741845	0.00270618
NIP7	0.674621	11.8885	6.37341e-07	5.86787e-06
F2	0.674597	15.5166	0.000239939	0.00101124
WIPF2	0.674341	12.8323	2.44645e-08	3.83395e-07
BAIAP2L1	0.674291	12.1931	0.000109321	0.00050593
PAAF1	0.673815	13.9818	2.45552e-08	3.84123e-07
NOSIP	0.673431	13.5255	1.85813e-07	2.03948e-06
SFSWAP	0.673048	12.5672	2.08957e-07	2.25362e-06
HNRNPR	0.672964	16.1873	1.87704e-10	7.08543e-09
PRPF4B	0.672924	13.8717	3.79696e-11	2.1406e-09
MRPS30	0.672255	12.5761	3.60062e-07	3.58971e-06
SMPDL3B	0.672022	11.54	0.00591701	0.0163395
SSB	0.671908	14.9536	9.77777e-08	1.19061e-06
CEBPA	0.671648	12.9085	6.18799e-05	0.000305772
CACYBP	0.671563	13.8453	6.32823e-08	8.17584e-07
MYH11	0.671486	13.7255	0.0163522	0.0382566
DHX16	0.671433	12.913	1.52904e-08	2.53826e-07
LMNA	0.671066	18.1587	1.89344e-05	0.000110106
SLC1A4	0.671062	12.7412	0.0101471	0.0258577
PAFAH1B3	0.671059	15.9202	0.00225777	0.00707908
NR2C2AP	0.670558	12.1906	1.06393e-05	6.73786e-05
SLC9A6	0.670171	10.9192	0.03709	0.0762166
COG2	0.66997	13.1485	2.20928e-07	2.36276e-06
ANAPC16	0.669778	12.0057	0.00020724	0.000885896
SNRPB2	0.669001	13.5388	9.87338e-08	1.19889e-06
SENP3	0.668806	12.1905	7.57317e-07	6.7187e-06
ANAPC7	0.668531	12.3314	7.2587e-07	6.49022e-06
SMCHD1	0.667883	13.0935	5.87031e-07	5.50389e-06
COIL	0.66779	12.3027	2.95894e-05	0.000162489
PXDN	0.66778	14.0486	0.00232694	0.00727495
ARHGAP18	0.667277	11.7752	2.52659e-08	3.91712e-07
SNRPC	0.666651	13.7645	3.27802e-06	2.40776e-05
POU2F1	0.666598	11.5052	0.00125956	0.00425838
DUSP12	0.666433	12.5274	2.62331e-07	2.76067e-06
PLIN2	0.666298	13.475	0.0271808	0.0586003
PARG	0.665407	12.2515	6.76106e-05	0.000330701
KHSRP	0.665019	16.5174	4.46934e-08	6.22066e-07
C19orf47	0.664991	11.5298	0.000282983	0.00116549
TACC1	0.664694	12.9362	1.89732e-05	0.000110258
PRDM10	0.664482	12.6559	9.02831e-05	0.000426927
RBM42	0.663438	14.1686	4.30418e-05	0.000225317
NUCKS1	0.663287	12.8907	0.00527171	0.0147594
PDLIM3	0.663278	14.0596	0.00711407	0.0190953
DDX17	0.662923	16.3488	1.86822e-08	3.02609e-07
APIP	0.662754	13.6247	3.21467e-06	2.36925e-05
RPP30	0.662571	12.9777	2.17404e-07	2.33602e-06
ESF1	0.662461	12.6463	4.18896e-06	2.98348e-05
VBP1	0.661861	14.6053	4.94217e-10	1.4545e-08
TXNL4B	0.661475	11.6538	0.00452825	0.0129622
SON	0.661404	14.3695	7.94671e-09	1.4966e-07
DDX31	0.660823	12.0428	6.65235e-06	4.47372e-05
WTAP	0.660438	12.425	1.74056e-05	0.000102036
PRPF3	0.65962	13.6807	5.43575e-11	2.66628e-09
TXNRD1	0.659541	15.576	0.000272168	0.00112468
TCERG1	0.65922	14.3372	2.02144e-13	4.38753e-11
PRPF6	0.659197	14.377	5.33067e-11	2.64462e-09
GATAD2A	0.659175	12.9346	1.51643e-08	2.52215e-07
AP3B1	0.65904	14.2163	3.33174e-11	1.96196e-09
HNRNPH2	0.658415	15.9933	3.14418e-09	6.87602e-08
PI4KB	0.658331	12.3871	4.31311e-08	6.03002e-07
RBM25	0.658298	13.8745	3.21286e-12	3.40367e-10
HPS5	0.657816	11.006	0.000320169	0.0013038
ZC2HC1A	0.657717	11.6968	0.015442	0.0365306
ARF4	0.657682	15.798	0.00189292	0.00606433
TRMT5	0.657423	11.6575	1.70855e-05	0.000100431
GADD45GIP1	0.656102	14.0017	2.99984e-08	4.50599e-07
TFB2M	0.655998	14.1029	6.46697e-06	4.36256e-05
AAK1	0.655997	14.0052	1.22712e-08	2.12652e-07
BCLAF1	0.655866	14.0179	7.32514e-09	1.39773e-07
KHDRBS1	0.655773	15.5975	2.3329e-08	3.66925e-07
UBQLN4	0.655298	13.1867	3.23984e-06	2.38173e-05
SUGP2	0.655141	12.9453	2.74143e-09	6.10284e-08
DAB2IP	0.65497	12.6927	0.000133617	0.000599824
CTU2	0.654514	12.0146	1.15078e-05	7.18265e-05
PLRG1	0.653916	13.0006	7.92164e-11	3.59658e-09
ARFIP2	0.652845	12.7949	2.89484e-10	9.48416e-09
CAPRIN1	0.65206	14.7817	1.95596e-06	1.55225e-05
PELP1	0.651394	13.4527	5.33043e-10	1.54263e-08
TOP2B	0.651028	13.9005	1.3305e-07	1.54019e-06
NEK4	0.650209	10.1049	0.00992959	0.0253779
SYNCRIP	0.649698	16.737	5.01329e-08	6.82216e-07
PTBP1	0.649612	17.6939	4.34594e-11	2.3291e-09
PPIP5K1	0.649111	10.2851	3.5395e-05	0.000189925
RRP7A	0.648509	12.1453	2.6241e-06	1.99846e-05
POLR1B	0.648377	12.663	2.46272e-06	1.88881e-05
EIF2D	0.648239	13.8565	1.064e-08	1.91257e-07
SF3B2	0.64816	15.7046	1.13981e-10	4.73486e-09
BPNT2	0.648047	12.2126	7.87751e-06	5.1617e-05
MYO5C	0.648022	11.3869	0.00211102	0.00666227
POLR1C	0.647945	12.909	1.3057e-06	1.08896e-05
MCTS1	0.647892	14.3582	4.65111e-05	0.000239792
HNRNPLL	0.647792	13.4467	5.16355e-10	1.50698e-08
RBM47	0.647648	13.6236	3.68706e-09	7.82666e-08
RRP1	0.647396	13.2047	2.65186e-08	4.07395e-07
WDR36	0.64723	13.4149	9.12333e-09	1.67107e-07
PHF5A	0.64718	14.0004	8.74479e-09	1.61881e-07
OXA1L	0.647019	14.188	9.85687e-07	8.4814e-06
MED13	0.646993	11.246	0.000221922	0.000943086
ATRX	0.646749	11.8966	0.000130923	0.000589536
PHF8	0.646602	11.3732	7.09764e-05	0.000344256
KLK7	0.646586	11.4621	0.0405267	0.0821893
RCN2	0.646563	12.5997	1.40917e-06	1.15966e-05
SART1	0.646327	13.7299	2.80864e-10	9.27173e-09
PFDN4	0.646245	13.2261	7.57084e-06	4.9871e-05
POLR3C	0.645859	12.3705	0.000111036	0.000511958
GLMN	0.645818	11.517	6.03238e-05	0.000299789
ILF3	0.645702	16.5095	2.32906e-10	8.21987e-09
EBNA1BP2	0.645422	12.8313	4.63652e-08	6.37944e-07
GPATCH11	0.645393	11.156	0.00191854	0.00613282
DHX30	0.645068	13.7919	2.56749e-10	8.70738e-09
MRPL43	0.644815	14.0058	0.00010829	0.000502552
MRPL40	0.644701	14.3144	4.54451e-06	3.20255e-05
WDR74	0.644661	12.7226	1.97155e-07	2.14499e-06
CIRBP	0.644544	14.5044	0.00713059	0.019131
SNAP47	0.644246	10.9543	0.00012841	0.000580354
SART3	0.643783	14.0606	8.86844e-09	1.63127e-07
TEX30	0.643162	11.696	0.000477594	0.00183797
ACSL3	0.643118	15.0988	2.6337e-05	0.000146764
MEGF9	0.64286	10.2945	0.00280473	0.00856211
SF3A1	0.642821	14.1832	1.79145e-07	1.97629e-06
TCAF1	0.642748	13.4004	3.90858e-05	0.00020683
FASTKD3	0.642093	11.2393	0.00168026	0.00545959
CUL4B	0.641961	12.3742	3.3103e-09	7.11388e-08
EBAG9	0.641032	10.5839	0.000398679	0.00156338
CBX4	0.640681	12.0923	0.00487026	0.0138136
SF3B3	0.640678	15.0636	3.51381e-08	5.12721e-07
MRPS31	0.640159	13.5769	9.8731e-06	6.31675e-05
CCNK	0.63972	12.911	1.54371e-05	9.22402e-05
HNRNPA3	0.638828	17.512	8.13684e-08	1.01793e-06
CAMSAP1	0.638741	11.5794	0.000289644	0.00119067
TCEA1	0.63865	14.7109	3.44042e-05	0.000185181
INTS7	0.638447	11.9671	1.98254e-05	0.000114673
SLC29A1	0.63839	12.3259	0.000953343	0.00335642
SLC36A1	0.638353	10.3708	0.00163713	0.00533343
WIZ	0.637504	11.8614	6.18756e-05	0.000305772
NOL9	0.637116	13.0503	5.7528e-09	1.15348e-07
TLK2	0.637078	11.2175	0.0469954	0.0928571
JADE3	0.636781	11.8024	0.00302975	0.00914615
TRMT1	0.636303	12.6093	3.06244e-09	6.73116e-08
GTF2F1	0.635958	11.903	3.22749e-07	3.28886e-06
CSAD	0.635785	10.9965	0.0196444	0.0445459
MRPS11	0.635161	13.7587	4.17782e-05	0.000219563
ATG9A	0.634665	13.4486	1.00391e-07	1.21393e-06
SDF2	0.63461	11.0274	0.00220656	0.00692851
RBM28	0.634583	12.5318	6.31704e-10	1.78249e-08
CHORDC1	0.634314	13.5924	7.42484e-07	6.62186e-06
CPSF6	0.633683	14.0879	2.47699e-10	8.56816e-09
NID2	0.632954	14.7061	5.87321e-06	4.0119e-05
ZNF622	0.632798	12.4604	2.20981e-07	2.36276e-06
FUNDC2	0.632603	13.0116	0.00138988	0.0046429
MRPL39	0.632173	14.2065	2.42523e-07	2.56779e-06
SF3B5	0.632024	14.1277	6.55882e-06	4.41424e-05
NUDT21	0.632018	15.2156	6.6399e-08	8.55306e-07
CDKL5	0.631583	10.7955	0.000448004	0.00173618
SRSF1	0.631427	16.9036	1.13718e-05	7.12337e-05
ARHGEF2	0.631368	13.2779	0.00010877	0.000503917
DSN1	0.631254	11.9838	0.000523076	0.00199007
SNRNP200	0.631154	14.864	4.75675e-12	4.74312e-10
NOM1	0.630339	11.2304	0.00473338	0.0134738
LENG8	0.629967	11.873	8.41774e-08	1.05004e-06
LSM12	0.629909	13.7374	0.000134046	0.000601441
PRKCI	0.629769	12.7482	1.05576e-06	8.99518e-06
UQCC1	0.629709	12.9137	0.00213313	0.00672227
WDR5	0.62946	13.2108	5.29079e-08	7.09964e-07
SLC4A1AP	0.629135	12.9466	1.41361e-06	1.16222e-05
DCTPP1	0.628848	13.2478	0.000453054	0.00175208
SF3A3	0.628667	14.4178	1.53962e-09	3.77598e-08
TRMT112	0.628599	14.5939	3.66016e-08	5.30509e-07
UPF3B	0.628597	12.2482	1.35679e-07	1.56644e-06
ACOT7	0.628482	13.8486	6.87779e-06	4.61104e-05
MED4	0.628473	12.1197	2.61498e-06	1.99327e-05
HNRNPL	0.628336	17.1653	4.16118e-08	5.90317e-07
BZW2	0.628278	14.2936	4.35151e-07	4.2165e-06
HEATR3	0.628126	14.8033	2.40535e-06	1.85464e-05
GTF3C3	0.62808	12.5822	7.09915e-06	4.7266e-05
EMD	0.627991	15.3312	1.74066e-08	2.84604e-07
FAM20B	0.627975	12.8856	5.33899e-08	7.14224e-07
EHMT2	0.627745	12.0603	7.47943e-06	4.94159e-05
AGT	0.626977	15.5553	0.000249084	0.0010432
RBM8A	0.626326	15.216	4.60595e-08	6.35753e-07
TTC39C	0.626232	12.0013	0.000356805	0.00142821
RTN4RL2	0.625725	11.986	0.0110596	0.0277637
TUBA4B	0.625677	17.19	0.00447095	0.0128108
CCDC134	0.625567	12.4701	0.000444931	0.00172605
INTS10	0.625421	12.3201	2.32938e-07	2.48094e-06
DNAJB6	0.625217	12.9163	5.02865e-06	3.50731e-05
ATF2	0.624666	11.1714	0.00426	0.0122671
KDM1A	0.624614	13.2529	1.84332e-08	2.99134e-07
BMS1	0.623634	12.9443	5.72408e-08	7.52976e-07
RPRD1B	0.62343	14.8596	2.0726e-07	2.2381e-06
GTF3C2	0.623351	12.5194	2.4411e-06	1.8772e-05
SERF2	0.62317	12.7003	0.000147099	0.000652922
BLOC1S3	0.622788	12.697	2.18876e-09	5.01393e-08
MRPL30	0.622704	13.0112	0.003109	0.00935285
BRD2	0.622242	12.523	2.79783e-05	0.000154325
XRN2	0.622188	14.8406	4.54705e-10	1.34936e-08
POLDIP3	0.621924	13.6454	4.70832e-06	3.31261e-05
SQLE	0.621199	13.4764	0.00769598	0.0204082
LAS1L	0.620831	12.5416	4.70953e-09	9.66624e-08
RBM14	0.620689	15.4271	4.72883e-11	2.47099e-09
COPS7B	0.620644	12.7775	1.12869e-07	1.33505e-06
PCBP3	0.620621	13.5299	4.02821e-05	0.000212111
CHUK	0.620472	11.6808	1.29823e-05	7.97119e-05
NUP155	0.620323	13.6103	1.13568e-10	4.73486e-09
INTS3	0.620275	12.3484	1.13379e-07	1.33926e-06
MCU	0.620189	12.6995	1.27611e-05	7.85202e-05
TPD52L2	0.619976	15.1975	4.89705e-06	3.42321e-05
SLPI	0.619772	12.9182	0.0445873	0.0888268
CEBPZ	0.618959	12.5051	1.20483e-08	2.10894e-07
TKT	0.618697	17.8868	0.000110391	0.000509796
BAG6	0.618628	15.0065	1.84135e-09	4.3442e-08
CTDP1	0.618511	13.2152	1.1116e-06	9.44314e-06
GIPC1	0.617754	12.6873	1.14222e-07	1.34738e-06
UTP20	0.617592	12.058	1.57408e-05	9.37323e-05
PHF14	0.617125	12.6312	2.6559e-08	4.07395e-07
TTC7A	0.617049	13.4229	0.000248701	0.0010421
ENY2	0.616921	13.3761	0.000770595	0.00279695
SUPT6H	0.616691	13.6326	1.45413e-09	3.57642e-08
DR1	0.616217	14.6886	0.00521939	0.0146413
ATXN2L	0.61613	13.8966	2.35818e-10	8.28897e-09
HM13	0.615971	14.1018	1.20271e-05	7.45724e-05
SMC3	0.615932	14.2032	2.64125e-08	4.06585e-07
SHANK2	0.615575	11.6015	0.0165612	0.0386516
DHX57	0.614966	12.0662	0.000198577	0.000854667
UCHL1	0.61474	12.3576	0.0227968	0.0506454
EWSR1	0.614468	15.8403	1.36967e-06	1.13252e-05
ARL15	0.613466	12.8749	1.67716e-05	9.90554e-05
SNRPD2	0.613428	15.0282	4.57244e-09	9.40709e-08
CRKL	0.612886	15.4346	9.27045e-05	0.000437424
PCF11	0.612882	12.1806	1.22216e-08	2.12392e-07
XPOT	0.61286	13.2498	2.28777e-05	0.000129735
LUC7L	0.612855	12.7625	0.000417933	0.00163225
GAR1	0.612041	14.2865	0.000241125	0.00101574
AP3S1	0.61184	13.4176	0.000262895	0.00109208
KIAA1522	0.611651	12.6423	6.05807e-06	4.11873e-05
CCDC9B	0.611553	11.6577	0.000442223	0.00171707
MORF4L1	0.611446	10.8983	0.00250445	0.00775962
MRM1	0.61134	12.7878	0.00190888	0.00610871
MAPK14	0.610849	13.9339	4.162e-09	8.68617e-08
HNRNPA0	0.610772	16.2689	7.1445e-06	4.74951e-05
NAA20	0.610702	11.7751	0.00347213	0.0102779
MMTAG2	0.610606	12.1883	2.45351e-07	2.59457e-06
PROX1	0.610479	13.7063	2.8289e-06	2.13384e-05
SLC17A5	0.61037	11.9809	0.000805471	0.00289689
SRSF6	0.610364	14.3567	6.28677e-05	0.000309947
SMG9	0.610072	12.0443	1.47699e-05	8.88036e-05
SRFBP1	0.610022	11.9627	3.99342e-05	0.000210638
WRNIP1	0.609912	12.8983	1.10685e-05	6.96859e-05
SCYL3	0.609815	12.2518	1.45801e-07	1.65687e-06
MRPS34	0.609539	13.577	1.03177e-06	8.80811e-06
CRY2	0.609357	13.2117	0.0349943	0.0725455
NACA	0.609168	15.353	3.64332e-05	0.000194654
PPA1	0.608784	16.9107	1.77782e-05	0.00010394
AATF	0.608714	11.6914	2.37234e-05	0.000133832
LRRC58	0.608684	10.6864	0.00428414	0.0123162
ISG20	0.608523	11.6061	0.0248116	0.0543016
GID8	0.608453	13.1143	8.34713e-09	1.56185e-07
RBBP4	0.608306	13.691	1.64085e-07	1.83344e-06
VPS13B	0.607908	11.311	0.00159147	0.00520419
RPRD2	0.607772	13.1102	3.76246e-08	5.41719e-07
COX20	0.607588	13.4746	0.00013078	0.000589221
CWC25	0.607439	12.2217	0.000338798	0.00136875
NOP56	0.606742	15.4965	1.15533e-07	1.361e-06
GFPT1	0.606662	15.9206	2.8915e-05	0.000159087
MEF2D	0.606501	11.7304	0.00150528	0.00497861
POLR1A	0.606485	12.1721	1.93593e-06	1.53776e-05
GTF2A1	0.60594	13.3987	0.00124853	0.00422601
DAP3	0.605863	13.1334	3.97992e-06	2.85804e-05
SERPINF1	0.605829	14.3414	0.000472191	0.00181879
RNMT	0.605489	13.0273	7.47989e-07	6.65373e-06
GPATCH1	0.605475	11.1001	0.00525218	0.014719
SRSF3	0.605464	15.1791	0.000498565	0.00190769
SPTLC2	0.605349	11.5409	0.00259536	0.00798107
TMEM59	0.604981	11.4184	0.0308232	0.0651164
TIMM22	0.60471	13.4941	0.00257432	0.00793404
NUP205	0.604348	13.4719	1.24723e-11	9.17662e-10
CASC3	0.604336	11.4081	3.3163e-07	3.36448e-06
YTHDF1	0.60427	11.3704	1.6637e-06	1.34867e-05
CTDSPL2	0.604151	12.0119	0.00375375	0.0109768
FAM118A	0.603716	12.0197	0.0498774	0.097399
POP1	0.603516	13.232	7.05245e-09	1.36065e-07
SRM	0.603428	14.6384	7.53773e-06	4.97284e-05
CTR9	0.603403	13.758	6.51733e-09	1.27977e-07
APEX1	0.60335	16.6048	5.94833e-07	5.56829e-06
PAIP2	0.603186	11.5107	0.000288185	0.00118579
NOL11	0.602575	12.089	0.000377763	0.00149555
HDGFL2	0.602534	14.4119	8.04466e-07	7.07636e-06
LSM2	0.602346	13.5197	0.000251043	0.00104938
DKC1	0.602177	14.0142	1.39315e-09	3.4657e-08
ABRAXAS1	0.601924	9.92759	0.0374836	0.0768435
NUP93	0.601888	14.3016	4.19653e-11	2.29146e-09
EEF1G	0.601884	18.1794	1.79895e-07	1.97953e-06
FAM91A1	0.601754	12.8518	2.70521e-11	1.63102e-09
GALNT2	0.601706	14.5137	1.16564e-06	9.854e-06
FAM98A	0.601401	13.4033	0.000328437	0.00133123
PRRC2B	0.601278	11.8797	5.96464e-07	5.57427e-06
RAVER1	0.601077	13.1473	6.19305e-05	0.000305848
MARS1	0.600971	15.5439	1.09029e-05	6.8743e-05
DDX52	0.600733	12.3698	5.60711e-06	3.85439e-05
HNRNPUL2	0.600529	16.0588	1.07341e-08	1.92181e-07
MRE11	0.600307	14.299	7.88323e-10	2.13882e-08
MIDEAS	0.600076	11.1717	0.000378142	0.00149637
CWC27	0.599958	12.2966	7.84948e-07	6.92573e-06
SAFB	0.599894	15.0139	2.30243e-10	8.18142e-09
HGF	0.599445	11.1173	0.0462916	0.0916751
ABCF1	0.599084	15.2209	3.32955e-08	4.89952e-07
NOC3L	0.599081	12.897	4.05387e-06	2.90154e-05
U2SURP	0.599075	14.3389	1.72296e-08	2.82773e-07
RXRB	0.598939	11.9178	5.44414e-07	5.1432e-06
SREK1	0.598915	11.8641	1.30697e-05	8.01351e-05
NRDC	0.598805	13.4563	1.10664e-08	1.97044e-07
RRP8	0.598648	12.8237	4.32379e-06	3.06442e-05
FKBP10	0.598555	13.9224	0.0147863	0.0352096
NUP188	0.598463	12.6262	2.35258e-08	3.6935e-07
PHC2	0.59846	13.5737	4.30442e-08	6.02757e-07
GTF3C4	0.598458	12.3791	6.96197e-07	6.26216e-06
PLP2	0.598441	12.5049	0.00602251	0.0165834
ZPR1	0.598091	13.7287	2.82349e-09	6.25345e-08
VTN	0.597238	18.9641	0.00370679	0.0108577
TJAP1	0.597071	12.5604	2.84154e-08	4.29106e-07
TTI1	0.596976	12.1942	7.49871e-05	0.000360686
INTS11	0.596801	12.7324	2.98621e-07	3.09014e-06
MAPRE1	0.596544	13.7277	8.25816e-05	0.000393293
RALGAPA1	0.596488	11.1108	0.00483867	0.0137375
MRPS18B	0.596372	13.5738	3.28559e-05	0.00017795
CXXC1	0.596129	12.1264	1.06704e-05	6.75083e-05
GNL3L	0.595976	11.4412	0.000424147	0.0016528
THEM4	0.595704	12.1076	0.000507262	0.00193585
GTPBP4	0.595617	13.4342	2.74488e-06	2.07769e-05
CDHR5	0.595107	12.875	0.000179289	0.000780242
NCOA6	0.595006	11.0681	0.00873519	0.0227813
NAGPA	0.594661	11.333	0.00180535	0.00581814
NFKB2	0.5941	13.0844	0.000131428	0.000591221
TPPP3	0.594096	12.5451	0.0295882	0.0628695
TM9SF2	0.593902	14.8741	2.13444e-05	0.000121996
ZNF512	0.592829	12.8491	5.61543e-06	3.85706e-05
POGLUT2	0.592606	11.8366	0.00174317	0.00564077
ANAPC1	0.592453	12.5582	1.78076e-08	2.89524e-07
CTNNBL1	0.592055	14.1745	3.65421e-07	3.62581e-06
TRMT2A	0.592006	12.9791	8.6504e-07	7.54802e-06
MED22	0.59193	11.5567	0.00194125	0.00620085
MRPL11	0.591913	14.1335	2.47135e-05	0.000138517
LUC7L3	0.591797	14.5024	3.59628e-07	3.58971e-06
MYBBP1A	0.591657	13.663	1.16779e-06	9.85766e-06
ALYREF	0.59154	16.2343	5.92434e-08	7.75793e-07
FARSB	0.591319	15.6077	6.53004e-09	1.27977e-07
ANKRD27	0.590783	10.946	0.0457145	0.0906916
NUP42	0.590742	11.7078	0.000114962	0.00052698
POP4	0.590735	13.1166	1.0836e-07	1.28874e-06
GPD2	0.590692	13.5873	1.51774e-06	1.23961e-05
BMI1	0.590673	12.1606	1.99037e-06	1.57668e-05
EIF4A3	0.590417	14.9893	7.52926e-09	1.4304e-07
IPO13	0.590198	11.7506	0.000108527	0.000503327
GOLT1B	0.590018	12.8549	0.0215788	0.0483977
NAP1L4	0.589775	14.6694	4.91826e-08	6.7139e-07
PRRC2C	0.589742	13.9991	2.80658e-07	2.93221e-06
LYAR	0.589456	13.6103	9.19059e-06	5.91495e-05
MTA2	0.589247	13.9373	1.88403e-08	3.04602e-07
BAG3	0.589238	13.2237	0.000249646	0.00104454
ARMC8	0.588851	12.8777	2.56436e-07	2.7052e-06
NOP53	0.588779	12.4248	7.65745e-06	5.03393e-05
EED	0.588475	12.1884	0.000390071	0.00153587
NAV2	0.588266	11.8572	0.00107957	0.00372252
GPAA1	0.587945	13.3048	4.84768e-08	6.62796e-07
DDX46	0.587547	14.4128	3.03417e-12	3.40367e-10
TRA2B	0.587345	14.8831	4.28204e-06	3.04478e-05
MRPL3	0.587341	12.6156	6.92123e-07	6.25287e-06
GPX7	0.587201	12.0409	0.0266903	0.0578082
ZFAND6	0.587163	11.6967	7.14324e-05	0.00034608
SCAI	0.587101	10.9748	0.0121545	0.0299788
MRPL32	0.586942	11.5082	9.12318e-06	5.89011e-05
ADSS2	0.586904	14.1723	2.81377e-06	2.12427e-05
CFHR1	0.586588	13.8137	0.0110276	0.0276951
CDK5	0.586456	14.5846	5.1697e-09	1.05113e-07
FKBP4	0.586173	15.2977	1.04768e-05	6.65883e-05
TELO2	0.585505	12.5771	9.35739e-05	0.000441001
CLNS1A	0.585108	14.6425	2.20433e-05	0.000125413
PAF1	0.58471	13.366	8.66874e-08	1.07671e-06
FARSA	0.58464	14.7289	2.59744e-08	4.01263e-07
YPEL5	0.584149	12.053	4.92836e-07	4.72796e-06
RABIF	0.583683	14.4089	0.0176602	0.0408543
RUFY1	0.583631	14.4412	6.19084e-07	5.7424e-06
TBCA	0.583258	16.0098	0.000132367	0.00059452
MFAP1	0.582566	13.4938	7.65396e-09	1.45091e-07
CMA1	0.582499	12.4419	0.0164859	0.0385067
IKBIP	0.581724	13.8423	1.00325e-05	6.40099e-05
CNOT1	0.581655	14.6926	8.83717e-11	3.89463e-09
SYMPK	0.58142	12.8883	1.48686e-08	2.47772e-07
MAB21L4	0.580917	12.7219	0.038593	0.0788015
ATP6AP2	0.580894	11.6946	0.000278884	0.00115079
RABEPK	0.580771	12.8808	3.38606e-05	0.000182813
CHAMP1	0.58077	12.8558	3.66878e-05	0.000195774
UBE2O	0.580568	12.9736	4.08097e-09	8.54393e-08
TDP2	0.580509	12.2328	2.48302e-05	0.000139081
EIF5B	0.580449	14.6793	5.80098e-11	2.79644e-09
MRPL53	0.580378	13.7878	0.000295134	0.00121037
HTATSF1	0.580108	13.4946	2.34786e-07	2.495e-06
SARNP	0.579726	15.1185	4.34838e-07	4.2165e-06
PRPF19	0.579639	14.2632	4.33625e-05	0.000226791
RMDN1	0.579407	13.4315	0.000101223	0.000473245
PPIG	0.579147	13.7299	7.63161e-05	0.000365862
GTF2E2	0.579142	11.112	0.00138258	0.00462565
CPSF2	0.579123	13.0247	2.66598e-08	4.075e-07
IMPDH2	0.578905	14.6543	6.54052e-07	5.98365e-06
AP3M1	0.578654	12.6424	4.99e-07	4.78181e-06
RING1	0.578645	13.195	7.67613e-08	9.67259e-07
KDM2A	0.577849	12.296	6.57602e-05	0.000322377
SMG8	0.577839	13.1301	1.55797e-07	1.74758e-06
WDR43	0.577296	12.4172	1.33595e-05	8.1509e-05
IMP4	0.577175	12.4249	7.85409e-05	0.000375905
GOLPH3	0.577116	13.8755	3.35744e-05	0.000181518
RIF1	0.577056	11.9393	0.0129833	0.0317166
TIGAR	0.576868	12.6304	6.11016e-05	0.000302979
PNN	0.576684	14.4548	7.17563e-08	9.13473e-07
SRPK2	0.576421	12.5253	0.000270369	0.00111778
ATF7IP	0.576325	11.6737	0.0110616	0.0277637
USP14	0.575928	15.9007	4.0857e-08	5.81509e-07
PTGES3	0.575879	16.4858	5.56742e-07	5.25395e-06
MRPL44	0.575773	13.144	5.50491e-06	3.80826e-05
ITPA	0.575283	14.3743	0.000357269	0.00142941
FBLIM1	0.575173	12.3767	0.000313352	0.00127844
EFTUD2	0.57503	15.0431	7.49886e-10	2.05379e-08
STK19	0.574937	11.288	0.015901	0.0374126
SRRM2	0.574267	15.2737	1.0202e-07	1.22509e-06
HAUS6	0.574267	11.9895	0.000395217	0.00155306
NDRG1	0.573984	14.6003	0.00170881	0.00553625
MRPL16	0.573881	12.8624	1.77208e-06	1.42455e-05
MRRF	0.573876	14.3637	1.63757e-05	9.70471e-05
HCFC1	0.573771	13.6235	2.48304e-10	8.56816e-09
FAM3C	0.573769	14.5552	1.98908e-05	0.000114822
CDK7	0.573743	11.6493	3.464e-05	0.000186104
CASP3	0.573341	14.1029	7.04286e-05	0.000342555
ERLEC1	0.572656	13.6358	4.32732e-07	4.20715e-06
TIMM9	0.572466	13.502	0.000130985	0.000589536
FXR1	0.572427	13.2349	2.18641e-08	3.48942e-07
TIMM23	0.572071	13.0342	0.025054	0.054708
RNF213	0.571729	14.9628	6.84199e-07	6.20064e-06
RNF13	0.571485	12.2633	0.000873236	0.00310587
RAN	0.570832	17.3172	9.30604e-07	8.07143e-06
EXOC6	0.57063	12.6422	1.87876e-07	2.05693e-06
EEF1B2	0.570446	16.2657	3.29447e-06	2.4178e-05
SRSF7	0.570194	15.8234	2.43832e-05	0.000137286
CSNK1G1	0.569973	11.0781	0.00017735	0.000773746
TIA1	0.569838	12.6768	1.20124e-05	7.45724e-05
TPR	0.569436	14.1425	1.3388e-07	1.54773e-06
GNS	0.569328	14.4356	1.38918e-05	8.4165e-05
CHD4	0.569093	13.1649	2.71702e-09	6.06406e-08
CWC22	0.568787	12.3463	4.33828e-07	4.21308e-06
MRPL21	0.568735	11.8209	0.00030203	0.00123573
RBM39	0.568575	14.9179	3.27705e-09	7.08092e-08
HDGF	0.568412	16.3297	0.0013921	0.00464855
STX16	0.568384	12.6555	5.21812e-05	0.000265555
MFSD1	0.567186	13.4489	0.000731335	0.00267458
MED8	0.567057	12.2633	8.6655e-09	1.60756e-07
GTF2F2	0.566892	12.8325	1.34928e-05	8.2113e-05
NVL	0.566367	11.6665	0.000728517	0.00266652
DNAJB11	0.565978	15.2076	1.42994e-05	8.63335e-05
DDX18	0.565972	14.1981	1.02439e-06	8.76232e-06
MCMBP	0.565713	12.873	6.0443e-06	4.11259e-05
MED15	0.565712	12.0179	0.00364544	0.0106961
BUD31	0.565642	14.1459	7.79761e-08	9.79723e-07
CD93	0.565606	13.2047	2.44251e-05	0.000137433
ANAPC4	0.56546	12.9567	5.86791e-05	0.000293126
EP400	0.565257	12.1999	1.51292e-05	9.06257e-05
SF3B1	0.565058	15.538	9.85875e-11	4.22733e-09
SNW1	0.56487	13.6504	1.31642e-08	2.24541e-07
TNFAIP3	0.564685	11.6609	0.00274768	0.00840569
SRSF5	0.564571	14.0898	3.99344e-05	0.000210638
MED18	0.564557	12.1087	1.14926e-05	7.17832e-05
METTL15	0.564472	12.0312	0.000126202	0.00057216
MAN1B1	0.564041	13.1366	2.54526e-07	2.68832e-06
PHLDB3	0.564001	12.0905	0.000294989	0.00121035
PNO1	0.563955	12.1422	1.58785e-05	9.4423e-05
EXT1	0.563661	12.3899	0.0180403	0.0415565
TMEM33	0.563512	15.2683	0.000160708	0.00070718
INTS14	0.563495	11.9568	5.72642e-06	3.92397e-05
MLLT1	0.563461	12.5638	0.000685674	0.0025289
RBM17	0.563362	13.88	6.83126e-06	4.58693e-05
TP53BP2	0.563354	12.363	1.98733e-05	0.000114797
SRRT	0.563354	14.125	4.19604e-08	5.92986e-07
TXNL1	0.563009	15.3612	8.58437e-06	5.59111e-05
PDS5B	0.562986	13.5893	2.21503e-07	2.36542e-06
STAU1	0.56288	14.742	2.72904e-07	2.865e-06
POLR2G	0.562638	12.0057	1.58284e-06	1.28914e-05
ACTL6A	0.562032	14.0608	4.62029e-08	6.3672e-07
WDR55	0.562001	12.5241	4.02526e-07	3.93995e-06
GTF3C1	0.561464	12.4864	3.54183e-07	3.57144e-06
CRLS1	0.561284	12.2252	0.0367021	0.0755089
SMARCAL1	0.56122	11.9311	0.00210828	0.00665604
NUP214	0.56117	13.2888	3.75e-08	5.41695e-07
WDR82	0.560272	13.0801	2.84192e-08	4.29106e-07
LIPT1	0.560168	11.0903	0.025125	0.0548079
MRPL58	0.559987	14.2876	4.59885e-05	0.000237662
DBR1	0.559734	13.2726	1.01003e-06	8.66509e-06
ITIH2	0.55972	15.4541	0.000624488	0.00232795
HNRNPK	0.559536	18.6775	3.49928e-09	7.50142e-08
NPM1	0.559123	17.1759	2.35745e-06	1.82419e-05
TIMP1	0.558634	13.0079	0.00626525	0.0171701
ERAL1	0.558568	11.3073	0.000532255	0.00201764
ARGLU1	0.558484	15.3092	9.28062e-05	0.000437666
ANKLE2	0.558444	11.8656	2.06664e-06	1.62966e-05
PSEN2	0.558215	11.607	0.0498605	0.0973878
BCCIP	0.558017	13.2209	0.000113929	0.000523075
ZNF592	0.557945	12.4184	2.99264e-05	0.000164132
SNRPA1	0.557585	14.8807	4.07003e-06	2.91071e-05
EIF4G2	0.557391	14.8405	6.74143e-09	1.31147e-07
CD151	0.55722	13.4484	0.000325882	0.00132273
PKM	0.556708	16.7804	0.000967192	0.00339416
MRPS27	0.55653	13.6149	1.16948e-06	9.85766e-06
GORASP2	0.556473	14.3943	1.22867e-06	1.03066e-05
ARMC6	0.55643	13.1317	9.7179e-07	8.37012e-06
MRPS17	0.556127	13.9795	1.31881e-05	8.07469e-05
LSG1	0.556103	12.9383	6.10229e-07	5.68456e-06
CYRIB	0.555408	15.1073	5.53015e-05	0.000279306
FIP1L1	0.555401	13.8434	5.74959e-05	0.000288491
MORF4L2	0.555386	12.5465	0.0144657	0.0345683
ATP9A	0.555361	12.7111	9.20688e-05	0.000434898
TDRKH	0.555008	12.0321	0.000198503	0.000854667
FMR1	0.554142	14.1971	8.68244e-06	5.65074e-05
TAGLN2	0.553897	17.5244	0.000114619	0.000525964
COG1	0.553527	14.1188	7.99375e-10	2.15533e-08
XYLT2	0.5534	12.2654	0.000380321	0.00150293
TRUB2	0.553219	11.2659	0.00237874	0.00742038
TAOK1	0.553184	12.3736	1.89911e-06	1.51128e-05
BRIX1	0.552794	13.2764	1.55425e-05	9.27425e-05
CMTR1	0.552684	13.2437	8.56762e-07	7.49082e-06
YEATS2	0.552505	11.668	0.000401656	0.00157435
UBE4B	0.552116	12.3946	6.94949e-07	6.26216e-06
DCUN1D5	0.551701	11.5295	0.0122057	0.030088
XAB2	0.551413	13.2052	5.24213e-09	1.06337e-07
ETF1	0.5512	14.2445	5.35011e-08	7.1461e-07
DHX8	0.551183	11.4054	0.000413167	0.00161437
DDX20	0.55096	12.3917	1.59375e-05	9.47086e-05
ASH2L	0.550921	13.0751	4.32275e-06	3.06442e-05
NCOA2	0.550467	11.9977	9.5865e-06	6.14244e-05
CTU1	0.550462	12.1414	0.000198851	0.000854667
TFCP2	0.550458	12.9932	0.000980717	0.00343192
OCRL	0.55004	12.753	6.99397e-05	0.00034075
PTPN1	0.54987	14.4712	1.45e-07	1.65226e-06
TATDN1	0.549231	13.4161	1.91571e-06	1.5231e-05
HNRNPF	0.549217	15.2096	9.63409e-05	0.000452614
CCAR1	0.549166	13.6839	3.87253e-09	8.18038e-08
GLCE	0.548939	12.5066	3.58341e-05	0.000191926
ZDHHC17	0.548584	10.3636	0.00150835	0.00498307
SERPINA5	0.548197	13.7897	0.00151659	0.00500456
AKAP8	0.548009	12.3797	5.13296e-05	0.000261897
DHX35	0.547866	11.5696	0.00257676	0.00793876
DHX29	0.547782	13.5122	1.42763e-07	1.63303e-06
SGF29	0.547732	10.4063	0.00603063	0.0166005
GNB1L	0.54756	12.2674	4.01646e-05	0.000211724
SLC35B3	0.547552	11.6099	0.0167951	0.0391241
NUP37	0.547458	12.3574	1.60829e-07	1.79937e-06
NSUN2	0.547338	14.7667	6.61164e-07	6.04234e-06
ANP32E	0.547131	13.9606	2.75549e-05	0.000152571
UBQLN2	0.546763	13.0841	0.000214645	0.000915299
SRPK1	0.546642	12.4965	5.16409e-05	0.000263268
SOX13	0.546484	10.7263	0.0094595	0.0243919
MRPL45	0.546142	13.3542	5.56579e-06	3.83814e-05
TBL3	0.546009	13.5008	1.83793e-09	4.3442e-08
YBEY	0.545851	11.3794	0.0365228	0.0752114
RPRD1A	0.545801	12.2957	5.30374e-05	0.000269281
DNAJC3	0.545352	14.5467	6.66583e-05	0.000326411
ABHD5	0.544829	12.4621	0.00546952	0.0152395
RBM27	0.544746	12.8495	1.13275e-08	2.00295e-07
MRPS23	0.544739	13.6403	4.30547e-05	0.000225317
SLC33A1	0.544556	13.3987	8.98283e-05	0.00042524
KIF5B	0.544529	14.7976	1.38711e-08	2.35212e-07
GPD1L	0.54436	12.9578	0.00114467	0.00391877
COA3	0.544184	16.1476	4.49022e-05	0.000233019
MRPS22	0.543933	14.4965	2.51089e-05	0.000140552
WDR33	0.543854	12.9405	1.05361e-07	1.26172e-06
MED23	0.543796	12.2067	1.71918e-06	1.38887e-05
NOP58	0.54378	14.4566	1.3274e-06	1.10493e-05
CNOT9	0.543513	12.5841	6.13866e-07	5.70898e-06
TXNDC9	0.543488	11.9681	0.000139851	0.000625226
ANKHD1	0.543279	12.981	5.67078e-09	1.13967e-07
PCNP	0.543176	13.9793	3.74145e-05	0.000199139
RBM33	0.542507	12.4781	9.28197e-07	8.05861e-06
SAFB2	0.542351	13.4199	4.25433e-08	5.97896e-07
PTCD3	0.541591	13.7483	2.32252e-05	0.000131448
RRP9	0.541302	13.9637	2.56976e-08	3.97694e-07
CPSF1	0.540963	13.605	3.96996e-10	1.21363e-08
RBM12B	0.540913	13.0113	1.97129e-05	0.000114098
EXOSC5	0.540855	13.2167	9.14211e-06	5.89686e-05
PSTPIP1	0.540633	11.2199	0.0182341	0.041936
VDAC3	0.540565	14.9178	0.000482789	0.0018555
CD46	0.540471	13.4324	0.000235606	0.000995394
WDR18	0.540336	13.227	4.14178e-06	2.95472e-05
TSEN54	0.540254	13.1323	0.000859141	0.00305802
SF1	0.54015	15.5385	1.64417e-06	1.33533e-05
PSMD10	0.539772	13.0349	0.00718171	0.0192443
MRPL2	0.539062	12.5532	0.00175182	0.00566454
SUPT5H	0.538929	13.0529	2.20381e-08	3.49789e-07
YBX1	0.538726	17.1538	0.00414366	0.0119838
GLCCI1	0.538702	12.4334	0.0231701	0.0513171
PTPRF	0.538656	13.4298	0.000103662	0.000483865
SIN3B	0.538534	11.5265	0.0121822	0.0300385
GATAD2B	0.538271	12.5683	8.56069e-07	7.49082e-06
DDX39B	0.538202	15.9978	4.17716e-06	2.97751e-05
APOA2	0.53767	15.9239	0.00302494	0.00914114
ARID2	0.537638	11.537	0.00178222	0.00575469
INTS9	0.537618	11.7942	1.01306e-05	6.45771e-05
LPGAT1	0.537319	13.8715	0.00344184	0.0102021
THOC1	0.536271	13.1367	2.58355e-06	1.97104e-05
DYNLRB1	0.536074	12.9423	4.85075e-05	0.000248755
BIRC6	0.535974	12.969	3.22021e-08	4.76284e-07
C2	0.535827	14.9753	9.38618e-07	8.11661e-06
TNPO1	0.535759	14.7583	3.54517e-06	2.57567e-05
MRPL12	0.535684	14.6427	0.000902339	0.00320152
SDF2L1	0.535641	13.8836	4.72968e-06	3.32225e-05
VRK1	0.535592	12.5202	0.0014428	0.00479572
NPM3	0.535444	12.4362	0.00178574	0.00576351
TSNAX	0.535397	13.1761	1.34971e-06	1.12029e-05
MED16	0.535175	12.1901	0.00082215	0.00294833
PAK1	0.535144	13.0489	0.000323432	0.00131473
DUS3L	0.534912	12.3071	5.83727e-06	3.99048e-05
NBN	0.534012	12.9606	2.1428e-08	3.42611e-07
PRPF40A	0.533986	14.2841	3.68501e-09	7.82666e-08
HMCES	0.532925	12.4066	0.000239623	0.0010104
FMOD	0.532888	12.9721	0.0195353	0.0443413
FLYWCH2	0.532686	12.1326	0.00851915	0.0222915
DDX42	0.532228	14.0529	9.82541e-10	2.56169e-08
PIK3R2	0.532059	11.8727	0.000449797	0.00174181
ZNF316	0.530567	11.6925	0.00377909	0.011036
ATRN	0.530489	13.2816	5.93412e-06	4.04396e-05
TTC33	0.53024	9.95231	0.0235679	0.0519727
HIF1AN	0.530157	11.6197	0.00288001	0.00875233
UBL4A	0.529634	14.4588	2.18932e-06	1.70932e-05
SNRNP70	0.529601	16.7671	3.27866e-09	7.08092e-08
PQBP1	0.529003	13.2198	0.000319222	0.00130056
COL18A1	0.528999	17.0403	0.00149529	0.00494934
CDK16	0.528569	11.7858	0.0037016	0.0108462
PAPSS1	0.528483	13.159	1.77655e-06	1.42683e-05
KLC1	0.528464	14.0601	5.47786e-06	3.79559e-05
SMPD4	0.528357	12.4759	1.45485e-07	1.65543e-06
POLD2	0.527579	12.081	0.000117605	0.000537112
BOLA1	0.527288	12.583	0.000586603	0.0022009
OLA1	0.527054	15.7754	8.01202e-06	5.23404e-05
YTHDF3	0.526227	13.269	2.7749e-07	2.90262e-06
SELENON	0.526094	11.6016	0.0310927	0.0655529
MVP	0.52583	15.8999	0.00784039	0.0207594
ASPSCR1	0.525691	14.2686	2.4515e-06	1.88353e-05
WDR75	0.525554	11.7244	0.000996089	0.0034787
HNRNPH3	0.525483	15.8294	5.92152e-06	4.04116e-05
EIF4ENIF1	0.525254	11.6252	1.55038e-05	9.2575e-05
UFC1	0.524552	15.9666	1.36892e-06	1.13252e-05
UTP6	0.5245	11.8228	9.25699e-06	5.94447e-05
TAF15	0.524285	14.3411	1.74858e-07	1.93638e-06
DRG1	0.524144	14.9964	1.79273e-06	1.43584e-05
SETDB1	0.524135	11.7207	0.00094221	0.00332126
SCAF4	0.524083	13.2877	1.38883e-06	1.14727e-05
PA2G4	0.52385	15.772	1.57008e-05	9.3558e-05
FRK	0.523839	12.8797	7.29232e-05	0.00035232
ACIN1	0.52297	13.8897	2.19639e-08	3.49789e-07
HSPBP1	0.522869	14.5625	5.70573e-07	5.36117e-06
LSM8	0.522812	12.8775	0.000758491	0.00275763
PRPF8	0.52271	14.8768	3.55872e-11	2.05979e-09
TARDBP	0.522632	15.6031	7.86885e-10	2.13882e-08
ARFGAP1	0.522602	13.1517	4.09981e-07	3.99939e-06
CCDC117	0.522219	12.1181	0.000192203	0.000830201
LAMC3	0.522216	13.1083	0.0147196	0.0350702
TEFM	0.522186	12.666	9.48424e-05	0.000446299
CEP43	0.522104	11.0578	0.0416584	0.0841112
DERPC	0.52185	12.2891	0.0072406	0.0193662
GPKOW	0.521772	12.7827	1.13615e-05	7.12207e-05
AVL9	0.521592	12.2538	1.11368e-05	6.99636e-05
ITGA7	0.521385	12.1537	0.0235469	0.0519397
GLA	0.521373	13.2921	0.000700098	0.00257444
SHARPIN	0.521283	11.6369	7.5602e-05	0.000363241
PRADC1	0.52124	11.7316	0.0040752	0.0117936
B3GAT3	0.521211	13.5175	0.000121121	0.000552007
MITD1	0.52093	11.1262	0.0293118	0.0623739
DTD1	0.520844	12.8001	0.00655041	0.0178278
UBXN7	0.520756	13.1662	5.95183e-07	5.56829e-06
PTPRG	0.52062	12.7129	0.000851755	0.00303818
RP9	0.52062	10.7789	0.0111719	0.0279764
BRAT1	0.520267	12.4399	1.20776e-07	1.41509e-06
YWHAZ	0.520126	17.3303	0.000139771	0.00062521
NAA50	0.519994	13.5023	3.12918e-06	2.31608e-05
SUPT4H1	0.519829	12.6459	0.00959124	0.0246073
YRDC	0.519307	12.1804	9.90046e-06	6.32493e-05
PEA15	0.519183	13.9253	3.2619e-05	0.000176778
RNASEH2C	0.519171	12.6292	0.00115316	0.00394628
DDX56	0.518842	13.0086	1.34157e-05	8.17941e-05
PTCD1	0.51868	12.4297	4.50064e-05	0.00023342
TM9SF3	0.518427	13.689	4.02188e-06	2.8834e-05
GCFC2	0.518242	13.0905	3.05442e-06	2.26847e-05
CCNT1	0.517535	11.5449	0.000152849	0.000676023
AAAS	0.517502	13.839	1.6901e-07	1.87728e-06
RSPRY1	0.517408	10.5607	0.00748236	0.0199331
C2orf49	0.517311	11.2133	0.000121393	0.000552755
SLC5A6	0.517273	12.5851	0.00933711	0.0240906
UBTF	0.516989	14.5113	3.60505e-07	3.58971e-06
EGLN1	0.516532	13.8175	3.11361e-06	2.30651e-05
RAB3A	0.516278	10.6006	0.0308255	0.0651164
NSL1	0.515748	12.2878	0.00137076	0.00459142
EHMT1	0.515398	11.8938	0.000612114	0.00228477
PLBD2	0.515322	12.8756	0.000735436	0.00268731
MED26	0.51523	11.0905	0.042716	0.0857283
CCDC6	0.515134	13.5536	6.4807e-06	4.36843e-05
SAYSD1	0.515015	11.0055	0.0157112	0.0370263
B4GALT4	0.514906	12.2028	0.0055585	0.0154577
NOP10	0.514531	13.2616	6.3399e-07	5.84942e-06
RTN1	0.514464	11.8059	0.0236752	0.0521961
FKBP5	0.514076	14.9284	3.59844e-07	3.58971e-06
DOP1B	0.513958	12.4159	0.000531243	0.00201568
COG5	0.513899	13.5554	6.56007e-09	1.28276e-07
SLC35B2	0.513727	12.1455	0.00482933	0.0137155
POGZ	0.513609	12.0488	2.03214e-06	1.60392e-05
MRPL52	0.513266	11.9454	0.000962109	0.00338316
LIG1	0.512376	12.0782	0.00863933	0.0225448
GTF2H3	0.512073	11.6057	0.0401096	0.0814577
PPP2R5E	0.511983	12.8082	2.98078e-06	2.21689e-05
RAB3GAP2	0.51174	14.5374	2.63136e-08	4.05781e-07
UTP4	0.511483	12.433	0.000328893	0.00133246
TRMT1L	0.511396	12.831	2.34707e-09	5.32043e-08
NOB1	0.511192	12.7065	0.000185206	0.000802774
CHERP	0.510778	13.2458	1.0375e-07	1.24415e-06
RPIA	0.51037	12.4489	0.00104331	0.00362465
MRPS33	0.510329	11.7851	7.25858e-05	0.000351081
CCDC86	0.509979	12.1038	2.65003e-06	2.01468e-05
ACOT8	0.509914	14.6231	0.00211424	0.00667
WDR11	0.509743	13.3727	1.32123e-10	5.33533e-09
UNC45A	0.509059	13.6687	9.4207e-08	1.1536e-06
PIP4K2C	0.50888	13.8308	0.000358607	0.00143175
PIGK	0.508441	13.4714	1.0676e-05	6.75083e-05
PHIP	0.508151	12.2533	0.0034876	0.0103026
NOLC1	0.507628	12.7534	8.73904e-05	0.00041483
DPH6	0.507583	11.7765	0.0010457	0.0036286
TUBB	0.507557	18.4394	5.383e-05	0.000272667
NOL6	0.507545	13.2702	0.000100528	0.000470502
TIMM10	0.507433	14.4105	0.010809	0.0272723
MRPL22	0.507383	13.6191	7.02013e-06	4.68476e-05
SEC22A	0.506988	12.594	2.59825e-05	0.000144881
TAF8	0.506497	10.6074	0.0128458	0.0314363
TNPO2	0.506477	12.0505	3.78632e-05	0.00020118
PURB	0.506312	13.9231	4.67256e-07	4.49249e-06
MED10	0.506102	11.2551	0.0116	0.0288489
TMEM179B	0.505918	12.6407	0.0260257	0.0565965
ZHX1	0.505643	12.3333	0.00209061	0.00661227
IPO5	0.505547	14.6402	0.000177953	0.000775987
PPP2R5A	0.505532	12.8622	0.000214335	0.000914425
IMP3	0.505523	13.0712	7.21921e-05	0.000349371
ALKBH2	0.505178	11.9131	0.0269015	0.0581281
BTAF1	0.505123	12.5652	1.20916e-05	7.48785e-05
PDCL3	0.50491	12.3257	3.45582e-05	0.000185895
CCDC12	0.504412	11.8887	0.0032122	0.00961997
PABPC1	0.504378	15.6072	5.37215e-07	5.09181e-06
CDO1	0.504237	12.0677	0.0422449	0.0849569
ZMAT2	0.503642	11.9493	6.14204e-06	4.16929e-05
CNOT11	0.503399	11.7581	0.000103992	0.000485148
ACYP1	0.503209	12.2934	0.000329468	0.00133354
C1orf122	0.503137	12.6084	7.33879e-05	0.000353974
KLC2	0.503128	11.7414	0.0418133	0.0843063
CCDC91	0.502693	11.1992	0.0183398	0.0421457
EXOG	0.502487	12.4303	0.00561888	0.0156056
ARID1A	0.50236	12.6305	6.17083e-06	4.18556e-05
DOHH	0.502343	12.963	0.000157523	0.000695986
MRPS10	0.502216	12.0551	0.00391661	0.0113825
SNRPA	0.502025	12.8983	6.10168e-05	0.000302979
GDPD1	0.501994	10.9541	0.00683425	0.0184786
GTF2E1	0.501981	12.4733	3.95306e-06	2.84749e-05
RAB11B	0.501977	12.9987	0.019128	0.0435648
GTF3C5	0.501772	13.0577	2.10216e-05	0.000120468
EIF2S2	0.501637	15.0405	2.88678e-06	2.16617e-05
MRPS12	0.501438	11.7275	0.00101852	0.00354846
HEXB	0.501166	16.3415	0.000282207	0.00116285
EHD4	0.500553	15.554	9.18737e-06	5.91495e-05
TMCO1	0.500489	15.1504	0.000220601	0.000938851
TRIM23	-0.500127	11.6118	0.00158216	0.00517859
ITGAM	-0.500498	13.1333	0.00566771	0.0157227
VKORC1	-0.500814	15.6143	0.0102851	0.0261326
HADHA	-0.500893	19.0679	1.29218e-05	7.93966e-05
P2RX7	-0.501016	12.6715	0.00819467	0.0215464
L2HGDH	-0.501346	14.7296	7.11112e-05	0.000344717
BPGM	-0.503398	13.9378	0.000907269	0.00321638
MASP2	-0.505232	14.2731	0.000263753	0.00109303
TFR2	-0.509567	14.8954	0.00427103	0.0122866
DCAF11	-0.509599	13.9877	6.50578e-07	5.95814e-06
COL1A1	-0.509866	17.5462	0.0195348	0.0443413
GPT2	-0.511605	12.9703	0.00401486	0.0116423
COQ4	-0.512863	12.9437	2.76719e-05	0.000153121
SGCD	-0.513006	12.6415	0.0135986	0.0329785
MYO1B	-0.514482	15.3354	1.74202e-07	1.93158e-06
EHBP1	-0.5146	12.8506	6.18505e-06	4.19193e-05
NDUFA9	-0.514918	17.2475	7.87822e-05	0.000376852
JCHAIN	-0.515038	14.1256	0.0288238	0.061471
CALML4	-0.515483	12.4975	0.011643	0.0289226
ALG5	-0.516136	13.8669	5.71486e-06	3.91915e-05
SDR39U1	-0.516805	13.6346	0.0118661	0.0293758
ACTN2	-0.518105	14.9357	0.0103642	0.0262875
APRT	-0.518332	18.5446	4.34138e-05	0.000226923
ALKBH7	-0.518432	12.5852	0.000129424	0.00058463
EPHX1	-0.518622	19.5275	0.0284167	0.060767
CES3	-0.519256	12.5271	0.0167425	0.039012
PDSS1	-0.519917	11.3691	0.00668322	0.0181098
UFSP2	-0.520626	13.3956	3.56884e-06	2.59069e-05
KRT18	-0.521091	19.8957	0.000704109	0.0025859
LGALS3BP	-0.521195	16.6107	0.0129015	0.0315524
MYO7A	-0.522397	13.8456	0.00187897	0.00602855
ARRB1	-0.522481	13.7738	5.13417e-05	0.000261897
ZFYVE19	-0.52282	14.7731	6.29762e-07	5.81659e-06
KRT78	-0.523023	15.0041	0.0130006	0.0317501
ISYNA1	-0.52307	14.5294	0.0108771	0.0274043
IGHA2	-0.523962	13.23	0.0462361	0.0915861
GPX4	-0.52456	15.2459	0.00142023	0.00473518
BCOR	-0.524636	11.5328	0.0140406	0.0337955
GIMAP1	-0.525428	13.1665	0.000126075	0.000571882
PLAAT3	-0.52624	11.2425	0.000833586	0.00298441
DNAAF10	-0.526381	16.2843	0.00912065	0.0236163
THNSL2	-0.527211	11.6046	0.00200267	0.00636659
RPS27L	-0.52797	16.4986	0.0394847	0.08032
POR	-0.528502	17.1874	0.000204812	0.000876894
LCN15	-0.529785	12.4138	0.0020841	0.00660128
GPHN	-0.529832	14.3195	0.000186303	0.000806723
PIK3CD	-0.530552	12.1243	0.00153352	0.00504894
BIN2	-0.530942	12.6557	0.00214609	0.0067533
DECR2	-0.531503	16.0546	0.0141516	0.0340062
MAGIX	-0.534236	11.5343	0.00258163	0.0079479
CTSZ	-0.534605	16.8556	0.000143889	0.000640967
STX11	-0.535226	11.5777	0.00327642	0.00979541
RNASE6	-0.53556	12.6243	0.00209251	0.00661326
HYI	-0.536036	14.246	0.000198697	0.000854667
SIRT5	-0.536321	15.1871	2.70703e-06	2.05261e-05
PRKAA1	-0.536937	17.1596	3.10822e-06	2.30449e-05
AKR7A2	-0.537968	16.4596	0.000206723	0.00088456
RAC2	-0.538964	14.7633	0.0118551	0.0293572
PDE8A	-0.539879	11.8887	3.89891e-05	0.000206616
ADAMTS13	-0.54098	11.5214	0.0453808	0.0902165
PARVA	-0.542041	13.9298	3.90392e-07	3.83849e-06
CFP	-0.54216	12.4643	3.23689e-05	0.000175752
SLC25A16	-0.542163	12.6368	3.57746e-07	3.58971e-06
MYLK	-0.542317	14.8768	2.92984e-05	0.000160993
ACOT4	-0.543468	13.3066	5.75188e-05	0.000288491
NOS3	-0.54357	12.875	3.50106e-06	2.54788e-05
FCN2	-0.544517	12.3952	0.0445137	0.0887005
NDUFV1	-0.544823	15.6622	3.46845e-05	0.000186228
HAO2	-0.545094	13.6354	0.00685695	0.0185285
TM7SF2	-0.545768	14.9765	0.0117271	0.0290982
IGFALS	-0.545942	13.2046	0.00180922	0.00582844
HEBP1	-0.546125	16.4293	6.40014e-08	8.25646e-07
MPC2	-0.546237	15.9937	0.00073132	0.00267458
ITGA1	-0.546696	15.6412	0.000104784	0.000488307
HVCN1	-0.546896	13.3154	0.00247924	0.00769565
PNP	-0.547988	16.6695	2.6727e-05	0.000148366
DOCK2	-0.549203	13.1447	0.000594462	0.00222366
HSD17B10	-0.5497	16.6983	6.94829e-06	4.64396e-05
TRIM22	-0.549888	13.526	0.00503944	0.0142192
NLRX1	-0.55097	13.8306	3.73879e-06	2.70845e-05
CRAT	-0.552222	16.6593	2.41301e-05	0.000136037
PLPBP	-0.552545	15.3251	3.33985e-05	0.000180777
TNC	-0.553077	15.6469	0.0136279	0.033031
CNDP2	-0.553668	18.462	1.64277e-05	9.72223e-05
OXSM	-0.553876	13.1455	3.01904e-05	0.000165371
ITPKA	-0.554	12.1618	0.00398496	0.0115637
SLC26A1	-0.555046	12.1791	1.28766e-05	7.91747e-05
CGNL1	-0.555932	14.2971	0.000516229	0.00196661
STARD3	-0.556637	11.3923	0.000526772	0.0020015
THAP12	-0.557067	12.8595	1.22259e-06	1.02655e-05
GLOD5	-0.557506	12.6642	0.0150505	0.0357115
MT-ND5	-0.558282	13.108	0.000587616	0.0022028
ETFRF1	-0.559036	13.782	0.00422893	0.0121898
MCFD2	-0.560134	11.7767	0.000661585	0.00244942
NPC2	-0.560823	14.6406	6.34513e-05	0.00031247
ABCD3	-0.561245	17.9635	0.000110518	0.000510108
PRSS3P2	-0.561445	11.0548	0.0118149	0.0292673
SRGN	-0.562515	12.3415	0.00344058	0.0102019
CEPT1	-0.562584	16.389	0.000573624	0.00215687
SGCB	-0.564829	11.6659	0.0195422	0.0443454
SAR1B	-0.565627	16.132	2.01706e-05	0.000116205
MAP3K2	-0.566059	12.7211	0.00199301	0.00634052
NDUFA4	-0.566376	16.7708	0.00100944	0.00351966
NDUFA12	-0.567065	15.2922	7.08174e-05	0.000344061
FERMT2	-0.567369	15.0465	4.20049e-08	5.92986e-07
PLEK	-0.567838	12.8344	0.000584081	0.00219239
LST1	-0.568215	13.7875	0.0249618	0.0545663
ETFB	-0.568354	18.7026	0.000253342	0.00105695
N4BP2L1	-0.569	11.263	0.00178785	0.00576817
STS	-0.569119	12.5272	0.00234132	0.00731461
COQ6	-0.569157	15.3291	0.000451317	0.00174692
ERRFI1	-0.570428	11.476	0.0188045	0.0430199
OAS2	-0.570766	13.648	0.00252122	0.00779252
RNF170	-0.571002	13.1843	0.000370357	0.00147295
GIMAP5	-0.571374	12.469	0.000647143	0.00240312
PLCB2	-0.572382	11.6817	0.000263986	0.00109348
TNFAIP8L2	-0.573917	11.5925	0.000970736	0.00340449
HAUS3	-0.57522	13.7203	0.000465258	0.00179528
SNCA	-0.575385	11.8887	0.00350227	0.0103424
LCAT	-0.577075	12.3007	9.71285e-05	0.000455822
MEST	-0.579018	12.7126	0.00338713	0.0100744
SLC2A1	-0.579794	13.4709	0.0276271	0.0593415
PLCD1	-0.580539	13.1781	1.85244e-06	1.47685e-05
APEH	-0.58128	16.0943	7.24147e-06	4.79927e-05
SUCLG1	-0.584773	17.5559	1.84976e-06	1.47606e-05
MRC2	-0.585616	13.4461	0.00961044	0.024642
KYAT3	-0.585677	13.5583	0.00415358	0.0120085
PDF	-0.587596	13.9861	6.75772e-05	0.000330701
VAV1	-0.58928	12.1208	2.0826e-05	0.000119584
SLC27A1	-0.589564	13.057	2.18262e-06	1.70563e-05
SDHC	-0.590881	13.9498	0.000110175	0.000509339
SLC38A4	-0.592565	12.1475	0.00107963	0.00372252
BMPER	-0.592859	12.2659	0.0192979	0.0438829
CHDH	-0.593977	15.611	0.00905083	0.0234705
TNS1	-0.594839	15.735	7.67537e-07	6.79282e-06
IGFBP2	-0.595211	13.1013	0.00564264	0.0156616
COMMD7	-0.595661	9.91952	0.00628613	0.0172056
DPYD	-0.595993	15.0435	0.000712711	0.00261307
SCLY	-0.596883	15.8599	0.00152526	0.00502745
NDUFV3	-0.59776	11.1049	0.00269616	0.00826848
RPS4Y1	-0.598729	13.7967	0.011443	0.0284911
HACL1	-0.599194	16.0919	0.00168837	0.00548151
AIFM1	-0.600305	17.4994	0.000890469	0.00316199
RAB17	-0.600556	11.989	9.98313e-05	0.000467495
ENPP1	-0.603614	14.753	2.15474e-05	0.000122914
TYROBP	-0.604577	11.9096	0.0031195	0.00938118
ABCB4	-0.606351	12.8808	0.00351115	0.0103616
NDUFS6	-0.606422	14.1284	1.1397e-05	7.13398e-05
ACSF3	-0.606455	14.7533	1.8224e-05	0.000106331
SASS6	-0.606466	13.7357	0.00932981	0.0240905
NAXD	-0.607774	14.7744	3.9882e-05	0.000210618
DDAH1	-0.608367	17.6728	0.00154515	0.0050795
STARD10	-0.608901	15.8703	0.000307593	0.0012579
IGFBP3	-0.609555	12.4468	0.000127004	0.000575408
UBXN8	-0.610291	11.7058	1.5767e-05	9.38239e-05
GALM	-0.611221	16.6001	1.35684e-05	8.23208e-05
PDIA5	-0.611338	16.3681	2.10539e-05	0.000120574
DNAJC12	-0.611568	12.5933	0.0157352	0.0370628
NDUFA7	-0.611791	14.326	1.48062e-05	8.88987e-05
KLHDC7A	-0.612745	11.3225	0.0025074	0.00776363
GCH1	-0.613572	11.133	0.00765409	0.0203095
VWA5A	-0.614175	14.1069	0.00108189	0.00372883
MASP1	-0.615898	12.4601	4.03832e-07	3.94383e-06
ACSS2	-0.617068	15.5755	0.00533015	0.014899
UGT1A7	-0.619155	15.2476	0.0303855	0.0643431
SEPHS2	-0.620094	13.7075	1.26604e-06	1.05893e-05
GIPC2	-0.621653	12.5532	0.000733132	0.00268002
CLCN2	-0.622743	14.8015	0.00245586	0.00762582
ENO2	-0.622865	12.4714	0.0010056	0.0035091
EBP	-0.623793	12.9897	0.00159091	0.00520419
SELENOF	-0.623996	14.9814	1.25581e-06	1.05139e-05
ADA2	-0.624248	12.6231	3.45627e-06	2.51951e-05
IFIT2	-0.624824	13.8161	0.000251391	0.00105015
PRKAB2	-0.624996	14.1556	6.96247e-06	4.64986e-05
IFI44	-0.62564	11.1652	0.026047	0.0566058
ABCC6	-0.62585	14.1395	0.000818201	0.00293781
DPT	-0.626668	14.3712	0.00753149	0.0200332
PLIN4	-0.629205	12.7679	0.0025173	0.00778595
SUCLG2	-0.629307	17.5068	0.00102402	0.00356621
DGLUCY	-0.629716	14.6321	7.30879e-06	4.84019e-05
FBXL8	-0.631285	13.0303	0.0001138	0.000522758
NNT	-0.631592	18.107	0.000341329	0.00137632
NAPEPLD	-0.632927	11.8147	1.01253e-07	1.22094e-06
TONSL	-0.633004	12.5725	0.0275573	0.059221
CIP2A	-0.633195	13.2968	0.00259601	0.00798107
NUDT7	-0.633858	12.0621	0.00120674	0.00410698
GBA3	-0.634361	13.2565	0.00443918	0.0127324
HNMT	-0.634592	14.1531	0.000160474	0.00070651
LYZ	-0.635187	16.2017	0.014482	0.0345895
MAN2C1	-0.635757	13.5735	2.88923e-06	2.16617e-05
CTSB	-0.636766	18.0202	3.56392e-07	3.58539e-06
IQGAP2	-0.636822	17.0665	2.21347e-06	1.72507e-05
COX7C	-0.638038	13.8999	0.000221701	0.000943072
LUM	-0.638587	16.7918	0.00474495	0.0135024
CRYZ	-0.641069	19.0015	0.000358679	0.00143175
NGFR	-0.641166	12.9027	0.000828502	0.00296866
PKLR	-0.64127	17.1015	0.0136263	0.033031
ADH5	-0.641418	17.4773	2.67681e-06	2.03325e-05
IFIT1	-0.642725	13.747	3.46836e-06	2.5262e-05
MDP1	-0.643347	13.827	6.75199e-06	4.53721e-05
D2HGDH	-0.644125	13.9489	0.000624935	0.00232862
SEPTIN4	-0.644652	12.8554	0.000207047	0.000885508
SLC7A2	-0.645183	12.3998	0.0028833	0.00875273
TMBIM6	-0.645341	13.7535	3.55747e-07	3.58306e-06
GPAM	-0.645874	13.3426	5.11046e-06	3.55806e-05
MGLL	-0.646272	15.4917	0.00011488	0.000526883
AIF1	-0.649069	14.2568	1.32071e-05	8.07778e-05
FXN	-0.649497	14.0927	4.44108e-08	6.19895e-07
GCKR	-0.649596	13.3411	0.01438	0.0344121
GABARAPL1	-0.651058	13.1335	6.02213e-07	5.61591e-06
ADI1	-0.651783	15.9555	0.000159555	0.000702845
PFKFB1	-0.652686	13.7412	0.000269461	0.00111456
GIMAP8	-0.655753	12.3144	6.33062e-06	4.27724e-05
ALDH9A1	-0.655828	18.2826	1.20099e-05	7.45724e-05
REEP5	-0.656758	14.3698	1.78268e-06	1.42934e-05
PAPSS2	-0.656886	15.014	0.000203673	0.000872884
COL1A2	-0.657015	18.5923	0.00502207	0.0141794
SEPSECS	-0.657492	14.2085	3.15999e-05	0.000172329
PLIN1	-0.659198	11.5483	0.00943943	0.0243473
C6orf120	-0.660142	11.0523	0.005983	0.0165008
GAS2	-0.662933	13.3955	5.12273e-07	4.88742e-06
NMRK1	-0.663117	11.9911	0.00146416	0.00485741
CAND2	-0.663761	11.975	0.00339256	0.0100836
BLM	-0.664056	11.7103	0.00747271	0.0199196
AKAP2	-0.6641	14.2291	9.17287e-11	4.02217e-09
LMF1	-0.664647	13.2532	5.6888e-08	7.52899e-07
LEPR	-0.664981	12.6451	0.00397724	0.0115486
CNRIP1	-0.665065	11.2984	2.51299e-05	0.000140578
VSIG4	-0.666293	12.272	0.000539671	0.00204069
ASPA	-0.66738	12.0253	0.000989807	0.00345954
PLA2G12B	-0.667519	14.4672	4.35163e-06	3.07662e-05
PLEKHO1	-0.667966	11.8463	0.0332821	0.0693603
SDHD	-0.668776	14.4732	0.00031286	0.00127704
GAMT	-0.66889	17.9884	0.00203173	0.00644718
PRODH	-0.669586	12.0869	0.00457385	0.0130755
PPP1R1A	-0.670611	12.8218	0.015615	0.0368696
RENBP	-0.670893	13.1392	0.000201914	0.000866544
HCLS1	-0.671673	15.1606	4.3834e-05	0.000228868
SARAF	-0.67364	13.2357	7.86722e-06	5.1617e-05
ACADL	-0.675126	14.4101	4.38821e-05	0.000228957
PGRMC2	-0.675435	17.2202	1.28986e-08	2.21263e-07
ESD	-0.677995	17.4545	3.93912e-07	3.86435e-06
ANXA9	-0.680559	13.9072	0.000113119	0.000519903
TGFB1I1	-0.682262	13.9785	0.000418885	0.00163523
MYO1F	-0.683517	13.3382	1.03153e-06	8.80811e-06
DMD	-0.684299	16.2791	3.9554e-06	2.84749e-05
ITPRID2	-0.684877	13.1172	5.43836e-12	5.30515e-10
ABCB11	-0.685085	15.0837	2.77185e-05	0.000153158
FDXR	-0.685123	15.5312	7.90227e-06	5.17402e-05
MMAA	-0.685396	14.0103	1.66478e-05	9.84577e-05
DAPP1	-0.685627	11.7623	0.020421	0.0460506
ETFA	-0.687248	18.4708	3.03496e-05	0.000166034
ITGB3	-0.687528	12.5783	1.3031e-05	7.99543e-05
TMOD1	-0.687678	12.6561	0.00167919	0.00545816
SPIRE1	-0.688145	11.2429	0.0403087	0.0817664
PDLIM5	-0.688204	16.4034	1.2648e-08	2.17822e-07
EPB41L3	-0.68989	12.952	2.04651e-07	2.2182e-06
PALMD	-0.69028	14.2331	0.00439022	0.0126003
ABCA8	-0.692521	12.927	2.77305e-05	0.000153158
FCN1	-0.693089	11.5059	0.0385129	0.0786936
FDX1	-0.695022	16.3526	0.000131892	0.000592693
CDNF	-0.695296	12.0995	0.000821043	0.00294558
COQ3	-0.696029	14.2476	1.51541e-06	1.23887e-05
SUSD2	-0.69713	13.7742	0.000956067	0.00336464
EGFL7	-0.69754	13.0447	7.58079e-07	6.7187e-06
AADAC	-0.697612	17.2771	4.63385e-05	0.000239186
CXCL12	-0.697841	13.5992	0.011308	0.0282278
SLC25A4	-0.7009	16.0831	4.65816e-05	0.000240013
SFXN2	-0.70169	13.7228	5.20832e-05	0.000265212
IDH2	-0.703253	18.0261	0.000162329	0.00071395
ABLIM3	-0.705823	13.8321	7.60664e-05	0.000365068
SLC40A1	-0.705936	12.1443	0.000448142	0.00173618
AK4	-0.706586	17.4797	0.000524503	0.00199376
ECI1	-0.708523	17.5508	2.19869e-05	0.000125174
SFXN1	-0.709136	16.6756	3.1802e-05	0.000173215
ASGR1	-0.709242	16.1507	0.000345191	0.0013894
TMEM120A	-0.709929	13.3529	4.60865e-07	4.44088e-06
PCCB	-0.711016	16.7208	3.45871e-05	0.000185935
SOD1	-0.711415	17.987	0.0001246	0.000565784
PRDX4	-0.712443	17.0579	7.47463e-07	6.65373e-06
TLCD4	-0.712585	12.9375	0.000151919	0.000672595
FCER1G	-0.714222	13.8979	8.08696e-05	0.000385774
XYLB	-0.714371	14.9182	4.43901e-05	0.000230914
COX6A1	-0.717976	15.6425	0.000364199	0.0014531
ACOT13	-0.719553	15.8786	0.000184055	0.000798983
SCRN2	-0.720961	14.8653	9.3535e-07	8.09642e-06
ILVBL	-0.721205	15.5393	1.21622e-08	2.12033e-07
LHPP	-0.72176	14.3955	1.01574e-06	8.70547e-06
LAP3	-0.722065	17.9039	3.60542e-07	3.58971e-06
BANP	-0.722612	11.2395	0.0127034	0.0311556
TINAGL1	-0.722627	14.9966	6.91275e-05	0.000337551
RDH5	-0.724189	13.3199	0.0184732	0.042396
CHRNA4	-0.726827	13.6642	0.0102669	0.0260941
ALDH3A2	-0.727228	17.068	7.02712e-05	0.000341981
TSPAN9	-0.729904	13.6036	7.48467e-06	4.94159e-05
GNG2	-0.732945	13.2859	0.00348547	0.0102998
RBKS	-0.733083	13.2895	1.12713e-07	1.33503e-06
ECI2	-0.73678	16.5609	2.71849e-06	2.0595e-05
BLVRB	-0.737371	18.4252	1.7078e-05	0.000100431
GNB4	-0.739773	13.3123	1.45637e-05	8.76853e-05
FMO2	-0.742213	12.0291	0.000245142	0.00103017
CYBRD1	-0.743241	13.1502	0.000188841	0.000816493
SDHAF1	-0.744844	11.2994	2.14122e-05	0.000122223
IGKV1-5	-0.745267	13.6158	0.00064561	0.00239845
MAOB	-0.746246	17.2274	0.000945202	0.00333046
SCARF1	-0.748657	10.2316	5.43202e-05	0.00027483
MOCOS	-0.750539	12.8809	5.94487e-09	1.18108e-07
MFAP2	-0.750613	15.6037	0.0218823	0.0489518
ZNF382	-0.751666	13.7589	1.20336e-05	7.45724e-05
ABCA6	-0.754017	14.7155	1.41487e-05	8.55427e-05
SPTA1	-0.754066	13.6057	0.000121413	0.000552755
ASGR2	-0.754086	14.1348	3.08213e-05	0.000168508
IL16	-0.754314	14.4018	8.70092e-06	5.65853e-05
ACADVL	-0.756236	17.7061	2.0956e-06	1.6495e-05
AKAP12	-0.756277	13.1057	2.88158e-06	2.16418e-05
ARHGAP9	-0.756579	11.8192	0.000920759	0.00325755
ACBD4	-0.757609	12.4934	0.00121478	0.00412787
MVK	-0.759295	15.3031	2.53276e-05	0.000141502
ALDH7A1	-0.759435	18.8385	4.09366e-06	2.92279e-05
FAAH	-0.760059	14.2095	0.000490047	0.00188006
MGST2	-0.763369	18.8503	0.00185835	0.00596899
SLC39A14	-0.764319	14.6154	6.41309e-07	5.8919e-06
GSTP1	-0.765416	15.8661	5.69675e-06	3.90982e-05
FGL2	-0.765779	13.2124	1.92359e-05	0.000111635
GIMAP4	-0.76634	15.1693	7.82402e-07	6.91029e-06
FMO4	-0.770709	14.6012	0.000339115	0.00136939
AGPAT2	-0.771804	13.6967	1.15314e-05	7.1922e-05
NDUFB3	-0.77274	13.7826	0.000101085	0.000472854
TTPAL	-0.77319	12.3605	3.89543e-06	2.81286e-05
PAFAH2	-0.774315	13.7801	6.08723e-08	7.92344e-07
OGN	-0.778532	14.536	0.000754436	0.00274634
SLC25A42	-0.779031	13.7767	5.92574e-05	0.000295165
DDT	-0.779096	20.5116	0.000588878	0.00220658
ZFYVE21	-0.780376	11.7979	0.000428027	0.00166568
STOM	-0.781342	16.1111	0.00014445	0.000643135
RTN4	-0.781559	18.1865	9.17756e-09	1.67747e-07
ECHDC1	-0.781729	15.2708	1.12739e-05	7.07226e-05
SLC25A20	-0.782846	14.3236	4.76593e-07	4.57719e-06
THNSL1	-0.783365	14.3644	1.77596e-09	4.25935e-08
CTSF	-0.786341	13.4419	2.8533e-07	2.9703e-06
SORBS2	-0.78782	15.634	3.021e-07	3.12242e-06
HAL	-0.788279	14.9171	0.0137223	0.0332173
PCCA	-0.78856	16.2425	1.0536e-05	6.68669e-05
C11orf54	-0.789115	18.6666	7.65932e-06	5.03393e-05
CD5L	-0.790738	13.0764	1.14412e-05	7.15654e-05
MTHFS	-0.791447	15.5154	4.24997e-05	0.00022295
COL6A6	-0.792012	13.0185	0.0330312	0.0690031
PNPO	-0.792801	16.6205	2.16308e-06	1.69308e-05
ALDH1A1	-0.795656	19.9706	0.00170605	0.00553097
LOXL1	-0.796497	14.2446	0.0113972	0.0284014
ENG	-0.796584	14.0974	2.76923e-06	2.09429e-05
SLC22A7	-0.799306	13.4783	0.000689977	0.00254114
CST6	-0.801022	11.1626	0.0272874	0.0587864
PLSCR4	-0.80176	12.7928	1.94767e-09	4.54562e-08
PCBD1	-0.803448	17.1728	9.41036e-08	1.1536e-06
FCGRT	-0.804789	14.5401	3.91476e-10	1.20099e-08
CPT2	-0.805759	15.8833	1.73888e-06	1.40176e-05
CARHSP1	-0.806826	16.7376	2.74342e-05	0.000152
AK3	-0.806827	17.8718	4.34724e-06	3.07662e-05
ACAT2	-0.809274	17.0514	0.000184897	0.000801838
GALNS	-0.809677	13.4986	3.2127e-06	2.36925e-05
UGT1A9	-0.811316	14.5267	0.00132701	0.00445863
NAT2	-0.811876	13.2048	0.00792768	0.0209522
INMT	-0.813583	12.7903	0.022566	0.0502097
CD82	-0.813709	12.3646	0.000426103	0.00165968
PEBP1	-0.81489	19.3774	1.871e-09	4.40217e-08
NAPRT	-0.816359	16.7879	3.90933e-05	0.00020683
G6PC1	-0.817568	11.918	0.000201794	0.000866457
FECH	-0.818436	14.939	2.28996e-06	1.77989e-05
ANK1	-0.818507	13.6012	2.16111e-05	0.000123196
THBD	-0.818623	11.6009	6.31265e-06	4.26842e-05
ZADH2	-0.820261	13.9055	4.49815e-06	3.17504e-05
MMAB	-0.821002	16.9601	0.000157867	0.000696489
SIGLEC7	-0.821063	12.3225	3.0747e-08	4.58081e-07
MGST1	-0.821272	17.1207	8.07017e-05	0.000385185
TBXAS1	-0.821913	13.3553	3.32591e-06	2.43675e-05
PTER	-0.824667	14.3963	1.10755e-08	1.97044e-07
THEMIS2	-0.82708	12.5918	2.29441e-06	1.78176e-05
SELENBP1	-0.829624	19.1714	6.20704e-07	5.75128e-06
COL3A1	-0.830082	18.626	0.000827575	0.00296656
MCCC1	-0.831033	15.5393	2.70545e-08	4.12807e-07
PBX3	-0.831885	10.8699	0.046765	0.0925246
SORBS1	-0.832837	15.3033	1.67305e-11	1.126e-09
SULT1B1	-0.833083	14.2668	0.00195949	0.00624074
DECR1	-0.834848	18.0226	4.74122e-06	3.32767e-05
TTPA	-0.835245	13.8734	2.95134e-07	3.06136e-06
MTARC2	-0.835762	16.4772	6.16036e-05	0.000304927
COLEC11	-0.836146	12.5526	0.000131598	0.00059168
HOMEZ	-0.837297	10.8542	0.0131756	0.032105
GNAO1	-0.837414	13.6466	0.00124664	0.0042229
SLCO2B1	-0.837563	12.8853	6.16821e-05	0.000305142
DIO1	-0.838178	13.2173	1.02588e-05	6.52986e-05
GCSH	-0.838235	15.2109	0.00288266	0.00875273
MPDU1	-0.839496	15.7345	1.89946e-07	2.07175e-06
OCIAD2	-0.841924	15.11	5.46261e-05	0.000276217
HAMP	-0.842225	12.0538	0.00403033	0.0116759
GPX1	-0.843409	16.9299	1.34053e-06	1.11373e-05
GNPNAT1	-0.84458	15.5962	2.273e-09	5.17957e-08
SLC2A9	-0.845515	12.0678	0.000548145	0.00207093
EPB42	-0.851628	12.2158	0.000500912	0.00191414
GZMK	-0.851711	12.567	3.69136e-05	0.000196857
ABHD14B	-0.85182	18.0957	9.94023e-08	1.20532e-06
ARL6IP1	-0.852365	15.9742	2.27568e-07	2.4272e-06
CA1	-0.853143	16.0213	6.95419e-05	0.000339335
GBE1	-0.853645	17.1882	2.57974e-06	1.96986e-05
NAT8	-0.854941	14.9571	9.93924e-05	0.000465691
METTL7B	-0.85501	16.7327	3.61375e-05	0.000193312
ANGPTL2	-0.857221	12.0754	0.00606957	0.0167024
COMTD1	-0.859451	14.296	3.59919e-05	0.000192652
ACOX1	-0.859527	15.6647	1.80838e-06	1.44704e-05
RILP	-0.860308	14.0065	1.40995e-05	8.53044e-05
PRODH2	-0.860523	14.7098	2.71304e-05	0.000150509
COBLL1	-0.862178	13.423	4.03503e-07	3.94383e-06
CENPU	-0.862434	12.1612	0.0049355	0.013974
BGN	-0.863832	16.095	0.000175207	0.000765551
SPTB	-0.865356	14.4524	2.77314e-05	0.000153158
QPRT	-0.8664	15.8346	0.000527101	0.00200188
COQ9	-0.868644	14.9508	2.48369e-08	3.87135e-07
SEC14L4	-0.870947	14.1012	0.00144918	0.00481507
CYP4F12	-0.872608	13.7524	3.89757e-06	2.81286e-05
ERLIN2	-0.87317	15.5244	2.90617e-10	9.48547e-09
SELENOO	-0.881048	14.439	2.71073e-07	2.84922e-06
MYH10	-0.882043	15.5669	1.1949e-08	2.09578e-07
CYP2J2	-0.883936	14.5519	3.69455e-07	3.65331e-06
CA14	-0.884195	12.6983	0.00149502	0.00494934
ANXA6	-0.886406	18.5902	6.87972e-07	6.22185e-06
CACNA2D1	-0.886427	13.1915	4.58947e-08	6.34487e-07
CLIC2	-0.88744	14.1617	2.64342e-11	1.62672e-09
SDHB	-0.889698	17.7482	3.20559e-08	4.74931e-07
CEP76	-0.890488	12.4173	0.00284779	0.00867694
SDHA	-0.89109	17.2128	8.50809e-09	1.5841e-07
ALDH5A1	-0.893497	17.2219	8.57622e-07	7.49082e-06
GSTO1	-0.895249	19.8582	3.74043e-06	2.70845e-05
PHYH	-0.896584	15.5628	0.000109845	0.000508084
BCKDK	-0.896774	14.9513	7.47105e-10	2.05265e-08
SFXN5	-0.898952	14.5948	6.70143e-08	8.61953e-07
NAAA	-0.899367	14.5597	7.01637e-07	6.28927e-06
CYBB	-0.900516	13.5141	3.59818e-07	3.58971e-06
NUDT6	-0.901025	13.1226	1.76059e-08	2.8732e-07
DHRS4	-0.901349	12.812	0.0137177	0.0332173
PSAT1	-0.902563	15.9628	9.46934e-05	0.000445839
DCN	-0.905957	15.041	0.000379284	0.00149996
C1RL	-0.906732	13.0101	3.20707e-10	1.02292e-08
CTSG	-0.907696	15.3091	0.00448266	0.0128359
HIBCH	-0.908935	16.725	3.15703e-07	3.22843e-06
GP1BB	-0.915269	12.2787	0.00334988	0.00998753
CAMK2B	-0.916614	11.5384	0.013116	0.0319956
COTL1	-0.921285	14.2939	5.03597e-08	6.8423e-07
SLC25A15	-0.923669	14.3535	7.59233e-08	9.58091e-07
CBFA2T3	-0.925617	12.7645	0.00898128	0.023318
ZNF136	-0.926097	12.0705	3.0581e-07	3.15171e-06
HIBADH	-0.927046	17.1743	2.90732e-06	2.17598e-05
INHBE	-0.931307	15.8331	0.0149117	0.0354722
SDSL	-0.931746	14.6267	1.40107e-05	8.4826e-05
PPL	-0.933197	15.2422	4.88352e-06	3.4165e-05
SLC37A4	-0.935455	14.8277	3.29171e-07	3.34645e-06
IVD	-0.938988	16.9358	6.8814e-08	8.81184e-07
B4GALT5	-0.939169	11.7019	0.000377423	0.00149555
ARSD	-0.939273	13.4115	8.48829e-09	1.5841e-07
AMT	-0.941671	14.9053	7.03139e-07	6.29346e-06
HINT2	-0.941792	16.4469	3.52376e-08	5.1331e-07
CYP4A22	-0.943052	12.2874	3.74229e-05	0.000199139
[truncated: 382 more rows]
