# Supplementary material for: Stromal architecture and fibroblast subpopulations with opposing effects on outcomes in hepatocellular carcinoma
Source: Cell Discov. 2025 Jan 28;11:1. doi: 10.1038/s41421-024-00747-z (PMC11772884; doi:10.1038/s41421-024-00747-z)
Supplement: Supplementary file 4 — Supplementary Table S3 [file 41421_2024_747_MOESM4_ESM.xlsx]

## Sheet: Descriptions
Supplementary Table S3. Patient features, quality control, single-cell segmentation, and cell type assignment of samples analyzed by spatial multi-omics. Related to Fig. 3 & Supplementary Fig. S3.
Descriptions
1. Clinical data and combined sequencing strategies included in the Stereo-seq profling.
2. Genomic data of the samples included in the Stereo-seq study.
3. Metadata for samples profiled with Stereo-seq at bin 50 resolution.
4. Differentially-expressed genes of 3 major tissue types across Stereo-seq sections. Wilcoxon test.
5. Cell type-specific markers of the 5 major clusters by scRNA.
6. Performance of iterative cell segmentation (versus Pci-seq and HMinima).
7. Metadata for samples profiled by Stereo-seq at single-cell resolution.
8. Marker gene expression of 5 major clusters in annotated spots by Stereo-seq.
9. Multiplex immunohistochemistry (mIHC) staining protocols for 5 major cell types.

## Sheet: 1. Clinical and sequencing info
Patient ID	FR	Age	Gender	AFP (ng/mL)	Tumor differentiation	Tumor size (cm)	MVI	HBV	Liver cirrhosis	G-S_G	G-S_S	Stereo-seq	snRNA-seq	snATAC-seq	scRNA-seq	WES
ST01	1	71	Male	2.9	II	10	M0	0	0	G1	S3	1	1	1	0	1
ST02	1	76	Male	1832	II	3.5	M1	0	1	G2	S4	1	1	1	0	1
ST03	1	63	Male	162	II	2	M0	1	0	G2	S4	1	1	1	0	0
ST04	1	36	Male	3998	II	2	M0	1	1	G2	S4	1	0	1	0	0
ST05	1	48	Male	126	II-III	4.5	M1	1	0	G1	S3	1	1	1	0	1
ST06	1	64	Male	1.5	III	6	M1	1	0	G2	S2	1	0	0	0	1
ST07	0	57	Male	155	II	7	M0	0	0	G2	S2	1	0	1	0	0
ST08	1	55	Female	18947	II	10	M2	1	0	G2	S2	1	1	1	0	1
ST09	0	64	Male	704	II	6.5	M2	1	0	G2	S1	1	0	1	0	1
ST10	1	49	Male	295	II	14	M1	1	1	G1	S4e	1	1	1	0	1
ST11	1	52	Male	156	II	4	M0	1	0	G3	S3	1	1	1	0	1
ST12	1	32	Male	84.6	II	3.5	M0	1	0	G2	S2	1	1	1	0	1
ST13	1	58	Male	3519	II	6	M1	1	1	G2	S4	1	1	1	0	1
ST14	0	70	Male	51302	II	7.5	M2	1	0	G2	S2	1	1	0	0	1
ST15	0	71	Male	1.7	II	3.5	M0	1	1	G1	S4	1	0	1	0	0
ST16	1	63	Male	2.8	II	5	M0	0	0	G1	S3	1	1	1	0	1
ST17	1	76	Male	474	II	9	M1	1	0	G1	S2	1	1	1	0	1
ST18	1	55	Male	>60500	III	13	M2	1	0	G1	S1	1	1	1	0	1
ST19	0	49	Male	3098	II	4.5	M0	1	1	G2	S4	1	0	1	0	1
ST20	1	75	Male	2.1	II	6	M0	0	1	G0	S0	1	1	1	0	1
ST21	0	56	Female	721	II	6	M1	1	1	G1	S4	1	1	1	0	1
ST22	0	68	Male	239	II	5.5	M2	1	1	G2	S4	1	1	1	0	1
ST23	0	66	Male	11.9	II	2	M0	1	1	G2	S4	1	0	1	1	0
ST24	1	63	Male	2.9	II	3.8	M0	0	0	G0	S0	1	1	1	0	1
ST25	1	53	Male	6057	III	6.5	M1	1	1	G2	S4e	1	1	1	1	1
ST26	0	54	Male	209	II	4	M0	1	1	G1	S4	1	1	1	1	1
ST27	1	69	Male	6.1	II	4	M0	0	1	Gx	Sx	1	1	1	1	1
ST28	0	61	Male	4.3	III	2	M2	0	1	G1	S4	1	1	1	0	1

## Sheet: 2. Genomic data
Sample ID	AllMut Count	AddSyn MutTMB	AddSyn MutCount	NonSyn MutTMB	NonSyn MutCount	Total Neoantigen	SNV Neoantigen	Sindel Neoantigen	ALB mutation	APOB mutation	ARID1A mutation	ATRX mutation	AXIN1 mutation	CPS1 mutation	CTNNB1 mutation	KEAP1 mutation	KMT2C mutation	RB1 mutation	SMARCA2 mutation	TP53 mutation	TSC2 mutation
ST01-T	580	6.32378	248	4.81933	189	263	212	51	None	None	Frameshift insertion INDEL	None	None	None	None	None	None	None	None	Stopgain SNV	Stopgain SNV
ST02-T	771	8.33821	327	6.91026	271	870	824	46	None	None	None	None	None	None	None	None	None	None	None	None	None
ST05-T	290	3.41688	134	2.54991	100	279	218	61	None	None	None	None	None	None	Nonsynonymous SNV	None	None	None	None	Frameshift insertion INDEL	None
ST06-T	532	6.11979	240	4.56434	179	441	360	81	Synonymous SNV	None	None	None	None	None	None	None	None	None	None	Stopgain SNV	None
ST08-T	499	5.8393	229	4.33485	170	428	425	3	None	None	None	None	None	None	None	None	None	None	None	None	None
ST09-T	129	1.58095	62	1.19846	47	94	92	2	None	None	None	None	None	None	None	None	None	None	None	Stopgain SNV	None
ST10-T	427	4.84483	190	3.90136	153	286	273	13	Frameshift deletion INDEL	None	None	None	None	None	None	None	None	None	None	Nonsynonymous SNV	None
ST11-T	255	2.57541	101	1.93793	76	207	161	46	None	None	None	None	Stopgain SNV	None	None	None	None	None	None	Nonsynonymous SNV	None
ST12-T	174	1.91243	75	1.45345	57	158	127	31	None	None	None	Frameshift insertion INDEL	None	None	None	None	None	None	None	Nonsynonymous SNV	None
ST13-T	326	3.92686	154	3.05989	120	219	203	16	None	None	None	None	Stopgain SNV	None	None	None	None	None	None	None	None
ST14-T	468	5.20182	204	3.97786	156	380	343	37	Frameshift insertion INDEL	None	None	None	None	None	None	None	None	None	None	Nonsynonymous SNV	None
ST16-T	638	7.90473	310	5.99229	235	555	529	26	None	Synonymous SNV	None	None	None	None	None	None	None	None	None	Nonsynonymous SNV	None
ST17-T	642	6.45128	253	5.04883	198	460	443	17	None	None	None	None	None	None	Nonsynonymous SNV	None	None	Nonsynonymous SNV	None	Nonsynonymous SNV	None
ST18-T	220	2.42242	95	1.86144	73	123	115	8	None	None	None	None	Splicing SNV	None	None	None	None	None	None	Splicing SNV	None
ST19-T	315	3.44238	135	2.60091	102	153	114	39	None	None	None	None	None	None	None	None	None	None	None	Stopgain SNV:synonymous SNV	None
ST20-T	298	3.44238	135	2.37142	93	232	184	48	None	None	None	None	None	None	None	None	None	None	None	Nonsynonymous SNV	None
ST21-T	280	2.8304	111	2.14193	84	199	160	39	None	None	None	None	Stopgain SNV	None	None	None	None	None	None	None	Nonsynonymous SNV
ST22-T	340	3.69737	145	3.0089	118	297	241	56	None	Nonsynonymous SNV	None	None	None	None	None	None	None	None	None	None	None
ST24-T	947	11.0921	435	8.5677	336	574	561	13	None	Synonymous SNV	None	None	None	None	None	None	None	None	None	Nonsynonymous SNV	None
ST25-T	290	3.23839	127	2.52441	99	225	222	3	None	None	None	None	None	None	None	None	None	None	None	Nonsynonymous SNV	None
ST26-T	335	3.95236	155	2.7794	109	213	210	3	None	None	None	None	None	None	Nonsynonymous SNV	None	None	None	None	Frameshift insertion INDEL	None
ST27-T	333	3.69737	145	2.7539	108	203	196	7	None	None	None	None	None	None	None	None	None	None	None	None	None
ST28-T	347	4.15636	163	3.21289	126	181	137	44	None	None	stopgain SNV	None	None	None	None	None	None	None	None	None	None

## Sheet: 3. ST metadata (bin50)
Sample ID	Bin50 count	Mean UMI count	Median UMI count	Mean gene count	Median gene count
ST01-PT	56573	2171.82	1772	1311.57	1111
ST02-PT	37199	1892.33	1675	871.372	784
ST03-PT	51479	4519.72	3595	1325.39	1194
ST04-PT	67408	2755.18	2534	992.545	965
ST05-PT	54660	3554.58	2255	1224.17	1011
ST06-PT	68706	1618.75	1086	779.401	637
ST07-PT	88456	3905.32	3297	1491.78	1418
ST08-PT	74272	2774.33	2501	993.905	926
ST09-PT	63115	3707.27	2612	1485.61	1160
ST10-PT	80079	2335.43	1941	940.439	838
ST11-PT	75867	2410.53	2275	729.029	731
ST12-PT	64287	4364.53	2298	1334.06	982
ST13-PT	97378	2246.93	1589	667.091	526
ST14-PT	94993	3216.15	2641	1280.02	1171
ST15-PT	63162	3019.01	2012.5	864.431	705
ST16-PT	91102	4745.88	3580.5	1302.25	1172
ST17-PT	74466	4982.09	2910	1556.2	1209
ST18-PT	77283	3740.33	3000	1463.21	1317
ST19-PT	63879	1538.87	1432	619.119	616
ST20-PT	87144	3318.97	2935	980.991	927
ST21-PT	44758	2764.67	1880.5	1073.54	955
ST22-PT	78998	1783.3	1270	796.687	663.5
ST23-PT	68571	2878.56	2101	916.925	809
ST24-PT	103200	1689.09	1519	701.058	664
ST25-PT	98329	2717.43	2518	928.869	918
ST26-PT	85505	2446.53	2225	1249.6	1185
ST27-PT	69311	2077.09	1669	857.275	801
ST28-PT1	71723	2537.35	2447	967.619	967
ST28-PT2	39418	2647.3	1904.5	1051.59	891

## Sheet: 4. Region DEGs 
Sample ID	Tissue	Bin50 count	Mean UMI count	Median UMI count	Mean gene count	Median gene count	Top20 Marker Genes
ST01-PT	Tumor	27886	3298.88	3276	1897.65	1907	SPINK1;GSTA1;BEST1;FTL;CCDC152;SCD;SELENOP;G0S2;AKR1C3;COX7C;XBP1;COX6C;CYP7A1;HMGCS1;CYCS;ANGPTL8;NDUFB9;APOE;FASN;GPC3
ST02-PT	Tumor	12274	2907.32	2867	1308.08	1318	AFP;GSTA1;AKR1C1;GPC3;AKR1C2;AKR1B10;ATP5MC3;ETFB;FTL;COX6C;CSTB;AKR1C3;GPX3;PGC;APOC4-APOC2;COX6B1;BEST1;ACSL4;SULT2A1;UBC
ST03-PT	Tumor	21677	7566.3	7595	1951.54	1958	APOC2;CYP2A7;SDS;SAA1;PAGE4;BHMT;IGFBP1;CPS1;HSPE1;ARG1;TM4SF4;MGST1;HP;TAT;CYB5A;HIST1H1C;HSD11B1;PLA2G2A;B2M;KNG1
ST04-PT	Tumor	19564	3824.1	3615	1262.95	1239	AFP;GPC3;IGF2;AGT;AC002094.3;SPINK1;ITIH2;ANGPTL8;DLK1;APOA2;COL2A1;TTC7B;AC004086.1;ANK2;SCD;PCNP;SERPINA1;FTL;HSPE1;GNAS
ST05-PT	Tumor	26476	5967.83	6020	1847.67	1880	BEST1;APOC4-APOC2;FTL;GATM;HSPE1;TXN;COX6C;UQCRQ;HSPD1;S100P;AKR1C2;GPC3;ATP5MD;AKR1C1;ANGPTL3;CBR1;SEPHS2;UQCRB;APOE;SCD
ST08-PT	Tumor	31660	4202.31	4282	1395.51	1421	TXN;GPC3;S100P;AKR1B10;SPINK1;ALDH1A1;AKR1C2;GSTA1;GSTA2;BEST1;APOC4;AKR1C3;AKR1C1;UGDH;HSPE1;CFHR2;MPC2;NUPR1;COX6C;NDUFC2
ST09-PT	Tumor	21187	6763.32	6608	2412.29	2421	BEST1;SPINK1;TMSB10;DKK1;AGR2;S100A6;SERF2;LYZ;TMSB4X;AKR1B10;NQO1;COLEC11;PPIA;SPP1;FTL;HSPE1;HSPB1;ANXA4;TFF2;MDK
ST10-PT	Tumor	33877	3657.48	3669	1350.62	1358	SAA1;COX6C;HSPE1;SDS;GAPDH;NDUFB9;APOA2;UQCRB;GATM;AKR1C2;AKR1C3;SAA2;HSPD1;MPC2;AKR1C1;NQO1;TPI1;AKR1B10;GPC3;TXN
ST11-PT	Tumor	41882	3280.06	3199	937.848	933	AKR1B10;AGT;PPIA;AKR1C2;FDPS;HSD11B1;BEST1;ZNF511-PRAP1;TTC7B;SLPI;RIPOR2;PRAP1;PCNP;TM4SF4;P4HB;NDUFA4;FTL;ANGPTL8;CFHR1;CYP51A1
ST12-PT	Tumor	31627	7580.22	7745	2062.43	2120	APOC2;WHRN;PPIA;AC005943.1;RHOT1;RIPOR2;TMA7;AC002094.3;TTC7B;SNX6;HSPE1;ANK2;ZNF141;GNAS;NDUFA4;IL6ST;ATP5MF;NEURL1B;COX6A1;PCNX2
ST13-PT	Tumor	29605	4330.17	4255	1130.96	1131	TXN;GPC3;APOC4-APOC2;F5;BEST1;IGF2;FABP1;CFHR1;AKR1B10;IFITM3;APOA2;CFHR2;TM4SF4;EPCAM;MPC2;SERPINF1;TM4SF5;CYB5A;CYP3A7;ITIH2
ST14-PT	Tumor	34197	4966.67	4502	1752.58	1692	LYZ;BEST1;AFP;SCD;PABPC1;HSPE1;COX6C;AKR1B10;UQCRB;FST;NPM1;HSPD1;ACSL4;UGDH;ATP5MD;AKR1C2;ATG10;MGST1;UGT1A8;HSP90AB1
ST15-PT	Tumor	24147	5387.97	5401	1320.28	1326	TF;CYP2A7;KNG1;CYP2A6;SDS;UGT2B15;P4HB;ETNPPL;NDUFA4;COX6C;PDE3B;SAA1;COX7B;ADH4;BHMT;HIST1H1C;ATP5MF;UQCRB;ATP5F1B;NDUFA1
ST16-PT	Tumor	46368	7734.92	7755	1847.18	1864	B2M;BEST1;APOC2;BRI3;CYP2A7;TTR;FABP1;ATG10;WHRN;DBT;SLPI;TF;FTL;HSD11B1;TM4SF4;APOC4-APOC2;CYP3A4;RIPOR2;ZNF141;AC004086.1
ST17-PT	Tumor	25636	10194	10193	2603.41	2619.5	SPINK1;GSTA1;GLUL;HIST1H1C;APOC4-APOC2;SULT2A1;GSTA2;BRI3;APOC2;BEST1;UGT2B4;DBT;NUPR1;TTC7B;PEBP1;FMO3;ECI2;PCNP;GPC3;HSPE1
ST18-PT	Tumor	19523	6320.26	5964	2216.96	2204	ATF5;SCD;IGF2;SMOC1;HSPE1;GPC3;TTC7B;DKK1;PABPC1;PCNX2;PCNP;SPINK1;AFP;EEF1A1;CPD;SNX6;ST13;AC004086.1;APOO;EIF3E
ST19-PT	Tumor	25037	1702.72	1639	729.979	729	MT1G;MT1H;SPINK1;IGF2;DLK1;FTL;AFP;MT1F;SCD;ANGPTL8;ATF5;GPC3;FABP1;PEG10;DUSP9;GAPDH;RACK1;IDI1;PABPC1;AKR1C3
ST20-PT	Tumor	43415	5113.33	5147	1365.3	1379	APOC2;TXN;UGT2B4;AKR1B10;BEST1;GSTA2;APOC4-APOC2;CBR1;AKR1C2;UGT2B15;AKR1C3;FN1;NDUFA4;PPIA;AKR1C1;FTL;COX6A1;ETFB;ATP5PD;SPP1
ST21-PT	Tumor	8736	5882.77	5604	1963.95	1983	B2M;HLA-A;SCD;AKR1B10;BEST1;PPIA;UGT2B4;CXCL10;HLA-C;BRI3;TXN;PEG10;GPC3;HMGCS1;BNIP3;PRAP1;ZNF511-PRAP1;ATP5MF;CSTB;NUPR1
ST22-PT	Tumor	21039	3492.83	3225	1370.14	1342	NTS;SCD;BEST1;FXYD2;NUPR1;APOC4-APOC2;TTC7B;COX6C;APOE;FTL;TMSB10;PABPC1;EXT1;PCNP;ITIH2;FASN;HSPA5;SOX4;CYC1;IRF2BP2
ST23-PT	Tumor	18615	5226.65	5238	1437.07	1460	CYP2A7;APOA2;HSD17B13;CYP2A6;APOC4-APOC2;CEP112;ORM2;SYT7;NUPR1;G0S2;SAA1;ORM1;HSD11B1;EPHX1;FABP1;CHI3L1;UQCRQ;ALDOB;GSTA1;LEAP2
ST24-PT	Tumor	38533	2692.36	2720	1014.72	1030	GSTA2;TTR;PGRMC1;GSTA1;APOC2;CYP2A7;SLC22A1;FABP1;NDUFA1;UQCRQ;SAA1;TXN;CPB2;UGP2;COX6C;TF;APOC4-APOC2;B2M;CYP2A6;KNG1
ST25-PT	Tumor	56167	3912.88	3854	1236.76	1241	SERPINA1;NTS;SPINK1;FABP1;AFP;ORM1;ITIH2;LGALS3;DBI;APOC2;AC073610.2;HSPE1;PDCD5;ANGPTL8;APMAP;GPC3;SNRPE;SNRPG;APOC4-APOC2;FKBP11
ST27-PT	Tumor	28240	3137.29	2567	1118.83	1032	KNG1;MT1F;APOC2;AZGP1;FABP1;AC002094.3;SPINK1;HPS3;ADH1C;MT2A;SERPINC1;CFHR1;TTR;GSTA1;PLG;AGT;PGRMC1;MT1E;MT1G;UGT1A8
ST28-PT1	Tumor	25845	3751.55	3687	1348.57	1350	SPINK1;SCD;FABP1;SPP1;IL32;ACSL4;COX6C;SAA1;CRP;NUPR1;PLA2G2A;TMSB10;LCN2;GPX2;FTL;PPIA;GGH;GPC3;NDUFB9;HSPB1
ST28-PT2	Tumor	7543	5815.69	5630	1847.07	1834	FABP1;SPINK1;SCD;SAA1;COX6C;SPP1;APOC2;ACSL4;APOA2;SAA2;CRP;PPIA;GGH;B2M;FTL;HSPE1;NDUFB9;NUPR1;AKR1B10;PABPC1
ST01-PT	Stroma	12959	894.77	847	679.747	658	COL1A1;TIMP1;IGFBP7;COL1A2;CCN2;TAGLN;VIM;CD74;COL3A1;SPARC;C7;DCN;BGN;LUM;AEBP1;MYL9;IGF2R;EFEMP1;IGLL5;PATJ
ST02-PT	Stroma	6647	797.511	600	515.087	427	TIMP1;TMSB4X;IGFBP7;COL1A1;VIM;COL1A2;CCN2;CD74;S100A6;LUM;COL3A1;TAGLN;SPARC;AEBP1;PSAP;CTSD;C7;DCN;SPP1;SPINK1
ST03-PT	Stroma	23923	2047.69	1785	824.693	777	IGLL5;COL1A1;DEPP1;TAGLN;TMSB4X;COLEC11;BGN;VIM;AEBP1;MGP;CD74;IGFBP7;TIMP1;MYL9;PTGDS;LGALS1;CCSER1;TMSB10;SPARC;CCL21
ST04-PT	Stroma	18881	1737.93	1645	770.653	754	IGLL5;TIMP1;TAGLN;IGFBP7;VIM;COL1A1;TMSB4X;COLEC11;C7;S100A6;MGP;COL1A2;SPARC;CD74;COL3A1;PCSK7;CCSER1;TSPAN9;DEPP1;DCN
ST05-PT	Stroma	7649	1586.66	1362	805.649	739	TIMP1;IGLL5;TMSB4X;CD74;COL1A1;TAGLN;COL3A1;TMSB10;VIM;COL1A2;SPARC;LGALS1;CCN2;IGFBP7;MGP;S100A6;CRIP1;BGN;MZB1;SSR4
ST08-PT	Stroma	21616	1285.5	1198	595.811	572	COL1A1;TIMP1;TAGLN;IGFBP7;AEBP1;CCN2;COL3A1;TMSB4X;TMSB10;COL1A2;S100A6;SPARC;VIM;BGN;COLEC11;DEPP1;C7;DCN;MGP;IGLL5
ST09-PT	Stroma	16779	1638.97	1550	900.502	865	CD74;TIMP1;CCL19;CCL21;COL1A1;FTH1;AEBP1;TAGLN;BGN;IGFBP7;IGLL5;VIM;MYL9;FKBP5;SORCS2;C7;SAA1;FLNA;HBA2;HBB
ST10-PT	Stroma	24179	1214.85	1115	616.839	591	IGLL5;TIMP1;COL1A1;IGFBP7;COL1A2;SPARC;COL3A1;TAGLN;CCN2;TMSB4X;AEBP1;BGN;COLEC11;VIM;DCN;S100A6;MYL9;MGP;TMSB10;CCSER1
ST11-PT	Stroma	11326	697.96	722	309.237	314	IGLL5;HP;FGB;TMSB4X;ITIH4;EEF1A1;AEBP1;C7;CD74;NUDCD3;S100A6;TAGLN;DCN;IGFBP7;BGN;DEPP1;TMSB10;CCN2;HAMP;TIMP1
ST12-PT	Stroma	10879	939.427	881	509.045	488	ACTB;LYZ;COL1A1;COL6A3;MYL6;AEBP1;PSAP;BGN;TAGLN;CD74;TPT1;COL1A2;C1QA;TIMP1;HLA-B;MGP;TMSB10;VIM;ZBTB20;TMSB4X
ST13-PT	Stroma	26705	994.018	935	412.201	401	TAGLN;S100A6;TIMP1;IGFBP7;AEBP1;VIM;MYL9;TMSB4X;BGN;TMSB10;MGP;CD74;IGLL5;C7;LGALS1;CCN2;COL1A1;CD81;SPARC;DCN
ST14-PT	Stroma	32917	1725.63	1594	859.336	835	TIMP1;IGLL5;TAGLN;VIM;BGN;AEBP1;IGFBP7;MYL9;MGP;COL1A1;TMSB10;S100A6;C7;CLDN5;CD74;CCL21;CCN2;CRIP1;SPARC;LGALS1
ST15-PT	Stroma	10900	992.407	889	435.401	410	TAGLN;IGFBP7;IGLL5;TIMP1;MYL9;TMSB10;TMSB4X;AEBP1;VIM;BGN;C7;CCN2;COL1A2;COL1A1;DCN;MGP;S100A6;PCSK7;CD74;SPARC
ST16-PT	Stroma	14208	1207.34	1161	591.57	578	COL6A3;EPHX1;PATJ;SLC26A3;LINGO1;ANKRD30B;RNF10;BCOR;OOEP;IGLL5;IGFBP7;CNTNAP2;AC068580.4;BGN;TAGLN;FTH1;TMSB10;AEBP1;TIMP1;MYL9
ST17-PT	Stroma	22490	1823.53	1580	898.518	846	TIMP1;COL1A1;TMSB10;BGN;TAGLN;S100A6;COL1A2;CD74;VIM;SPARC;MYL9;MGP;IGFBP7;LGALS1;CCN2;DEPP1;TMSB4X;AEBP1;COL3A1;IGLL5
ST18-PT	Stroma	34789	2071.74	1741	1082.49	1002	TIMP1;COL1A1;IGLL5;TAGLN;IGFBP7;BGN;AEBP1;MYL9;COL1A2;CCN2;CD74;SPARC;MUC5B;MGP;S100A6;COL3A1;VIM;TFF2;TFF3;TFF1
ST19-PT	Stroma	18194	869.548	833	459.495	452	TIMP1;COL1A1;LINGO1;SLC26A3;SLBP;RASGEF1B;IGF2R;ASIP;TMSB4X;COL1A2;VIM;ACTB;IGFBP7;COL3A1;SPARC;CD74;PATJ;TAGLN;SORCS2;S100A6
ST20-PT	Stroma	15431	1049.32	914	472.979	441	TIMP1;IGFBP7;TMSB4X;TMSB10;AEBP1;COL1A1;ACTB;BGN;TAGLN;COL1A2;COL3A1;VIM;MYL9;C7;DCN;COLEC11;S100A6;CCN2;CD74;CCSER1
ST21-PT	Stroma	23257	1039.64	788	599.905	499	IGLL5;TIMP1;COL1A1;TAGLN;IGFBP7;MYL9;AEBP1;CCN2;BGN;JCHAIN;SPARC;TMSB10;COL1A2;TMSB4X;MGP;TSPAN9;CD74;ACTB;VIM;C7
ST22-PT	Stroma	34102	873.596	688	506.482	432	IGLL5;TIMP1;COL1A1;CD74;CCL19;AEBP1;MZB1;S100A6;MYL9;BGN;COL3A1;TAGLN;COL4A2;COL1A2;IGFBP7;LAPTM5;CYBA;CCL21;SLC35F2;SSR4
ST23-PT	Stroma	7278	1939.91	1728.5	826.959	767	IGLL5;CD74;TMSB4X;TMSB10;COLEC11;C7;TSPAN9;DEPP1;VIM;IGFBP7;SLC35F2;TAGLN;JCHAIN;BGN;S100A6;TXNIP;AEBP1;TIMP1;INMT;MYL9
ST24-PT	Stroma	28282	632.077	547	378.928	340	TIMP1;CD74;BGN;COL1A1;TMSB10;AEBP1;S100A6;CCN2;ACTB;TAGLN;COL3A1;TSPAN9;COL1A2;DEPP1;C7;TMSB4X;VIM;IGFBP7;IGLL5;COLEC11
ST25-PT	Stroma	25259	819.531	747	436.883	406	CD74;TIMP1;TAGLN;IGFBP7;AEBP1;BGN;CD81;C7;CCN2;GPX3;MGP;MYL9;PTGDS;VIM;S100A6;CCL21;HLA-DRB1;DEPP1;LGALS1;IGLL5
ST27-PT	Stroma	21818	1372.02	1249.5	735.399	703	IGLL5;TMSB10;TIMP1;TMSB4X;IGFBP7;TSPAN9;S100A6;TAGLN;VIM;CD74;DEPP1;CCSER1;JCHAIN;COLEC11;BGN;C7;EEF1A1;SLC35F2;AEBP1;DCN
ST28-PT1	Stroma	23120	1130.84	1015	576.025	532	IGLL5;TAGLN;AEBP1;COL1A1;MYL9;VIM;IGFBP7;SLC35F2;TMSB4X;TIMP1;COL1A2;COLEC11;MGP;TSPAN9;BGN;S100A6;C7;CCL21;CCL19;FLNA
ST28-PT2	Stroma	15301	2050.4	1803	958.929	912	IGLL5;TMSB4X;IGFBP7;VIM;CCSER1;COL1A1;TIMP1;PSAP;COLEC11;COL1A2;BCAS4;CD74;COL3A1;SLC35F2;ACTB;TSPAN9;LAPTM5;S100A6;SPARC;C1QA
ST01-PT	Non-tumor liver	15728	1225.72	1171	793.037	783	FGB;APOA1;PCK1;FGG;MT2A;FGA;HP;TAT;IGFBP2;CYP3A4;MT1G;APOH;FGL1;CPS1;IGFBP1;AHSG;MT1E;AL049839.2;CYP2C8;VTN
ST02-PT	Non-tumor liver	18278	1608.89	1465	707.681	691	TTR;CYP2C8;ALDOB;CYP3A4;APOA1;HPX;ALB;VTN;AL049839.2;C9;FGB;CYP2E1;MT1G;FGA;C3;ITIH2;UGT2B7;HSD17B13;TF;A1BG
ST03-PT	Non-tumor liver	5879	3345.67	3171	1054.07	1032	CYP3A4;HAMP;CYP2C8;CYP2C9;ALB;ADH1B;CYP1A2;FGB;FGA;APOA1;FGG;ADH1A;GC;AMBP;SAA4;IGFBP3;MT1G;CYP2E1;APOH;A1BG
ST04-PT	Non-tumor liver	28963	2696.28	2532	954.54	938	CYP3A4;HRG;HP;PCK1;ALDOB;CYP2E1;ADH1B;IGFBP2;TAT;HAMP;CYP2C8;CYP2A7;ADH4;IGFBP1;ITIH4;ALB;SERPINC1;MT1G;HPX;A1BG
ST05-PT	Non-tumor liver	20535	1176.17	1145	576.173	574	ALB;A2M;AHSG;AL049839.2;HAMP;ALDOB;CYP2A6;ADH1B;ITIH4;CYP2C8;CYP2C9;APOA1;A1BG;ITIH3;MT2A;HP;CYP3A4;ADH4;VTN;TTR
ST08-PT	Non-tumor liver	20996	2153.86	2108	798.164	797	FGA;CYP2E1;FGB;HAMP;CYP3A4;HP;ALB;MT2A;FGG;MT1G;MT1E;AHSG;FABP1;ADH4;CPS1;IGFBP1;CYP2C9;APOA1;ADH1B;FGL1
ST09-PT	Non-tumor liver	25149	2512.6	2408	1095.29	1072	HP;FGB;APOC1;APOA1;APOC3;FGA;ALDOB;HAMP;A2M;RBP4;FGG;PCK1;AHSG;HPX;ORM1;C3;HRG;A1BG;MT2A;ALB
ST10-PT	Non-tumor liver	22023	1532.06	1373	664.758	641	ALB;ALDOB;MT2A;CYP3A4;MT1E;C3;CYP2E1;AHSG;A1BG;ADH1B;TAT;HAMP;MT1G;RBP4;CPS1;TTR;APOH;HRG;APOC4;MT1X
ST11-PT	Non-tumor liver	22659	1659.35	1501	552.886	521	HP;MT2A;FGB;MT1E;MT1G;CYP2E1;FGG;ADH4;MT1X;A2M;ALB;HAMP;ALDOB;FGA;CYP2C9;ASS1;ADH1B;AHSG;CYP2C8;IGFBP3
ST12-PT	Non-tumor liver	21781	1405.95	1310	688.515	661	CYP2E1;ADH1B;MT2A;MT1G;HP;SORCS2;FOS;FTCD;CYP3A4;HAMP;ADH4;IGFBP1;AMBP;SERPINE1;PATJ;ZBTB20;CYP2C8;HPD;PCK1;MAT1A
ST13-PT	Non-tumor liver	41068	1559.89	1481	498.444	489	HP;CYP2E1;ADH1B;ALB;CYP3A4;HAMP;FGB;CYP2C8;ADH4;HRG;MT2A;TAT;MT1E;MT1X;MT1G;FGG;FGA;ITIH4;ADH1C;IGFBP3
ST14-PT	Non-tumor liver	27879	2828.8	2740	1197.06	1188	HAMP;HP;MT2A;APOC3;ALDOB;ITIH4;A2M;C3;ORM1;APOA1;IGFBP3;C1R;HRG;AGXT;HPX;MT1E;CLU;CTSB;AZGP1;SAA4
ST15-PT	Non-tumor liver	28115	1770.09	1661	639.25	614	FGB;HAMP;CYP3A4;CYP2E1;A2M;MT2A;CYP2C8;FABP1;MT1G;CYP2C9;AMBP;ITIH1;FTCD;HRG;GC;MT1E;AL049839.2;C3;MAT1A;MT1X
ST16-PT	Non-tumor liver	30526	1852.59	1741	805.314	766	SAA1;SAA2;CYP2E1;CRP;FGL1;CYP2C8;C9;ASIP;HAMP;MT1G;ADH4;NRXN1;ADH1A;MT2A;APOF;LINGO1;SLC26A3;PATJ;ANKRD30B;BCOR
ST17-PT	Non-tumor liver	26340	2606.34	2478	1098.53	1090	HP;FGB;MT2A;IGFBP2;SAA1;ALB;FGA;A2M;HPX;MT1E;FGG;ORM1;APOA1;C1R;MT1G;ITIH3;NNMT;HAMP;MT1X;C3
ST18-PT	Non-tumor liver	22971	4074.69	3725	1399.18	1360	HP;ALDOB;TTR;CYP3A4;FGA;ADH1B;FGB;ADH4;PCK1;FGG;HAMP;MT2A;SERPINC1;MT1G;CPS1;HPX;MT1E;HRG;TAT;IGFBP2
ST19-PT	Non-tumor liver	20648	1929.96	1929.5	625.345	641	HP;ALDOB;APOC3;TTR;HRG;ALB;TAT;HPX;CYP3A4;SAA4;SERPINC1;CYP2C8;ADH1B;CPS1;ADH4;AMBP;RBP4;ITIH4;C1S;CYP2E1
ST20-PT	Non-tumor liver	28298	1803.69	1704	668.401	657	CYP2E1;MT1G;CYP3A4;MT2A;MT1E;PCK1;MT1X;CYP2C8;CYP2C9;ITIH4;FGA;C1R;HPD;A2M;TAT;IGFBP3;C4BPA;MAT1A;FTCD;FGG
ST21-PT	Non-tumor liver	12765	3773.63	3384	1327.1	1287	FGB;CYP3A4;FGA;MT1G;HP;FGG;CYP2A6;TTR;IGFBP2;PCK1;APOA1;MT2A;ALB;HPX;HRG;ADH1B;CYP2E1;MT1E;ALDOB;TF
ST22-PT	Non-tumor liver	23857	1576.05	1367	705.796	665	HP;FGA;TTR;FGB;APOC3;FGG;MT2A;TF;HPX;A1BG;MT1G;HAMP;APOA1;APOH;ALDOB;CYP2E1;ITIH4;AL049839.2;AMBP;F2
ST23-PT	Non-tumor liver	42678	2014.46	1437	705.392	604	MT1G;CYP2E1;A2M;MT2A;CYP2C8;CYP2C9;CYP3A4;MT1E;MT1F;FGA;MAT1A;AL049839.2;FTCD;ASGR2;RBP4;FGG;FGB;MT1X;ALB;MT1H
ST24-PT	Non-tumor liver	36385	1448.2	1396	619.268	611	FGB;CYP2E1;HAMP;MT2A;CYP3A4;MT1G;A2M;ALB;ADH1B;MT1E;CYP2C9;FGA;CYP2C8;IGFBP2;FGG;HP;MAT1A;IGFBP1;C1R;MT1X
ST25-PT	Non-tumor liver	16903	1581.16	1487	640.97	625	HAMP;HP;IGFBP2;MT2A;HRG;ADH1B;ALDOB;MT1E;TTR;ASS1;MT1X;MT1G;TAT;APOC3;CYP2A7;SERPINC1;CPS1;HPD;ITIH4;CYP2E1
ST27-PT	Non-tumor liver	19253	1321.02	1063	611.745	561	ALB;CYP2E1;HAMP;SCD;APOA1;A2M;APOC3;APOA2;RASGEF1B;LINGO1;ADH4;AL049839.2;HPD;SLC26A3;IGF2R;ALDOB;APOC1;TF;CPS1;FTCD
ST28-PT1	Non-tumor liver	22758	2587.35	2546	932.811	937	TTR;HAMP;CYP2E1;ALB;APOC3;ASS1;ALDOB;CYP3A4;APOA1;AZGP1;PCK1;A1BG;CYP2A7;TAT;APOH;APOC4;MT1E;ADH4;APOA5;MAT1A
ST28-PT2	Non-tumor liver	16574	1756.39	1512	775.114	714	ALB;APOC3;CYP2E1;ALDOB;APOA1;TTR;HAMP;A1BG;PCK1;CYP3A4;VTN;TAT;ADH1B;CPS1;APOH;CYP2C8;ASS1;ITIH4;AMBP;ADH4

## Sheet: 5. Cluster markers (scRNA)
Gene Symbol	Average Log2FC	Pct.1	Pct.2	P value	FDR	Cluster
IGKC	8.12379	0.607	0.024	0	0	B.Plasma
IGLC3	7.91443	0.384	0.012	0	0	B.Plasma
IGLC2	7.54396	0.382	0.028	0	0	B.Plasma
IGHA1	6.7505	0.233	0.026	0	0	B.Plasma
IGHG1	6.50054	0.29	0.012	0	0	B.Plasma
IGHM	6.03495	0.562	0.021	0	0	B.Plasma
IGHG3	5.68518	0.348	0.021	0	0	B.Plasma
IGHG2	5.32206	0.143	0.003	0	0	B.Plasma
JCHAIN	5.24834	0.434	0.003	0	0	B.Plasma
IGHG4	4.18163	0.303	0.026	0	0	B.Plasma
IGLL5	3.73692	0.121	0	0	0	B.Plasma
CD79A	3.37999	0.611	0.009	0	0	B.Plasma
TCL1A	3.32799	0.393	0.001	0	0	B.Plasma
MS4A1	3.27923	0.509	0.022	0	0	B.Plasma
IGHA2	3.24322	0.129	0.006	1.34e-289	3.14e-285	B.Plasma
IGHD	3.04038	0.417	0.001	0	0	B.Plasma
MZB1	2.51053	0.371	0.031	0	0	B.Plasma
RALGPS2	2.39011	0.46	0.033	0	0	B.Plasma
CD79B	2.2858	0.475	0.087	0	0	B.Plasma
BANK1	2.2725	0.385	0.01	0	0	B.Plasma
VPREB3	2.24324	0.338	0.001	0	0	B.Plasma
CD19	0.74154	0.126	0.001	0	0	B.Plasma
XBP1	0.441762	0.294	0.407	0.000228396	1	B.Plasma
CD38	0.203545	0.141	0.111	0.000628281	1	B.Plasma
CLDN5	3.84078	0.614	0.005	0	0	Endothelial
PLVAP	3.83486	0.544	0.019	0	0	Endothelial
RAMP3	3.79871	0.702	0.007	0	0	Endothelial
EGFL7	3.6102	0.744	0.032	0	0	Endothelial
VWF	3.52779	0.542	0.011	0	0	Endothelial
HSPG2	3.47755	0.712	0.012	0	0	Endothelial
HYAL2	3.04829	0.67	0.046	0	0	Endothelial
CALCRL	3.02344	0.606	0.013	0	0	Endothelial
PLPP1	2.66703	0.544	0.032	0	0	Endothelial
FLT1	2.6319	0.552	0.012	0	0	Endothelial
PTPRB	2.6256	0.593	0.004	0	0	Endothelial
KDR	2.54853	0.509	0.003	0	0	Endothelial
PECAM1	2.47479	0.651	0.131	0	0	Endothelial
EMCN	2.26138	0.539	0.002	0	0	Endothelial
LDB2	2.11294	0.556	0.023	0	0	Endothelial
INSR	2.0426	0.442	0.035	0	0	Endothelial
NOSTRIN	1.8396	0.45	0.003	0	0	Endothelial
HECW2	1.45457	0.352	0.009	0	0	Endothelial
PTPRM	1.10054	0.324	0.017	0	0	Endothelial
DOCK9	1.06947	0.326	0.033	0	0	Endothelial
PLCB1	0.981474	0.352	0.061	0	0	Endothelial
ARL15	0.90714	0.245	0.028	0	0	Endothelial
MECOM	0.850617	0.217	0.001	0	0	Endothelial
MAGI1	0.812096	0.228	0.003	0	0	Endothelial
PLEKHG1	0.795	0.262	0.017	0	0	Endothelial
TAGLN	6.93512	0.958	0.017	0	0	Fibroblast
ACTA2	5.95974	0.945	0.036	0	0	Fibroblast
TPM2	5.54668	0.927	0.021	0	0	Fibroblast
RGS5	5.48968	0.782	0.006	0	0	Fibroblast
MYL9	5.16995	0.933	0.022	0	0	Fibroblast
CALD1	4.86681	0.897	0.044	0	0	Fibroblast
TPM1	4.60565	0.897	0.083	0	0	Fibroblast
MYH11	4.01101	0.661	0.007	0	0	Fibroblast
BGN	2.95971	0.77	0.014	0	0	Fibroblast
DCN	2.66254	0.515	0.001	0	0	Fibroblast
COL6A2	2.55359	0.764	0.041	0	0	Fibroblast
COL1A2	2.51369	0.6	0.002	0	0	Fibroblast
PDGFRB	2.48447	0.679	0.007	0	0	Fibroblast
NOTCH3	2.43734	0.703	0.003	0	0	Fibroblast
COL3A1	2.30472	0.533	0.003	0	0	Fibroblast
COL14A1	2.26554	0.588	0.001	0	0	Fibroblast
LMOD1	2.22019	0.655	0	0	0	Fibroblast
COL1A1	2.18833	0.467	0.002	0	0	Fibroblast
PRKG1	1.30018	0.436	0.001	0	0	Fibroblast
COL5A2	1.0154	0.358	0.005	0	0	Fibroblast
FILIP1L	2.35525	0.691	0.088	1.4134e-169	3.30664e-165	Fibroblast
2023-03-02	0.423729	0.139	0.009	3.63045e-62	8.49345e-58	Fibroblast
2023-03-02	0.418912	0.376	0.171	1.39792e-10	3.27043e-06	Fibroblast
S100A9	6.07009	0.544	0.031	0	0	Myeloid
S100A8	5.74349	0.374	0.017	0	0	Myeloid
CXCL8	4.95638	0.614	0.039	0	0	Myeloid
C1QA	4.88415	0.534	0.04	0	0	Myeloid
G0S2	4.76852	0.429	0.026	0	0	Myeloid
C1QB	4.73932	0.517	0.045	0	0	Myeloid
C1QC	4.632	0.505	0.019	0	0	Myeloid
LYZ	4.44832	0.762	0.046	0	0	Myeloid
IL1B	3.91898	0.494	0.014	0	0	Myeloid
AIF1	3.64219	0.763	0.052	0	0	Myeloid
CSF3R	3.52698	0.489	0.017	0	0	Myeloid
MNDA	3.37663	0.594	0.011	0	0	Myeloid
HLA-DRA	3.34973	0.778	0.383	0	0	Myeloid
CD68	3.19029	0.621	0.035	0	0	Myeloid
LST1	2.98342	0.758	0.084	0	0	Myeloid
HLA-DPA1	2.94312	0.705	0.495	0	0	Myeloid
MS4A7	2.93978	0.543	0.018	0	0	Myeloid
HLA-DRB5	2.93677	0.688	0.319	0	0	Myeloid
HLA-DRB1	2.90703	0.737	0.547	0	0	Myeloid
CFD	2.87414	0.494	0.022	0	0	Myeloid
IGSF6	2.75291	0.612	0.017	0	0	Myeloid
HLA-DPB1	2.72628	0.698	0.522	0	0	Myeloid
C5AR1	2.72567	0.528	0.008	0	0	Myeloid
CPVL	2.66323	0.554	0.017	0	0	Myeloid
FPR1	2.52278	0.391	0.004	0	0	Myeloid
MS4A6A	2.51106	0.569	0.046	0	0	Myeloid
LGMN	2.18504	0.434	0.044	0	0	Myeloid
CD163	2.17106	0.444	0.009	0	0	Myeloid
CD14	2.00187	0.473	0.043	0	0	Myeloid
CSF1R	1.71098	0.457	0.006	0	0	Myeloid
CLEC10A	1.03986	0.203	0.004	0	0	Myeloid
GNLY	3.48721	0.307	0.074	0	0	T.NK
CCL5	3.45405	0.799	0.177	0	0	T.NK
NKG7	3.44665	0.705	0.114	0	0	T.NK
GZMA	3.05334	0.733	0.055	0	0	T.NK
IL32	2.97852	0.808	0.191	0	0	T.NK
GZMK	2.79727	0.477	0.04	0	0	T.NK
GZMH	2.7948	0.459	0.028	0	0	T.NK
IL7R	2.7827	0.401	0.072	0	0	T.NK
IFNG	2.76798	0.424	0.035	0	0	T.NK
CD2	2.75814	0.721	0.046	0	0	T.NK
GZMB	2.75482	0.332	0.036	0	0	T.NK
KLRB1	2.724	0.496	0.038	0	0	T.NK
CD3D	2.68855	0.574	0.042	0	0	T.NK
KLRD1	2.6084	0.52	0.045	0	0	T.NK
TRBC1	2.5515	0.535	0.043	0	0	T.NK
CST7	2.53172	0.738	0.109	0	0	T.NK
GZMM	2.49403	0.658	0.031	0	0	T.NK
CD7	2.37575	0.63	0.076	0	0	T.NK
CTSW	2.36833	0.602	0.054	0	0	T.NK
CD247	2.30942	0.617	0.048	0	0	T.NK
TRAC	2.29099	0.487	0.037	0	0	T.NK
CD3G	2.27891	0.503	0.027	0	0	T.NK
CD3E	2.05751	0.547	0.042	0	0	T.NK
PRF1	1.98621	0.478	0.036	0	0	T.NK
LCK	1.90736	0.546	0.035	0	0	T.NK
KLRF1	1.65736	0.299	0.018	0	0	T.NK
CD160	1.52576	0.24	0.012	0	0	T.NK
KLRC1	1.29672	0.158	0.009	1.77035e-278	4.14174e-274	T.NK

## Sheet: 6. Segmentation performance
Image ID	IoU score (Iterative Stereo-seq)	IoU score (Pci-seq)	IoU score (Iterative H-minima)
f6b16c885c0b2bc0d0eb2bb2eeb0a2753ebafb5a7a91da10e89b0b0478984637	0.969388	1	0
7aae06bc4558829473071defec0b7ab3bfa9c5005548a13da95596bb6a66d105	0.663513	0.655928	0
b3a9f4c9035a0df7e033b18c63bfb0f0d87ff5a4d9aa8bdf417159bb733abb80	1	1	0
0a7d30b252359a10fd298b638b90cb9ada3acced4e0c0e5a3692013f432ee4e9	0.55391	0.636738	0.556283
6fc83b33896f58a4a067d8fdcf51f15d4ae9be05d8c3815d23336f1f2a8c45a1	0.76423	0.318877	0.703715
4b274461c6d001a7a9aeaf5952b40ac4934d1be96b9c176edfd628a8f77e6df2	0.860454	0.916707	0
d910b2b1be8406caecfe31a503d412ffc4e3d488286242ebc7381836121dd4ef	0.701668	0.825112	0.406369
8f6e49e474ebb649a1e99662243d51a46cc9ba0c9c8f1efe2e2b662a81b48de1	0.571378	0.649449	0.0455847
88678981648b184b23b6c04999f29210cbe351f85b61d2bf99e306fd67a2998a	0.926444	0.839927	0.521601
9586e48a9a4353f11898a6a4b7475a91574e8af82e99c4b7a5e1f1b18f345f7a	0.449865	0.595724	0
2a2032c4ed78f3fc64de7e5efd0bec26a81680b07404eaa54a1744b7ab3f8365	0.923492	0.336393	0.654137
ecb36c90cdd20245d89173c106f3c6a2d124d07bdea0ae202fb1efa49b0cd169	0.797656	0.58162	0.760284
e81c758e1ca177b0942ecad62cf8d321ffc315376135bcbed3df932a6e5b40c0	0.358115	0.541743	0.370437
aa83f5b4fca02ae43a6b9456ab42707b0beabc6e7c5c4e66c0d2572fb80f3615	0.980096	1	0.236948
5afcbfd0dd64392aa1e233b996d0bfb4354ee7119f30ae111c33d0fe4df11590	0.786496	0.282419	0.705953
1a11552569160f0b1ea10bedbd628ce6c14f29edec5092034c2309c556df833e	0	0	0.0287521
3874755f6222e83006fdad4d664ec0d9697c13af4fbe24b2f9a059bb13075186	0.754912	0.62822	0.1586
700afb1cd830a808e3c6125749612e5d23fd9f9726049a9e0c2061997514e1a7	0.733871	0.512986	0.753811
5b0bde771bc67c505d1b59405cbcad0a2766ec3ee4e35852e959552c1b454233	0.262463	0.46241	0
670ebd9d674be236b9bf0b28650ad3f68e1891b06e16a9021fd069ca7ef32b78	0.934395	0.269709	0.764524
aaa52100fafaa50877e777229cdf6cde7c422f145ff6719449b80631d9a3b0f6	0.744908	0.445599	0.732124
df5cdd0ebe1bdf8dc870bc294b8f08961e083bc7f9be69e268454aa9091808b9	0.836978	0.575711	0.484605
a22b7882fa85b9f0fcef659a7b82bfcddf01710f9a7617a9e036e84ac6901841	0.674119	0.552479	0.546771
f113626a04125d97b27f21b45a0ce9a686d73dee7b5dbc0725d49194ba0203bd	0.844912	0.270731	0.763488
514ccfc78cb55988a238d3ac9dc83460aa88382c95d56bcc0559962d9fe481ef	0.757847	0.301702	0.700982
f0c9f135c62572f3669a75b2c735e4477dc77fac85e653426ee2b3bcfbed7aaf	0.918015	0.388195	0.67718
fe80a2cf3c93dafad8c364fdd1646b0ba4db056cdb7bdb81474f957064812bba	0.998153	0.577718	0.692322
52a4ac5a875be7a6c886035d54fb63f5f397dc43508c4831898f6b2f8debc7f3	1	0.867353	0.358418
e4ae1ceddb279bac30273ca7ac480025ce2e7287328f5272234b5bbca6d13135	0.75169	0.97519	0.118848
df33b11184427e05c8a450f921586685975fe975f57315e686a0f26fddb93db1	0.787791	0.544741	0.241255
3ebd2ab34ba86e515feb79ffdeb7fc303a074a98ba39949b905dbde3ff4b7ec0	0.587622	0.516964	0.780237
564fa390d9a9c26f986bf860d9091cbd84244bc1c8e3c9369f2f2e5b5fd99b92	0.633811	0.672957	0.0227604
245b995878370ef4ea977568b2b67f93d4ecaa9308761b9d3e148e0803780183	0.363556	0.520098	0.459846
30f65741053db713b3f328d31d3234b6fedbe31df65c1a8ea29be28146cab789	0.713081	0.80595	0.498561
1c681dfa5cf7e413305d2e90ee47553a46e29cce4f6ed034c8297e511714f867	0.591243	0.417455	0.164778
44ab6a09eedee848b072ea3acd0f4e781f9c43b8d4e3d62598e1024584bf0b01	0.609677	0.652917	0.636786
b0d6dfcc95e4d087d232378f860fc3ef9f95ea5a4c26d623a0be091f820a793f	0.956373	0.954807	0.129069
9620c33d8ef2772dbc5bd152429f507bd7fafb27e12109003292b671e556b089	0.48112	0.541421	0.660007
fdda64c47361b0d1a146e5b7b48dc6b7de615ea80b31f01227a3b16469589528	0.48262	0.512098	0.660437
a891bbc89143bca7a717386144eb061ec2d599cba24681389bcb3a2fedb8ff8c	0.607693	0.430934	0.735598
03f583ec5018739f4abb9b3b4a580ac43bd933c4337ad8877aa18b1dfb59fc9a	0.822331	0.287866	0.725894
7aa1aaa5e032a980f434c8ed63efb57ab0d338d6154c47f7bb75afdc89f43c04	0.501722	0.750085	0.0276339
483b89aa683542f1c63e62f5f71ae8ae1f959caf1c379cd61230a71cd1036732	1	0.979088	0.155583
4829177d0b36abdd92c4ef0c7834cbc49f95232076bdd7e828f1f7cbb5ed80ec	0.986272	1	0
a7a581e6760df4701941670e73d72533e3b0fbd7563488ad92772b41f7709710	0.632202	0.474322	0.777895
4d09672bcf5a2661eea00891bbb8191225a06619a849aece37ad10d9dedbde3e	0.819141	0.54751	0.581675
cc88627344305b9a9b07f8bd042cb074c7a834c13de67ff4b24914ac68f07f6e	0.667879	0.455996	0.798708
53ad09e4348767bece0165884bf40c10b72ae18444e3f414a850442f02385efc	0.742421	0.510536	0.807831
12f89395ad5d21491ab9cec137e247652451d283064773507d7dc362243c5b8e	0.511397	0.44044	0
4ee5850b63549794eb3ecd3d5f5673164ac16936e36ecc3700da886e3b616149	0.657686	0.479326	0.603941
3a22fe593d9606d4f137461dd6802fd3918f9fbf36f4a65292be69670365e2ca	0.796737	0.375007	0.711025
98a463483fe3a56deacc8bc00ab8aa62668bd40ad0c70bbe7deb10d3e4aeb0c0	0.584488	0.473649	0.730292
f9ea1a1159c33f39bbe5f18bb278d961188b40508277eab7c0b4b91219b37b5d	0.683453	0.335329	0.633916
19f0653c33982a416feed56e5d1ce6849fd83314fd19dfa1c5b23c6b66e9868a	0.570991	0.402738	0.474502
10ba6cbee4873b32d5626a118a339832ba2b15d8643f66dddcd7cb2ec80fbc28	0.781364	0.65511	0.784037
a6593632dcbbe4c9e9429a9cec573d26fd8c91a47d554d315f25e7c2e0280ee3	1	0.991793	0.15404
b6c9b58de0388891221b8f7a83cbf0b8f8379b51b5c9a127bf43a4fc49f1cc48	0.887329	0.459476	0.732357
1f6b7cead15344593b32d5f2345fc26713dc74d9b31306c824209d67da401fd8	0.662457	0.488508	0.755236
ee927e8255096971ddae1bd975cf80c4ad7c847c82d0b5f5dd2ddfe5407007ee	0.473252	0.579584	0
5b2ccfb94dedf2ec8797c0404fc324888e35ab903c41bb26f070552033ca8e6c	0.247918	0.542517	0.460991
3594684b9ea0e16196f498815508f8d364d55fea2933a2e782122b6f00375d04	0	0.00598158	0.00447109
76a372bfd3fad3ea30cb163b560e52607a8281f5b042484c3a0fc6d0aa5a7450	0	0.00953812	0.0227247
193ffaa5272d5c421ae02130a64d98ad120ec70e4ed97a72cdcd4801ce93b066	0.388778	0.448808	0.59209
1f0008060150b5b93084ae2e4dabd160ab80a95ce8071a321b80ec4e33b58aca	0.743736	0.338402	0.638598
1609b1b8480ee52652a644403b3f7d5511410a016750aa3b9a4c8ddb3e893e8e	0.823307	0.443668	0.664999
3b3f516ebc9a16cff287a5ffd3a1861a345a6d38bedbba74f1c0b0e0eac62afd	0.459292	0.597249	0.542764
3a3fee427e6ef7dfd0d82681e2bcee2d054f80287aea7dfa3fa4447666f929b9	0.381904	0.552581	0.447538
10328b822b836e67b547b4144e0b7eb43747c114ce4cacd8b540648892945b00	0.91115	0.750216	0.311513
88d5a03f8ecd459f076a06e0d5035149193bfdd727c30905de19054dcb9018ae	0.485792	0.525421	0.26256
ff3407842ada5bc18be79ae453e5bdaa1b68afc842fc22fa618ac6e6599d0bb3	0.943248	0.652592	0.764279
2349e95ece2857c89db7e4a8be8c88af0b45f3c4262608120cb3bd6ef51fd241	0.980272	0.556919	0.223312
9bf9f3dcadeb152a9a26b23e2fb199dcf9b2b17660b1646326f5b10cbf51eaee	0.522471	0.569803	0.0653744
ec031f176dafe0b36547068ce42eab39428ec7995dac1b3ea52d1db79b61fdeb	1	1	0
fc9269fb2e651cd4a32b65ae164f79b0a2ea823e0a83508c85d7985a6bed43cf	1	0.910486	0
d6a880b1f6056f3086679de5c810e7af87cdf3bbbd0533a83e3681817fce40fc	0.505676	0.534541	0.46381
f487cc82271cf84b4414552aa8b0a9d82d902451ebe8e8bc639d4121c1672ff7	0.542194	0.50542	0.528804
58cc121d37fb7f1b4a5252024d88415936781e540252b8f734faeedd29b682d5	0.509021	0.570476	0.45003
05040e2e959c3f5632558fc9683fec88f0010026c555b499066346f67fdd0e13	0.906385	0.732251	0.232475
1b518cd2ea84a389c267662840f3d902d0129fab27696215db2488de6d4316c5	0.820745	0.591085	0.733258
d32ea6d318626ca14a967d0c1ad3218aebfe636624a8d1173f5150dde8ff38cf	1	0.717207	0
ac782d2cad7f515ce7276926209820e386248e3d619b2df81e22d5e3c160b7cb	0.84738	0.394478	0.686113
3d0ca3498d97edebd28dbc7035eced40baa4af199af09cbb7251792accaa69fe	0.921182	0.921182	0
14cc1424c59808274e123db51292e9dbb5b037ef3e7c767a8c45c9ac733b91bf	0.753639	0.277243	0.824456
c169a7782a69ea2f38f64d2739de189e88adbcfd4a829721def8c89ecabe8b71	0.682121	0.235771	0.790344
92e7e86e765e05ce331c07a6d14f0a696eac7ee40058699243900f40b696d7aa	0.852981	0.850362	0.219711
2cfa61bef6542dd359717e9131ce6f076c415a3bd7f48cb093b0d7f3b2ca785d	0.815367	0.538072	0.731575
0b2e702f90aee4fff2bc6e4326308d50cf04701082e718d4f831c8959fbcda93	1	1	0.431746
358e47eaa1e9222252793fe0fb8c77028d4e0d4360b95a07c9fe6df6a2066556	0.287774	0.43694	0.455358
602f267432e7a573e1092f1cf48135c82d0fbc8722bc028b9330ec801a40bb18	0.939202	0.914244	0.861921
2d53d7ec0c579fffd6710c956288537d46c719a93c6a04ac0d6550f75a6a6493	0.884828	0.680925	0.703545
9d429167633b4d9d7f41544a461975cf8e688a3affa6a8916799202874809f2a	1	1	0.141503
6bd18a218d25247dc456aed124c066a6397fb93086e860e4d04014bfa9c9555d	0.666899	0.729455	0.0607871
ff599c7301daa1f783924ac8cbe3ce7b42878f15a39c2d19659189951f540f48	0.693992	0.352228	0.729645
a815a986800a95de0957116c6585deea8ffb6ee09ad00ccc687306937ac698d0	0.607948	0.451262	0
8bef203fce625e4d8c89dca728158be4662dfdfdcd4dc73a6aa39a908c1631bc	0.843949	0.794435	0
6eefe1f0d9c2d2c2380db3ecd2113a566ace7dfc917687bb5033b4af5b8293aa	0.895066	0.671133	0.0788612
e23e11414ee645b51081fb202d38b793f0c8ef2940f8228ded384899d21b02c2	0.420151	0.423857	0.593392
ea00f5a91ca75e745d675201cc62d7db266f8e2787033e15a7dd5f1cc5c0ad72	0.743579	0.782058	0.0286491
76c44d1addac92a65f1331f2d93f4e3b130bd4e538a6e5239c3ac1f4c403608a	0.747573	0.744909	0
f01a9742c43a69f087700a43893f713878e537bae8e44f76b957f09519601ad6	0.827507	0.564754	0.710496
6aa7dd0c88bec4f96cdd497f9c37779733033d9ec6513307461302d36bd32ac7	0.743271	0.616869	0.240862
00071198d059ba7f5914a526d124d28e6d010c92466da21d4a04cd5413362552	0.296459	0.537075	0.47003
58406ed8ef944831c413c3424dc2b07e59aef13eb1ff16acbb3402b38b5de0bd	0.866877	0.333333	0.674913
06c779330d6d3447be21df2b9f05d1088f5b3b50dc48724fc130b1fd2896a68c	0.734703	0.315584	0.656086
a6001531274f9ad16e0ced40380f9667b9149558dea7053f7a7db18f5cd028c0	0.867979	0.867979	0.243355
9cdac2870cfe65b6cb61bd151020068a3b427118a27343767b07ea39483fee32	0.556867	0.537656	0.414603
03398329ced0c23b9ac3fac84dd53a87d9ffe4d9d10f1b5fe8df8fac12380776	0.58	0.636141	0
5d2c98fd6fda3c7d739461c3b3d4a0c7f8456121a14519dc5955a1775227b053	0.700683	0.641458	0
79dfcbc9361edd3a1ffe81a5bdaa22a197ad1341f3fa64b86a646c2607d6b324	1	0.501169	0.601067
edd36ed822e7ed760ff73e0524df22aa5bf5c565efcdc6c39603239c0896e7a8	0.286484	0.574299	0.490009
e5384c905e9879cb6e8ff5250fb03155bc1db035d8dde458eece9078b7de8ff1	0.610476	0.353049	0.709655
c8ca945abc29d262a5525e4c2585541bba33fa77c86a47c94575d8e5b54c83fb	0.81664	0.393894	0.729722
813f41ef376c3cbcc9d6e2ce6a51c2ee068226d1c1b13404eb238dcfdd447c97	0.983776	0.846445	0
57d88f45e479ce3821839b2706d667758c63ac769d76800d815c73d2507c1e42	0.535772	0.59998	0.443123
07fb37aafa6626608af90c1e18f6a743f29b6b233d2e427dcd1102df6a916cf5	0.19317	0.262353	0.407724
e4fc936ba57a936aaa5941ccc70946ab18fcebcb6e8d85a097c584aff9ca4d88	0.966958	0.530232	0.259497
0532c64c2fd0c4d3188cc751cdfd566b1cfba3d269358717295bab1504c7c275	0.666841	0.384183	0.754126
2e172afb1f43b359f1f0208da9386aefe97c0c1afe202abfe6ec09cdca820990	0.775204	0.648084	0
7978812d0e2e034ee1f9c141f019705582fcaa290e4a01c6c75a62753285cb23	0.716164	0.320697	0.768099
0acd2c223d300ea55d0546797713851e818e5c697d073b7f4091b96ce0f3d2fe	0.853838	0.621914	0.662461
7ba20aa731cc21af74a8d940254176cbad1bdc44f240b550341c6d9c27509daa	0.901443	0.962887	0
9a71a416f98971aa14f63ef91242654cc9191a1414ce8bbd38066fe94559aa4f	0.934585	0.934585	0.169041
75120baa6abcbfe750a4eb223b8c10ae6bc3bebdda7b00d9a78bc2472fa28625	0.772029	0.477461	0.103198
c620631271a56407d6d69fa1a69451ca99c50dcc30e29db04cf6fb7cacbde8cb	0.888474	0.779608	0.0760073
5f9d29d6388c700f35a3c29fa1b1ce0c1cba6667d05fdb70bd1e89004dcf71ed	0.657931	0.474256	0.763624
d751ccb64fa767a65a966061218438bd1860695d96bbef11fdb2f0d3b8dedba8	0.665463	0.419332	0.723002
3ab9cab6212fabd723a2c5a1949c2ded19980398b56e6080978e796f45cbbc90	0.456796	0.674157	0.0415268
77ceeb87f560775ac150b8b9b09684ed3e806d0af6f26cce8f10c5fc280f5df2	0.532815	0.632222	0.540353
20c37b1ad2f510ed7396969e855fe93d0d05611738f6e706e8ca1d1aed3ded45	0.559155	0.642838	0.400833
8a26b134fe9343c0c794513dae7787b7ac1debec3bb2a7096ab0b874a31d8175	0.63394	0.523032	0.590672
c00ae67f72816daee468474026e30705003b2d3501f123579a4f0a6366b66aa1	0.387818	0.727834	0.544546
3bf7873f11823f4b64422f49c8248dd95c0d01f9ae9075ae3d233bbb21a3d875	0.356584	0.59933	0
7b5987a24dd57325e82812371b3f4df7edc528e0526754ba94cf3a1ea4df25d2	0.389547	0.602925	0.519028
072ff14c1d3245bf49ad6f1d4c71cdb18f1cb78a8e06fd2f53767e28f727cb81	1	1	0
623cf6987b3fac8f384c09f40d98c5e739c097aa9a9627054542aa27f7d38db1	0.500751	0.719843	0.595972
62570c4ff1c5ab6d9d383aba9f25e604768520b4266afd40fdf4734a694c8bc3	0.89297	1	0
dd54adb80393de7769b9853c0aa2ee9b240905d0e99c59d4ccd99401f327aa05	0.663978	0.494891	0.700657
f728de04267283f0b4daab9a840e7433b2c6034baf195fd526850439c9297687	0.482675	0.455767	0.708698
d0f2a00d3155c243048bc48944aef93fb08e2258d1fa5f9ccadd9140082bc22f	0.818948	0.32851	0.726826
351771edfc5db5665ded8aa4940257276b6526663c76e3b60b92a52584d8943c	0.654363	0.666895	0.786691
e7a3a7c99483c243742b6cfa74e81cd48f126dcef004016ad0151df6c16a6243	0.642795	0.490252	0.752158
5cc036b65f7f2d5480e2be111a561f3713ac021683a9a9138dc49492a29ce856	0.323428	0.745828	0.543221
2abc40c118bc7303592c8bb95a80361e27560854b8971ab34dcf91966575b1f2	0.824549	0.789947	0.789116
35ca5f142a7d7a3e4b59f1a767a31f87cb00d66348226bc64094ee3d1e46531c	0.600931	0.667846	0.384953
8b77284d6f37ab3fc826139ebadaec3b9d81c552fe525c3547bbbd6c65ac0d83	1	1	0.571591
f43169e3d8b4f71e687945b9e72cbfdfe2e40e68842568e6a30c60d64c1378b6	1	0.957407	0.138334
d7db360fabfce9828559a21f6bffff589ae868e0dc6101d7c1212de34a25e3cb	0.749507	0.25116	0.732101
a1f50f101bc471e2d6967ebdb8ba81150588609e769f3b960f0801e4da5fdc6f	1	1	0
c3bec1066aae20f48b82975e7e8b684cd67635a8baf211e4d9e3e13bc54c5d06	0.389368	0.539194	0.421712
aa4d989d262c618ac2793579e200cc71b3767f84698ae5f669867f23cdfe2568	0.983974	1	0
a0de55384fada5cbc46bd7a41f6feeef93b67d088497c7316079ccec39c2a834	0.563706	0.618423	0.0613915
bbce7ebc40323a0eff6574d0c3842f50f907f55fbfb46c777f0ed9a49e98ff9b	0.569926	0.400361	0.72941
4dbbb275960ab9e4ec2c66c8d3000f7c70c8dce5112df591b95db84e25efa6e9	0.369927	0.431253	0.577417
f20eb4592e7d3cf58d421a9c34832d33adcdcbd0e17b7bf009a013847608da27	0.873197	0.778891	0.197658
b76ff33ae9da28f9cd8bdce465d45f1eca399db3ffa83847535708e0d511fe38	0.837702	0.543424	0.739129
be26966900aa0e5b41d5a8ecafe04281b37deb05c5cd027968d7b74143398174	0.507991	0.408332	0
9520aff4efe87bd8f3901652fa2dde9b4bc9c679325966145ce00c1ca33f35de	0.529445	0.411248	0.666648
34c9f4eb2af8b8f46b1d88b74bde16f4614cd08948c2f1d817eb629afc512e7a	1	0.967712	0
66612c188d73e931e1863af2c99d2af782c32f65fd97d224abb40bbadb87263f	0.842468	0.712154	0.720803
8fdc34509a0c3721f7b5e235c8a93e1f553343aa17ad103a1e89e3509a3e1570	0.540843	0.625871	0.498874
0c6507d493bf79b2ba248c5cca3d14df8b67328b89efa5f4a32f97a06a88c92c	0.944313	0.591529	0.160672
2dd9d8c797fc695665326fc8fd0eb5cd292139fa478ccb5acb7fb352f7030063	0.658236	0.432343	0
d8607b21411c9c8ab532faaeba15f8818a92025897950f94ee4da4f74f53660a	0.826931	0.34403	0.744737
da5f98f2b8a64eee735a398de48ed42cd31bf17a6063db46a9e0783ac13cd844	0.556578	0.586786	0.718805
308084bdd358e0bd3dc7f2b409d6f34cc119bce30216f44667fc2be43ff31722	0.382134	0.286771	0.0258888
98c5ead89cd066637efd5c93a6edc55c85908eb66807471f0d246d5457341f9c	0.632457	0.565982	0.409717
f6cb37ebf29c225284c8415962f7287abe7007fae8fe3d8a3899b608b832d7d5	0.683815	0.242525	0.765128
6b61ab2e3ff0e2c7a55fd71e290b51e142555cf82bc7574fc27326735e8acbd1	0.579735	0.550816	0.674495
da31f2aa8601afec5c45180a2c448cb9c4a8ec7b35e75190d6ba3588f69058c8	0.655418	0.437987	0.583411
7f38885521586fc6011bef1314a9fb2aa1e4935bd581b2991e1d963395eab770	0	0.00281461	0.00534315
317832f90f02c5e916b2ac0f3bcb8da9928d8e400b747b2c68e544e56adacf6b	0.74697	0.787043	0.0446768
a9d884ba0929dac87c2052ce5b15034163685317d7cff45c40b0f7bd9bd4d9e7	0.590031	0.52723	0.566286
c6216cdc42f61bc345434986db42e2ef9b9741aee3210b7a808e952e319d2305	0.518655	0.480368	0
2c840a94d216f5ef4e499b53ae885e9b022cbf639e004ec788436093837823b2	0.837509	0.224945	0.757112
1740b0a67ca337ea31648b57c81bcfbb841c7bb5cad185199a9f4da596d531b9	0.894768	1	0
c9f305be17312bdb9530fb4f1adc6d29730ddbe0e74730cbf031de174bf437b7	0.640181	0.301911	0.760506
f73e37957c74f554be132986f38b6f1d75339f636dfe2b681a0cf3f88d2733af	0.468003	0.54888	0.606551
dae976f161fe42dc58dee87d4bf2eb9f65736597cab0114138641b2a39a5c42b	0.4258	0.641599	0.344966
d827a7d80fc67487a3237135e0d43ae01b7bbcb135e1a167601fc974a8348c51	0.562955	0.923202	0.515305
175dbb364bfefc9537931144861c9b6e08934df3992782c669c6fe4234319dfc	0.553215	0.396755	0.722863
ed8c31b001a0c23c33402f94a5ee6b0209e0c6419eb52d5d02255513e3a672fc	0.56323	0.473189	0
8175a55b711c948fe383bd3b91b6ca1b9e048a5241e0be13aff31ce2674fbe6d	0.920238	1	0
97126a9791f0c1176e4563ad679a301dac27c59011f579e808bbd6e9f4cd1034	0.872588	0.318402	0.824458
6b72b61b80060a9e79a4747f9c5d5af135af9db466681c2d1086f784c7130699	0.537905	0.378518	0.717773
66236902b874b7e4b3891db63a69f6d56f6edcec6aca7ba3c6871d73e7b4c34f	0.736238	0.265492	0.68937
4217e25defac94ff465157d53f5a24b8a14045b763d8606ec4a97d71d99ee381	0	0	0.00562638
d52958107d0b1f0288f50f346a833df3df485b92d5516cfcb536e73ab7adafd0	0.789416	0.515643	0.783457
97158b2fe38783d88d4e44ba1b7bc6c84f225f8b35fcccc2f9265c65f14e7c8b	0.70419	0.776091	0.0804598
a246bcaa64af48ee5ca181cd594c0fc43466e7614406eb8bc01199a16ebc95d0	0.583392	0.624918	0.387246
c901794d1a421d52e5734500c0a2a8ca84651fb93b19cec2f411855e70cae339	1	0.48886	0.177847
2ad489c11ed8b77a9d8a2339ac64ffc38e79281c03a2507db4688fd3186c0fe5	0.716067	1	0.207154
f6863b83d75e5927b30e2e326405b588293283c25aaef2251b30c343296b9cb1	0.405489	0.490479	0.42528
58c593bcb98386e7fd42a1d34e291db93477624b164e83ab2afa3caa90d1d921	1	1	0.518706
8d05fb18ee0cda107d56735cafa6197a31884e0a5092dc6d41760fb92ae23ab4	0	0	0.00635054
d256b32adda37f2301c9e46f34b7f9a36cce273256369ceb5dc2c73c3007e3c4	0.143113	0.409884	0.588707
094afe36759e7daffe12188ab5987581d405b06720f1d5acf3f2614f404df380	0.508011	0.669195	0
b0defa611b75645c0283464ee4163917bad382d335b61e8509f065bf371fa15f	0.862382	0.491762	0.73371
40b00d701695d8ea5d59f95ac39e18004040c96d17fbc1a539317c674eca084b	0.690603	0.533574	0.560794
9cbc0700317361236a9fca2eb1f8f79e3a7da17b1970c179cf453921a6136001	0.671674	0.671674	0
785555c0cbb49dad835635217085287a8cc61c27d26f0e106b70c1dfd05784dc	0.535979	0.489219	0
91cc2e0d4d6e2c1ad59a8d63bcbe3e2ea8bc7f8e642e942a0113450181e73379	0.123718	0.487287	0.283387
abbfff07379bceb69dba41dad8b0db5eb80cc8baf3d4af87b7ee20b0dac32215	0.527399	0.550606	0.552902
07761fa39f60dc37022dbbe8d8694595fd5b77ceb2af2a2724768c8e524d6770	0.709402	0.265718	0
ae9f76b5360df3f60f3cdd389652b96e823080bb830dd8c79e7f1e597d51bc1c	0.69057	0.653016	0
aa47f0b303b1d525b52452ae3a8553b2d61d719a28aee547e2ef1fc6730a078f	0.349599	0.623431	0.529106
8d29c5a03e0560c8f9338e8eb7bccf47930149c8173f9ba4b9279fb87d86cf6d	0.741824	0.47777	0.58797
077f026f4ab0f0bcc0856644d99cbf639e443ec4f067d7b708bc6cecac609424	1	1	0
84e642d75ae6ece8147272418b6fe13d04db8d076fe306c4acedc329fceab564	0.782503	0.827497	0.0906105
1bd0f2b3000b7c7723f25335fabfcdddcdf4595dd7de1b142d52bb7a186885f0	0.823536	0.26721	0.737688
c96109cbebcf206f20035cbde414e43872074eee8d839ba214feed9cd36277a1	0.676549	0.286446	0.67205
20b20ab049372d184c705acebe7af026d3580f5fd5a72ed796e3622e1685af2f	0.11666	0.485914	0.0482429
b6d50fa22380ae3a7e8c52c5bc44a254e7b2596fd8927980dbe2c160cb5689b5	0.943624	0.582899	0
a3a65623e079af7988b0c1cf1e54041003c6d730c91ecf200b71c47b93a67ed6	0.472484	0.662736	0
e50ac10d1dce6496d092d966784ed3795969128ca0bc58199a36d558ed529203	0.373134	0.536013	0.456311
dec1764c00e8b3c4bf1fc7a2fda341279218ff894186b0c2664128348683c757	0.886834	0.319154	0.731375
0280fa8f60f6bcae0f97d93c28f60be194f9309ff610dc5845e60455b0f87c21	0.660246	0.894983	0.427648
ce37f6dd0615d45e66e41a8f2ed6fbc0bbe3103a290394ad474207507710eacc	1	1	0
9facc652efe19f634639585d692a53dd6c2a8e2f0c9baebdfd85b9b41ec58851	0.686812	0.335498	0.685827
fa73f24532b3667718ede7ac5c2e24ad7d3cae17b0a42ed17bbb81b15c28f4ae	0.492593	0.260563	0
b1f23c4d27afed8af7b6b64793a3760bfea31b65f582d48aaa62d2b988ef2eac	0.736804	0.496888	0.79269
a65bbfc5673e8053b6ce49f39c79cf3a846fe5cc46dd93105f74fb07cf44606d	0.690682	0.492794	0.794898
21408476af0506331e8b5d49b385833e5ef1fbb90815fbf9af9d19b4bb145f76	1	1	0.273723
4d2cff9a0c8df3a7ef6100fda6f66e865a7670af6a18564767d8019b9ed2fd7b	0.760888	0.534441	0.750281
54cb3328e778d87f76062b0550e3bc190f46384acd8efbe58c297265d1906e84	0.745361	0.49525	0.0580221
648636ee314d7bdba3ab2fc0fe49a863de35c3e2caf619039f678df67b526868	0.146857	0.477711	0.0468097
cf26c41245febfe67c2a1682cc4ee8752ee40ae3e49610314f45923b8bf5b08a	0.716807	0.791847	0.0913091
c53326fe49fc26b7fe602b9d8c0c2da2cb157690b44c2b9351a93f8d9bd8043d	0.279844	0.349918	0.0233311
55ff2b0ec48b76e10c7ee18add5794005cd551697f96af865c763d50da78dd9c	0.653605	0.800811	0.575309
a6e81120d1cb9f71f8a25f90a5d56c4b714a642fc496a705e38921fd90a3f69c	0.77346	0.356173	0.709943
876423522bdec1602917b94163a21e05fc7b692045219b7bc96cdaf638c33c25	0.807137	0.558102	0.812187
c44ed955eb2e5c8d820b01477e122b32eff6dd475343e11229c33d8af3473b22	0.700094	0.515818	0.761102
d4d6c683f249d82518431603bf0206d05f2114ac871a99ffade0f5f61cf167e1	1	1	0.174703
751f421d322940d6efe3bd570a66ecda16d08a1b90bc32a6d7ae1af89856fd49	0.830389	0.455574	0.367923
04acab7636c4cf61d288a5962f15fa456b7bde31a021e5deedfbf51288e4001e	0.52779	0.692531	0.0183741
94a5a37c3b1153d5c5aef2eca53c960b9f21f2ef1758209d7ec502ec324b03a3	1	1	0
b1e3aeb0c56261c17eb71c747d116057b8da7e8c8a6845bdc01b2b3ee2299229	0.859785	0.633862	0
9e4f8ec60a0d622a02c0e16eedcc0101f88ddefbcec2383946c4572b57a1e43a	0.659902	0.628509	0
4bf6a5ec42032bb8dbbb10d25fdc5211b2fe1ce44b6e577ef89dbda17697d819	0.472588	0.573651	0.0542406
b7a86f4968071e0f963fa87ef314fdd1b6c73a66355431cc53a37e193ba6be9b	1	1	0
f7eaaf420b5204c4a42577428b7cd897a53ef07b759ccbba3ed30a3548ca5605	0.887519	1	0
8de0b1a2e8f614af29fe5fafeaa5bdf55e6b3e65edf36355f19b707f7649ce2b	0.773468	0.668056	0.478261
af8621ef0db8c26b0bce6385bd5609b584bfd678fcf7a234b8a15e6bb05c15ac	0.932033	0.69141	0.288876
b98681c74842c4058bd2f88b06063731c26a90da083b1ef348e0ec734c58752b	1	0.696888	0
bf7691b0a79811fa068b7408cbce636a73f01ef9e971a95da1a2d96df73782b6	0.596025	0.770461	0
a102535b0e88374bea4a1cfd9ee7cb3822ff54f4ab2a9845d428ec22f9ee2288	0.0539574	0.170114	0.0533434
c75139ef0546d2240b37afb3219eb74a06b7977818697d5c3138796472483af3	0.465951	0.614802	0
2a1a294e21d76efd0399e4eb321b45f44f7510911acd92c988480195c5b4c812	0	0	0.00189097
29dd28df98ee51b4ab1a87f5509538ecc3e4697fc57c40c6165658f61b0d8e3a	0.554118	0.606293	0.421502
f26f4c2c70c38fe12e00d5a814d5116691f2ca548908126923fd76ddd665ed24	0.642255	0.621733	0.553984
be1916d0e5592c17f971315b5de720ef6894173087399daed94a52ef109c1572	0.521277	0.769592	0
bde3727f3a9e8b2b58f383ebc762b2157eb50cdbff23e69b025418b43967556b	0.747749	0.526771	0.759802
b3b1626f8ad156acb2963d1faa6a368f9378a266c3b90d9321087fdc5b3032b4	0.893036	0.309037	0.82319
dad607a203483439fcbc2acecd0a39fb5e5a94a32a94348f5c802c79cfeb6e7c	0.699357	0.665888	0.0180451
295ac4ecf2ee0211c065cf5dbb93b1eb8e61347153447209cd110e9c3e355e81	0.56879	0.357917	0.776454
4c465a54e329ec7b0f4bc5f6acdfd3192707d6c0fbdf557339485581c5a6b3c1	0.584278	0.518218	0.416334
5bb8508ff8ec8683fc6a8aa6bd470f6feb3af4eccdca07f51a1ebc9dad67cfb8	0.9078	0.526449	0.583696
619429303c1af7540916509fe7900cf483eba4391b06aac87ff7f66ca1ab6483	0.429464	0.693223	0.541501
bc115ff727e997a88f7cfe4ce817745731a6c753cb9fab6a36e7e66b415a1d3d	0.703082	0.309044	0.67244
9774c82396327929fea05e40ae153cabf0107178b2ae3e40a5709b409793887e	0.611111	0.703562	0
d7d12a2acc47a94961aeb56fd56e8a0873016af75f5dd10915de9db8af8e4f5e	0.821376	0.29951	0.773144
9bb6e39d5f4415bc7554842ee5d1280403a602f2ba56122b87f453a62d37c06e	0.362772	0.36036	0.306734
0bf4b144167694b6846d584cf52c458f34f28fcae75328a2a096c8214e01c0d0	0.328171	0.563328	0.429621
54fe2d3416951cbc48f8718624c86a7ae58b6022a7fa75591b13f625cf53658b	0.775176	0.818349	0.073185
0402a81e75262469925ea893b6706183832e85324f7b1e08e634129f5d522cdd	0.275033	0.351451	0.199798
7d40ea6ead1bec903f26d9046d291aedcb12a584b4d3b337ea252b34c7d86072	0.780657	0.283703	0.586462
573a657d5e5fcb9574a758b0ab34b09c79d7ba374ceb71227c3dc88f009a3f6b	0.617656	0.779729	0.668775
3852c7e45bd885b9537e276861ab50b99bb42f0f8e717d2f88174c62862ca3ff	0.548179	0.535179	0
ad9d305cbf193d4250743ead466bdaefe910835d7e352c544e22320e8336f5c1	0.651903	0.527482	0.619849
81e2dd950e6df28a4fe202a40afa98b202981f65a5ca05b389749290eb87c883	0.841735	1	0
1d5f4717e179a03675a5aac3fc1c862fb442ddc3e373923016fd6b1430da889b	1	1	0.325655
150b0ffa318c87b31d78af0e87d60390dbcd84b5f228a8c1fb3225cbe5df3e3f	0.360235	0.427918	0.575517
3bfd6bb152310f93daa6f4e1867c10572946e874b3a30c9ba8e0fcdeb590300b	0.482429	0.663058	0.529282
3441821ebea04face181c9e2f4d0d09727c764827ac51b9e7fbadbebabeab225	0.659845	0.387607	0.718623
08ae2741df2f5ac815c0f272a8c532b5167ee853be9b939b9b8b7fa93560868a	0.929445	1	0.165863
831218e6a1a54b23d4be56c5799854e7eb978811b89215319dc138900bd563e6	0.761554	0.396202	0.710484
8f6597cd978c060378177df76e554d0578b97eab471e237dbe0adc0dd0d93d63	0.266022	0.709794	0
2f929b067a59f88530b6bfa6f6889bc3a38adf88d594895973d1c8b2549fd93d	0.354188	0.571438	0.566382
a90cad45551d62c5cfa89517df8eb5e8f2f87f1a6e6678e606907afcbad91731	0.564052	0.586291	0.632473
777f7c4269279951ae05b56e806745e613297d411d048c0bce8964afd7d71a4b	0.500593	0.270616	0.67661
431b9b0c520a28375b5a0c18d0a5039dd62cbca7c4a0bcc25af3b763d4a81bec	0.958852	1	0
ef6634efb46567d87b811be786b18c4cd0e2cda23d79b65d6afe0d259ef3ade6	0.520492	0.601652	0.609343
fc5452f612a0f972fe55cc677055ede662af6723b5c1615ad539b8a4bd279bdb	0.385627	0.769836	0.42102
e66a97b2c77f3d66a7d3cebbc6a36c8c6259368a397f7b67647ed80ad53aa776	0.957889	0.967022	0.648909
0ddd8deaf1696db68b00c600601c6a74a0502caaf274222c8367bdc31458ae7e	0.577694	0.598835	0.517487
1f9e429c12f4477221b5b855a5f494fda2ef6d064ff75b061ffaf093e91758c5	0.622577	0.629507	0
ba3997edd3fcb2f823ecdf870d2b607f08bff848f72a5cf72340bae5aca7c5ce	0.840315	0.610407	0.104645
d2815f2f616d92be35c7e8dcfe592deec88516aef9ffc9b21257f52b7d6d0354	0.930425	0.867325	0.352852
d1ba6089cae2f90cb7275ece10ca393c25f60ea17e5c9c3cea2399d31fd41869	0.427335	0.633796	0
bf566e75d5cb0196de4139573f8bbbda0fa38d5048edf7267fe8793dcc094a66	0.541912	0.444401	0.163881
72e8c49dea44787114fd191f9e97e260f961c6e7ae4715bc95cc91db8d91a4e3	0.569823	0.445238	0.394177
08151b19806eebd58e5acec7e138dbfbb1761f41a1ab9620466584ecc7d5fada	0.886528	0.40071	0.672544
c304a1fdf3bca2f4b4580d2cac59942e2224a7678001bf5ed9d9852f57708932	0.315281	0.378179	0.529491
c2a646a819f59a4e816e0ee8ea00ba10d5de9ac20b5a435c41192637790dabee	0.518698	0.810879	0
930f246a8e4ff273a72a6e4b3cf8e8caff94fca4eaf1dbe6f93ba37b8195c0a0	0.66126	0.964533	0
72b18a405555ad491721e29454e5cd325055ce81a9e78524b56f2c058a4d2327	1	1	0.208907
d35f25c8e3f7fca5232fc4d5e3faf14b025b20b3731af77fe971a5e2e9d69d28	0.733106	0.664328	0
1d4a5e729bb96b08370789cad0791f6e52ce0ffe1fcc97a04046420b43c851dd	0.830094	0.801256	0
03b9306f44e9b8951461623dcbd615550cdcf36ea93b203f2c8fa58ed1dffcbe	0.629674	0.434278	0.740635
fadeb0ab092833f27daaeb3e24223eb090f9536b83f68cde8f49df7c544f711b	0.593843	0.519165	0.0727981
866a8cba7bfe1ea73e383d6cf492e53752579140c8b833bb56839a55bf79d855	1	0.910593	1
ce9e1a58b58940039ae841466198b72ea21cc90584039a9294b47f5aef17ddfa	0.674743	0.681416	0.25527
4596961c789d3b41916492918797724fe75128239fefc516c3ee75322b7926f0	0.619672	0.448255	0.744356
e5aeb5b3577abbebe8982b5dd7d22c4257250ad3000661a42f38bf9248d291fd	0.518325	0	0
ed4b8e0d756836be7acb2e2b7799c473b52424e3092a71d3c6d23558e500dc4c	0.714267	0.634572	0
4d4ebfcae4374165ea6ae7c7e18fd0ba5014c3c860ee2489c59e25ddd45e7a32	0.18746	0.467353	0.454215
0287e7ee5b007c91ae2bd7628d09735e70496bc6127ecb7f3dd043e04ce37426	0.2424	0.431747	0.489212
56d0da5b663ddd49955478c00ca03118c367ff7dd6a646b8c875b0acb207d1c5	0.76204	0.340335	0.680221
28d33efef218392e79e385906deb88055d94b65ad217de78c07e85476f80f45a	0.656866	0.316984	0.786723
309ba76b12ecb5ce28b99f3445b2b5dc54c0564c3c0e24c17e4c89a94a5d0535	0.953646	1	0.0620023
84eeec681987753029eb83ea5f3ff7e8b5697783cdb2035f2882d40c9a3f1029	1	0.189516	0
e1bcb583985325d0ef5f3ef52957d0371c96d4af767b13e48102bca9d5351a9b	0.512953	0.650089	0
1b2bf5933b0fb82918d278983bee66e9532b53807c3638efd9af66d20a2bae88	0.873348	0.835643	0.165198
d1b173875e2261f55014bd27bd7174b9ae1c769338c1b31b5d737e9e60175993	1	1	0.33454
64eeef16fdc4e26523d27bfa71a1d38d2cb2e4fa116c0d0ea56b1322f806f0b9	0.490722	0.444708	0.0124263
2b50b1e3fa5c5aa39bc84ebfaea9961b7199c4d2488ae0b48d0b3459807d59d2	0.9308	0.915051	0
20468e8779c43e089dc0ff30f25e6cf3872d5aa6a0fdad6f8aca382da43e8582	0.676575	0.738854	0
cab4875269f44a701c5e58190a1d2f6fcb577ea79d842522dcab20ccb39b7ad2	0.59939	0.901659	0
da79a2b105f055ce75404a04bf53bbb51d518d9381af7b4ac714c137f101d920	0.414639	0.451624	0
33d0a9b24c25852ce35274b4b1777484ccd21f44dbe35491cc926e5948c1ce3e	0.921318	0.581065	0.371624
e856511ac1c34d24320eb7c56c05a4a3340d06667b4f5b8e8df615d415c7f650	0.551069	0.623973	0.105837
dbe5ad05b6f87018159a3228c1d1725892a1bfb9fa9f8fcc2e8bfe70d69d0355	0.924938	0.334599	0.6534
db45946a4412a2137674ec075b6892ccd682b77826aba618210569bbc65cf2b0	0.963592	0.767912	0
adc315bd40d699fd4e4effbcce81cd7162851007f485d754ad3b0472f73a86df	0.914096	0.331728	0.851125
08275a5b1c2dfcd739e8c4888a5ee2d29f83eccfa75185404ced1dc0866ea992	0	0	0.00908837
5c235b945b25b9905b9b0429ce59f1db51d0d0c7d48c2c21ab9f3ca54b0715e6	0.573779	0.348747	0.713117
57b49733c5a3c268b013553635a826e6a1b10e699bbd19c3b842375fe0adf344	0.745416	0.379236	0.705687
3582166ee20755856adf4882a8bfacb616fce4247911605a109c4862de421bcd	0.36001	0.51597	0.0502666
bfe8ef193a68a0a86a5e4ae1ddc27bda3f9ffe170494395be4030ba72737c565	0.562981	0.72808	0.576086
8cdbdda8b3a64c97409c0160bcfb06eb8e876cedc3691aa63ca16dbafae6f948	0.784492	0.663081	0.774349
1a75de9e11303142864efed27e69ea1960dbd82ca910de221a777ed2caf35a6b	0.934318	0.38841	0.792659
2ab91a4408860ae8339689ed9f87aa9359de1bdd4ca5c2eab7fff7724dbd6707	0.347222	0.475533	0
1ee4a111f0e0bb9b001121b94ff98ca736fad03797b25285fe33a47046b3e4b0	0.915823	0.803803	0.213675
371a67232f7c871ec11332292c83cd9bb16063b91d58e86f0b76ef8817bc9465	0.946171	0.904362	0
d3ce382f190ee24729bd2e80684c11bef72bc9c733cdbbc19a17d2c1b2e775f7	1	1	0.202632
ce88df7356d9d4a8d5944a93768f4c4b593de2d35616f7448c2b37b9fd60dd1f	0.644958	0.742936	0
ec486143ecfec847c22cd8cbc207d85312bcf38e61c9b9a805e0d12add62da8d	0.692494	0.822441	0
54793624413c7d0e048173f7aeee85de3277f7e8d47c82e0a854fe43e879cd12	0	0	0.0050661
12aeefb1b522b283819b12e4cfaf6b13c1264c0aadac3412b4edd2ace304cb40	0.666197	0.58699	0.750605
449fe932622db3b49366a260ddd20077219f96fb2dc0f912ad4f60b087876f3b	0.541097	0.567877	0.602695
c35e6e3ea39a718e1b7aff66e4cc678efd662f9b5336b74d69c1d6bca7aaf288	0.88745	0.616206	0.0753138
11a0170f44e3ab4a8d669ae8ea9546d3a32ebfe6486d9066e5648d30b4e1cb69	0.813003	0.959514	0.0913823
3a508d2dc03db46e7f97a2a30eabb62ab2886f3cedfea303de8f6a42e50d20eb	0.906662	0.60679	0.130754
b4d902d42c93dea77b541456f8d905f35eeb24fc3a5b0b15b5678d78e0aabe0c	0.803019	0.933032	0
724b6b7044522f6d5ea35b55f8fa71d0a45a28687be2b7cac3149943ab816eec	0.608879	0.447803	0.462952
547ef286ee5f4e5dce533e982e6992ada67b7d727fdd3cfa6576f24c631a7ae6	0.304373	0.391657	0.515594
f67e72b7fe0b1e3648ea745ffd395c80705c89b0c0c48227991fe6f5815b2a18	1	0.792952	0.213315
8aa1a883f61f0bb5af3d3d60acaaf33af45ef4fbffaac15ae838bc1ce37b6fbf	1	1	0.549486
243443ae303cc09cfbea85bfd22b0c4f026342f3dfc3aa1076f27867910d025b	0.387949	0.420614	0.188346
8c3ef7aa7ed29b62a65b1c394d2b4a24aa3da25aebfdf3d29dbfc8ad1b08e95a	0.7208	0.442045	0.576124
b6edad733399c83c8eb7a59c0d37b54e10cc0d59894e39ff843884d84f61dee1	0.60369	0.371179	0.726796
49edc2f7715100fb0390916e52b3fd11a921f02e59509dc987f67840a36250fc	0.888458	0.623953	0.782757
60cb718759bff13f81c4055a7679e81326f78b6a193a2d856546097c949b20ff	0.97352	0.524573	0.0607076
4d40de30a3db3bc4f241cb7f48e8497c11e8f20a99bf55788bdce17242029745	0.554395	0.634581	0
6c85029f850d392791e13f74963391054ff54e508967bbd091ee510e9e58e011	1	1	0.231395
8d9b4205ddb10fa49a2973b4f3a2dc6923407ae015081e1a52c4b4c2fe8faa53	0.864815	0.746204	0.103084
2227fd9b01d67c2bcdb407d3205214e6dfeff9fd0725828e3b3651959942ff4a	0.566427	0.570393	0.0639261
5419302571113e9aa74c7c0a9575333ca539b871a16c86ee92b35170b4ddc52e	0.967814	0.952844	0
4e1c889de3764694d0dea41e5682fedb265eaf2cdbe72ff6c1f518747d709464	0.757021	0.487019	0.627217
2c83c86dd4e5dacc024b55629375567fb8e320a82ef86f541cfe54764040fc25	0.918806	0.909414	0.993349
feffce59a1a3eb0a6a05992bb7423c39c7d52865846da36d89e2a72c379e5398	0.359555	0.458935	0
62057502c387145ed4f8f7f0d5e5bedcb72d3bcec15fa71cb0310dee32871461	0.815332	0.595331	0.780832
b1eb0123fe2d8c825694b193efb7b923d95effac9558ee4eaf3116374c2c94fe	0.744744	0.408732	0.572536
06350c7cc618be442c15706db7a68e91f313758d224de4608f9b960106d4f9ca	0.360541	0.827273	0.433435
7af09f98ec299ba0658d759eebc4c34e1c98289ea6ce37f233e9f5e4e2fc84f4	1	1	0
4ff152d76db095f75c664dd48e41e8c9953fd0e784535883916383165e28a08e	1	1	0
ac8169a0debed11560f3f0e246c05ea82d03c66346f1576cc8268554cb3f549f	0.796356	0.253566	0.721385
cdab367b30db47061df837c1ae9fa875d6057614f797332d37d3513517d6c694	0.850178	0.33352	0.718947
6fb82031f7fc5f4fa6e0bc2ef3421db19036b5c2cdd2725009ab465d66d61d72	0.95148	1	0.447368
6bc8cda54f5b66a2a27d962ac219f8075bf7cc43b87ba0c9e776404370429e80	0.835947	0.316506	0.715041
1023509cf8d4c155467800f89508690be9513431992f470594281cd37dbd020d	0.741735	0.194637	0.658554
a6515d73077866808ad4cb837ecdac33612527b8a1041e82135e40fce2bb9380	0.801176	0.473727	0.576495
1e8408fbb1619e7a0bcdd0bcd21fae57e7cb1f297d4c79787a9d0f5695d77073	0.98951	0.980253	0
61dc249314d7b965eb4561ec739eab9b0f60af55c97b25ced8cb2a42a0be128e	0.84658	0.506527	0.687406
d1dbc6ee7c44a7027e935d040e496793186b884a1028d0e26284a206c6f5aff0	0.475776	0.476838	0.484123
abc781c8721fe04b877a7e324494eb75aa5bce94950a0e4e4d7d6ffc9e74da62	0.988959	0.988877	0.166314
693bc64581275f04fc456da74f031d583733360a1f6032fa38b3fbf592ff4352	0.318705	0.572887	0.449792
bff985591dd5d6303018a6e9a3dcfb336771a414ad4605c24ce1c1155fc86a96	0.553836	0.746525	0
139946af9e2c7ef4f0298e622b831dbef5e5c0cd088eb5bc3382f8df9355443d	1	1	0
30311520606ec99b6a810ae1a9a753df991777d374212423bb075c408a98ed74	0.437798	0.372665	0
220b37f4ca7cab486d2b71cd87a46ee7411a5aa142799d96ed98015ab5ba538a	1	0.159228	0
8055957570d7b38f0acecdb56f3078a963a1a7307ca03fcca62212e0e95e5845	0.840897	0.603739	0.586989
2817299fd3b88670e86a9db5651ba24333c299d1d41e5491aabfcd95aee84174	0.808989	0.964272	0.120777
6034456567632f4b48dc3dfbb98534b5953c151990f4235df6c912c0a9c08397	0.907497	0.943028	0
df53d0b6c2c4e45d759b2c474011e2b2b32552cd100ca4b22388ab9ca1750ee2	0.472026	0.488407	0.389172
5ba4facefc949c920d7054813a3e846b000969da2ed860148bdfd18456f59bcc	0.460702	0.289552	0.720337
b4de1e3eec159d8af1bd5447696f8996c31709edaf33e26ba9613816705847db	0.701201	0.273895	0.746859
091944f1d2611c916b98c020bd066667e33f4639159b2a92407fe5a40788856d	0	0	0.0358296
86f9087eb1d0875ffb1a28cca7645b14d6c66f995c7d96aa13969d2f8115d533	0.896293	0.409014	0.81713
6fe2df6de1d962b90146c822bcefc84d0d3d6926fdfbacd3acdc9de830ee5622	0.450728	0.354513	0.685993
16c3d5935ba94b720becc24b7a05741c26149e221e3401924080f41e2f891368	0.40076	0.88049	0.290602
237802ac5005f9cf782367156c46c383efd9e05088e5768ca883cbbe24abadb1	0.884427	1	0
b2c5d8653c621207e97b699e5c4c05d13df4f02d9db3e594b1f0c22e5b746aae	0.858762	0.781346	0
2869fad54664677e81bacbf00c2256e89a7b90b69d9688c9342e2c736ff5421c	0.875492	0.301918	0.656239
e52960d31f8bddf85400259beb4521383f5ceface1080be3429f2f926cc9b5c2	0.771012	0.502806	0.756462
e9b8ad127f2163438b6236c74938f43d7b4863aaf39a16367f4af59bfd96597b	0.60541	0.660441	0
8e8a7a14749d0b2e48de3d10e2e80063f17b165ad921c8afc0623f08500f3259	0.605028	0.803182	0
356d9903d16074f152fe8f2f0ef555d9959c53264228eae7373cad5cf35d4e85	0.596384	0.695587	0.0132466
4c032609d377bd980e01f888e0b298600bf8af0e33c4271a1f3aaf76964dce06	0.789285	0.316083	0.798878
3b75fc03a1d12b29bd2870eb1f6fdb44174dbd1118dfc11c31f127bd87bd27ef	0.8511	0.946292	0
5953af5080d981b554529971903d8bee9871457a4361b51f04ba04f43793dd8f	0.357419	0.625056	0.489517
a1777737270c5f96c4523dff76e4097756f8f7d4c9d59bac079e31f9510deabd	0.697995	0.292564	0.636092
c7d546766518703580f63d5d8f11d54971044753f53c0b257d19c2f99d4bfdd0	0.404103	0.624688	0.432437
89be66f88612aae541f5843abcd9c015832b5d6c54a28103b3019f7f38df8a6d	0.721175	0.288457	0.755548
2dec81a678ddcac2b110acffe82427d857695180bd841e3f9736a554acf832af	0.967528	0.605105	0.666575
c322c72b9d411e631580fee9312885088b4bb14ed297aa4b246ec943533b3ffb	0.81203	1	0
a101a00fea63f0c43abe5323f4f890bec881eb0caa3bc8498991ff5fd207ed91	0.83858	0.865763	0
305a8baaf726d7c9e695bff31d3a6a61445999a4732f0a3e6174dc9dcbe43931	0.874768	1	0.100312
fec226e45f49ab81ab71e0eaa1248ba09b56a328338dce93a43f4044eababed5	0.963938	0.944637	0.135525
f9ac03b0344ce8c48bc058448541f9211a1e5f4c94fdaf633dd534328d8610ab	0.868065	0.900645	0.207097
538b7673d507014d83af238876e03617396b70fe27f525f8205a4a96900fbb8e	0.00168695	0.488943	0.183538
319b6cb8b0d24b38db5e3c6fbb13b062e2766d9af5ff9bccb8f439ac0d870e52	0.337824	0.563785	0
7c318172e976ae5a962c9c7a4e9fe46d7fb985765ddd3a3e2108e893a90b92b2	0.442157	0.530491	0.467151
05a8f65ebd0b30d3b210f30b4d640c847c2e710d0d135e0aeeaccbe1988e3b6e	0.557504	0.61771	0
68f833de9f8c631cedd7031b8ed9b908c42cbbc1e14254722728a8b7d596fd4c	0.30098	0.32614	0.0540993
fd8065bcb1afdbed19e028465d5d00cd2ecadc4558de05c6fa28bea3c817aa22	0.572681	0.557401	0.52052
d2ce593bddf9998ce3b76328c0151d0ba4b644c293aca7f6254e521c448b305f	0.951132	0.951132	0
da8ca06ccbb4e2a8718f7c2939ef6cc3a4088981f660842ad885a8273e740d55	0.563626	0.710104	0.0592477
e2d22d3d283915df8350d039278e314a23e6e8f2b41bdfc16df849e22dd13b36	0.76433	0.673521	0.0639339
c89ac06daef5c819309f03d6a35792d1a8a66abb8cb3414013ffe71d3dd9fe96	0.679628	0.703325	0
1c2f9e121fc207efff79d46390df1a740566b683ff56a96d8cabe830a398dd2e	0.75474	0.623193	0.220282
93cfd412c7de5210bbd262ec3a602cfea65072e9272e9fce9b5339a5b9436eb7	0.483146	0.340498	0.164045
e321cfa987e77c21373a0f8b1236c83d6636306949a82a7f5b07fc0838e7777f	0.498467	0.615366	0.142647
942d56861fc83e195e9c559a000bb86627d8682f8dcc2300818458e5b6850dd0	0.795882	0.614041	0.488378
0bda515e370294ed94efd36bd53782288acacb040c171df2ed97fd691fc9d8fe	0.382411	0.488102	0
5488e8df5440ee5161fdfae3aeccd2ee396636430065c90e3f1f73870a975991	0.442891	0.303485	0.696053
f4faa3a409014db1865074c5f66a0255f71ae3faba03265da0b3b91f68e8a8f0	0.929894	0.634966	0.649739
1a75e9f15481d11084fe66bc2a5afac6dc5bec20ed56a7351a6d65ef0fe8762b	0.631509	0.810555	0.285521
0e5edb072788c7b1da8829b02a49ba25668b09f7201cf2b70b111fc3b853d14f	0.960336	0.586649	0.305777
1815cf307859b3e13669041d181aa3b3dbbac1a95aef4c42164b223110c09168	0.977683	1	0
e5a7b8a9924b26b3abf039255a8a3bb00258f4966f68ff3349560b4350af9367	0.746907	0.39438	0.661066
eeb142344e9de3250ab748f93940bf06be70d5078337680998468a134a101698	0.371928	0.732087	0.0207079
3b957237bc1e09740b58a414282393d3a91dde996b061e7061f4198fb03dab2e	0.704293	0.675551	0.189673
797945873ca2a95f028671714b71eb3f883efe9dae7fcd3fc0ea1521efb73aaa	0.74396	0.289015	0.753844
61a15ccbfebb9d2fc54c068472a75d7babfb3f48fea008470e7db807585f9510	0.76942	0.525843	0.253266
dabfee30b46d23569c63fa7253ef10b2407fbe8023035a5030252313cb718097	0.911345	1	0
a5e695fce80dc03efb6665a9ec14500ab47f4ee9f6437531388dd3cc32c90db1	0.506454	0.465944	0.741234
7ac468eb217b7058d22c1711285d21949b4121bf3fa3217e3e51453666ebecff	1	1	0
c04fa1a74a980d790ba6f3e595fd9851f14370bb71c7cbb7846c33ca9d72687f	0.68058	0.568566	0.238069
c15c652c08153fb781a5349123ab8f80bb2a8680a41eb8e89e547ae01b7a5441	1	0.876457	0.587246
6af82abb29539000be4696884fc822d3cafcb2105906dc7582c92dccad8948c5	0.550033	0.449846	0.0513287
23830d0e51245fc0c9e410efa4c17d2a7d83a0104a3777130119ab892de47a4e	0.333962	0.511	0.546465
b61d3fb0d0ebbee018346e0adeff9e9178f33aa95262779b3c196f93b4ace895	0.480906	0.490929	0.639931
bb481eae02085bbae08742f702b9ab7d8b2ff9df2fbefeee9fac51f7c77dd01f	0.41927	0.593199	0.58358
f81ca7ee25e733ff37240c34c8e3044d9937bb0166e315952ebde3f237ecb86f	0.943879	0.655721	0.216074
9c95eae11da041189e84cda20bdfb75716a6594684de4b6ce12a9aaadbb874c9	0.513739	0.6403	0
afa272dc01825d4b929b3bfc79a10f68dd3c163c450d858b964d1ce0bc93e131	1	0.639694	0.679198
40bcdad218ac5f0885fc247d88fcad9f729f55c81c79d241a8f1559b6d8c0574	0.982264	0.982166	0
f8e74d4006dd68c1dbe68df7be905835e00d8ba4916f3b18884509a15fdc0b55	0.517358	0.522925	0.411462
c395870ad9f5a3ae651b50efab9b20c3e6b9aea15d4c731eb34c0cf9e3800a72	0	0.000832041	0.00696277
516a0e20327d6dfcedcf57e3056115e4fb29cdf4cb349003bdfc75c9b7f5c2cf	0.580988	0.275786	0.71773
f4c4db3df4ff0de90f44b027fc2e28c16bf7e5c75ea75b0a9762bbb7ac86e7a3	0.0341827	0.3697	0.152445
5bda829acd824821bc1f3f6573cf065d364653d5322f033a4af943f7a6170566	0.689113	0.306328	0.780631
212b858a66f0d23768b8e3e1357704fc2f4cf4bbe7eed8cd59b5d01031d553e6	0.790446	0.7216	0.824697
ff3e512b5fb860e5855d0c05b6cf5a6bcc7792e4be1f0bdab5a00af0e18435c0	0.946573	0.959267	0
4327d27591871e9c8d317071a390d1b3dcedad05a9746175b005c41ea0d797b2	0.84707	0.246549	0.750065
fc345dac2205deb169bd70197f07f053bada80b61ffa69fdfb490758323ead69	1	0.700117	0
b8fdc02d915206bb2564e1f7da962f2b9d9d491b11afa00a76622b7932366480	0.497576	0.79135	0.462417
4185b9369fc8bdcc7e7c68f2129b9a7442237cd0f836a4b6d13ef64bf0ef572a	0.616071	0.63321	0.140025
ddf1bf458312de2895dd9cc5ce7ec9d334ad54c35edc96ad6001d20b1d8588d8	0.256289	0.661657	0.0578717
8b12e18670e4b24d03567d1e17c0c24fadf0ea2c1e763983dd6bb4c44b7376a6	1	1	0.39859
5908488d940e846cc121c768758da9b1bd5b9922417e20c9101a4e254fa98af8	0.751849	0.702237	0
a486f6ed4b8781e7883e433d06a83dd66db3e8b36d45b9976c4214820ee22629	0.947489	0.577666	0.728635
3477024fd843e46097840360f9cdee24b76bf5c593ed27a9aee7a5728a06aa51	0.953452	0.546385	0.611287
6bd330234b763b77796d4804de8e224881c0fc8dd02650fa708b2edfd8c7461f	0.741559	0.309155	0.800165
d7fc0d0a7339211f2433829c6553b762e2b9ef82cfe218d58ecae6643fa8e9c7	0.978534	0.618854	0
a0afead3b4fe393f6a6159de040ecb2e66f8a89090abf0d0bf5b8e1d38ae667c	0.806283	0.333739	0.817221
76faaed50ed6ea6814ac36199964b86fb09ba7f41a6f213bceaa80d625adc2e1	0.860034	0.570032	0.729773
cb4df20a83b2f38b394c67f1d9d4aef29f9794d5345da3576318374ec3a11490	0.00848006	0.568567	0.0508216
02903040e19ddf92f452907644ad3822918f54af41dd85e5a3fe3e1b6d6f9339	0.720062	0.401517	0.741329
e5a6c5e01e6a4ef676a2d975374e995dd55792ea317a8e110bebc37da83a4ce8	0.8109	0.855165	0.529073
a022908f1b7880838dbc0411e50828e64b4f5e0263afdf04295e30bb2ff58005	0.724643	0.672905	0.0264445
27c30f9011492f234e4587c9a4b53c787037d486f658821196fe354240ac3c47	0.651219	0.7367	0
1c8b905c9519061d6d091e702b45274f4485c80dcf7fb1491e6b2723f5002180	0.71565	0.524019	0.804468
e4537e7893e631f3ba6ae5b1023e24b233c78249a31c2f5e561f6c4cad88fcf6	0.732759	0.568438	0.292212
cfabf7379c5591d40aa4a20c86b4197c6a25ab55887a9fca4f06c2dfc0f0e973	0.816151	0.27482	0.781047
f93ec5e683d81005ffc2a84a1c0299b2406ad14b764b824e013f7ca3a13833b5	0.867644	0.735712	0
80632d6be60c8462e50d51bcf5caf15308931603095d6b5e772a115cd0d0470c	0.347822	0.421759	0.491715
449f41710769584b5e4eca8ecb4c76d5272605f27da2949e6285de0860d2cbc0	0.719587	0.506825	0.609077
c043d5ac9dd466052e53491d0d513b0684f493d320b820f6dc2e05330ce58ec3	1	1	0
a4c729efb5059893a8b62c7abeba171cb516836f8a20468f6b176dfe2f6f84d1	0.979822	0.954962	0
0ea221716cf13710214dcd331a61cea48308c3940df1d28cfc7fd817c83714e1	0.13321	0.196085	0.297679
5e263abff938acba1c0cff698261c7c00c23d7376e3ceacc3d5d4a655216b16d	0	0.0021134	0.0114959
5afb7932e9c7328f4fb1d7a8166a3699d6cdc5192b93758a75e9956f1513c5a3	0.263778	0.351187	0.496683
29780b28e6a75fac7b96f164a1580666513199794f1b19a5df8587fe0cb59b67	0.661066	0.638384	0.188337
0d2bf916cc8de90d02f4cd4c23ea79b227dbc45d845b4124ffea380c92d34c8c	0.89066	0.20776	0.71372
e216ec5063d3562b793e434c491051bd8867f6c2e571e41137c7c560cc0e6a03	0.392	0.374409	0
615985773f1469fbc00915b3e82d1d4942051c09ddea2667e37ad361ed2e9d59	0.678715	0.688741	0.638244
a02ec007ae8feddb758078b1dfb8010c26886fd3c8babdc308ead8b4a63acbdb	0.86114	0.61043	0.602415
8efed2e62c919e6d70a2ab548b1a33014877fe8a23f177ef25a9dee25ffe8842	0.365885	0.365161	0.567281
003cee89357d9fe13516167fd67b609a164651b21934585648c740d2c3d86dc1	0.790585	0.846879	0
fc22db33a2495f58f118bc182c0087e140df14ccb8dad51373e1a54381f683de	0.736138	0.621042	0.777205
e5f8ad0f0a43af8ca57e31e16800108abdfb44a7e962a71d246f72d2dbde42bf	1	1	0.228885
b82548ab19466b461614e6055aaf49fbc24c03a2d20e65575b680c7c28268807	0.766587	0.750091	0.0821601
5d21acedb3015c1208b31778561f8b1079cca7487399300390c3947f691e3974	0.604623	0.397571	0.547193
4948e3dfe0483c2198b9616612071ead5474dffd223071cf0a567aea9aca0b9e	0.771186	0.293697	0.776785
b24ea5c268469a95ed155eeaf809e36030b78a2eb530a0cb2380cdc1ccdb7dd1	0.71561	0.45359	0.595336
33618678c167c5e07be02c49d0c43bcd90493ba5d83110a631409a4d3ccc1e51	0.813237	0.279096	0.833328
0b0d577159f0d6c266f360f7b8dfde46e16fa665138bf577ec3c6f9c70c0cd1e	0.976684	0.998375	0.947659
5ddbfba2519484316e4b7ccabfa605e6e6fd96c3d87ac8cdfd2c134571a15311	0.552524	0.672078	0.0770393
b3bfd873fca7ff9b2e90f507dfdbe165bb8c153399b6ba5829aa59bae677a91d	1	0.93741	0.194964
608ff81c8a0c8b622f6648a9c7f935d85f0c503f515ef2ac3728387be1953ee8	0.69921	0.876005	0.213124
45cc00f2ef95da6698bf590663e319d7c0ed4fb99d42dd3cf4060887da74fb81	0.886002	0.22509	0.709371
13c8ff1f49886e91c98ce795c93648ad8634c782ff57eb928ce29496b0425057	0.608255	0.622601	0.332455
df9a4212ecb67bb4e58eba62f293b91f9d6f1dde73e38fa891c75661d419fc97	0.872634	0.669858	0.421702
d4d88391bc399a3715440d4da9f8b7a973e010dc1edd9551df2e5a538685add5	0.567595	0.272305	0.776006
2cfa857e63be1b418c91ad5ea1f8d136fd1b80fc856e1d4277274c3dea28011c	0.963504	0.935556	0
70827e40a7155391984e56703c6df3392fb4a94bbd6c7008da6a6ca3244965d9	0.747798	0.393728	0.725499
eb96fc6cbf6880bf05c4309857ae33844a4bc2152e228eff31024e5265cf9fc3	0.940874	0.940376	0.264021
76c4f14e35210f87a29e93c46dbb25c8f5dc5c04d1d3134672708bcdfbc7e959	0.751905	0.29972	0.686822
9ebcfaf2322932d464f15b5662cae4d669b2d785b8299556d73fffcae8365d32	0.125056	0.237019	0.548819
f35ab34528e3e2d2589d24cbffc0e10024dfc474a68585d0b5feb7b05aa0067f	0.872887	0.622642	0.119905
b67a6e5da8b1cfa5319d94a7d3f8b706725753346c37a4636bf7382e98b3c5df	0.706979	0.570178	0.487698
a3a1b8f9794ef589b71faa9f35fd97ad6761c4488718fbcf766e95e31afa8606	0.868813	0.936431	0
6b6d4e6ff52de473a4b6f8bd0f11ae22242d508cc4117ff38ec39cbb88088aaa	0.651224	0.527913	0.687854
b2c23ddb04531158da6a0abcaca78fec0ae5c6f64f60166e4f36f4a161efd76f	1	1	0
7b38c9173ebe69b4c6ba7e703c0c27f39305d9b2910f46405993d2ea7a963b80	0	0	0
9f073db4acd7e634fd578af50d4e77218742f63a4d423a99808d6fd7cb0d3cdb	0.724666	0.560325	0.395871
29ea4f6eb4545f43868a9b40a60000426bf8dfd9d062546656a37bd2a2aaf9ec	0.676727	0.663825	0.517048
5b12df18e4ae4df5af06052584cf0e6bef58ee2a220653890636eef88a944e14	0.782855	0.650963	0.152724
f0a75e0322f11cead4219aa530673fe5eef67580fb6fccc254963c9fc6b58aa1	0.883375	0.759036	0
dbbfe08a52688d0ac8de9161cbb17cb201e3991aacab8ab8a77fe0e203a69481	0.557953	0.54278	0.690373
d7ec8003735996458b56ccb8ae34d080eb2a6adabef931323239632515b4b220	0.550388	0.75814	0
8f94a80b95a881d0efdec36affc915dca9609f4cba8134c4a91b219d418778aa	0	0	0.0310704
8ecdb93582b2d5270457b36651b62776256ade3aaa2d7432ae65c14f07432d49	1	0.797682	0
50a7ea80dd73232a17f98b5c83f62ec89989e892fe25b79b36f99b3872a7d182	0.674815	0.359086	0.765113
93c5638e7e6433b5c9cc87c152bcbe28873d2f9d6a392cca0642520807542a77	1	0	0
449a9c32e53a37c8a86e01c199155c8da3958b631088e10f6fe43c2119defe51	0.650779	0.488579	0.569083
573e1480b500c395f8d3f1800e1998bf553af0d3d43039333d33cf37d08f64e5	0.947009	1	0.260756
2bf594e9d06f78b4b79d7ffb395497a0a91126b6b0d710d7a9cee21f5c3bd177	0.154944	0.528853	0.456456
45c3bdef1819ba7029990e159f61543ed25781d13fb4dc5d4de52e803debd7d3	1	0.468862	0.597489
20e209f6ffa120a72712e1b4c1d3e24d1339227e2936abd4bbd49a636fada423	0.568575	0.501611	0.557803
b1a239838c7dbb34ffea851ad537899f24da62f4e3f3fd6d835ff7b922f27313	0.598949	0.312824	0.765759
c0c4a829c8d33d16a02f5dc0411597329f4b4d726ed6a22b5530cf6c8e106c4e	0.611078	0.452104	0.258348
f29fd9c52e04403cd2c7d43b6fe2479292e53b2f61969d25256d2d2aca7c6a81	0.0023451	0.524245	0.214222
8a65e41c630d85c0004ce1772ff66fbc87aca34cb165f695255b39343fcfc832	0.590661	0.186245	0
1db1cddf28e305c9478519cfac144eee2242183fe59061f1f15487e925e8f5b5	0.699446	0.507123	0.372352
6f8197baf738986a1ec3b6ba92b567863d897a739376b7cec5599ad6cecafdfc	0.906041	0.577522	0.651411
e66f25e175abab08ecb4e5f6859db64a211e0ddffb262d7e727b9d9bd4aad2d2	0.938248	1	0
c6de542205b891eed5c40e6d8ae3d03a6ca39b26dc445b4dbc64340d4d64dd2d	1	0.757036	0
958114e5f37d5e1420b410bd716753b3e874b175f2b6958ebf1ec2bdf776e41f	0.712953	0.478665	0.764822
1b44d22643830cd4f23c9deadb0bd499fb392fb2cd9526d81547d93077d983df	0	0.00166522	0.0196633
63d981a107091e1e3059102ce08870744dde173afe324bc2274c17d42f661778	0.59657	0.310807	0.776242
f534b43bf37ff946a310a0f08315d76c3fb3394681cf523acef7c0682240072a	0.834406	0.569695	0.166395
1400420310c9094361a8a243545187f1d4c2365e081b3bb08c5fa29c7491a55b	0.539441	0.490988	0.476757
4e07a653352b30bb95b60ebc6c57afbc7215716224af731c51ff8d430788cd40	0	0.0144005	0.0040397
bb8ebf465c968a5f6f715de5d9e2e664afd1bcaa533e0e3352ecea1cc5b6fb0d	0.730928	0.490603	0.69041
7f2b154541166210f468d89bb0a7184f10e51168a181dbb8b686c14654ffa317	0.737171	0.631304	0.695608
3ca8181367fc1258a418f7bf5044533c83e02a59c1a96def043295c429c297a8	0.782555	0.217085	0.676049
1b6044e4858a9b7cee9b0028d8e54fbc8fb72e6c4424ab5b9f3859bfc72b33c5	0.787313	0.760602	0.0589485
43cf6b2ec0b0745ac2b87b4d8780f62e9050d3f5d50a1fcefa42d166191e84c6	0.961164	0.528711	0.60318
bbfc4aab5645637680fa0ef00925eea733b93099f1944c0aea09b78af1d4eef2	0.856339	0.856339	0.637975
9b25b8ffd5f52b6c3d235a42d51d380503d1f80b61ef0f62eeb696f5977c38e6	0.975315	0.975138	0
1e61ecf354cb93a62a9561db87a53985fb54e001444f98112ed0fc623fad793e	0.670157	1	0
7c0157913223365720209ac83ff2e0b1b2b460173acd615c67646014093a2b97	0.496644	0.237858	0.740179
b560dba92fbf2af785739efced50d5866c86dc4dada9be3832138bef4c3524d2	0.376446	0.47685	0
fa751ff3a6332c95cb5cb1d28563553914295e9e7d35c4b6bd267241e8a0787c	0.752718	0.877222	0
37ed50eea5a1e0bade3e6753793b6caeb061cd4c2f365658c257f69cab1f6288	0.448621	0.579927	0.585715
7f4d7b549d0f1a110191e2aded872943d85892bc30667f19fe9de97a5370b08e	0.881114	1	0
4a424e0cb845cf6fd4d9fe62875552c7b89a4e0276cf16ebf46babe4656a794e	0.284894	0.487736	0.395895
3f9fc8e63f87e8a56d3eaef7db26f1b6db874d19f12abd5a752821b78d47661e	0.668252	0.435122	0.771142
5d58600efa0c2667ec85595bf456a54e2bd6e6e9a5c0dff42d807bc9fe2b822e	0	0	0.0187998
ead9464a50a17f74bf1b6471d94ecce8d887cf518c8fedc6c6048eb948bc4e49	1	1	0

## Sheet: 7. ST metadata (single-cell)
Sample	Cell Number	Mean gene count	Median gene count	Mean feature gene count	Median feature gene count
ST-04-PT	72615	1001.88	679	424.672	336
ST-05-PT	74972	1349.66	522	543.162	288
ST08-PT	98824	1145.46	690	458.444	318
ST09-PT	106483	1118.22	638	549.029	369
ST10-PT	85726	1154.54	634	500.548	325
ST11-PT	62701	1565.49	1394	504.882	507
ST13-PT	50169	1487.93	707	469.369	279
ST14-PT	117315	1382.85	824	622.404	455
ST15-PT	105549	1259.99	603	408.361	264
ST16-PT	93654	1765.08	566	562.116	295
ST17-PT	72297	2731.53	715	880.345	404
ST18-PT	66715	1658.09	734	725.609	446
ST19-PT	67605	700.521	532	334.901	271
ST20-PT	115888	1763.89	840	561.594	346
ST21-PT	100879	1124.67	608	503.278	352
ST22-PT	47941	1239.14	515	553.335	303
ST23-PT	91484	1312.09	610	465.604	303
ST24-PT	196241	726.722	415	332.642	227
ST25-PT	115919	1188.3	553	460.852	283
ST26-PT	88383	1120.16	763	618.662	469
ST27-PT	123652	887.31	508	402.843	297
ST28-PT1	111303	1137.37	691	482.786	344
ST28-PT2	93623	926.717	489	414.928	277

## Sheet: 8. Cluster markers (Stereo-seq)
Gene Symbol	Average Log2FC	Pct.1	Pct.2	P value	FDR	Cluster
IGLL5	0.082461	0.16	0.128	1.13763e-265	2.15205e-261	B.Plasma
JCHAIN	0.0524858	0.08	0.049	0	0	B.Plasma
XBP1	0.0445712	0.099	0.066	0	0	B.Plasma
MZB1	0.037274	0.044	0.019	0	0	B.Plasma
RALGPS2	0.0349284	0.041	0.015	0	0	B.Plasma
CD79A	0.027321	0.026	0.006	0	0	B.Plasma
BANK1	0.0176	0.017	0.003	0	0	B.Plasma
CD79B	0.0168768	0.014	0.002	0	0	B.Plasma
MS4A1	0.0109681	0.01	0.002	0	0	B.Plasma
VPREB3	0.00707987	0.006	0.001	0	0	B.Plasma
CD38	0.00681103	0.01	0.005	2.91373e-112	5.51191e-108	B.Plasma
TCL1A	0.00533556	0.005	0.001	6.5623e-234	1.24139e-229	B.Plasma
CD19	0.00498671	0.005	0.001	1.06029e-188	2.00575e-184	B.Plasma
CLDN5	0.073358	0.074	0.025	0	0	Endothelial
PECAM1	0.0614428	0.078	0.034	0	0	Endothelial
VWF	0.0527461	0.066	0.03	0	0	Endothelial
LDB2	0.0440973	0.05	0.019	0	0	Endothelial
INSR	0.0363593	0.073	0.049	1.48771e-149	2.8143e-145	Endothelial
EGFL7	0.0362831	0.044	0.02	0	0	Endothelial
PTPRM	0.0319404	0.043	0.021	4.22763e-261	7.99741e-257	Endothelial
MAGI1	0.0313593	0.07	0.048	4.77633e-119	9.03539e-115	Endothelial
HYAL2	0.0310471	0.037	0.016	0	0	Endothelial
PLVAP	0.0303988	0.045	0.023	1.14818e-241	2.17202e-237	Endothelial
ARL15	0.0295739	0.047	0.027	1.04743e-173	1.98142e-169	Endothelial
PTPRB	0.0287417	0.03	0.008	0	0	Endothelial
PLPP1	0.027091	0.035	0.016	2.46612e-228	4.66516e-224	Endothelial
RAMP3	0.0268786	0.031	0.013	2.61272e-273	4.94248e-269	Endothelial
EMCN	0.0230541	0.024	0.007	0	0	Endothelial
HSPG2	0.0223545	0.028	0.012	1.8412e-225	3.48299e-221	Endothelial
FLT1	0.0216286	0.025	0.009	0	0	Endothelial
PLCB1	0.0214323	0.044	0.03	1.08073e-88	2.04442e-84	Endothelial
CALCRL	0.0209847	0.024	0.008	2.95428e-307	5.58862e-303	Endothelial
DOCK9	0.0205328	0.032	0.018	3.72179e-129	7.04051e-125	Endothelial
PLEKHG1	0.0148292	0.025	0.014	1.41255e-97	2.67213e-93	Endothelial
MECOM	0.014555	0.027	0.017	2.77194e-79	5.24368e-75	Endothelial
HECW2	0.0141442	0.016	0.006	3.77074e-169	7.13311e-165	Endothelial
KDR	0.0138034	0.016	0.006	3.61671e-174	6.84173e-170	Endothelial
NOSTRIN	0.00659769	0.006	0.001	1.92708e-214	3.64545e-210	Endothelial
TAGLN	0.232972	0.276	0.127	0	0	Fibroblast
COL1A1	0.15958	0.233	0.136	0	0	Fibroblast
MYL9	0.154433	0.196	0.088	0	0	Fibroblast
COL1A2	0.136953	0.188	0.097	0	0	Fibroblast
BGN	0.135498	0.271	0.177	0	0	Fibroblast
COL3A1	0.123191	0.188	0.106	0	0	Fibroblast
CALD1	0.0962751	0.141	0.075	0	0	Fibroblast
TPM2	0.0832536	0.084	0.026	0	0	Fibroblast
DCN	0.0764049	0.161	0.108	7.1578e-255	1.35404e-250	Fibroblast
ACTA2	0.0685672	0.068	0.02	0	0	Fibroblast
PRKG1	0.0592184	0.064	0.026	0	0	Fibroblast
COL6A2	0.0584658	0.099	0.056	7.67772e-295	1.45239e-290	Fibroblast
TPM1	0.0539637	0.091	0.054	1.11961e-225	2.11796e-221	Fibroblast
COL14A1	0.05235	0.063	0.024	0	0	Fibroblast
PDGFRB	0.0397474	0.055	0.028	9.11516e-224	1.72431e-219	Fibroblast
COL5A2	0.034788	0.044	0.02	6.71715e-242	1.27068e-237	Fibroblast
NOTCH3	0.0319706	0.037	0.014	0	0	Fibroblast
LMOD1	0.0296766	0.026	0.007	0	0	Fibroblast
RGS5	0.0234395	0.036	0.019	9.98861e-131	1.88955e-126	Fibroblast
FILIP1L	0.0133401	0.016	0.007	4.59791e-108	8.69787e-104	Fibroblast
MYH11	0.00354962	0.004	0.001	2.94967e-113	5.5799e-109	Fibroblast
C1QA	0.0713181	0.159	0.102	0	0	Myeloid
C1QB	0.0604245	0.12	0.072	0	0	Myeloid
LYZ	0.0461907	0.165	0.127	0	0	Myeloid
HLA-DPB1	0.0402105	0.089	0.059	0	0	Myeloid
HLA-DRB1	0.0348923	0.079	0.054	0	0	Myeloid
LGMN	0.0345996	0.062	0.035	0	0	Myeloid
C1QC	0.0293989	0.049	0.025	0	0	Myeloid
CD14	0.0270161	0.09	0.068	2.09043e-227	3.95446e-223	Myeloid
MS4A6A	0.023397	0.033	0.015	0	0	Myeloid
CSF1R	0.0230805	0.038	0.02	0	0	Myeloid
CPVL	0.0193698	0.03	0.015	0	0	Myeloid
CD163	0.0190274	0.028	0.013	0	0	Myeloid
CD68	0.0169141	0.026	0.01	0	0	Myeloid
HLA-DRA	0.0149913	0.027	0.014	1.18052e-293	2.23318e-289	Myeloid
MS4A7	0.0144533	0.02	0.009	0	0	Myeloid
HLA-DRB5	0.0126111	0.026	0.017	8.80158e-157	1.66499e-152	Myeloid
G0S2	0.00900428	0.025	0.018	1.38143e-66	2.61326e-62	Myeloid
S100A9	0.00795488	0.029	0.022	6.55994e-53	1.24094e-48	Myeloid
C5AR1	0.00789454	0.01	0.003	7.83685e-229	1.4825e-224	Myeloid
CLEC10A	0.00647784	0.009	0.004	1.27083e-131	2.40403e-127	Myeloid
CSF3R	0.00601894	0.007	0.002	2.79581e-200	5.28882e-196	Myeloid
MNDA	0.00507891	0.005	0.001	1.04685e-181	1.98033e-177	Myeloid
FPR1	0.00499534	0.005	0.002	9.36812e-156	1.77217e-151	Myeloid
CXCL8	0.00477527	0.006	0.003	5.87512e-107	1.1114e-102	Myeloid
S100A8	0.00281083	0.007	0.005	6.32678e-30	1.19684e-25	Myeloid
HLA-DPA1	0.001648	0.002	0	6.34024e-85	1.19938e-80	Myeloid
LST1	0.00153032	0.002	0	1.42926e-102	2.70374e-98	Myeloid
IL1B	0.00116988	0.001	0	1.82093e-57	3.44466e-53	Myeloid
CFD	0.000609712	0.001	0	1.6453e-50	3.11242e-46	Myeloid
IGSF6	0.000579211	0.001	0	1.43574e-46	2.71599e-42	Myeloid
AIF1	0.000414141	0	0	2.74463e-34	5.19202e-30	Myeloid
IL32	0.0781829	0.197	0.137	0	0	T.NK
IL7R	0.0272185	0.033	0.014	0	0	T.NK
CD3D	0.0259478	0.029	0.01	0	0	T.NK
CD2	0.0249588	0.026	0.007	0	0	T.NK
NKG7	0.0234462	0.025	0.008	0	0	T.NK
CD3E	0.0230331	0.024	0.006	0	0	T.NK
CD247	0.0223302	0.021	0.005	0	0	T.NK
LCK	0.0207757	0.021	0.006	0	0	T.NK
CST7	0.0193591	0.018	0.004	0	0	T.NK
GZMA	0.0187612	0.018	0.004	0	0	T.NK
KLRB1	0.0172793	0.017	0.005	0	0	T.NK
CD3G	0.0148465	0.014	0.003	0	0	T.NK
PRF1	0.0141895	0.014	0.003	0	0	T.NK
CD7	0.0138303	0.014	0.003	0	0	T.NK
KLRD1	0.0132262	0.012	0.002	0	0	T.NK
GNLY	0.0103434	0.012	0.004	8.71911e-280	1.64939e-275	T.NK
GZMH	0.00971732	0.009	0.002	0	0	T.NK
GZMM	0.00884524	0.008	0.001	0	0	T.NK
GZMB	0.00606675	0.007	0.002	2.60782e-181	4.93322e-177	T.NK
CTSW	0.00516201	0.005	0.001	1.97345e-303	3.73318e-299	T.NK
GZMK	0.00454723	0.004	0	6.91768e-267	1.30862e-262	T.NK
CD160	0.00300641	0.003	0	2.92048e-169	5.52467e-165	T.NK
KLRF1	0.00230216	0.002	0	2.84201e-175	5.37623e-171	T.NK
CCL5	0.00149131	0.001	0	1.01802e-144	1.92579e-140	T.NK
KLRC1	0.00118373	0.001	0	4.6482e-61	8.793e-57	T.NK
IFNG	0.000883727	0.001	0	2.84076e-55	5.37387e-51	T.NK

## Sheet: 9. mIHC protocols
Panel-1
Gene Symbol	Catalogue	Clone	Isotype	Source	Antigen Retrival	Antibody Dilution	TSA	TSA concentration
CD68	MAB-0041	KP1	Ms	Maxim	Pressure cooker, Tris-EDTA pH=9, 12min	1/1000	Opal 570	1/200
CD3	ab16669	SP7	Rb	Abcam	MW Citrate pH6, 10 min	1/1000	Opal 620	1/200
CD20	14-0202-82	L26	Ms	Ebioscience	MW Citrate pH6, 10 min	1/2000	Opal 520	1/200
GPC3	ab207080	EPR20569	Rb	Abcam	MW Citrate pH6, 10 min	1/3000	Opal 690	1/100
Panel-2
Gene Symbol	Catalogue	Clone	Isotype	Source	Antigen Retrival	Antibody Dilution	TSA	TSA concentration
VIM	ab92547	EPR3776	Rb	Abcam	Pressure cooker, Tris-EDTA pH=9, 12min	1/5000	Opal 570	1/200
CD45	304002	HI30	Ms	Biolegend	MW Citrate pH6, 10 min	1/1000	Opal 620	1/200
CD34	ab110643	EPR2999	Rb	abcam	MW Citrate pH6, 10 min	1/2000	Opal 520	1/200
GPC3	ab207080	EPR20569	Rb	Abcam	MW Citrate pH6, 10 min	1/3000	Opal 690	1/100
