# Supplementary material for: Stromal architecture and fibroblast subpopulations with opposing effects on outcomes in hepatocellular carcinoma
Source: Cell Discov. 2025 Jan 28;11:1. doi: 10.1038/s41421-024-00747-z (PMC11772884; doi:10.1038/s41421-024-00747-z)
Supplement: Supplementary file 5 — Supplementary Table S4 [file 41421_2024_747_MOESM5_ESM.xlsx]

## Sheet: Descriptions
Supplementary Table S4. Identification of fibroblast subset by snRNA, mIHC validation protocols and cluster spatial DEGs by Stereo-seq, related to Fig. 4 & Supplementary Fig. S4.
Descriptions
1. Defined marker genes of the 5 fibroblast subsets by snRNA-seq.
2. Marker gene expression of the 5 fibroblast subsets by Stereo-seq .
3. Multiplex immunohistochemistry (mIHC) staining protocols for the 5 fibroblast subsets on whole slide scans (WSIs) and tissue microarrays (TMAs).
4. Spatial enrichment of 5 fibroblast subets along tumor-margin-normal axis.
5. Spatial gene expression of CAF-FAP along tumor-margin-normal axis.
6. Spatial gene expression of CAF-C7 along tumor-magrin-normal axis.
7. Spatial gene expression of HSC along tumor-margin-normal axis.
8. The genelists of the CAF-FAP signature in pan-cancer survival analysis.
9. Summary of the prognostic roles of CAF-FAP across 32 solid tumor types.

## Sheet: Sheet1
Cluster	Location	Pvalue	Abundance_SUR+_median	Abundance_SUR-_median
CAF-FAP	IntraTumor	0.00866869	0.12069	0.222222
CAF-FAP	Margin-P	0.909391	0.291667	0.282486
CAF-FAP	Margin-T	0.66888	0.2	0.133333
CAF-FAP	PeriTumor	0.358311	0.194158	0.207615
CAF-MYH11	IntraTumor	0.972431	0.0810811	0.115385
CAF-MYH11	Margin-P	0.100287	0.193299	0.158974
CAF-MYH11	Margin-T	0.544808	0.111111	0
CAF-MYH11	PeriTumor	0.162442	0.135862	0.139867
CAF-C7	IntraTumor	0.0938663	0	0
CAF-C7	Margin-P	0.00820563	0.111732	0.0608108
CAF-C7	Margin-T	0.837633	0.04	0
CAF-C7	PeriTumor	0.000207645	0.116846	0.1
HSC	IntraTumor	0.0518496	0.444444	0.333333
HSC	Margin-P	0.0768342	0.272727	0.294118
HSC	Margin-T	0.18877	0.4	0.304348
HSC	PeriTumor	0.0565206	0.365575	0.397674
Pericytes	IntraTumor	0.437595	0.125	0.130435
Pericytes	Margin-P	0.199322	0.105195	0.120482
Pericytes	Margin-T	0.0395166	0.130435	0.222222
Pericytes	PeriTumor	0.0206133	0.139892	0.122767

## Sheet: 1. Marker genes (snRNA-seq)
Gene Symbol	Average Log2FC	Pct.1	Pct.2	P value	FDR	Cluster
LINC02388	3.07838	0.778	0.161	0	0	CAF-C7
MGAT4C	2.31572	0.637	0.156	0	0	CAF-C7
COL4A4	2.17338	0.523	0.097	0	0	CAF-C7
PLCXD3	2.12248	0.499	0.095	2.81704e-289	8.6576e-285	CAF-C7
AC020637.1	1.96077	0.393	0.049	7.69787e-285	2.36579e-280	CAF-C7
C7	1.66978	0.739	0.264	3.71813e-282	1.14269e-277	CAF-C7
NAV3	1.81037	0.676	0.244	1.33862e-265	4.11399e-261	CAF-C7
LAMC3	1.71734	0.571	0.171	4.77112e-234	1.46631e-229	CAF-C7
LAMA2	1.13923	0.829	0.464	4.46501e-178	1.37223e-173	CAF-C7
SVEP1	1.2476	0.697	0.318	6.12827e-175	1.8834e-170	CAF-C7
CLMP	1.79592	0.272	0.04	1.60441e-172	4.93083e-168	CAF-C7
COL4A3	1.54084	0.247	0.033	5.03642e-165	1.54784e-160	CAF-C7
ITGBL1	1.43525	0.554	0.22	1.97507e-156	6.06998e-152	CAF-C7
DEPTOR	1.36277	0.461	0.154	1.59846e-151	4.91256e-147	CAF-C7
KALRN	1.16942	0.739	0.404	1.21438e-149	3.73215e-145	CAF-C7
CDH19	1.74783	0.399	0.118	1.24185e-149	3.81657e-145	CAF-C7
SCN7A	1.66503	0.263	0.048	9.13622e-143	2.80784e-138	CAF-C7
BICC1	1.32923	0.568	0.243	2.93015e-142	9.00523e-138	CAF-C7
AC058822.1	1.28025	0.536	0.219	1.85907e-138	5.71349e-134	CAF-C7
DEPP1	1.34231	0.447	0.156	8.84428e-137	2.71811e-132	CAF-C7
PDZRN4	1.33695	0.385	0.125	1.84424e-123	5.6679e-119	CAF-C7
PTGDS	1.26785	0.171	0.02	9.84801e-119	3.02659e-114	CAF-C7
NALCN	1.11982	0.451	0.176	2.16585e-112	6.6563e-108	CAF-C7
SAMHD1	1.24531	0.485	0.216	1.09406e-110	3.36236e-106	CAF-C7
FBLN5	1.12829	0.324	0.1	3.17497e-108	9.75763e-104	CAF-C7
ANK3	0.838198	0.778	0.489	5.75109e-106	1.76748e-101	CAF-C7
HECW1	1.4491	0.256	0.066	7.80512e-103	2.39875e-98	CAF-C7
CFH	0.931051	0.702	0.435	1.3785e-101	4.23654e-97	CAF-C7
GPM6A	1.11685	0.418	0.164	7.62866e-99	2.34451e-94	CAF-C7
ELN	0.873675	0.443	0.182	3.64254e-98	1.11946e-93	CAF-C7
ARHGEF26	1.14492	0.349	0.125	1.07151e-97	3.29306e-93	CAF-C7
PLXDC2	0.824113	0.755	0.478	5.5782e-96	1.71435e-91	CAF-C7
PDGFRA	1.12199	0.322	0.11	7.19279e-93	2.21056e-88	CAF-C7
AL445250.1	1.1846	0.359	0.138	1.28427e-92	3.94694e-88	CAF-C7
LRRC7	1.14688	0.274	0.081	3.52935e-92	1.08468e-87	CAF-C7
ADAMTSL2	1.09673	0.343	0.123	3.81238e-92	1.17166e-87	CAF-C7
PCDH9	1.09412	0.466	0.214	1.11417e-90	3.42418e-86	CAF-C7
NAV2	1.05081	0.46	0.209	1.81894e-89	5.59016e-85	CAF-C7
XYLT1	1.11093	0.363	0.143	1.91827e-87	5.89543e-83	CAF-C7
CARMIL1	1.0693	0.467	0.233	2.61445e-80	8.035e-76	CAF-C7
MAMDC2	1.19906	0.207	0.055	1.70364e-79	5.23578e-75	CAF-C7
DLG2	0.902749	0.558	0.31	2.80883e-77	8.63238e-73	CAF-C7
CCBE1	0.670261	0.506	0.247	4.74527e-76	1.45836e-71	CAF-C7
SPON1	1.0133	0.155	0.031	7.35191e-76	2.25946e-71	CAF-C7
PID1	1.13457	0.298	0.113	3.52638e-74	1.08376e-69	CAF-C7
CTIF	0.9295	0.377	0.168	6.7857e-73	2.08545e-68	CAF-C7
ABCA9	0.961587	0.413	0.194	2.22853e-72	6.84894e-68	CAF-C7
ADAMTS3	1.01673	0.133	0.023	1.47338e-71	4.52813e-67	CAF-C7
CTDSPL	0.833294	0.543	0.311	1.3279e-70	4.08102e-66	CAF-C7
USP53	0.846913	0.472	0.244	1.82723e-69	5.61563e-65	CAF-C7
ADGRB3	1.01087	0.403	0.198	1.47009e-66	4.51803e-62	CAF-C7
PARD3B	0.676567	0.737	0.521	1.99511e-66	6.13158e-62	CAF-C7
BNC2	0.849328	0.417	0.205	6.83792e-66	2.1015e-61	CAF-C7
BOC	1.09007	0.141	0.03	7.90491e-66	2.42942e-61	CAF-C7
PDZRN3	0.772367	0.39	0.185	1.65141e-64	5.07527e-60	CAF-C7
AC139491.7	0.969927	0.113	0.019	4.3755e-63	1.34472e-58	CAF-C7
PODN	0.907956	0.214	0.069	9.89986e-63	3.04252e-58	CAF-C7
ABCA10	0.796146	0.322	0.138	9.21953e-62	2.83344e-57	CAF-C7
ABCA6	0.841069	0.434	0.228	2.07742e-61	6.38455e-57	CAF-C7
FKBP5	0.829057	0.698	0.501	2.15783e-61	6.63165e-57	CAF-C7
LPAR1	0.749072	0.161	0.041	3.95846e-61	1.21655e-56	CAF-C7
PLXNA4	0.859904	0.141	0.032	4.51368e-61	1.38719e-56	CAF-C7
ITGA9	0.647042	0.539	0.301	5.59509e-61	1.71954e-56	CAF-C7
KIAA1211	0.885754	0.316	0.137	6.63452e-61	2.03899e-56	CAF-C7
SOX6	0.71225	0.5	0.276	1.46677e-60	4.50783e-56	CAF-C7
MAGI2	0.715219	0.581	0.357	2.24802e-60	6.90883e-56	CAF-C7
ANKRD6	0.913728	0.337	0.156	7.66596e-60	2.35598e-55	CAF-C7
HIF3A	0.907121	0.197	0.062	4.57993e-59	1.40755e-54	CAF-C7
CTGF	0.817085	0.494	0.284	6.40181e-58	1.96747e-53	CAF-C7
NEXN	0.717471	0.684	0.489	1.96377e-57	6.03527e-53	CAF-C7
CYP7B1	0.898506	0.371	0.185	2.94822e-57	9.06077e-53	CAF-C7
SLIT2	0.830878	0.476	0.27	6.4973e-57	1.99682e-52	CAF-C7
MID1	0.853033	0.288	0.124	1.58771e-56	4.87952e-52	CAF-C7
EPHA3	0.881384	0.473	0.277	1.49159e-55	4.5841e-51	CAF-C7
ZNF106	0.904809	0.326	0.156	2.26658e-54	6.96588e-50	CAF-C7
SH3D19	0.816508	0.549	0.359	3.31804e-53	1.01973e-48	CAF-C7
RORA	0.584743	0.77	0.578	4.85522e-53	1.49215e-48	CAF-C7
MEGF6	0.744608	0.221	0.082	4.17023e-52	1.28164e-47	CAF-C7
GALNT17	0.935222	0.217	0.082	3.70847e-51	1.13972e-46	CAF-C7
MITF	0.799138	0.18	0.06	2.15327e-50	6.61763e-46	CAF-C7
DAPK1	0.753303	0.274	0.12	1.01199e-49	3.11015e-45	CAF-C7
LINC02268	0.718696	0.127	0.031	1.3192e-49	4.05429e-45	CAF-C7
CRISPLD2	0.712027	0.584	0.386	1.42377e-49	4.37566e-45	CAF-C7
ART4	0.833521	0.329	0.16	4.72139e-49	1.45102e-44	CAF-C7
F3	0.835495	0.214	0.081	5.31128e-49	1.63231e-44	CAF-C7
MYO1D	0.573803	0.653	0.456	1.54217e-48	4.73956e-44	CAF-C7
AC026316.5	0.768172	0.152	0.046	1.17755e-47	3.61898e-43	CAF-C7
PCDH7	0.877515	0.334	0.17	3.01478e-47	9.26533e-43	CAF-C7
SEMA3C	0.793163	0.187	0.068	2.1405e-45	6.57838e-41	CAF-C7
NBEA	0.797434	0.355	0.19	3.56274e-45	1.09494e-40	CAF-C7
HAND2-AS1	0.62742	0.276	0.126	7.29855e-45	2.24306e-40	CAF-C7
PDE4D	0.485426	0.61	0.399	1.01365e-44	3.11524e-40	CAF-C7
INMT	0.772326	0.145	0.045	2.05104e-44	6.30347e-40	CAF-C7
CAB39L	0.780643	0.196	0.076	2.15852e-43	6.63376e-39	CAF-C7
ZBTB16	0.559435	0.618	0.426	2.28702e-43	7.02868e-39	CAF-C7
FLRT2	0.696676	0.125	0.036	2.77127e-41	8.51693e-37	CAF-C7
TIAM1	0.779532	0.162	0.058	2.82578e-41	8.68446e-37	CAF-C7
LGR6	0.67413	0.118	0.032	4.7309e-41	1.45395e-36	CAF-C7
INMT-MINDY4	0.64927	0.252	0.115	5.28139e-41	1.62313e-36	CAF-C7
DAB1	0.71983	0.264	0.126	5.38367e-41	1.65456e-36	CAF-C7
C1R	0.54124	0.508	0.329	8.19374e-41	2.51818e-36	CAF-C7
PPP1CB	0.705746	0.421	0.253	8.25499e-41	2.53701e-36	CAF-C7
SH3BP5	0.764835	0.162	0.058	9.6815e-41	2.97542e-36	CAF-C7
EHBP1	0.492111	0.639	0.452	1.59837e-40	4.91227e-36	CAF-C7
NAALADL2	0.592196	0.494	0.315	5.34038e-40	1.64126e-35	CAF-C7
NEAT1	0.471891	0.884	0.763	2.33921e-39	7.1891e-35	CAF-C7
TSC22D3	0.762715	0.337	0.185	2.93641e-39	9.02448e-35	CAF-C7
MERTK	0.657934	0.164	0.061	9.68124e-39	2.97534e-34	CAF-C7
NFASC	0.676097	0.44	0.275	1.06888e-38	3.28498e-34	CAF-C7
GEM	0.812375	0.361	0.21	3.3629e-38	1.03352e-33	CAF-C7
CYR61	0.829185	0.366	0.214	1.01447e-37	3.11778e-33	CAF-C7
UST	0.750885	0.28	0.143	1.11092e-37	3.4142e-33	CAF-C7
SYBU	0.584443	0.122	0.037	1.22e-37	3.74941e-33	CAF-C7
RNF150	0.745529	0.234	0.108	1.34389e-37	4.13019e-33	CAF-C7
SMOC2	0.789986	0.255	0.125	1.77084e-37	5.44232e-33	CAF-C7
GPC6	0.406613	0.751	0.569	2.65555e-37	8.16131e-33	CAF-C7
ZFPM2	0.454574	0.739	0.567	2.73587e-37	8.40816e-33	CAF-C7
CELF2	0.746797	0.277	0.142	2.97833e-37	9.15331e-33	CAF-C7
LIFR	0.386226	0.459	0.275	9.01793e-37	2.77148e-32	CAF-C7
NCALD	0.636001	0.337	0.188	1.75676e-36	5.39904e-32	CAF-C7
SETBP1	0.651853	0.46	0.305	6.83225e-36	2.09975e-31	CAF-C7
C1S	0.562952	0.503	0.337	5.82521e-35	1.79026e-30	CAF-C7
GNA14	0.606949	0.306	0.162	5.92762e-35	1.82174e-30	CAF-C7
RGS7BP	0.747413	0.128	0.043	9.69691e-35	2.98015e-30	CAF-C7
AKAP13	0.466455	0.726	0.575	2.19183e-34	6.73615e-30	CAF-C7
BMP5	0.601611	0.17	0.068	3.90463e-34	1.20001e-29	CAF-C7
DAAM1	0.504082	0.519	0.353	3.90727e-34	1.20082e-29	CAF-C7
CLSTN2	0.797436	0.187	0.081	5.96992e-34	1.83474e-29	CAF-C7
TGFBR2	0.629051	0.298	0.163	6.69232e-34	2.05675e-29	CAF-C7
CLIP4	0.665811	0.13	0.045	6.74959e-34	2.07435e-29	CAF-C7
RNF217	0.64475	0.248	0.125	1.50955e-33	4.6393e-29	CAF-C7
CD302	0.666229	0.253	0.129	1.57987e-33	4.85541e-29	CAF-C7
KCNK6	0.728653	0.188	0.082	1.81724e-33	5.58493e-29	CAF-C7
PAPLN	0.518589	0.123	0.041	2.32073e-33	7.13231e-29	CAF-C7
ECHDC2	0.539747	0.367	0.217	2.53356e-33	7.78638e-29	CAF-C7
ZNF704	0.627916	0.272	0.143	3.5608e-33	1.09434e-28	CAF-C7
AC098650.1	0.326966	0.857	0.735	4.38555e-33	1.34781e-28	CAF-C7
DCN	0.4855	0.405	0.244	4.83849e-33	1.48701e-28	CAF-C7
FHL2	0.62451	0.305	0.17	1.69393e-32	5.20597e-28	CAF-C7
FOS	0.938906	0.285	0.16	1.83894e-32	5.65161e-28	CAF-C7
SLC19A2	0.669419	0.17	0.072	4.31746e-32	1.32688e-27	CAF-C7
WSB1	0.493414	0.601	0.444	4.34906e-32	1.3366e-27	CAF-C7
NPNT	0.614248	0.126	0.045	9.14046e-32	2.80914e-27	CAF-C7
ADAMTS2	0.515067	0.476	0.317	1.26709e-31	3.89414e-27	CAF-C7
NEGR1	0.826077	0.15	0.061	1.35629e-31	4.1683e-27	CAF-C7
RAPGEF5	0.481453	0.54	0.38	2.76029e-31	8.48318e-27	CAF-C7
EFEMP1	0.480731	0.24	0.121	7.84047e-31	2.40961e-26	CAF-C7
AEBP1	0.305396	0.408	0.248	1.51341e-30	4.65117e-26	CAF-C7
IRAK3	0.582857	0.359	0.22	2.61108e-30	8.02464e-26	CAF-C7
SYTL4	0.600143	0.177	0.079	4.56711e-30	1.40361e-25	CAF-C7
ABI3BP	0.630222	0.224	0.112	5.89701e-30	1.81233e-25	CAF-C7
CHIC2	0.545289	0.321	0.184	6.76501e-30	2.07909e-25	CAF-C7
COL16A1	0.482491	0.234	0.118	8.25884e-30	2.53819e-25	CAF-C7
SIPA1L1	0.527354	0.443	0.293	1.22327e-29	3.75947e-25	CAF-C7
AL139383.1	0.649151	0.146	0.06	1.44645e-29	4.44538e-25	CAF-C7
ZFAND5	0.651887	0.313	0.185	1.67564e-29	5.14974e-25	CAF-C7
SIMC1	0.585115	0.235	0.122	3.03635e-29	9.3316e-25	CAF-C7
LAMB1	0.408097	0.789	0.659	4.54462e-29	1.3967e-24	CAF-C7
CD226	0.528022	0.104	0.034	1.03164e-28	3.17052e-24	CAF-C7
TMC3-AS1	0.578125	0.152	0.065	2.49287e-28	7.66135e-24	CAF-C7
C1orf21	0.492795	0.342	0.205	2.54009e-28	7.80647e-24	CAF-C7
QSOX1	0.457666	0.259	0.139	4.58536e-28	1.40922e-23	CAF-C7
WNK3	0.603011	0.128	0.051	3.47904e-27	1.06921e-22	CAF-C7
MTSS1	0.587312	0.195	0.096	3.51984e-27	1.08175e-22	CAF-C7
FIGN	0.483007	0.447	0.301	3.97857e-27	1.22273e-22	CAF-C7
CPED1	0.432536	0.366	0.224	4.32084e-27	1.32792e-22	CAF-C7
PLA2R1	0.531226	0.337	0.207	6.36746e-27	1.95691e-22	CAF-C7
LTBP4	0.559603	0.219	0.113	7.02756e-27	2.15978e-22	CAF-C7
IL7	0.601938	0.164	0.075	1.54394e-26	4.745e-22	CAF-C7
CSGALNACT1	0.714025	0.152	0.067	1.70765e-26	5.24813e-22	CAF-C7
OSBPL8	0.689522	0.386	0.26	2.91088e-26	8.94602e-22	CAF-C7
COL14A1	0.647871	0.414	0.281	3.21284e-26	9.87401e-22	CAF-C7
NAPEPLD	0.584302	0.162	0.074	3.82387e-26	1.17519e-21	CAF-C7
NFIA	0.425504	0.648	0.516	4.53641e-26	1.39418e-21	CAF-C7
FTX	0.35229	0.808	0.692	5.68024e-26	1.74571e-21	CAF-C7
ADAMTS9-AS1	0.669278	0.12	0.047	6.71648e-26	2.06418e-21	CAF-C7
CNTNAP2	1.02275	0.138	0.06	7.35523e-26	2.26048e-21	CAF-C7
MICALL2	0.510796	0.286	0.166	7.6173e-26	2.34103e-21	CAF-C7
MYH10	0.304373	0.526	0.371	8.34716e-26	2.56533e-21	CAF-C7
NEO1	0.548649	0.317	0.194	9.37603e-26	2.88153e-21	CAF-C7
HAND2	0.480203	0.206	0.104	1.01865e-25	3.13063e-21	CAF-C7
FBXO42	0.593237	0.253	0.143	1.98249e-25	6.09277e-21	CAF-C7
NR2F2-AS1	0.45773	0.649	0.521	2.66677e-25	8.19577e-21	CAF-C7
SGCD	0.465945	0.329	0.203	8.89005e-25	2.73218e-20	CAF-C7
MIR99AHG	0.452049	0.406	0.271	2.13021e-24	6.54676e-20	CAF-C7
GLUL	0.669947	0.188	0.097	2.23831e-24	6.879e-20	CAF-C7
FBXL7	0.501201	0.44	0.309	2.29986e-24	7.06817e-20	CAF-C7
PAPPA	0.627	0.166	0.08	2.76787e-24	8.50649e-20	CAF-C7
AFF1	0.508646	0.421	0.288	4.26264e-24	1.31004e-19	CAF-C7
LMCD1	0.536524	0.273	0.16	6.24635e-24	1.91969e-19	CAF-C7
KIAA1217	0.623638	0.352	0.233	9.76462e-24	3.00096e-19	CAF-C7
FOXO3	0.404471	0.463	0.324	1.02622e-23	3.15388e-19	CAF-C7
WDR66	0.492155	0.203	0.106	2.27273e-23	6.9848e-19	CAF-C7
FBN1	0.431301	0.562	0.423	2.88018e-23	8.85165e-19	CAF-C7
ARHGAP21	0.49883	0.369	0.243	4.07385e-23	1.25202e-18	CAF-C7
SH3PXD2B	0.553877	0.197	0.103	4.47018e-23	1.37382e-18	CAF-C7
IL6ST	0.454328	0.327	0.207	9.88383e-23	3.0376e-18	CAF-C7
TNXB	0.50852	0.154	0.073	1.38416e-22	4.25395e-18	CAF-C7
DOCK5	0.518087	0.321	0.206	2.07146e-22	6.36623e-18	CAF-C7
AC007388.1	0.428479	0.335	0.214	3.35118e-22	1.02992e-17	CAF-C7
APPL2	0.585252	0.231	0.133	3.79076e-22	1.16502e-17	CAF-C7
ADAMTS9-AS2	0.368622	0.481	0.339	5.7742e-22	1.77458e-17	CAF-C7
GFOD1	0.511127	0.13	0.058	7.51235e-22	2.30877e-17	CAF-C7
IRS2	0.469128	0.141	0.066	8.90732e-22	2.73749e-17	CAF-C7
ELL2	0.691299	0.362	0.243	1.14477e-21	3.51822e-17	CAF-C7
AC016831.7	0.410747	0.538	0.407	1.4878e-21	4.57247e-17	CAF-C7
PPP2CB	0.46425	0.347	0.23	1.5036e-21	4.62102e-17	CAF-C7
AC092042.3	0.538278	0.126	0.056	3.17473e-21	9.75689e-17	CAF-C7
LMO7	0.521264	0.263	0.161	3.27993e-21	1.00802e-16	CAF-C7
C1RL-AS1	0.439224	0.105	0.042	4.22831e-21	1.29949e-16	CAF-C7
TGFBR3	0.410611	0.28	0.172	4.45043e-21	1.36775e-16	CAF-C7
EEF2K	0.513701	0.122	0.054	6.31256e-21	1.94004e-16	CAF-C7
MAP4K3	0.417741	0.563	0.431	8.03155e-21	2.46834e-16	CAF-C7
SRPX2	0.397906	0.295	0.181	8.54022e-21	2.62466e-16	CAF-C7
C11orf58	0.549036	0.279	0.176	1.2744e-20	3.91662e-16	CAF-C7
PLSCR4	0.519443	0.322	0.215	2.16309e-20	6.64781e-16	CAF-C7
PDE3B	0.852617	0.191	0.105	2.34958e-20	7.22097e-16	CAF-C7
HIVEP3	0.469555	0.28	0.175	2.67977e-20	8.23575e-16	CAF-C7
MEIS1	0.490763	0.309	0.202	2.8815e-20	8.8557e-16	CAF-C7
CAMK1D	0.425431	0.426	0.303	3.04545e-20	9.3596e-16	CAF-C7
MFHAS1	0.4179	0.123	0.055	4.85922e-20	1.49338e-15	CAF-C7
KANK1	0.319072	0.421	0.289	5.11833e-20	1.57302e-15	CAF-C7
PTEN	0.387701	0.584	0.451	5.59938e-20	1.72086e-15	CAF-C7
LDLRAD4	0.530732	0.29	0.187	8.33616e-20	2.56195e-15	CAF-C7
FGF14	0.548742	0.244	0.147	1.14968e-19	3.53332e-15	CAF-C7
FCHSD2	0.410581	0.509	0.386	1.25215e-19	3.84824e-15	CAF-C7
PLD1	0.459411	0.29	0.186	1.27036e-19	3.90419e-15	CAF-C7
TLE2	0.425859	0.11	0.048	2.59934e-19	7.98856e-15	CAF-C7
PTPRS	0.403401	0.209	0.119	2.91189e-19	8.94911e-15	CAF-C7
SPATA6	0.480037	0.185	0.102	3.16949e-19	9.74078e-15	CAF-C7
C1RL	0.354561	0.169	0.089	3.36094e-19	1.03292e-14	CAF-C7
ZFHX4	0.532205	0.12	0.056	3.76353e-19	1.15665e-14	CAF-C7
AFDN	0.525827	0.188	0.105	4.48353e-19	1.37792e-14	CAF-C7
FAT4	0.500212	0.114	0.051	5.72863e-19	1.76058e-14	CAF-C7
RNF115	0.427926	0.413	0.297	7.68459e-19	2.3617e-14	CAF-C7
KLHL29	0.502584	0.268	0.17	7.69865e-19	2.36603e-14	CAF-C7
RIN2	0.432808	0.26	0.161	1.00131e-18	3.07733e-14	CAF-C7
FOXO1	0.441592	0.311	0.205	1.45526e-18	4.47245e-14	CAF-C7
JAK2	0.383867	0.297	0.192	1.87292e-18	5.75605e-14	CAF-C7
HMCN1	0.209236	0.492	0.351	2.13698e-18	6.56758e-14	CAF-C7
GOLGA8A	0.478729	0.142	0.072	2.54843e-18	7.83209e-14	CAF-C7
NR2F1-AS1	0.370378	0.288	0.184	2.61191e-18	8.02719e-14	CAF-C7
DYNC2H1	0.503136	0.262	0.166	3.43939e-18	1.05703e-13	CAF-C7
SAMD5	0.44969	0.275	0.178	8.67621e-18	2.66646e-13	CAF-C7
TIMP3	0.207902	0.413	0.295	8.99043e-18	2.76303e-13	CAF-C7
CEBPD	0.49786	0.215	0.13	1.04839e-17	3.22201e-13	CAF-C7
PIK3R1	0.384891	0.256	0.161	1.48139e-17	4.55274e-13	CAF-C7
MOXD1	0.532545	0.117	0.056	1.73544e-17	5.33354e-13	CAF-C7
AL033504.1	0.304209	0.166	0.089	1.77711e-17	5.46159e-13	CAF-C7
ST3GAL1	0.409619	0.211	0.125	2.95858e-17	9.0926e-13	CAF-C7
PRICKLE2	0.431565	0.364	0.257	4.51356e-17	1.38715e-12	CAF-C7
PPP1R21	0.489353	0.333	0.232	4.8846e-17	1.50118e-12	CAF-C7
GLCCI1	0.517482	0.149	0.08	5.63683e-17	1.73237e-12	CAF-C7
ACSS3	0.441155	0.236	0.147	6.51922e-17	2.00355e-12	CAF-C7
DPYSL3	0.360781	0.236	0.144	6.65889e-17	2.04648e-12	CAF-C7
ARVCF	0.403562	0.164	0.09	7.67761e-17	2.35956e-12	CAF-C7
SH3RF3	0.452705	0.188	0.108	8.99848e-17	2.7655e-12	CAF-C7
LONRF1	0.354491	0.201	0.117	1.00319e-16	3.08311e-12	CAF-C7
PCSK5	0.410644	0.215	0.13	1.37466e-16	4.22473e-12	CAF-C7
ITGB5	0.478807	0.242	0.154	1.39412e-16	4.28455e-12	CAF-C7
ABCA8	0.435577	0.259	0.166	1.39721e-16	4.29404e-12	CAF-C7
ITSN1	0.415403	0.508	0.397	1.95886e-16	6.02015e-12	CAF-C7
PPM1B	0.419279	0.272	0.181	2.86166e-16	8.79474e-12	CAF-C7
PNISR	0.270422	0.837	0.758	3.81099e-16	1.17123e-11	CAF-C7
AOX1	0.418761	0.14	0.074	4.31186e-16	1.32516e-11	CAF-C7
IP6K2	0.422243	0.263	0.173	5.6787e-16	1.74523e-11	CAF-C7
ROR2	0.453744	0.237	0.151	5.68377e-16	1.74679e-11	CAF-C7
PLXNA2	0.414455	0.144	0.077	5.96482e-16	1.83317e-11	CAF-C7
IL4R	0.476279	0.272	0.182	1.10363e-15	3.39178e-11	CAF-C7
NAP1L1	0.445585	0.334	0.236	1.5652e-15	4.81032e-11	CAF-C7
RAB8B	0.527315	0.214	0.135	1.79777e-15	5.52508e-11	CAF-C7
DNM3OS	0.352932	0.138	0.074	1.87921e-15	5.77536e-11	CAF-C7
TSC22D1	0.422429	0.204	0.125	2.51249e-15	7.72164e-11	CAF-C7
STAT3	0.389541	0.424	0.32	2.59502e-15	7.97528e-11	CAF-C7
RERG	0.35738	0.342	0.241	3.3205e-15	1.02049e-10	CAF-C7
CPXM2	0.457248	0.113	0.056	3.69048e-15	1.1342e-10	CAF-C7
CNTN5	0.499527	0.115	0.058	3.7053e-15	1.13875e-10	CAF-C7
NR4A1	0.584229	0.149	0.083	4.46765e-15	1.37304e-10	CAF-C7
ANOS1	0.423589	0.134	0.072	4.69534e-15	1.44302e-10	CAF-C7
PACS1	0.353303	0.494	0.385	5.5284e-15	1.69904e-10	CAF-C7
CLASP2	0.341972	0.416	0.306	6.46734e-15	1.98761e-10	CAF-C7
TANC2	0.380738	0.164	0.094	6.65736e-15	2.04601e-10	CAF-C7
CNKSR3	0.364162	0.282	0.191	6.96074e-15	2.13924e-10	CAF-C7
MBNL2	0.319188	0.444	0.336	7.77907e-15	2.39074e-10	CAF-C7
ACACB	0.425331	0.23	0.148	9.75923e-15	2.9993e-10	CAF-C7
GADD45B	0.371246	0.148	0.082	9.90206e-15	3.0432e-10	CAF-C7
AMMECR1	0.439414	0.133	0.072	1.24484e-14	3.82578e-10	CAF-C7
MALRD1	0.4531	0.145	0.08	1.26101e-14	3.87547e-10	CAF-C7
OSMR	0.383386	0.315	0.219	1.40402e-14	4.31498e-10	CAF-C7
ZMAT1	0.402903	0.101	0.049	1.47468e-14	4.53214e-10	CAF-C7
ADAMTSL3	0.31394	0.409	0.303	1.57801e-14	4.8497e-10	CAF-C7
C1QTNF1	0.322986	0.166	0.095	1.58441e-14	4.86938e-10	CAF-C7
POT1-AS1	0.452838	0.107	0.053	1.84731e-14	5.67732e-10	CAF-C7
ARID1B	0.363398	0.452	0.354	2.18235e-14	6.70702e-10	CAF-C7
EGFR	0.422778	0.231	0.151	2.23428e-14	6.8666e-10	CAF-C7
OSBPL9	0.358892	0.351	0.255	2.58902e-14	7.95682e-10	CAF-C7
FIP1L1	0.438045	0.234	0.155	4.79901e-14	1.47488e-09	CAF-C7
ANK2	0.460166	0.151	0.086	5.15409e-14	1.58401e-09	CAF-C7
IGFBP7	0.262669	0.872	0.821	5.19992e-14	1.59809e-09	CAF-C7
GGT5	0.359571	0.244	0.16	5.84979e-14	1.79782e-09	CAF-C7
CADPS2	0.380002	0.305	0.216	7.70295e-14	2.36735e-09	CAF-C7
MYO18A	0.382262	0.137	0.076	9.45948e-14	2.90718e-09	CAF-C7
DTNA	0.318642	0.107	0.054	1.01327e-13	3.11407e-09	CAF-C7
PAPSS2	0.489375	0.235	0.156	1.08038e-13	3.32033e-09	CAF-C7
AFF3	0.353697	0.13	0.07	1.08196e-13	3.3252e-09	CAF-C7
RUNX1T1	0.359102	0.254	0.17	1.17018e-13	3.5963e-09	CAF-C7
PLA2G4A	0.498247	0.101	0.051	1.23072e-13	3.78237e-09	CAF-C7
CLIC4	0.440797	0.359	0.266	1.41402e-13	4.34571e-09	CAF-C7
MATN2	0.460709	0.12	0.065	1.65086e-13	5.07359e-09	CAF-C7
ACVR2A	0.369552	0.13	0.071	1.6852e-13	5.17912e-09	CAF-C7
ST3GAL4	0.336413	0.131	0.072	1.72912e-13	5.31411e-09	CAF-C7
GATA6	0.438973	0.232	0.155	2.12654e-13	6.53548e-09	CAF-C7
PLA2G4C	0.39086	0.284	0.197	2.51729e-13	7.73639e-09	CAF-C7
TSPYL2	0.260162	0.183	0.112	2.61307e-13	8.03075e-09	CAF-C7
MYO10	0.225986	0.427	0.318	2.67704e-13	8.22735e-09	CAF-C7
PLEKHA7	0.349852	0.118	0.063	2.70809e-13	8.32278e-09	CAF-C7
FMO2	0.32898	0.116	0.061	3.09069e-13	9.49862e-09	CAF-C7
DANT2	0.412991	0.145	0.083	3.16687e-13	9.73275e-09	CAF-C7
SSBP3	0.355259	0.185	0.115	4.27637e-13	1.31426e-08	CAF-C7
BNIP3L	0.360629	0.225	0.148	4.83247e-13	1.48516e-08	CAF-C7
KCNT2	0.297714	0.38	0.282	4.89146e-13	1.50329e-08	CAF-C7
CDC37L1	0.387402	0.192	0.122	4.94279e-13	1.51907e-08	CAF-C7
PBX1	0.32704	0.311	0.222	6.8786e-13	2.114e-08	CAF-C7
KLC1	0.324539	0.356	0.264	7.24322e-13	2.22606e-08	CAF-C7
LIMCH1	0.466574	0.118	0.064	8.28085e-13	2.54496e-08	CAF-C7
PER1	0.367662	0.296	0.21	9.13172e-13	2.80645e-08	CAF-C7
TNS3	0.332959	0.432	0.335	9.70607e-13	2.98297e-08	CAF-C7
GAS7	0.36583	0.119	0.065	9.93378e-13	3.05295e-08	CAF-C7
TACC1	0.361191	0.596	0.503	1.30459e-12	4.00939e-08	CAF-C7
RFTN1	0.3547	0.288	0.202	1.31148e-12	4.03057e-08	CAF-C7
CACHD1	0.425749	0.153	0.091	1.3545e-12	4.16277e-08	CAF-C7
GOLGB1	0.304355	0.389	0.296	1.83457e-12	5.63817e-08	CAF-C7
DUSP1	0.408289	0.164	0.101	2.00193e-12	6.15254e-08	CAF-C7
AC008695.1	0.369665	0.276	0.197	3.68608e-12	1.13284e-07	CAF-C7
ZFP36	0.353607	0.156	0.095	4.13656e-12	1.27129e-07	CAF-C7
RGS2	0.505417	0.1	0.053	5.60873e-12	1.72373e-07	CAF-C7
TNS1	0.341996	0.433	0.342	5.67061e-12	1.74275e-07	CAF-C7
CCDC68	0.339951	0.188	0.12	6.35468e-12	1.95298e-07	CAF-C7
LINC00894	0.432338	0.169	0.106	6.62609e-12	2.0364e-07	CAF-C7
CPEB3	0.359551	0.322	0.237	6.81574e-12	2.09468e-07	CAF-C7
NIPAL2	0.411711	0.158	0.097	7.08787e-12	2.17832e-07	CAF-C7
ADAMTS1	0.434779	0.287	0.208	7.40824e-12	2.27678e-07	CAF-C7
ADH1B	0.300307	0.248	0.171	9.23857e-12	2.83929e-07	CAF-C7
AHI1	0.250843	0.363	0.272	1.99356e-11	6.12682e-07	CAF-C7
BDH2	0.432219	0.197	0.131	2.20215e-11	6.76787e-07	CAF-C7
MCCC1	0.274208	0.123	0.07	2.36055e-11	7.25468e-07	CAF-C7
AP002518.2	0.251486	0.102	0.055	2.71745e-11	8.35153e-07	CAF-C7
CSNK1A1	0.300657	0.545	0.456	3.14723e-11	9.6724e-07	CAF-C7
AL358113.1	0.330671	0.121	0.07	3.32516e-11	1.02192e-06	CAF-C7
STIM1	0.343628	0.259	0.184	3.48086e-11	1.06977e-06	CAF-C7
NCKIPSD	0.343974	0.104	0.057	3.52388e-11	1.08299e-06	CAF-C7
DOK6	0.386925	0.221	0.152	6.77161e-11	2.08112e-06	CAF-C7
KIF21A	0.306332	0.13	0.076	7.0916e-11	2.17946e-06	CAF-C7
DPYD	0.286636	0.484	0.394	7.94086e-11	2.44046e-06	CAF-C7
HECW2	0.29048	0.19	0.124	7.95931e-11	2.44613e-06	CAF-C7
Z93930.2	0.390353	0.101	0.055	8.66828e-11	2.66402e-06	CAF-C7
TTC39B	0.362352	0.171	0.111	9.69318e-11	2.979e-06	CAF-C7
PRKN	0.317074	0.342	0.258	1.2281e-10	3.77431e-06	CAF-C7
NFKB1	0.395227	0.2	0.134	1.30035e-10	3.99635e-06	CAF-C7
PDLIM3	0.234268	0.35	0.262	1.7506e-10	5.38013e-06	CAF-C7
FHOD3	0.108477	0.212	0.141	2.36756e-10	7.27621e-06	CAF-C7
SRSF5	0.290034	0.397	0.314	2.48177e-10	7.62723e-06	CAF-C7
KCNQ1OT1	0.331122	0.135	0.083	2.6322e-10	8.08954e-06	CAF-C7
MKL1	0.354462	0.396	0.314	3.04308e-10	9.35231e-06	CAF-C7
TCEAL4	0.334691	0.205	0.14	3.07972e-10	9.46491e-06	CAF-C7
SCAPER	0.260193	0.394	0.308	3.29292e-10	1.01201e-05	CAF-C7
TBCK	0.262195	0.275	0.2	3.39827e-10	1.04439e-05	CAF-C7
FAM129B	0.22017	0.104	0.059	3.92813e-10	1.20723e-05	CAF-C7
MECP2	0.314873	0.144	0.089	4.09257e-10	1.25777e-05	CAF-C7
TMEM204	0.35474	0.1	0.056	4.40895e-10	1.355e-05	CAF-C7
ITPR2	0.317017	0.4	0.319	4.60387e-10	1.41491e-05	CAF-C7
STXBP5	0.318547	0.335	0.255	5.24045e-10	1.61055e-05	CAF-C7
LTBP2	0.307559	0.14	0.087	5.42357e-10	1.66683e-05	CAF-C7
SLC9A9	0.292342	0.242	0.171	6.00823e-10	1.84651e-05	CAF-C7
KLHDC1	0.332489	0.135	0.083	6.9292e-10	2.12955e-05	CAF-C7
COL6A3	0.220539	0.445	0.356	7.2912e-10	2.2408e-05	CAF-C7
ALLC	0.152635	0.17	0.108	7.50007e-10	2.305e-05	CAF-C7
FGFR1	0.33058	0.166	0.108	8.22667e-10	2.5283e-05	CAF-C7
CEP120	0.331941	0.104	0.06	8.7888e-10	2.70106e-05	CAF-C7
FUT8	0.314051	0.158	0.102	9.1729e-10	2.81911e-05	CAF-C7
DIRC3	0.469227	0.164	0.109	9.72219e-10	2.98792e-05	CAF-C7
RND3	0.336688	0.153	0.099	1.14481e-09	3.51834e-05	CAF-C7
PHLDB1	0.336221	0.431	0.354	1.34736e-09	4.14083e-05	CAF-C7
ACVR1B	0.37747	0.14	0.089	1.51812e-09	4.66563e-05	CAF-C7
ABLIM2	0.244086	0.104	0.059	1.69361e-09	5.20496e-05	CAF-C7
IL1RAP	0.315088	0.119	0.072	1.79051e-09	5.50278e-05	CAF-C7
NCOA7	0.344216	0.25	0.183	1.87963e-09	5.77667e-05	CAF-C7
INSR	0.308786	0.278	0.206	2.16084e-09	6.64092e-05	CAF-C7
GALNT10	0.303306	0.124	0.076	2.31668e-09	7.11985e-05	CAF-C7
MEG3	0.170717	0.515	0.417	2.32996e-09	7.16067e-05	CAF-C7
ADGRD1	0.338281	0.111	0.066	2.46452e-09	7.57421e-05	CAF-C7
CLASP1	0.332213	0.298	0.224	2.57606e-09	7.91701e-05	CAF-C7
HMGB1	0.280718	0.363	0.285	2.69894e-09	8.29466e-05	CAF-C7
C1orf198	0.202694	0.135	0.084	2.86649e-09	8.80959e-05	CAF-C7
GATA4	0.324409	0.125	0.077	3.51167e-09	0.000107924	CAF-C7
PKD2	0.249482	0.423	0.344	3.55948e-09	0.000109393	CAF-C7
BCL2	0.285374	0.275	0.205	3.93694e-09	0.000120994	CAF-C7
SKIL	0.354469	0.153	0.1	4.01735e-09	0.000123465	CAF-C7
AC019257.8	0.33045	0.148	0.096	4.05968e-09	0.000124766	CAF-C7
ERG	0.307575	0.17	0.114	4.29403e-09	0.000131969	CAF-C7
ZBTB20	0.190458	0.799	0.725	4.72932e-09	0.000145346	CAF-C7
NHSL1	0.305842	0.277	0.207	4.83515e-09	0.000148599	CAF-C7
GOLGA8M	0.285307	0.119	0.073	4.98447e-09	0.000153188	CAF-C7
CIRBP	0.233866	0.409	0.327	5.5514e-09	0.000170611	CAF-C7
CEP126	0.336886	0.119	0.073	5.73636e-09	0.000176295	CAF-C7
MTR	0.258686	0.237	0.172	5.93137e-09	0.000182289	CAF-C7
AL359736.1	0.33089	0.149	0.098	6.53853e-09	0.000200949	CAF-C7
PLEKHA1	0.277961	0.149	0.097	6.92014e-09	0.000212677	CAF-C7
UBAP1	0.355342	0.13	0.082	7.27308e-09	0.000223524	CAF-C7
TNFAIP2	0.269904	0.102	0.06	8.37682e-09	0.000257445	CAF-C7
CALCRL	0.272445	0.175	0.12	8.64874e-09	0.000265802	CAF-C7
ADARB1	0.311983	0.162	0.109	9.13448e-09	0.00028073	CAF-C7
PRKD1	0.281738	0.319	0.248	9.69319e-09	0.000297901	CAF-C7
TENT5A	0.259089	0.148	0.096	9.7437e-09	0.000299453	CAF-C7
AL445426.1	0.275167	0.132	0.084	9.74777e-09	0.000299578	CAF-C7
FBXO17	0.266177	0.106	0.064	1.0842e-08	0.000333206	CAF-C7
BCL6	0.282157	0.187	0.129	1.13891e-08	0.000350023	CAF-C7
DIP2C	0.235702	0.203	0.143	1.14216e-08	0.00035102	CAF-C7
KAT2A	0.281594	0.106	0.064	1.15456e-08	0.00035483	CAF-C7
JADE1	0.210584	0.188	0.13	1.22716e-08	0.000377144	CAF-C7
LRRK1	0.37079	0.125	0.08	1.26083e-08	0.000387491	CAF-C7
SLC38A2	0.246999	0.518	0.441	1.7439e-08	0.000535954	CAF-C7
CTPS1	0.290883	0.123	0.077	1.91039e-08	0.000587119	CAF-C7
SERPINE1	0.292803	0.334	0.261	1.91072e-08	0.000587222	CAF-C7
PDK4	0.283332	0.23	0.167	1.93684e-08	0.00059525	CAF-C7
TMEM164	0.274213	0.109	0.067	2.08242e-08	0.00063999	CAF-C7
ESR1	0.271194	0.19	0.132	2.14025e-08	0.000657763	CAF-C7
MYO1E	0.282631	0.371	0.298	2.17167e-08	0.00066742	CAF-C7
ZNF10	0.366932	0.174	0.12	2.47754e-08	0.000761423	CAF-C7
NPAS3	0.208923	0.216	0.155	2.70866e-08	0.000832452	CAF-C7
FOXN3	0.224994	0.328	0.256	2.8969e-08	0.000890305	CAF-C7
LSAMP	0.375756	0.111	0.069	3.12096e-08	0.000959165	CAF-C7
STX16	0.267413	0.214	0.155	3.24596e-08	0.00099758	CAF-C7
TANC1	0.21152	0.559	0.48	3.67143e-08	0.00112834	CAF-C7
TMEM178B	0.197589	0.104	0.063	3.90685e-08	0.00120069	CAF-C7
2023-09-11	0.250648	0.482	0.401	3.96854e-08	0.00121965	CAF-C7
TBC1D8	0.153264	0.103	0.062	4.27073e-08	0.00131252	CAF-C7
CCDC146	0.340472	0.17	0.119	4.59601e-08	0.00141249	CAF-C7
AKT3	0.165953	0.573	0.483	4.61886e-08	0.00141952	CAF-C7
SLF2	0.295482	0.211	0.153	4.72765e-08	0.00145295	CAF-C7
FAM13A	0.262277	0.224	0.163	5.52761e-08	0.0016988	CAF-C7
PKDCC	0.211427	0.216	0.155	5.55362e-08	0.00170679	CAF-C7
KCND2	0.401522	0.116	0.073	5.89566e-08	0.00181191	CAF-C7
RBMS3	0.145079	0.521	0.434	6.57841e-08	0.00202174	CAF-C7
CRY1	0.37856	0.156	0.107	7.57632e-08	0.00232843	CAF-C7
MBP	0.253637	0.114	0.072	7.75813e-08	0.0023843	CAF-C7
TFDP2	0.242319	0.224	0.164	8.43242e-08	0.00259154	CAF-C7
FSTL3	0.231285	0.108	0.067	8.53638e-08	0.00262349	CAF-C7
TRAPPC10	0.337926	0.169	0.117	8.84601e-08	0.00271865	CAF-C7
PELI2	0.290397	0.292	0.226	8.96435e-08	0.00275501	CAF-C7
XAF1	0.337307	0.371	0.301	9.41048e-08	0.00289212	CAF-C7
SLC24A3	0.284352	0.216	0.158	1.03737e-07	0.00318814	CAF-C7
COL5A1	0.219187	0.383	0.308	1.13896e-07	0.00350037	CAF-C7
PRKAG2	0.284511	0.15	0.102	1.18803e-07	0.00365118	CAF-C7
AASS	0.26781	0.148	0.101	1.20569e-07	0.00370545	CAF-C7
TXNRD1	0.290032	0.169	0.119	1.2224e-07	0.00375679	CAF-C7
RERE	0.20319	0.525	0.455	1.23819e-07	0.00380533	CAF-C7
DENND5B	0.205144	0.219	0.16	1.32061e-07	0.00405864	CAF-C7
ROR1	0.282337	0.169	0.118	1.35051e-07	0.00415053	CAF-C7
FGFR1OP2	0.242265	0.129	0.085	1.35966e-07	0.00417866	CAF-C7
FTO	0.249512	0.353	0.286	1.36973e-07	0.00420959	CAF-C7
MICAL3	0.299249	0.135	0.091	1.43691e-07	0.00441607	CAF-C7
NR2F1	0.210404	0.147	0.099	1.98513e-07	0.00610091	CAF-C7
COLEC11	0.192951	0.188	0.133	2.0667e-07	0.00635159	CAF-C7
RYK	0.23652	0.159	0.109	2.50018e-07	0.00768381	CAF-C7
PER3	0.297836	0.128	0.085	2.63906e-07	0.00811063	CAF-C7
KIF13B	0.295653	0.155	0.108	2.6758e-07	0.00822354	CAF-C7
SNRNP70	0.172382	0.369	0.296	2.70725e-07	0.00832019	CAF-C7
DLD	0.191819	0.114	0.073	2.73962e-07	0.00841966	CAF-C7
ANKRD36B	0.305096	0.195	0.143	2.75651e-07	0.00847157	CAF-C7
ANKAR	0.311109	0.166	0.118	2.79637e-07	0.00859408	CAF-C7
ANKRD36C	0.18181	0.368	0.299	2.87606e-07	0.008839	CAF-C7
PAM	0.312945	0.3	0.236	2.99808e-07	0.009214	CAF-C7
CENPC	0.252046	0.182	0.13	3.25085e-07	0.00999083	CAF-C7
DNM3	0.216409	0.104	0.065	3.67134e-07	0.0112831	CAF-C7
SPTBN1	0.144403	0.514	0.433	3.76929e-07	0.0115842	CAF-C7
ZRANB2	0.247091	0.437	0.365	4.1038e-07	0.0126122	CAF-C7
ZFP36L2	0.297601	0.132	0.089	4.56947e-07	0.0140433	CAF-C7
ANKRD36	0.201061	0.286	0.222	4.90473e-07	0.0150737	CAF-C7
PWRN1	0.249314	0.12	0.078	5.04067e-07	0.0154915	CAF-C7
KIZ	0.274864	0.125	0.084	5.38896e-07	0.0165619	CAF-C7
MYLK	0.235212	0.434	0.363	5.95958e-07	0.0183156	CAF-C7
DHRS7B	0.260342	0.151	0.106	6.12909e-07	0.0188365	CAF-C7
EPS15	0.259912	0.328	0.265	6.73159e-07	0.0206882	CAF-C7
MPP6	0.257008	0.115	0.075	6.8789e-07	0.0211409	CAF-C7
ACER3	0.23443	0.141	0.097	7.00668e-07	0.0215336	CAF-C7
RSRP1	0.269819	0.356	0.293	7.12466e-07	0.0218962	CAF-C7
RARB	0.242476	0.203	0.151	8.34233e-07	0.0256385	CAF-C7
TTC14	0.260288	0.191	0.141	8.47624e-07	0.02605	CAF-C7
TAPT1-AS1	0.209277	0.104	0.067	8.77286e-07	0.0269616	CAF-C7
PTPN13	0.218971	0.237	0.18	8.80795e-07	0.0270695	CAF-C7
RBBP6	0.268446	0.227	0.173	8.99594e-07	0.0276472	CAF-C7
IGF2BP2	0.269351	0.101	0.065	9.24879e-07	0.0284243	CAF-C7
SLC25A37	0.21769	0.132	0.09	9.61748e-07	0.0295574	CAF-C7
NNMT	0.26953	0.164	0.118	1.0231e-06	0.031443	CAF-C7
PROS1	0.21952	0.18	0.131	1.20984e-06	0.0371819	CAF-C7
TEX2	0.185582	0.12	0.08	1.31735e-06	0.0404861	CAF-C7
SNHG22	0.226347	0.161	0.115	1.39152e-06	0.0427655	CAF-C7
RAB11FIP3	0.246408	0.156	0.111	1.4682e-06	0.0451222	CAF-C7
CEP112	0.184551	0.358	0.293	1.60382e-06	0.0492903	CAF-C7
ASPH	0.151599	0.191	0.141	1.63139e-06	0.0501376	CAF-C7
FAM118A	0.246018	0.335	0.274	1.7209e-06	0.0528885	CAF-C7
AC116366.3	0.167224	0.337	0.271	1.82896e-06	0.0562094	CAF-C7
GALNT1	0.324067	0.132	0.092	1.86662e-06	0.0573667	CAF-C7
ZNF83	0.197472	0.261	0.202	1.88338e-06	0.0578819	CAF-C7
CALCOCO2	0.175121	0.254	0.196	2.09079e-06	0.0642562	CAF-C7
COPA	0.191059	0.279	0.22	2.22277e-06	0.0683124	CAF-C7
OSMR-AS1	0.19833	0.161	0.116	2.30476e-06	0.0708322	CAF-C7
MT2A	0.280447	0.264	0.207	2.36146e-06	0.0725747	CAF-C7
SMYD3	0.167365	0.452	0.385	2.36581e-06	0.0727086	CAF-C7
USP32	0.181525	0.291	0.232	2.51056e-06	0.077157	CAF-C7
COL21A1	0.267738	0.187	0.138	2.64791e-06	0.0813782	CAF-C7
GABPB2	0.248232	0.143	0.102	2.93361e-06	0.0901587	CAF-C7
CCDC14	0.233021	0.17	0.125	3.23495e-06	0.0994197	CAF-C7
BCL2L2-PABPN1	0.200709	0.237	0.182	3.69057e-06	0.113422	CAF-C7
KANTR	0.278391	0.183	0.136	3.78788e-06	0.116413	CAF-C7
PXK	0.352282	0.114	0.078	3.90264e-06	0.11994	CAF-C7
CCDC191	0.236958	0.101	0.066	4.03468e-06	0.123998	CAF-C7
HIBCH	0.141154	0.217	0.165	4.25074e-06	0.130638	CAF-C7
WWC2	0.240809	0.251	0.196	4.3348e-06	0.133221	CAF-C7
FMNL2	0.233413	0.181	0.135	4.49439e-06	0.138126	CAF-C7
OPHN1	0.157849	0.134	0.094	4.77826e-06	0.14685	CAF-C7
ADAMTS10	0.264144	0.135	0.095	4.91339e-06	0.151003	CAF-C7
GABPB1-AS1	0.366251	0.127	0.089	4.92209e-06	0.151271	CAF-C7
FAM133B	0.147479	0.291	0.233	5.00419e-06	0.153794	CAF-C7
GAB1	0.228185	0.298	0.242	5.29352e-06	0.162686	CAF-C7
SRSF11	0.113515	0.726	0.654	5.36092e-06	0.164757	CAF-C7
2023-09-04	0.242857	0.214	0.165	5.52216e-06	0.169712	CAF-C7
RYR2	0.202701	0.209	0.16	5.69742e-06	0.175099	CAF-C7
GTF2IRD2B	0.174208	0.146	0.104	5.89161e-06	0.181067	CAF-C7
GRAMD2B	0.279374	0.23	0.181	6.59847e-06	0.202791	CAF-C7
VMP1	0.191291	0.525	0.463	6.64586e-06	0.204247	CAF-C7
STON1	0.245742	0.121	0.084	6.74599e-06	0.207325	CAF-C7
PPWD1	0.180136	0.111	0.075	7.41004e-06	0.227733	CAF-C7
VCL	0.157261	0.588	0.531	8.01461e-06	0.246313	CAF-C7
ALDH1A1	0.229274	0.251	0.2	8.17068e-06	0.25111	CAF-C7
NRP1	0.125442	0.552	0.474	8.36125e-06	0.256966	CAF-C7
CEP89	0.289724	0.115	0.079	8.46764e-06	0.260236	CAF-C7
MAP3K6	0.242494	0.116	0.08	8.75815e-06	0.269164	CAF-C7
PRKCA	0.189868	0.264	0.211	8.83984e-06	0.271675	CAF-C7
LDB2	0.251091	0.329	0.272	8.98198e-06	0.276043	CAF-C7
FNDC3B	0.144356	0.655	0.597	9.07284e-06	0.278836	CAF-C7
MED13L	0.157348	0.524	0.457	9.11051e-06	0.279993	CAF-C7
EIF2AK3	0.200666	0.176	0.132	9.20258e-06	0.282823	CAF-C7
TOP1	0.224937	0.348	0.29	9.57491e-06	0.294266	CAF-C7
SLC16A1-AS1	0.215367	0.262	0.208	1.02742e-05	0.315756	CAF-C7
PDE1A	0.117576	0.481	0.414	1.24595e-05	0.382919	CAF-C7
CALCOCO1	0.192046	0.115	0.08	1.24653e-05	0.383095	CAF-C7
CTNNAL1	0.218799	0.113	0.078	1.2541e-05	0.385422	CAF-C7
HELZ	0.215046	0.287	0.231	1.26721e-05	0.389451	CAF-C7
ULK2	0.147773	0.106	0.072	1.52687e-05	0.469253	CAF-C7
SCP2	0.184217	0.251	0.198	1.82208e-05	0.559979	CAF-C7
GPX3	0.146663	0.195	0.15	2.14816e-05	0.660194	CAF-C7
DDX17	0.129338	0.726	0.664	2.17165e-05	0.667413	CAF-C7
GLIS3	0.17815	0.301	0.246	2.32951e-05	0.715929	CAF-C7
TM7SF3	0.324339	0.161	0.122	2.49587e-05	0.767056	CAF-C7
EVA1C	0.220656	0.195	0.151	2.53649e-05	0.77954	CAF-C7
FBXL2	0.235088	0.1	0.069	2.60574e-05	0.800821	CAF-C7
PRICKLE1	0.126613	0.137	0.098	2.72634e-05	0.837887	CAF-C7
PHF14	0.148861	0.372	0.31	2.75213e-05	0.845812	CAF-C7
STAT2	0.145166	0.313	0.256	2.78037e-05	0.854491	CAF-C7
WWOX	0.127308	0.465	0.4	2.88767e-05	0.887469	CAF-C7
KCTD3	0.220298	0.175	0.133	3.26945e-05	1	CAF-C7
PIAS1	0.24415	0.251	0.204	3.29294e-05	1	CAF-C7
ABL2	0.21322	0.206	0.163	3.4596e-05	1	CAF-C7
TRPC1	0.187209	0.172	0.129	3.51252e-05	1	CAF-C7
ROCK2	0.173742	0.51	0.455	3.7712e-05	1	CAF-C7
STT3B	0.207514	0.116	0.082	3.92088e-05	1	CAF-C7
NXN	0.216275	0.161	0.121	3.92524e-05	1	CAF-C7
MOK	0.265445	0.109	0.076	4.0475e-05	1	CAF-C7
SLC25A12	0.209285	0.159	0.12	4.69821e-05	1	CAF-C7
EDNRB	0.139881	0.189	0.145	4.82213e-05	1	CAF-C7
ORMDL1	0.189274	0.103	0.072	5.14723e-05	1	CAF-C7
RNF180	0.1512	0.251	0.201	5.2146e-05	1	CAF-C7
RNF149	0.162268	0.275	0.224	5.24422e-05	1	CAF-C7
MFSD14C	0.247929	0.165	0.127	5.35749e-05	1	CAF-C7
RUSC2	0.146523	0.182	0.139	5.529e-05	1	CAF-C7
UVRAG	0.178259	0.332	0.281	5.66847e-05	1	CAF-C7
EPB41L2	0.145644	0.433	0.373	5.72224e-05	1	CAF-C7
ARPC4-TTLL3	0.172344	0.113	0.08	5.79498e-05	1	CAF-C7
CEP164	0.175914	0.132	0.097	5.80329e-05	1	CAF-C7
SEC14L1	0.194961	0.13	0.095	5.86437e-05	1	CAF-C7
CYP4V2	0.20508	0.1	0.07	5.92612e-05	1	CAF-C7
SPART	0.22732	0.138	0.102	6.35356e-05	1	CAF-C7
ZNF438	0.308579	0.104	0.074	6.64719e-05	1	CAF-C7
TPCN1	0.166659	0.152	0.115	6.82136e-05	1	CAF-C7
TBC1D15	0.131757	0.137	0.1	6.85478e-05	1	CAF-C7
UBAP2	0.222249	0.132	0.098	6.88227e-05	1	CAF-C7
SBF2	0.107222	0.513	0.443	6.88967e-05	1	CAF-C7
SCAF11	0.111289	0.427	0.364	6.9853e-05	1	CAF-C7
IL15	0.196415	0.109	0.077	7.16832e-05	1	CAF-C7
PIEZO1	0.16611	0.166	0.127	7.25699e-05	1	CAF-C7
RBM25	0.119864	0.667	0.602	7.25885e-05	1	CAF-C7
PTPRD	0.147896	0.138	0.102	7.32963e-05	1	CAF-C7
LRRC4C	0.232311	0.12	0.088	7.51243e-05	1	CAF-C7
TTC28	0.130378	0.424	0.364	7.82513e-05	1	CAF-C7
TTC3	0.166458	0.389	0.334	8.04415e-05	1	CAF-C7
BMPR1B	0.143649	0.13	0.095	8.07416e-05	1	CAF-C7
EVL	0.152413	0.205	0.162	8.25845e-05	1	CAF-C7
SORBS2	0.252004	0.289	0.245	8.31612e-05	1	CAF-C7
KIF13A	0.17461	0.443	0.388	8.43379e-05	1	CAF-C7
PBX3	0.179039	0.259	0.213	8.75497e-05	1	CAF-C7
ZNF292	0.224659	0.215	0.172	8.75633e-05	1	CAF-C7
TRPC4	0.228583	0.127	0.093	8.94096e-05	1	CAF-C7
WRN	0.240336	0.172	0.133	9.32329e-05	1	CAF-C7
LYPLAL1	0.212752	0.127	0.093	9.3643e-05	1	CAF-C7
ZFYVE9	0.203144	0.176	0.137	9.93593e-05	1	CAF-C7
AC009690.1	0.346203	0.117	0.086	0.000103195	1	CAF-C7
PATJ	0.188291	0.187	0.147	0.000103571	1	CAF-C7
ENG	0.175786	0.141	0.105	0.000103818	1	CAF-C7
ANKRD26	0.174143	0.236	0.19	0.000113647	1	CAF-C7
INTU	0.164776	0.1	0.071	0.000118307	1	CAF-C7
BACE2	0.144985	0.141	0.105	0.000118904	1	CAF-C7
FGFR1OP	0.134434	0.111	0.079	0.00012165	1	CAF-C7
PKNOX2	0.216744	0.111	0.08	0.000125512	1	CAF-C7
LIN7A	0.170032	0.246	0.198	0.000125578	1	CAF-C7
TCF7L2	0.235033	0.293	0.246	0.000133396	1	CAF-C7
DPYSL2	0.23091	0.137	0.103	0.000134317	1	CAF-C7
SPIDR	0.190631	0.369	0.316	0.000137301	1	CAF-C7
MMP19	0.220159	0.105	0.075	0.000137857	1	CAF-C7
HEATR5A	0.136978	0.187	0.147	0.000152006	1	CAF-C7
TMED10	0.16691	0.109	0.079	0.00015917	1	CAF-C7
ALPK1	0.234101	0.127	0.095	0.000161389	1	CAF-C7
USP40	0.104789	0.18	0.141	0.000177718	1	CAF-C7
INTS3	0.15699	0.134	0.101	0.000187783	1	CAF-C7
LUC7L2	0.216929	0.269	0.224	0.000196725	1	CAF-C7
RHOBTB3	0.204073	0.24	0.198	0.000201608	1	CAF-C7
PLSCR1	0.135329	0.113	0.082	0.000203131	1	CAF-C7
PPIP5K2	0.134029	0.148	0.113	0.000204691	1	CAF-C7
PTPN2	0.194714	0.141	0.107	0.000209602	1	CAF-C7
DZIP1	0.207913	0.144	0.111	0.000220772	1	CAF-C7
UBA6-AS1	0.223816	0.118	0.088	0.000221797	1	CAF-C7
SNED1	0.202751	0.125	0.093	0.000231886	1	CAF-C7
ENOSF1	0.233706	0.132	0.101	0.000241711	1	CAF-C7
LATS2	0.235463	0.139	0.106	0.000242335	1	CAF-C7
ZNF248	0.130926	0.106	0.077	0.000248354	1	CAF-C7
ABCA1	0.207844	0.216	0.175	0.000258622	1	CAF-C7
PLEKHA5	0.101275	0.403	0.35	0.000268928	1	CAF-C7
ZHX3	0.18595	0.192	0.152	0.000269775	1	CAF-C7
CFLAR	0.133599	0.324	0.275	0.000270111	1	CAF-C7
MIPOL1	0.176205	0.12	0.089	0.000276393	1	CAF-C7
THRB	0.176973	0.148	0.114	0.000283926	1	CAF-C7
GOLGA4	0.155258	0.46	0.408	0.000287963	1	CAF-C7
CACNA2D1	0.155979	0.49	0.432	0.000302864	1	CAF-C7
ADAMTS12	0.152748	0.404	0.356	0.000308731	1	CAF-C7
RAD51B	0.174119	0.217	0.178	0.000309051	1	CAF-C7
ZNF721	0.151995	0.152	0.117	0.000310365	1	CAF-C7
ACAD11	0.147367	0.229	0.186	0.000326086	1	CAF-C7
D2HGDH	0.173995	0.107	0.078	0.000339315	1	CAF-C7
C11orf96	0.291088	0.109	0.081	0.000339937	1	CAF-C7
C11orf54	0.165304	0.139	0.106	0.000352056	1	CAF-C7
PXN	0.235731	0.101	0.074	0.000369936	1	CAF-C7
MOSMO	0.139641	0.156	0.122	0.000376996	1	CAF-C7
ULK4	0.136065	0.176	0.139	0.000387104	1	CAF-C7
TARBP1	0.165633	0.108	0.08	0.00039609	1	CAF-C7
TERF2IP	0.18494	0.13	0.099	0.000409735	1	CAF-C7
ZFP36L1	0.302974	0.161	0.129	0.000415323	1	CAF-C7
PDS5A	0.303896	0.266	0.227	0.000420947	1	CAF-C7
CUL4A	0.119948	0.191	0.153	0.000433896	1	CAF-C7
EVI5	0.134918	0.407	0.358	0.000434028	1	CAF-C7
PIK3C2A	0.160651	0.19	0.152	0.000449359	1	CAF-C7
ASPN	0.266744	0.172	0.137	0.000449848	1	CAF-C7
TPST1	0.152685	0.221	0.181	0.000452147	1	CAF-C7
TNRC6A	0.204722	0.373	0.328	0.000476938	1	CAF-C7
INTS12	0.149698	0.101	0.074	0.000480005	1	CAF-C7
PREPL	0.166437	0.132	0.101	0.000495179	1	CAF-C7
CSAD	0.114896	0.117	0.088	0.000515845	1	CAF-C7
HP1BP3	0.116127	0.353	0.303	0.000517494	1	CAF-C7
ENTPD1-AS1	0.261908	0.159	0.125	0.000521337	1	CAF-C7
MARK4	0.25384	0.134	0.103	0.000532132	1	CAF-C7
CCDC171	0.231804	0.112	0.084	0.000544738	1	CAF-C7
SLC25A13	0.1662	0.226	0.188	0.000548052	1	CAF-C7
FBXW4	0.229057	0.119	0.09	0.000556133	1	CAF-C7
SAFB2	0.169542	0.242	0.2	0.000570292	1	CAF-C7
FLCN	0.143287	0.115	0.086	0.00058181	1	CAF-C7
BCL2L13	0.138497	0.144	0.112	0.000610661	1	CAF-C7
LRCH3	0.1256	0.35	0.303	0.000613848	1	CAF-C7
KAT2B	0.162306	0.113	0.085	0.000615229	1	CAF-C7
NPHP3-ACAD11	0.109572	0.17	0.135	0.000625932	1	CAF-C7
TARSL2	0.13938	0.101	0.074	0.000646446	1	CAF-C7
MTA3	0.134065	0.169	0.134	0.00065696	1	CAF-C7
NIPSNAP2	0.147137	0.12	0.092	0.000672659	1	CAF-C7
SDK1	0.159044	0.153	0.121	0.000681962	1	CAF-C7
TRAPPC12	0.10404	0.132	0.101	0.000711268	1	CAF-C7
LIMA1	0.134149	0.417	0.37	0.000719996	1	CAF-C7
ATXN3	0.191306	0.203	0.166	0.000741514	1	CAF-C7
BTAF1	0.151025	0.185	0.15	0.000780493	1	CAF-C7
PDCD7	0.153666	0.113	0.085	0.000844634	1	CAF-C7
FAM228B	0.16483	0.116	0.088	0.00088536	1	CAF-C7
WARS2	0.172476	0.106	0.08	0.000900199	1	CAF-C7
B4GALT1	0.203232	0.154	0.122	0.000968127	1	CAF-C7
SPPL2A	0.141483	0.163	0.131	0.00106308	1	CAF-C7
CAPN7	0.184626	0.174	0.141	0.0010902	1	CAF-C7
IFRD1	0.149583	0.112	0.085	0.00109761	1	CAF-C7
STK38	0.111139	0.177	0.142	0.00111497	1	CAF-C7
LMCD1-AS1	0.195266	0.135	0.106	0.00113249	1	CAF-C7
UBR3	0.12714	0.296	0.256	0.00119123	1	CAF-C7
PKP4	0.127169	0.169	0.136	0.00120423	1	CAF-C7
TCF4	0.105981	0.435	0.384	0.00120595	1	CAF-C7
KPNA3	0.181101	0.151	0.12	0.00123668	1	CAF-C7
IL32	0.156085	0.119	0.092	0.00126527	1	CAF-C7
PDXDC1	0.109204	0.233	0.195	0.00128521	1	CAF-C7
WDR59	0.158128	0.145	0.114	0.00129867	1	CAF-C7
MAP3K5	0.160128	0.3	0.259	0.00131574	1	CAF-C7
NEDD4	0.173292	0.209	0.174	0.00154079	1	CAF-C7
RNPC3	0.19731	0.195	0.162	0.00155901	1	CAF-C7
TLE4	0.248774	0.103	0.079	0.00156123	1	CAF-C7
PLCL2	0.119263	0.121	0.094	0.00161	1	CAF-C7
CCNH	0.169493	0.239	0.202	0.00162037	1	CAF-C7
FAM120B	0.145645	0.201	0.165	0.00165835	1	CAF-C7
MUM1	0.132515	0.165	0.133	0.001667	1	CAF-C7
LRBA	0.115304	0.26	0.222	0.00168725	1	CAF-C7
SDCCAG8	0.143081	0.35	0.306	0.00169903	1	CAF-C7
SLC35F5	0.112709	0.113	0.087	0.00169979	1	CAF-C7
LRP1	0.143361	0.25	0.212	0.00174508	1	CAF-C7
CTPS2	0.136294	0.132	0.104	0.00182213	1	CAF-C7
PCMTD1	0.150191	0.17	0.139	0.0018983	1	CAF-C7
STK17B	0.184661	0.104	0.08	0.00195592	1	CAF-C7
PIGL	0.154335	0.117	0.091	0.00196523	1	CAF-C7
FAM102B	0.103289	0.146	0.117	0.00196924	1	CAF-C7
NISCH	0.158074	0.18	0.149	0.00200456	1	CAF-C7
PRKCI	0.121867	0.117	0.091	0.00201896	1	CAF-C7
TTTY14	0.192346	0.162	0.132	0.00206386	1	CAF-C7
LTBP3	0.132119	0.141	0.113	0.00220112	1	CAF-C7
DDI2	0.138094	0.112	0.086	0.00238233	1	CAF-C7
KIAA0825	0.172048	0.144	0.116	0.00248346	1	CAF-C7
TMEM14B	0.156433	0.153	0.123	0.00254971	1	CAF-C7
AL117190.1	0.100625	0.193	0.159	0.00259847	1	CAF-C7
AP000311.1	0.161568	0.196	0.166	0.00263986	1	CAF-C7
ITCH	0.123402	0.355	0.309	0.00267668	1	CAF-C7
WDR19	0.129618	0.104	0.079	0.00275262	1	CAF-C7
PRKRIP1	0.174815	0.154	0.125	0.00276853	1	CAF-C7
PARP6	0.222326	0.124	0.099	0.00277759	1	CAF-C7
SMC5	0.127527	0.372	0.328	0.00282347	1	CAF-C7
RARS2	0.111183	0.113	0.088	0.00292001	1	CAF-C7
ZDHHC21	0.113171	0.137	0.109	0.00293518	1	CAF-C7
NRIP1	0.165586	0.111	0.086	0.00297216	1	CAF-C7
HCLS1	0.124963	0.146	0.117	0.00298893	1	CAF-C7
TMEM263	0.119947	0.103	0.079	0.00304087	1	CAF-C7
AC012409.2	0.144977	0.139	0.111	0.00309456	1	CAF-C7
IRF3	0.111537	0.138	0.111	0.00310915	1	CAF-C7
TAF1	0.131043	0.156	0.127	0.00314721	1	CAF-C7
TRIP10	0.155829	0.12	0.095	0.00325982	1	CAF-C7
SMIM8	0.139871	0.116	0.091	0.00356042	1	CAF-C7
HSPG2	0.141557	0.161	0.132	0.00370767	1	CAF-C7
ANXA2	0.100978	0.191	0.16	0.00371582	1	CAF-C7
ATP10D	0.226138	0.169	0.14	0.00382229	1	CAF-C7
REPS1	0.155645	0.177	0.147	0.00416343	1	CAF-C7
MAP3K8	0.102862	0.165	0.135	0.0041871	1	CAF-C7
NCOA3	0.116152	0.241	0.207	0.0046173	1	CAF-C7
EFR3A	0.129181	0.191	0.16	0.0046506	1	CAF-C7
PHLDB2	0.168475	0.206	0.176	0.00465799	1	CAF-C7
SELENOS	0.153157	0.112	0.089	0.00475167	1	CAF-C7
CDC16	0.18055	0.118	0.094	0.00475802	1	CAF-C7
MBD2	0.175485	0.148	0.121	0.00481108	1	CAF-C7
FAM172A	0.114257	0.271	0.232	0.00489304	1	CAF-C7
RFC1	0.129521	0.101	0.079	0.00502789	1	CAF-C7
SLC2A13	0.168955	0.143	0.116	0.00504395	1	CAF-C7
PTPN9	0.169865	0.137	0.111	0.00539516	1	CAF-C7
TIAL1	0.213425	0.146	0.12	0.0055218	1	CAF-C7
TMEM87A	0.112152	0.228	0.197	0.00574729	1	CAF-C7
NDUFV1	0.142391	0.18	0.151	0.00577369	1	CAF-C7
AF117829.1	0.109878	0.138	0.112	0.00597883	1	CAF-C7
NUP153	0.121414	0.131	0.106	0.0059907	1	CAF-C7
ARFGEF2	0.171844	0.179	0.149	0.0060401	1	CAF-C7
SLC37A3	0.143158	0.13	0.106	0.00608297	1	CAF-C7
THBS1	0.212523	0.148	0.122	0.00626682	1	CAF-C7
CDK12	0.143393	0.148	0.122	0.00629189	1	CAF-C7
TTBK2	0.156759	0.122	0.098	0.00648533	1	CAF-C7
ZRANB3	0.110618	0.128	0.103	0.00661969	1	CAF-C7
DENND4A	0.192485	0.147	0.121	0.00686757	1	CAF-C7
EPG5	0.117064	0.103	0.081	0.0068783	1	CAF-C7
NUP214	0.215846	0.114	0.092	0.00688997	1	CAF-C7
MAP2K5	0.103736	0.183	0.153	0.00691923	1	CAF-C7
ZBTB38	0.175375	0.166	0.14	0.00718651	1	CAF-C7
MICU2	0.13961	0.207	0.176	0.00723616	1	CAF-C7
ELP2	0.179214	0.145	0.12	0.00747125	1	CAF-C7
MORF4L2	0.242623	0.178	0.152	0.00767256	1	CAF-C7
TTC39C	0.141471	0.13	0.106	0.0078892	1	CAF-C7
CCDC80	0.142062	0.122	0.099	0.00796075	1	CAF-C7
RALGAPA2	0.13915	0.155	0.129	0.00829216	1	CAF-C7
SPRY1	0.193449	0.108	0.087	0.00866505	1	CAF-C7
ARID5B	0.109879	0.369	0.333	0.00886511	1	CAF-C7
TSC2	0.153258	0.128	0.105	0.00922596	1	CAF-C7
ACSL3	0.110856	0.202	0.174	0.00938043	1	CAF-C7
CSGALNACT2	0.115497	0.128	0.106	0.00945615	1	CAF-C7
PHYKPL	0.188698	0.223	0.195	0.00946554	1	CAF-C7
SNAPC3	0.105736	0.129	0.106	0.00967127	1	CAF-C7
ATG7	0.146425	0.265	0.233	0.00991006	1	CAF-C7
TMEM176B	0.129852	0.154	0.128	0.00999197	1	CAF-C7
POSTN	2.69295	0.36	0.031	3.91495e-302	1.20318e-297	CAF-FAP
VCAN	1.95614	0.535	0.118	2.97858e-272	9.15407e-268	CAF-FAP
SULF1	2.17739	0.542	0.15	4.46225e-231	1.37138e-226	CAF-FAP
COL1A1	2.15473	0.643	0.228	8.89895e-230	2.73491e-225	CAF-FAP
FN1	1.78786	0.893	0.574	4.29759e-228	1.32078e-223	CAF-FAP
NTM	1.84071	0.396	0.08	1.23954e-204	3.80947e-200	CAF-FAP
COL1A2	1.61184	0.763	0.393	9.47881e-191	2.91312e-186	CAF-FAP
TIMP1	2.59567	0.484	0.147	1.84933e-189	5.68353e-185	CAF-FAP
FAP	1.48985	0.291	0.049	1.26067e-164	3.87441e-160	CAF-FAP
COL8A1	1.49001	0.372	0.095	4.04807e-149	1.24409e-144	CAF-FAP
THBS2	1.4423	0.482	0.166	1.35879e-146	4.17597e-142	CAF-FAP
MGP	1.96591	0.279	0.053	2.60125e-146	7.99442e-142	CAF-FAP
CCDC80	1.51102	0.286	0.056	6.26066e-142	1.92409e-137	CAF-FAP
INHBA	1.53494	0.269	0.052	8.32451e-135	2.55837e-130	CAF-FAP
COL15A1	1.27215	0.195	0.024	4.4545e-128	1.369e-123	CAF-FAP
CDH11	1.30411	0.328	0.09	5.74397e-119	1.76529e-114	CAF-FAP
DPYSL3	1.28916	0.366	0.113	1.25346e-117	3.85227e-113	CAF-FAP
SVIL	1.18298	0.525	0.224	2.8801e-113	8.8514e-109	CAF-FAP
SERPINE1	1.70257	0.486	0.223	1.00966e-101	3.103e-97	CAF-FAP
AEBP1	1.38326	0.502	0.229	2.85594e-101	8.77717e-97	CAF-FAP
KIAA1755	1.11305	0.198	0.036	3.31474e-101	1.01872e-96	CAF-FAP
NOX4	1.20254	0.163	0.024	4.7292e-97	1.45343e-92	CAF-FAP
COL3A1	1.36179	0.641	0.381	1.24278e-93	3.81943e-89	CAF-FAP
COL6A3	1.19571	0.584	0.323	1.68844e-91	5.18907e-87	CAF-FAP
GAS7	1.12609	0.201	0.045	1.93924e-86	5.95986e-82	CAF-FAP
KCNQ5	1.321	0.194	0.044	1.3305e-82	4.08904e-78	CAF-FAP
ERG	1.02781	0.274	0.089	2.07876e-78	6.38866e-74	CAF-FAP
CYP1B1	0.893299	0.125	0.016	2.21265e-78	6.80015e-74	CAF-FAP
ITGBL1	0.842623	0.509	0.244	3.99484e-78	1.22774e-73	CAF-FAP
FBN1	0.872075	0.66	0.402	8.18105e-78	2.51428e-73	CAF-FAP
ITGA11	0.943673	0.359	0.141	1.98183e-77	6.09077e-73	CAF-FAP
LTBP2	1.03674	0.231	0.065	7.19234e-77	2.21042e-72	CAF-FAP
MICAL2	0.966394	0.412	0.182	2.14289e-76	6.58574e-72	CAF-FAP
MRC2	1.07533	0.281	0.097	3.34668e-74	1.02854e-69	CAF-FAP
ISLR	1.09639	0.111	0.014	1.65438e-72	5.08442e-68	CAF-FAP
COL5A1	0.903782	0.519	0.275	3.73895e-72	1.14909e-67	CAF-FAP
BNC2	0.931191	0.439	0.206	3.88198e-70	1.19305e-65	CAF-FAP
HSPG2	0.962598	0.282	0.101	1.24733e-69	3.83342e-65	CAF-FAP
F2R	1.01677	0.208	0.06	7.835e-68	2.40793e-63	CAF-FAP
ITGA2	0.989327	0.183	0.047	2.78364e-66	8.55495e-62	CAF-FAP
ATP10A	0.880642	0.355	0.154	2.43276e-65	7.4766e-61	CAF-FAP
BGN	1.53285	0.365	0.171	4.21594e-64	1.29569e-59	CAF-FAP
MTHFD1L	0.811233	0.495	0.268	9.35579e-63	2.87531e-58	CAF-FAP
MOXD1	0.8323	0.169	0.044	1.16242e-59	3.57248e-55	CAF-FAP
NAV1	0.955458	0.275	0.109	2.85515e-57	8.77475e-53	CAF-FAP
COL11A1	1.33359	0.116	0.022	9.94655e-57	3.05687e-52	CAF-FAP
PLXDC2	0.66886	0.718	0.497	1.09496e-56	3.36514e-52	CAF-FAP
LUM	0.92466	0.122	0.025	1.6039e-56	4.92926e-52	CAF-FAP
SSH1	0.777388	0.291	0.119	1.85903e-56	5.71337e-52	CAF-FAP
CTGF	0.827143	0.5	0.29	6.46973e-53	1.98834e-48	CAF-FAP
ADAM12	0.850627	0.119	0.025	1.17095e-52	3.59868e-48	CAF-FAP
CDH13	0.849678	0.358	0.173	2.15954e-52	6.63692e-48	CAF-FAP
ARMC9	0.917617	0.267	0.111	1.66204e-51	5.10794e-47	CAF-FAP
LRP1	0.825679	0.367	0.182	4.82252e-51	1.48211e-46	CAF-FAP
ABI3BP	0.984987	0.26	0.107	1.21446e-50	3.7324e-46	CAF-FAP
THSD4	0.947148	0.233	0.091	7.25496e-50	2.22967e-45	CAF-FAP
EFEMP1	0.976754	0.272	0.117	2.08321e-49	6.40234e-45	CAF-FAP
EMILIN1	0.756355	0.169	0.053	1.27272e-48	3.91146e-44	CAF-FAP
SLC20A1	0.72173	0.113	0.026	2.12421e-46	6.52832e-42	CAF-FAP
ROR2	0.789446	0.296	0.138	1.50839e-45	4.63572e-41	CAF-FAP
BICD1	0.739532	0.377	0.201	1.55346e-44	4.77424e-40	CAF-FAP
RUNX1	0.768412	0.307	0.148	2.0654e-44	6.3476e-40	CAF-FAP
COL16A1	0.753448	0.261	0.115	7.03559e-44	2.16225e-39	CAF-FAP
DGKI	0.86701	0.106	0.024	1.38571e-43	4.25869e-39	CAF-FAP
PDLIM3	0.980424	0.421	0.246	2.63307e-43	8.09221e-39	CAF-FAP
ENC1	0.682714	0.216	0.087	2.63685e-42	8.10382e-38	CAF-FAP
PLOD2	0.698588	0.228	0.095	3.90028e-42	1.19867e-37	CAF-FAP
PTPRE	0.599772	0.132	0.038	1.59718e-41	4.90862e-37	CAF-FAP
NEAT1	0.578217	0.864	0.772	1.67452e-41	5.14629e-37	CAF-FAP
KCND2	0.860448	0.17	0.061	1.85938e-40	5.71444e-36	CAF-FAP
COL5A2	0.668597	0.68	0.511	2.45584e-40	7.54752e-36	CAF-FAP
SLIT2	0.657015	0.46	0.281	1.08892e-39	3.34658e-35	CAF-FAP
PRSS23	0.776079	0.321	0.165	1.48347e-39	4.55916e-35	CAF-FAP
PACS1	0.610677	0.557	0.372	4.74552e-39	1.45844e-34	CAF-FAP
TENM4	0.660613	0.112	0.03	1.91591e-38	5.88817e-34	CAF-FAP
NOD1	0.595899	0.175	0.065	2.45888e-38	7.55687e-34	CAF-FAP
TRIO	0.617287	0.569	0.39	4.26583e-38	1.31102e-33	CAF-FAP
FMNL2	0.688853	0.254	0.117	4.81368e-38	1.47939e-33	CAF-FAP
PRELP	0.802795	0.125	0.038	6.43453e-38	1.97753e-33	CAF-FAP
SUGCT	0.773076	0.193	0.078	2.16268e-37	6.64657e-33	CAF-FAP
VMP1	0.557744	0.618	0.441	3.62308e-37	1.11348e-32	CAF-FAP
KIAA1211	0.682283	0.296	0.149	9.17177e-37	2.81876e-32	CAF-FAP
GFPT2	0.689109	0.137	0.045	2.06005e-36	6.33116e-32	CAF-FAP
PHLDB1	0.592129	0.516	0.335	2.19908e-36	6.75843e-32	CAF-FAP
AFAP1	0.547038	0.214	0.093	5.0206e-35	1.54298e-30	CAF-FAP
TPST1	0.640109	0.303	0.161	5.41594e-34	1.66448e-29	CAF-FAP
NPAS2	0.664765	0.171	0.068	5.46701e-34	1.68018e-29	CAF-FAP
DCLK1	0.627151	0.251	0.12	8.35967e-34	2.56918e-29	CAF-FAP
ANXA2	0.710229	0.275	0.139	1.21422e-33	3.73167e-29	CAF-FAP
GEM	0.664214	0.371	0.212	1.23936e-33	3.80892e-29	CAF-FAP
BICC1	0.537825	0.459	0.283	1.47287e-33	4.52657e-29	CAF-FAP
SPARC	0.911937	0.515	0.354	1.68283e-33	5.17185e-29	CAF-FAP
BX322234.1	0.497606	0.12	0.038	3.7989e-33	1.16752e-28	CAF-FAP
TANC2	0.70896	0.199	0.087	4.22555e-33	1.29864e-28	CAF-FAP
LTBP1	0.508613	0.506	0.323	4.67354e-33	1.43632e-28	CAF-FAP
PCDH7	0.494984	0.328	0.177	6.78912e-33	2.0865e-28	CAF-FAP
S100A6	0.622418	0.102	0.029	5.88633e-32	1.80904e-27	CAF-FAP
ROR1	0.636135	0.224	0.105	6.15181e-32	1.89064e-27	CAF-FAP
ANKH	0.584461	0.127	0.043	6.8365e-32	2.10106e-27	CAF-FAP
KIF13B	0.61875	0.209	0.095	1.91945e-31	5.89906e-27	CAF-FAP
EMP1	0.80605	0.127	0.044	1.95413e-31	6.00563e-27	CAF-FAP
UACA	0.574146	0.744	0.592	2.55944e-31	7.86593e-27	CAF-FAP
TMSB4X	0.735277	0.452	0.295	4.2815e-31	1.31583e-26	CAF-FAP
CYP1B1-AS1	0.657747	0.128	0.045	8.65449e-31	2.65978e-26	CAF-FAP
MMP19	0.559526	0.157	0.063	2.8213e-30	8.6707e-26	CAF-FAP
SRPX2	0.447496	0.32	0.178	3.32863e-29	1.02299e-24	CAF-FAP
FGD6	0.505007	0.116	0.04	7.36834e-29	2.26451e-24	CAF-FAP
PRICKLE1	0.733939	0.188	0.086	8.70623e-29	2.67569e-24	CAF-FAP
POT1-AS1	0.490596	0.132	0.049	1.0156e-28	3.12123e-24	CAF-FAP
SERPINE2	0.671824	0.121	0.043	1.46593e-28	4.50524e-24	CAF-FAP
RRBP1	0.610355	0.421	0.271	2.32471e-28	7.14452e-24	CAF-FAP
SYNJ2	0.540079	0.236	0.119	3.42454e-28	1.05247e-23	CAF-FAP
TRABD2B	0.514204	0.136	0.052	7.1655e-28	2.20217e-23	CAF-FAP
LMCD1	0.65347	0.289	0.16	1.54222e-27	4.7397e-23	CAF-FAP
GSN	0.622265	0.324	0.19	5.50238e-27	1.69104e-22	CAF-FAP
ANXA5	0.531716	0.169	0.075	8.00679e-27	2.46073e-22	CAF-FAP
PSAP	0.619179	0.391	0.249	9.68722e-27	2.97717e-22	CAF-FAP
NLRP1	0.56938	0.198	0.095	9.74907e-27	2.99618e-22	CAF-FAP
2023-09-06	0.640196	0.203	0.1	2.71264e-26	8.33675e-22	CAF-FAP
APOL1	0.572786	0.161	0.071	5.53e-26	1.69954e-21	CAF-FAP
DOK5	0.444319	0.11	0.039	6.18754e-26	1.90162e-21	CAF-FAP
SLC4A7	0.485548	0.19	0.09	8.62007e-26	2.64921e-21	CAF-FAP
FKBP10	0.491156	0.18	0.084	1.69345e-25	5.20449e-21	CAF-FAP
WISP1	0.655196	0.161	0.072	5.9774e-25	1.83704e-20	CAF-FAP
LINC00607	0.92527	0.127	0.052	9.31643e-25	2.86322e-20	CAF-FAP
MAP3K5	0.493083	0.377	0.24	1.26272e-24	3.88071e-20	CAF-FAP
SEC24D	0.451897	0.431	0.286	2.31617e-24	7.11828e-20	CAF-FAP
APOL2	0.433291	0.123	0.049	3.72039e-24	1.14339e-19	CAF-FAP
CALU	0.450482	0.282	0.162	1.06393e-23	3.26978e-19	CAF-FAP
ACTB	0.688585	0.307	0.189	1.90167e-23	5.84441e-19	CAF-FAP
KALRN	0.417196	0.609	0.451	2.16673e-23	6.65901e-19	CAF-FAP
ENG	0.495325	0.188	0.094	5.70359e-23	1.75288e-18	CAF-FAP
SLC24A3	0.528175	0.261	0.148	5.87003e-23	1.80404e-18	CAF-FAP
ANKRD10	0.522763	0.58	0.446	6.75069e-23	2.07469e-18	CAF-FAP
NAALADL2	0.320789	0.48	0.325	1.99862e-22	6.14235e-18	CAF-FAP
CREB3L2	0.534143	0.334	0.208	2.03861e-22	6.26527e-18	CAF-FAP
SRGAP1	0.432086	0.244	0.136	2.34057e-22	7.19326e-18	CAF-FAP
DEPTOR	0.548594	0.327	0.201	2.38276e-22	7.32293e-18	CAF-FAP
ZFP36L2	0.54046	0.167	0.081	4.51326e-22	1.38706e-17	CAF-FAP
TYMP	0.481072	0.195	0.101	1.39776e-21	4.29574e-17	CAF-FAP
TRIM24	0.556684	0.212	0.115	1.8485e-21	5.68101e-17	CAF-FAP
FOXO1	0.492038	0.324	0.205	2.14768e-21	6.60048e-17	CAF-FAP
FBXL2	0.574177	0.135	0.06	2.2626e-21	6.95366e-17	CAF-FAP
COL6A2	0.5511	0.354	0.232	2.62922e-21	8.08038e-17	CAF-FAP
LRRC32	0.464501	0.122	0.051	2.97394e-21	9.13982e-17	CAF-FAP
LINC00578	0.688871	0.102	0.039	3.13944e-21	9.64843e-17	CAF-FAP
AL359736.1	0.435207	0.182	0.092	3.31211e-21	1.01791e-16	CAF-FAP
ABCC1	0.364755	0.132	0.058	3.37818e-21	1.03822e-16	CAF-FAP
TMTC2	0.380503	0.13	0.057	4.22388e-21	1.29812e-16	CAF-FAP
PKDCC	0.477397	0.255	0.147	5.03007e-21	1.54589e-16	CAF-FAP
OSBPL8	0.453799	0.397	0.262	5.43696e-21	1.67094e-16	CAF-FAP
PKM	0.401356	0.118	0.049	6.83151e-21	2.09953e-16	CAF-FAP
ASAP2	0.463499	0.288	0.174	9.33445e-21	2.86876e-16	CAF-FAP
SGIP1	0.396635	0.29	0.174	1.64051e-20	5.04176e-16	CAF-FAP
LRRK1	0.422018	0.155	0.074	1.74051e-20	5.34911e-16	CAF-FAP
TTC3	0.372969	0.456	0.318	1.75694e-20	5.39961e-16	CAF-FAP
FRY	0.362127	0.55	0.4	1.95266e-20	6.0011e-16	CAF-FAP
PVT1	0.510101	0.293	0.179	2.10374e-20	6.46542e-16	CAF-FAP
LAMA2	0.426937	0.672	0.518	2.13176e-20	6.55153e-16	CAF-FAP
COL4A1	0.373282	0.67	0.532	3.93303e-20	1.20874e-15	CAF-FAP
NEDD9	0.612084	0.237	0.138	4.81942e-20	1.48115e-15	CAF-FAP
CKAP4	0.697477	0.123	0.054	5.20837e-20	1.60069e-15	CAF-FAP
HSPB1	0.636686	0.202	0.111	7.07294e-20	2.17373e-15	CAF-FAP
GLI2	0.428131	0.141	0.066	7.79887e-20	2.39683e-15	CAF-FAP
CAVIN1	0.523175	0.136	0.063	8.05003e-20	2.47402e-15	CAF-FAP
HEG1	0.554241	0.206	0.114	9.66437e-20	2.97015e-15	CAF-FAP
FSTL1	0.631384	0.289	0.18	1.12594e-19	3.46035e-15	CAF-FAP
NFIC	0.369118	0.197	0.106	1.33079e-19	4.08991e-15	CAF-FAP
STK38L	0.536397	0.265	0.16	1.46583e-19	4.50494e-15	CAF-FAP
LRRFIP1	0.547188	0.438	0.311	2.29632e-19	7.05728e-15	CAF-FAP
MDFIC	0.447841	0.153	0.075	2.34235e-19	7.19876e-15	CAF-FAP
ARL15	0.40052	0.359	0.236	2.79044e-19	8.57585e-15	CAF-FAP
SPTLC2	0.343252	0.136	0.063	3.14001e-19	9.65018e-15	CAF-FAP
ANO4	0.598679	0.123	0.055	3.88038e-19	1.19256e-14	CAF-FAP
FNIP2	0.453553	0.252	0.149	4.06041e-19	1.24789e-14	CAF-FAP
TSPAN5	0.456983	0.119	0.053	4.30731e-19	1.32377e-14	CAF-FAP
VIM	0.646102	0.218	0.126	5.23338e-19	1.60838e-14	CAF-FAP
SERPINH1	0.516661	0.141	0.068	6.95838e-19	2.13852e-14	CAF-FAP
SEMA3C	0.527887	0.158	0.08	7.09656e-19	2.18099e-14	CAF-FAP
IKBIP	0.351348	0.115	0.05	7.55489e-19	2.32184e-14	CAF-FAP
ADGRD1	0.423168	0.133	0.062	8.976e-19	2.75859e-14	CAF-FAP
PIWIL4	0.349126	0.102	0.042	9.23846e-19	2.83926e-14	CAF-FAP
TMSB10	0.452488	0.218	0.125	1.032e-18	3.17164e-14	CAF-FAP
PARD3B	0.290151	0.681	0.543	1.11654e-18	3.43148e-14	CAF-FAP
CARMIL1	0.291588	0.391	0.261	2.05665e-18	6.32071e-14	CAF-FAP
FMNL3	0.506506	0.17	0.089	2.679e-18	8.23337e-14	CAF-FAP
ERRFI1	0.517207	0.267	0.167	3.48501e-18	1.07105e-13	CAF-FAP
LGR4	0.404408	0.145	0.071	4.10895e-18	1.2628e-13	CAF-FAP
THY1	0.422355	0.141	0.069	4.93967e-18	1.51811e-13	CAF-FAP
NAP1L1	0.404841	0.353	0.235	7.1552e-18	2.19901e-13	CAF-FAP
GOLGA3	0.357653	0.213	0.121	1.00109e-17	3.07664e-13	CAF-FAP
SH3PXD2B	0.453569	0.193	0.108	1.39488e-17	4.28688e-13	CAF-FAP
STK17B	0.488663	0.141	0.071	1.54048e-17	4.73437e-13	CAF-FAP
CD81	0.548682	0.195	0.11	2.24976e-17	6.91418e-13	CAF-FAP
SGCD	0.257178	0.326	0.208	2.48388e-17	7.63371e-13	CAF-FAP
TRAM2	0.334814	0.149	0.075	2.50196e-17	7.68927e-13	CAF-FAP
ITGB5	0.398006	0.251	0.154	2.73326e-17	8.40014e-13	CAF-FAP
PDXDC1	0.365223	0.286	0.182	2.76398e-17	8.49453e-13	CAF-FAP
GALNT10	0.465524	0.144	0.072	3.13556e-17	9.63651e-13	CAF-FAP
COL18A1	0.40325	0.364	0.249	4.74036e-17	1.45686e-12	CAF-FAP
CTIF	0.364492	0.303	0.195	5.30813e-17	1.63135e-12	CAF-FAP
ATP10D	0.358718	0.218	0.127	6.29714e-17	1.9353e-12	CAF-FAP
HS2ST1	0.422332	0.15	0.077	8.04434e-17	2.47227e-12	CAF-FAP
AVIL	0.471825	0.119	0.056	8.07386e-17	2.48134e-12	CAF-FAP
PRKD1	0.435945	0.353	0.242	8.51447e-17	2.61675e-12	CAF-FAP
CEP126	0.47554	0.139	0.069	8.76123e-17	2.69259e-12	CAF-FAP
SNX9	0.404334	0.229	0.136	9.15194e-17	2.81267e-12	CAF-FAP
ANXA4	0.358685	0.227	0.135	9.16674e-17	2.81722e-12	CAF-FAP
LHFPL2	0.383294	0.134	0.066	9.46538e-17	2.909e-12	CAF-FAP
SKIL	0.390278	0.176	0.096	1.01845e-16	3.12999e-12	CAF-FAP
PLEKHG1	0.401596	0.313	0.206	1.11523e-16	3.42745e-12	CAF-FAP
PMP22	0.480804	0.144	0.074	1.22862e-16	3.7759e-12	CAF-FAP
ARHGAP18	0.337494	0.211	0.123	1.91493e-16	5.88515e-12	CAF-FAP
MLXIP	0.407856	0.248	0.153	2.19555e-16	6.74758e-12	CAF-FAP
C11orf80	0.38392	0.106	0.047	2.19908e-16	6.75842e-12	CAF-FAP
ABCC4	0.354227	0.103	0.046	2.19919e-16	6.75877e-12	CAF-FAP
CHST11	0.478194	0.199	0.115	2.90003e-16	8.91267e-12	CAF-FAP
PTGIS	0.454412	0.166	0.091	4.53949e-16	1.39512e-11	CAF-FAP
ABL2	0.480195	0.246	0.154	5.07216e-16	1.55883e-11	CAF-FAP
ARHGAP31	0.392791	0.105	0.048	5.09242e-16	1.56505e-11	CAF-FAP
RANBP9	0.365871	0.204	0.119	5.60283e-16	1.72192e-11	CAF-FAP
HECW2	0.473141	0.207	0.122	5.95346e-16	1.82968e-11	CAF-FAP
PMM2	0.511885	0.156	0.084	6.37024e-16	1.95776e-11	CAF-FAP
RNF149	0.417049	0.32	0.214	7.80269e-16	2.398e-11	CAF-FAP
SASH1	0.377819	0.463	0.342	8.25709e-16	2.53765e-11	CAF-FAP
2023-03-03	0.441946	0.114	0.054	8.37156e-16	2.57283e-11	CAF-FAP
B4GALT1	0.366724	0.195	0.112	8.44409e-16	2.59512e-11	CAF-FAP
INPP5F	0.383892	0.111	0.052	1.13192e-15	3.47873e-11	CAF-FAP
PLXNA2	0.350587	0.149	0.078	1.13295e-15	3.4819e-11	CAF-FAP
MYOF	0.3519	0.405	0.287	1.22654e-15	3.76953e-11	CAF-FAP
ZNF83	0.392307	0.296	0.195	1.27619e-15	3.92211e-11	CAF-FAP
SPON2	0.438348	0.151	0.082	1.61151e-15	4.95267e-11	CAF-FAP
MFGE8	0.499999	0.195	0.114	1.78976e-15	5.50047e-11	CAF-FAP
DIP2C	0.283779	0.229	0.138	2.19091e-15	6.73332e-11	CAF-FAP
SEC31A	0.318928	0.428	0.307	2.64884e-15	8.14067e-11	CAF-FAP
RNF121	0.29341	0.106	0.049	2.72626e-15	8.3786e-11	CAF-FAP
LAPTM4A	0.414391	0.131	0.066	2.73141e-15	8.39444e-11	CAF-FAP
IL1R1	0.38267	0.269	0.172	2.85916e-15	8.78705e-11	CAF-FAP
STX7	0.349047	0.148	0.079	3.04566e-15	9.36023e-11	CAF-FAP
SIPA1L1	0.29744	0.423	0.303	3.60816e-15	1.1089e-10	CAF-FAP
PAPLN	0.429566	0.105	0.049	3.88189e-15	1.19302e-10	CAF-FAP
HDGFL3	0.313457	0.124	0.062	5.74673e-15	1.76614e-10	CAF-FAP
SLC25A43	0.413771	0.179	0.103	6.76663e-15	2.07959e-10	CAF-FAP
RTN4	0.286582	0.325	0.219	6.85507e-15	2.10677e-10	CAF-FAP
ATP13A3	0.329856	0.199	0.118	8.60283e-15	2.64391e-10	CAF-FAP
TIMP2	0.396883	0.177	0.102	9.1458e-15	2.81078e-10	CAF-FAP
ARHGEF26	0.31705	0.252	0.158	9.2539e-15	2.844e-10	CAF-FAP
ARFGAP3	0.333464	0.299	0.198	9.63009e-15	2.95962e-10	CAF-FAP
MCL1	0.380225	0.25	0.16	9.68464e-15	2.97638e-10	CAF-FAP
SUSD6	0.360225	0.167	0.095	1.45179e-14	4.46178e-10	CAF-FAP
FBXL7	0.305046	0.433	0.315	1.76417e-14	5.42183e-10	CAF-FAP
PDLIM7	0.283149	0.305	0.204	2.05552e-14	6.31724e-10	CAF-FAP
ENTPD1	0.434416	0.197	0.119	2.27116e-14	6.97996e-10	CAF-FAP
PPP3CA	0.277117	0.244	0.153	2.55522e-14	7.85297e-10	CAF-FAP
FSTL3	0.415399	0.125	0.064	2.67126e-14	8.20959e-10	CAF-FAP
DOCK9	0.343875	0.151	0.083	2.79638e-14	8.59413e-10	CAF-FAP
AKAP13	0.307871	0.691	0.59	2.82026e-14	8.6675e-10	CAF-FAP
SLC7A6	0.373171	0.102	0.048	3.29527e-14	1.01274e-09	CAF-FAP
CYR61	0.468697	0.327	0.23	3.81086e-14	1.17119e-09	CAF-FAP
TGFBR1	0.296977	0.144	0.077	4.33604e-14	1.3326e-09	CAF-FAP
TIMP3	0.997307	0.396	0.304	4.34036e-14	1.33392e-09	CAF-FAP
EVL	0.366251	0.242	0.154	4.66702e-14	1.43432e-09	CAF-FAP
PALLD	0.303927	0.584	0.468	4.68595e-14	1.44013e-09	CAF-FAP
TMEM87B	0.362905	0.172	0.099	5.81288e-14	1.78647e-09	CAF-FAP
TGFB1	0.434958	0.123	0.063	7.33939e-14	2.25561e-09	CAF-FAP
ARFGAP1	0.373679	0.153	0.085	7.60928e-14	2.33856e-09	CAF-FAP
NBAS	0.305116	0.272	0.179	1.08817e-13	3.34427e-09	CAF-FAP
ITGAV	0.271225	0.368	0.261	1.18377e-13	3.63808e-09	CAF-FAP
AC113383.1	0.354957	0.111	0.055	1.21955e-13	3.74804e-09	CAF-FAP
CTTN	0.259352	0.27	0.175	1.391e-13	4.27495e-09	CAF-FAP
CYBRD1	0.316886	0.132	0.071	1.44737e-13	4.44819e-09	CAF-FAP
THBS1	0.42566	0.188	0.113	1.53146e-13	4.70663e-09	CAF-FAP
NRXN3	0.244711	0.353	0.248	1.69004e-13	5.19401e-09	CAF-FAP
SHROOM3	0.302862	0.199	0.122	2.06264e-13	6.33912e-09	CAF-FAP
PDXK	0.292121	0.138	0.075	2.09694e-13	6.44453e-09	CAF-FAP
SIL1	0.250842	0.24	0.152	2.24888e-13	6.9115e-09	CAF-FAP
MYO1D	0.270269	0.602	0.477	2.47284e-13	7.59978e-09	CAF-FAP
STAT1	0.413267	0.236	0.152	2.5775e-13	7.92143e-09	CAF-FAP
SOX4	0.459856	0.129	0.069	2.85645e-13	8.77874e-09	CAF-FAP
PPFIBP1	0.353645	0.354	0.253	3.31198e-13	1.01787e-08	CAF-FAP
PCNX2	0.255106	0.162	0.093	3.59188e-13	1.10389e-08	CAF-FAP
ACTG1	0.596691	0.335	0.244	3.69439e-13	1.1354e-08	CAF-FAP
UGDH	0.35835	0.124	0.065	4.10582e-13	1.26184e-08	CAF-FAP
SEC61A1	0.241028	0.159	0.09	4.5722e-13	1.40518e-08	CAF-FAP
SPATS2	0.341926	0.27	0.181	4.60646e-13	1.4157e-08	CAF-FAP
TENT5A	0.485801	0.162	0.095	4.73475e-13	1.45513e-08	CAF-FAP
EFEMP2	0.308181	0.12	0.063	6.11184e-13	1.87835e-08	CAF-FAP
ANXA1	0.45091	0.16	0.093	6.29868e-13	1.93577e-08	CAF-FAP
TRPS1	0.314511	0.221	0.14	6.61859e-13	2.03409e-08	CAF-FAP
COL4A2	0.289438	0.646	0.53	6.92176e-13	2.12727e-08	CAF-FAP
PTPDC1	0.313259	0.101	0.049	7.6994e-13	2.36626e-08	CAF-FAP
SMURF2	0.309026	0.188	0.114	7.85303e-13	2.41347e-08	CAF-FAP
MEGF6	0.405759	0.169	0.101	7.92327e-13	2.43506e-08	CAF-FAP
FAM155A	0.491612	0.102	0.051	8.27153e-13	2.54209e-08	CAF-FAP
DAGLB	0.321812	0.193	0.119	1.01754e-12	3.12721e-08	CAF-FAP
RAI14	0.398332	0.242	0.158	1.01948e-12	3.13317e-08	CAF-FAP
EDIL3	0.227417	0.239	0.154	1.1593e-12	3.56286e-08	CAF-FAP
NCOR2	0.324594	0.215	0.137	1.2201e-12	3.74972e-08	CAF-FAP
KIAA0355	0.34587	0.173	0.104	1.23953e-12	3.80945e-08	CAF-FAP
MYO1E	0.350482	0.396	0.294	1.32188e-12	4.06253e-08	CAF-FAP
LMO7	0.360967	0.253	0.168	1.8732e-12	5.75692e-08	CAF-FAP
ACBD3	0.255357	0.25	0.164	1.88598e-12	5.79618e-08	CAF-FAP
PTTG1IP	0.291463	0.139	0.077	1.98213e-12	6.09169e-08	CAF-FAP
PLEC	0.25172	0.12	0.064	2.1863e-12	6.71916e-08	CAF-FAP
DOCK1	0.330169	0.398	0.295	2.45294e-12	7.53863e-08	CAF-FAP
RAB31	0.309106	0.141	0.08	2.96595e-12	9.11524e-08	CAF-FAP
TEX41	0.361301	0.239	0.16	3.20381e-12	9.84628e-08	CAF-FAP
NFE2L2	0.163759	0.243	0.158	3.29409e-12	1.01237e-07	CAF-FAP
MSN	0.284308	0.159	0.093	3.29612e-12	1.013e-07	CAF-FAP
FGFR1	0.249294	0.178	0.107	4.42882e-12	1.36111e-07	CAF-FAP
SCFD2	0.2327	0.221	0.141	4.95723e-12	1.52351e-07	CAF-FAP
2023-09-11	0.35263	0.501	0.399	5.30936e-12	1.63173e-07	CAF-FAP
EVI5	0.172882	0.463	0.345	5.82588e-12	1.79047e-07	CAF-FAP
COPA	0.237469	0.307	0.215	6.03177e-12	1.85374e-07	CAF-FAP
GAB2	0.314292	0.2	0.126	6.46809e-12	1.98784e-07	CAF-FAP
FRMD6	0.393706	0.117	0.063	6.63216e-12	2.03826e-07	CAF-FAP
CHSY1	0.355259	0.161	0.096	6.83431e-12	2.10039e-07	CAF-FAP
PDE4DIP	0.324334	0.172	0.104	6.90686e-12	2.12269e-07	CAF-FAP
DOCK11	0.297735	0.169	0.102	7.85716e-12	2.41474e-07	CAF-FAP
CALM1	0.320791	0.173	0.105	7.90561e-12	2.42963e-07	CAF-FAP
KIF26B	0.55083	0.235	0.16	8.03625e-12	2.46978e-07	CAF-FAP
SEC24A	0.294024	0.157	0.093	8.35603e-12	2.56806e-07	CAF-FAP
AC004922.1	0.282942	0.166	0.099	8.6212e-12	2.64955e-07	CAF-FAP
MYO9B	0.25172	0.345	0.249	8.85308e-12	2.72082e-07	CAF-FAP
GRK4	0.381502	0.109	0.058	8.8741e-12	2.72728e-07	CAF-FAP
OSBPL9	0.258431	0.355	0.257	9.37755e-12	2.882e-07	CAF-FAP
IGFBP4	0.454743	0.3	0.217	1.15154e-11	3.53904e-07	CAF-FAP
TLN2	0.385419	0.2	0.128	1.16331e-11	3.5752e-07	CAF-FAP
GOLT1B	0.262323	0.125	0.069	1.19026e-11	3.65802e-07	CAF-FAP
ANKRD28	0.360261	0.155	0.092	1.27557e-11	3.9202e-07	CAF-FAP
HM13	0.322495	0.21	0.137	1.29906e-11	3.99242e-07	CAF-FAP
ATP1A1	0.217725	0.131	0.074	1.72575e-11	5.30375e-07	CAF-FAP
C1S	0.451334	0.45	0.357	1.7518e-11	5.3838e-07	CAF-FAP
FAM168A	0.268181	0.256	0.173	1.77101e-11	5.44286e-07	CAF-FAP
LMNA	0.298923	0.234	0.154	1.79616e-11	5.52014e-07	CAF-FAP
KLF6	0.416929	0.294	0.21	1.87232e-11	5.7542e-07	CAF-FAP
STK10	0.291982	0.145	0.085	2.32205e-11	7.13635e-07	CAF-FAP
ZMIZ2	0.254121	0.142	0.082	2.37272e-11	7.29208e-07	CAF-FAP
CHIC2	0.306143	0.283	0.199	2.99756e-11	9.21241e-07	CAF-FAP
COL6A1	0.462178	0.325	0.241	3.05619e-11	9.39259e-07	CAF-FAP
TNC	0.70687	0.155	0.093	3.29188e-11	1.01169e-06	CAF-FAP
CASC4	0.309956	0.261	0.178	3.88821e-11	1.19496e-06	CAF-FAP
SHISA5	0.282571	0.102	0.053	3.98912e-11	1.22598e-06	CAF-FAP
ADD3	0.244745	0.293	0.204	4.03774e-11	1.24092e-06	CAF-FAP
CTNNB1	0.33206	0.244	0.165	4.07065e-11	1.25103e-06	CAF-FAP
ASCC3	0.253138	0.346	0.252	4.24245e-11	1.30383e-06	CAF-FAP
ST6GAL1	0.284707	0.205	0.134	4.7485e-11	1.45936e-06	CAF-FAP
NIN	0.223394	0.217	0.142	5.02869e-11	1.54547e-06	CAF-FAP
TTC7A	0.254547	0.134	0.077	5.5553e-11	1.70731e-06	CAF-FAP
KIAA1217	0.143641	0.338	0.241	5.56878e-11	1.71145e-06	CAF-FAP
WDPCP	0.22975	0.259	0.176	5.58473e-11	1.71635e-06	CAF-FAP
RECK	0.349077	0.174	0.109	6.01402e-11	1.84829e-06	CAF-FAP
TSC22D3	0.362851	0.289	0.204	6.2288e-11	1.9143e-06	CAF-FAP
SF3A3	0.296048	0.15	0.09	6.25004e-11	1.92082e-06	CAF-FAP
CASC15	0.426602	0.109	0.059	7.17368e-11	2.20469e-06	CAF-FAP
LAMB2	0.322935	0.219	0.144	7.24786e-11	2.22749e-06	CAF-FAP
ZNF432	0.310171	0.184	0.116	7.90818e-11	2.43042e-06	CAF-FAP
CACNA1C	0.162022	0.651	0.521	8.94991e-11	2.75058e-06	CAF-FAP
SH3RF3	0.220916	0.181	0.113	9.08551e-11	2.79225e-06	CAF-FAP
JMJD1C	0.263308	0.614	0.509	9.2638e-11	2.84704e-06	CAF-FAP
CLEC16A	0.321405	0.207	0.136	9.71571e-11	2.98593e-06	CAF-FAP
HEYL	0.293518	0.246	0.169	1.13737e-10	3.49547e-06	CAF-FAP
KCNE4	0.300515	0.144	0.086	1.14005e-10	3.50372e-06	CAF-FAP
PTP4A2	0.312642	0.144	0.086	1.16814e-10	3.59005e-06	CAF-FAP
CDK10	0.294974	0.126	0.073	1.25672e-10	3.86227e-06	CAF-FAP
XIAP	0.255036	0.181	0.115	1.38538e-10	4.25768e-06	CAF-FAP
AGFG1	0.284591	0.183	0.116	1.60292e-10	4.92627e-06	CAF-FAP
TBCD	0.28599	0.184	0.117	1.67972e-10	5.1623e-06	CAF-FAP
RHOA	0.337453	0.162	0.101	1.71932e-10	5.28398e-06	CAF-FAP
NNMT	0.255543	0.181	0.115	1.81348e-10	5.57338e-06	CAF-FAP
PLAGL1	0.293504	0.183	0.118	1.99326e-10	6.1259e-06	CAF-FAP
BACH2	0.322457	0.16	0.1	2.2132e-10	6.80182e-06	CAF-FAP
FAM114A1	0.173491	0.26	0.178	2.28334e-10	7.01739e-06	CAF-FAP
SRPK2	0.264771	0.328	0.241	2.44793e-10	7.52321e-06	CAF-FAP
CD63	0.555582	0.272	0.198	2.59302e-10	7.96912e-06	CAF-FAP
DRAM1	0.257135	0.108	0.059	2.68925e-10	8.26487e-06	CAF-FAP
GPR173	0.323693	0.144	0.087	2.93017e-10	9.0053e-06	CAF-FAP
TRAF3	0.245144	0.12	0.069	3.0003e-10	9.22081e-06	CAF-FAP
ADARB1	0.261206	0.172	0.108	3.31056e-10	1.01743e-05	CAF-FAP
TMEM178B	0.319437	0.111	0.062	3.58235e-10	1.10096e-05	CAF-FAP
CBLB	0.290433	0.451	0.353	3.62485e-10	1.11403e-05	CAF-FAP
THBS3	0.222339	0.104	0.056	3.80806e-10	1.17033e-05	CAF-FAP
MARS	0.266608	0.134	0.079	3.92187e-10	1.20531e-05	CAF-FAP
LDLRAD4	0.223051	0.277	0.195	4.08286e-10	1.25478e-05	CAF-FAP
IGF1R	0.269547	0.2	0.131	4.18229e-10	1.28534e-05	CAF-FAP
MIS18BP1	0.1604	0.139	0.082	4.34235e-10	1.33454e-05	CAF-FAP
PCNX1	0.259016	0.216	0.144	4.72021e-10	1.45066e-05	CAF-FAP
RANBP17	0.329938	0.106	0.059	6.24252e-10	1.91851e-05	CAF-FAP
TEX2	0.311692	0.132	0.079	6.98678e-10	2.14725e-05	CAF-FAP
TTC39B	0.217447	0.176	0.112	6.98786e-10	2.14758e-05	CAF-FAP
EEF2	0.429165	0.228	0.158	7.21635e-10	2.2178e-05	CAF-FAP
FHL2	0.322416	0.262	0.187	7.39137e-10	2.27159e-05	CAF-FAP
MVP	0.237754	0.14	0.084	7.51035e-10	2.30816e-05	CAF-FAP
AF117829.1	0.284951	0.167	0.106	7.66603e-10	2.356e-05	CAF-FAP
WBP1L	0.329935	0.127	0.075	8.07165e-10	2.48066e-05	CAF-FAP
WSB1	0.244466	0.557	0.461	8.18458e-10	2.51537e-05	CAF-FAP
TAPBP	0.279179	0.177	0.114	8.76252e-10	2.69298e-05	CAF-FAP
CLIP1	0.202135	0.274	0.192	9.76308e-10	3.00049e-05	CAF-FAP
WWTR1	0.316049	0.177	0.115	9.9238e-10	3.04988e-05	CAF-FAP
ZFP36L1	0.256281	0.188	0.123	9.97303e-10	3.06501e-05	CAF-FAP
2023-09-09	0.239989	0.157	0.098	1.07678e-09	3.30927e-05	CAF-FAP
ZDHHC14	0.256846	0.158	0.1	1.14825e-09	3.52891e-05	CAF-FAP
DOCK5	0.286874	0.296	0.217	1.16502e-09	3.58044e-05	CAF-FAP
AP3B1	0.233502	0.261	0.184	1.28111e-09	3.93723e-05	CAF-FAP
CEP83	0.296435	0.102	0.056	1.34226e-09	4.12516e-05	CAF-FAP
MKL1	0.244802	0.408	0.314	1.34967e-09	4.14794e-05	CAF-FAP
STXBP5	0.188312	0.346	0.255	1.37672e-09	4.23106e-05	CAF-FAP
PRICKLE2	0.276981	0.353	0.264	1.38425e-09	4.25423e-05	CAF-FAP
EEF1A1	0.413193	0.434	0.344	1.46004e-09	4.48715e-05	CAF-FAP
NCOA7	0.270789	0.26	0.183	1.4678e-09	4.51099e-05	CAF-FAP
UBP1	0.191923	0.137	0.083	1.49052e-09	4.58082e-05	CAF-FAP
NHS	0.30485	0.223	0.154	1.49566e-09	4.5966e-05	CAF-FAP
KIF13A	0.22711	0.482	0.38	1.50104e-09	4.61316e-05	CAF-FAP
MDN1	0.287122	0.2	0.133	1.5018e-09	4.61549e-05	CAF-FAP
BRD4	0.297968	0.207	0.14	1.50603e-09	4.62847e-05	CAF-FAP
AC245060.5	0.251437	0.11	0.062	1.52774e-09	4.69519e-05	CAF-FAP
UBC	0.365641	0.176	0.116	1.54057e-09	4.73463e-05	CAF-FAP
AL117190.1	0.283113	0.222	0.152	1.5446e-09	4.74703e-05	CAF-FAP
MEG3	0.208027	0.525	0.418	1.54882e-09	4.75999e-05	CAF-FAP
RNF115	0.245558	0.395	0.306	1.55267e-09	4.77182e-05	CAF-FAP
NBPF15	0.258658	0.204	0.136	1.57242e-09	4.83252e-05	CAF-FAP
SLC16A1-AS1	0.268219	0.283	0.204	1.57797e-09	4.84957e-05	CAF-FAP
SELENOS	0.266922	0.137	0.083	1.57856e-09	4.8514e-05	CAF-FAP
CCS	0.214006	0.112	0.064	1.68573e-09	5.18077e-05	CAF-FAP
ADAM19	0.207276	0.13	0.077	1.74538e-09	5.36408e-05	CAF-FAP
MAST2	0.181521	0.207	0.138	1.77419e-09	5.45262e-05	CAF-FAP
USO1	0.251166	0.228	0.156	1.80793e-09	5.5563e-05	CAF-FAP
RAB6A	0.197877	0.237	0.164	1.97531e-09	6.07072e-05	CAF-FAP
SCMH1	0.258952	0.353	0.263	2.0809e-09	6.39524e-05	CAF-FAP
ASPH	0.307453	0.206	0.139	2.09425e-09	6.43625e-05	CAF-FAP
CST3	0.315903	0.124	0.075	2.10313e-09	6.46356e-05	CAF-FAP
TMEM164	0.314746	0.115	0.067	2.24508e-09	6.89981e-05	CAF-FAP
MPZL1	0.280031	0.19	0.127	2.29929e-09	7.06642e-05	CAF-FAP
ZNF704	0.297179	0.23	0.159	2.40779e-09	7.39988e-05	CAF-FAP
RAD9A	0.232234	0.132	0.079	2.4163e-09	7.42603e-05	CAF-FAP
CAMSAP2	0.206069	0.252	0.176	2.5177e-09	7.73765e-05	CAF-FAP
YARS	0.272745	0.147	0.091	2.56519e-09	7.88361e-05	CAF-FAP
PURA	0.181058	0.149	0.093	2.62586e-09	8.07005e-05	CAF-FAP
GNB5	0.263409	0.104	0.059	2.63612e-09	8.10159e-05	CAF-FAP
KLHL29	0.300614	0.251	0.178	2.64841e-09	8.13936e-05	CAF-FAP
WASF2	0.234889	0.228	0.156	2.82457e-09	8.68076e-05	CAF-FAP
TRPC4AP	0.203218	0.333	0.245	2.91198e-09	8.9494e-05	CAF-FAP
PHF20	0.273908	0.254	0.18	3.11332e-09	9.56817e-05	CAF-FAP
DHRSX	0.1548	0.155	0.097	3.13243e-09	9.62691e-05	CAF-FAP
MORF4L2	0.182685	0.213	0.144	3.42667e-09	0.000105312	CAF-FAP
SPTAN1	0.253454	0.233	0.163	3.53325e-09	0.000108587	CAF-FAP
CHD3	0.22409	0.149	0.093	3.71899e-09	0.000114296	CAF-FAP
UBE2K	0.231441	0.306	0.224	3.87547e-09	0.000119105	CAF-FAP
COL14A1	0.195348	0.386	0.293	4.08182e-09	0.000125447	CAF-FAP
ADAM17	0.26444	0.167	0.108	4.50456e-09	0.000138439	CAF-FAP
GNAI2	0.225971	0.12	0.071	4.54827e-09	0.000139782	CAF-FAP
AMOTL1	0.179183	0.202	0.135	4.81273e-09	0.00014791	CAF-FAP
SLC44A1	0.287921	0.157	0.101	4.8234e-09	0.000148238	CAF-FAP
TNPO1	0.288309	0.183	0.123	4.9077e-09	0.000150828	CAF-FAP
SORCS2	0.283581	0.188	0.126	5.25877e-09	0.000161618	CAF-FAP
PKNOX2	0.389518	0.126	0.077	5.72653e-09	0.000175994	CAF-FAP
PRIM2	0.234679	0.144	0.09	6.08928e-09	0.000187142	CAF-FAP
TMED9	0.367152	0.149	0.096	6.26673e-09	0.000192595	CAF-FAP
TMEM248	0.144301	0.111	0.064	6.31683e-09	0.000194135	CAF-FAP
PTPN14	0.241141	0.226	0.157	6.47088e-09	0.00019887	CAF-FAP
TBC1D23	0.11672	0.139	0.086	6.82485e-09	0.000209748	CAF-FAP
NFXL1	0.252085	0.107	0.062	6.95138e-09	0.000213637	CAF-FAP
MAP4	0.190699	0.529	0.43	7.05262e-09	0.000216748	CAF-FAP
USP48	0.215428	0.282	0.203	7.5353e-09	0.000231582	CAF-FAP
XAF1	0.171977	0.389	0.299	7.98488e-09	0.000245399	CAF-FAP
GLS	0.233099	0.307	0.226	8.17792e-09	0.000251332	CAF-FAP
IGF2BP2	0.288775	0.109	0.064	8.38249e-09	0.000257619	CAF-FAP
IL15	0.30601	0.123	0.074	8.39563e-09	0.000258023	CAF-FAP
C11orf96	0.167049	0.127	0.077	8.58538e-09	0.000263855	CAF-FAP
SCFD1	0.190975	0.306	0.226	9.0548e-09	0.000278281	CAF-FAP
TBL1XR1	0.198711	0.251	0.179	9.19247e-09	0.000282512	CAF-FAP
PIEZO2	0.185131	0.284	0.206	9.30498e-09	0.00028597	CAF-FAP
MTAP	0.184407	0.144	0.09	9.80337e-09	0.000301287	CAF-FAP
YEATS2	0.21478	0.155	0.1	9.91624e-09	0.000304756	CAF-FAP
FAM118A	0.326407	0.352	0.272	1.02408e-08	0.00031473	CAF-FAP
ZCCHC7	0.277971	0.339	0.26	1.04155e-08	0.000320099	CAF-FAP
HERPUD1	0.280849	0.126	0.077	1.06873e-08	0.000328454	CAF-FAP
SHTN1	0.106736	0.129	0.078	1.11988e-08	0.000344173	CAF-FAP
SECISBP2L	0.186742	0.195	0.132	1.16035e-08	0.000356612	CAF-FAP
SMAD3	0.262687	0.121	0.074	1.4451e-08	0.000444123	CAF-FAP
ITGA3	0.281401	0.114	0.069	1.57276e-08	0.000483357	CAF-FAP
FYN	0.231458	0.218	0.154	1.68663e-08	0.000518352	CAF-FAP
NORAD	0.208592	0.134	0.084	1.80202e-08	0.000553815	CAF-FAP
PCOLCE	0.300416	0.106	0.062	1.97508e-08	0.000607002	CAF-FAP
KCNS3	0.405789	0.105	0.062	2.01473e-08	0.000619186	CAF-FAP
PLEKHM2	0.202384	0.165	0.108	2.08563e-08	0.000640976	CAF-FAP
ACSL4	0.261405	0.174	0.116	2.18894e-08	0.000672727	CAF-FAP
NOTCH2	0.197062	0.196	0.134	3.19379e-08	0.000981546	CAF-FAP
GRB10	0.201768	0.125	0.078	3.21543e-08	0.000988197	CAF-FAP
ERCC6	0.205265	0.11	0.065	3.261e-08	0.0010022	CAF-FAP
RNF216	0.275448	0.225	0.159	3.27585e-08	0.00100677	CAF-FAP
DNM3	0.361386	0.109	0.066	3.29961e-08	0.00101407	CAF-FAP
AP3S1	0.118563	0.113	0.067	3.34235e-08	0.00102721	CAF-FAP
TTTY14	0.247152	0.186	0.127	3.37406e-08	0.00103695	CAF-FAP
C11orf49	0.128901	0.197	0.134	3.53908e-08	0.00108766	CAF-FAP
COPB2	0.24999	0.142	0.091	3.6279e-08	0.00111496	CAF-FAP
PRKCI	0.252614	0.137	0.087	3.75183e-08	0.00115305	CAF-FAP
DDX10	0.24925	0.154	0.1	3.8697e-08	0.00118927	CAF-FAP
RAD23B	0.143198	0.186	0.126	3.94256e-08	0.00121167	CAF-FAP
RHOQ	0.210875	0.151	0.098	4.01443e-08	0.00123376	CAF-FAP
SMARCA4	0.1492	0.238	0.17	4.05282e-08	0.00124555	CAF-FAP
TCF25	0.139279	0.425	0.33	4.07116e-08	0.00125119	CAF-FAP
FAM126B	0.171714	0.145	0.093	4.17621e-08	0.00128348	CAF-FAP
COPB1	0.1433	0.205	0.142	4.59262e-08	0.00141145	CAF-FAP
SLC27A4	0.241615	0.151	0.099	4.7265e-08	0.0014526	CAF-FAP
SLC39A14	0.184322	0.116	0.071	5.06874e-08	0.00155777	CAF-FAP
XRN1	0.150146	0.328	0.25	5.12362e-08	0.00157464	CAF-FAP
DIRC3	0.217165	0.165	0.111	5.21312e-08	0.00160215	CAF-FAP
IQGAP1	0.247329	0.255	0.187	5.24938e-08	0.00161329	CAF-FAP
ZFHX4	0.125708	0.105	0.062	5.44065e-08	0.00167208	CAF-FAP
FOXK1	0.150874	0.108	0.064	5.67221e-08	0.00174324	CAF-FAP
PCYT1A	0.204957	0.119	0.074	5.67837e-08	0.00174513	CAF-FAP
PRR16	0.1877	0.314	0.237	6.04285e-08	0.00185715	CAF-FAP
CAPN2	0.243019	0.161	0.108	6.46377e-08	0.00198651	CAF-FAP
SPACA6	0.233859	0.134	0.086	6.82097e-08	0.00209629	CAF-FAP
LINGO1	0.208047	0.291	0.217	7.19591e-08	0.00221152	CAF-FAP
MT2A	0.45855	0.272	0.207	7.46469e-08	0.00229412	CAF-FAP
AHI1	0.210665	0.359	0.277	7.72849e-08	0.0023752	CAF-FAP
TMEM219	0.24819	0.114	0.071	7.82138e-08	0.00240374	CAF-FAP
OXSR1	0.219412	0.116	0.071	7.86798e-08	0.00241807	CAF-FAP
P4HA1	0.278913	0.201	0.141	7.91701e-08	0.00243314	CAF-FAP
GMDS-DT	0.171437	0.296	0.221	8.04215e-08	0.0024716	CAF-FAP
MEG8	0.212507	0.227	0.162	8.2807e-08	0.00254491	CAF-FAP
NFATC2IP	0.236836	0.199	0.139	8.43587e-08	0.0025926	CAF-FAP
ARF4	0.214285	0.136	0.087	8.53016e-08	0.00262158	CAF-FAP
IQCJ-SCHIP1	0.33295	0.121	0.076	8.65433e-08	0.00265974	CAF-FAP
PGM3	0.145831	0.1	0.059	8.96849e-08	0.00275629	CAF-FAP
ATR	0.206615	0.22	0.157	1.0074e-07	0.00309605	CAF-FAP
SPIDR	0.199372	0.394	0.312	1.01281e-07	0.00311267	CAF-FAP
TPCN1	0.246504	0.167	0.112	1.02512e-07	0.0031505	CAF-FAP
ARHGEF40	0.143131	0.126	0.079	1.0275e-07	0.00315781	CAF-FAP
CD151	0.345068	0.116	0.072	1.04895e-07	0.00322373	CAF-FAP
ITGB1BP1	0.160292	0.165	0.111	1.09971e-07	0.00337973	CAF-FAP
TPM1	0.299722	0.69	0.63	1.16247e-07	0.00357261	CAF-FAP
MCC	0.246885	0.131	0.084	1.21853e-07	0.00374492	CAF-FAP
CCT4	0.145334	0.108	0.065	1.23778e-07	0.00380407	CAF-FAP
HDAC7	0.22021	0.261	0.194	1.27248e-07	0.00391072	CAF-FAP
LARP1	0.195933	0.203	0.142	1.28302e-07	0.0039431	CAF-FAP
PLOD3	0.192111	0.109	0.066	1.33498e-07	0.0041028	CAF-FAP
BAZ1A	0.170812	0.183	0.126	1.35637e-07	0.00416853	CAF-FAP
KDELR2	0.178042	0.122	0.077	1.36509e-07	0.00419533	CAF-FAP
WDFY1	0.24937	0.165	0.111	1.37566e-07	0.00422781	CAF-FAP
ACACA	0.285953	0.171	0.117	1.38121e-07	0.00424488	CAF-FAP
SIPA1L3	0.245533	0.139	0.091	1.41834e-07	0.00435899	CAF-FAP
FBLN5	0.280644	0.2	0.141	1.49145e-07	0.00458367	CAF-FAP
SNHG22	0.161429	0.169	0.115	1.52699e-07	0.00469291	CAF-FAP
ITPR2	0.214258	0.401	0.321	1.55595e-07	0.00478191	CAF-FAP
ZNF611	0.238528	0.105	0.064	1.6071e-07	0.0049391	CAF-FAP
CENPP	0.295393	0.174	0.121	1.62855e-07	0.00500502	CAF-FAP
RBM25	0.239103	0.679	0.601	1.76072e-07	0.00541123	CAF-FAP
TAF1D	0.188639	0.314	0.239	1.78578e-07	0.00548823	CAF-FAP
ST3GAL4	0.22165	0.121	0.077	1.80177e-07	0.00553737	CAF-FAP
GALNT17	0.183794	0.155	0.104	1.81928e-07	0.00559118	CAF-FAP
SFXN1	0.133422	0.101	0.061	1.88446e-07	0.00579151	CAF-FAP
GALK2	0.206975	0.154	0.103	2.08286e-07	0.00640127	CAF-FAP
NVL	0.235523	0.138	0.09	2.17562e-07	0.00668633	CAF-FAP
PHACTR1	0.294715	0.117	0.074	2.2093e-07	0.00678985	CAF-FAP
HOOK3	0.177022	0.286	0.214	2.22939e-07	0.0068516	CAF-FAP
EIF5B	0.301198	0.326	0.251	2.28552e-07	0.0070241	CAF-FAP
RBFOX2	0.126035	0.34	0.262	2.44902e-07	0.00752658	CAF-FAP
ZEB1	0.143939	0.485	0.391	2.49992e-07	0.00768299	CAF-FAP
MAN2C1	0.321357	0.205	0.149	2.63908e-07	0.00811067	CAF-FAP
DNAJC3	0.145919	0.111	0.069	2.72351e-07	0.00837017	CAF-FAP
MLLT3	0.340877	0.207	0.15	2.75927e-07	0.00848005	CAF-FAP
ATAD2B	0.175596	0.259	0.193	2.84964e-07	0.00875778	CAF-FAP
NOP58	0.292066	0.218	0.159	2.86065e-07	0.00879162	CAF-FAP
IL1RAP	0.245929	0.117	0.074	3.04069e-07	0.00934496	CAF-FAP
CDK17	0.308019	0.163	0.112	3.04204e-07	0.00934911	CAF-FAP
FBXW8	0.140845	0.1	0.06	3.15917e-07	0.00970907	CAF-FAP
PSMD11	0.117017	0.101	0.061	3.17105e-07	0.00974559	CAF-FAP
PCDHGA1	0.203761	0.182	0.127	3.19477e-07	0.0098185	CAF-FAP
ITCH	0.185325	0.382	0.303	3.25816e-07	0.0100133	CAF-FAP
SPTBN1	0.187726	0.522	0.434	3.29686e-07	0.0101322	CAF-FAP
TPM3	0.266126	0.143	0.096	3.4181e-07	0.0105049	CAF-FAP
LRRC4C	0.117719	0.132	0.086	3.49485e-07	0.0107407	CAF-FAP
AVEN	0.160558	0.1	0.061	3.68584e-07	0.0113277	CAF-FAP
ABLIM3	0.247896	0.125	0.081	3.71715e-07	0.0114239	CAF-FAP
SOD2	0.312508	0.19	0.136	3.73062e-07	0.0114653	CAF-FAP
GALNT2	0.160881	0.146	0.097	3.8144e-07	0.0117228	CAF-FAP
SRSF11	0.185389	0.732	0.655	3.88755e-07	0.0119476	CAF-FAP
RAB1A	0.250468	0.291	0.221	3.93821e-07	0.0121033	CAF-FAP
PKD1	0.197004	0.195	0.138	4.45226e-07	0.0136831	CAF-FAP
CAB39	0.165726	0.172	0.118	4.51242e-07	0.013868	CAF-FAP
METTL15	0.268931	0.18	0.127	4.52821e-07	0.0139165	CAF-FAP
KPNB1	0.146441	0.242	0.178	4.90225e-07	0.0150661	CAF-FAP
CDK8	0.183259	0.249	0.185	5.09804e-07	0.0156678	CAF-FAP
RTN3	0.202097	0.115	0.073	5.15755e-07	0.0158507	CAF-FAP
SRGAP2C	0.176776	0.109	0.069	5.20334e-07	0.0159914	CAF-FAP
FBXO38	0.110253	0.105	0.064	5.21566e-07	0.0160293	CAF-FAP
IARS	0.209279	0.171	0.119	5.22196e-07	0.0160487	CAF-FAP
SPRY4-AS1	0.153651	0.148	0.099	5.34993e-07	0.0164419	CAF-FAP
SLC20A2	0.217978	0.2	0.144	5.36635e-07	0.0164924	CAF-FAP
RIOK3	0.104513	0.16	0.108	5.65428e-07	0.0173773	CAF-FAP
LTBP3	0.175003	0.16	0.109	6.06026e-07	0.018625	CAF-FAP
SOS1	0.196545	0.332	0.258	6.07349e-07	0.0186657	CAF-FAP
AFDN	0.16278	0.167	0.114	6.44042e-07	0.0197933	CAF-FAP
CYTH3	0.147206	0.366	0.285	6.57642e-07	0.0202113	CAF-FAP
MTDH	0.146842	0.305	0.231	6.59869e-07	0.0202798	CAF-FAP
SDAD1	0.297054	0.109	0.069	6.61053e-07	0.0203161	CAF-FAP
ZNF532	0.181583	0.181	0.127	6.62775e-07	0.0203691	CAF-FAP
ATF3	0.371793	0.114	0.073	6.73074e-07	0.0206856	CAF-FAP
MINDY2	0.154343	0.2	0.143	6.93073e-07	0.0213002	CAF-FAP
HEATR1	0.129691	0.108	0.067	7.15273e-07	0.0219825	CAF-FAP
DCN	0.330123	0.338	0.268	7.58439e-07	0.0233091	CAF-FAP
ATG10	0.152016	0.14	0.093	7.77241e-07	0.0238869	CAF-FAP
EEA1	0.149424	0.246	0.183	8.05508e-07	0.0247557	CAF-FAP
CDK6	0.1297	0.201	0.144	8.29423e-07	0.0254907	CAF-FAP
ADAR	0.213736	0.158	0.109	8.41896e-07	0.025874	CAF-FAP
RAC1	0.16751	0.27	0.203	8.57077e-07	0.0263405	CAF-FAP
CCM2	0.156175	0.135	0.089	8.91361e-07	0.0273942	CAF-FAP
MIA2	0.174278	0.13	0.086	8.97684e-07	0.0275885	CAF-FAP
INPPL1	0.214856	0.124	0.081	8.99666e-07	0.0276494	CAF-FAP
DSTN	0.246178	0.186	0.131	9.00162e-07	0.0276647	CAF-FAP
GLG1	0.17616	0.345	0.268	9.11412e-07	0.0280104	CAF-FAP
CAP1	0.149987	0.125	0.081	9.43492e-07	0.0289964	CAF-FAP
SREK1	0.219743	0.352	0.277	9.46092e-07	0.0290762	CAF-FAP
SPG7	0.133654	0.197	0.141	9.60236e-07	0.0295109	CAF-FAP
IQGAP2	0.153456	0.109	0.069	1.00399e-06	0.0308555	CAF-FAP
SDK1	0.245145	0.168	0.118	1.0263e-06	0.0315413	CAF-FAP
CEP170	0.125727	0.219	0.159	1.04106e-06	0.031995	CAF-FAP
TSHZ2	0.394364	0.248	0.191	1.04349e-06	0.0320696	CAF-FAP
TP53BP1	0.170859	0.176	0.124	1.07653e-06	0.033085	CAF-FAP
SP140L	0.181007	0.175	0.124	1.10726e-06	0.0340295	CAF-FAP
TSC22D1	0.121893	0.187	0.133	1.14957e-06	0.0353297	CAF-FAP
LARP1B	0.194187	0.188	0.133	1.15422e-06	0.0354726	CAF-FAP
RARS2	0.125747	0.128	0.085	1.16054e-06	0.0356669	CAF-FAP
SFXN5	0.147969	0.105	0.066	1.21068e-06	0.0372079	CAF-FAP
CABIN1	0.209776	0.132	0.088	1.24555e-06	0.0382795	CAF-FAP
CD47	0.166569	0.155	0.106	1.25626e-06	0.0386086	CAF-FAP
RARS	0.192661	0.169	0.118	1.28823e-06	0.0395911	CAF-FAP
PXK	0.100833	0.12	0.077	1.29769e-06	0.039882	CAF-FAP
GOPC	0.146861	0.104	0.066	1.49512e-06	0.0459494	CAF-FAP
NUAK1	0.216231	0.107	0.068	1.52478e-06	0.0468612	CAF-FAP
UPF3A	0.241043	0.216	0.16	1.62391e-06	0.0499078	CAF-FAP
GOLGA2	0.201484	0.16	0.111	1.62483e-06	0.049936	CAF-FAP
PLSCR4	0.218403	0.293	0.226	1.62701e-06	0.050003	CAF-FAP
GBF1	0.181587	0.282	0.216	1.65145e-06	0.0507541	CAF-FAP
SLC26A3	0.237611	0.303	0.238	1.66286e-06	0.0511048	CAF-FAP
FAM222B	0.118306	0.137	0.092	1.67142e-06	0.0513679	CAF-FAP
PARVA	0.174883	0.344	0.272	1.67601e-06	0.0515087	CAF-FAP
STAT2	0.211952	0.324	0.255	1.72623e-06	0.0530523	CAF-FAP
HLA-A	0.314852	0.333	0.267	1.7296e-06	0.0531557	CAF-FAP
FAM102B	0.236327	0.162	0.114	1.7548e-06	0.0539302	CAF-FAP
MAPKAPK2	0.180412	0.134	0.091	1.92707e-06	0.0592247	CAF-FAP
KIF3A	0.213668	0.102	0.065	1.97739e-06	0.0607711	CAF-FAP
MEMO1	0.284312	0.194	0.142	2.06905e-06	0.0635881	CAF-FAP
ARHGAP1	0.10182	0.156	0.107	2.07522e-06	0.0637776	CAF-FAP
PRRC2C	0.230357	0.391	0.322	2.16904e-06	0.0666611	CAF-FAP
REEP3	0.172862	0.167	0.118	2.17982e-06	0.0669923	CAF-FAP
PTMA	0.189305	0.295	0.23	2.20763e-06	0.0678472	CAF-FAP
AXL	0.230979	0.212	0.155	2.33981e-06	0.0719094	CAF-FAP
GON4L	0.128635	0.279	0.213	2.36949e-06	0.0728214	CAF-FAP
LAMB1	0.147806	0.757	0.672	2.41795e-06	0.074311	CAF-FAP
HK1	0.194119	0.173	0.123	2.41864e-06	0.074332	CAF-FAP
ZMYM4	0.102775	0.218	0.158	2.44177e-06	0.0750428	CAF-FAP
FAM208B	0.23329	0.244	0.185	2.44259e-06	0.0750682	CAF-FAP
DDR2	0.161567	0.223	0.167	2.5576e-06	0.0786027	CAF-FAP
SHC1	0.113775	0.1	0.063	2.74891e-06	0.0844824	CAF-FAP
AHNAK	0.105292	0.242	0.181	2.75117e-06	0.0845516	CAF-FAP
ACTN1	0.154282	0.439	0.364	2.7714e-06	0.0851735	CAF-FAP
CPLANE1	0.183581	0.263	0.201	2.77241e-06	0.0852045	CAF-FAP
TAGLN2	0.227402	0.138	0.095	2.81496e-06	0.0865123	CAF-FAP
TAF15	0.132239	0.347	0.274	2.91878e-06	0.0897029	CAF-FAP
GLI3	0.180787	0.143	0.098	3.01196e-06	0.0925665	CAF-FAP
PDIA3	0.200553	0.174	0.125	3.13417e-06	0.0963226	CAF-FAP
MATN2	0.255072	0.108	0.07	3.23686e-06	0.0994784	CAF-FAP
PUM3	0.202695	0.19	0.139	3.24953e-06	0.0998678	CAF-FAP
DAP3	0.20128	0.156	0.109	3.27631e-06	0.100691	CAF-FAP
CUX1	0.15431	0.317	0.249	3.33423e-06	0.102471	CAF-FAP
DCAF6	0.130004	0.272	0.209	3.34894e-06	0.102923	CAF-FAP
NDUFS1	0.180425	0.207	0.151	3.39185e-06	0.104242	CAF-FAP
CCND3	0.167801	0.228	0.168	3.44017e-06	0.105727	CAF-FAP
TM9SF3	0.195933	0.236	0.179	3.44273e-06	0.105805	CAF-FAP
MAGED1	0.167801	0.159	0.111	3.45348e-06	0.106136	CAF-FAP
KIF1B	0.109758	0.23	0.171	3.5991e-06	0.110611	CAF-FAP
RAB14	0.159717	0.104	0.067	3.76804e-06	0.115803	CAF-FAP
GRB2	0.192249	0.115	0.076	3.89515e-06	0.11971	CAF-FAP
NLRC5	0.159155	0.134	0.091	4.0274e-06	0.123774	CAF-FAP
ABCA9	0.211745	0.296	0.233	4.03411e-06	0.12398	CAF-FAP
CEMIP2	0.155343	0.129	0.087	4.17578e-06	0.128334	CAF-FAP
ZFC3H1	0.146045	0.286	0.223	4.17956e-06	0.12845	CAF-FAP
GPATCH2	0.124769	0.173	0.123	4.30407e-06	0.132277	CAF-FAP
TNIK	0.172488	0.181	0.131	4.5124e-06	0.138679	CAF-FAP
YWHAQ	0.146304	0.132	0.089	4.53364e-06	0.139332	CAF-FAP
COL12A1	0.247515	0.186	0.135	4.55165e-06	0.139886	CAF-FAP
SPICE1	0.179169	0.109	0.071	4.59898e-06	0.141341	CAF-FAP
SLC2A3	0.441101	0.148	0.105	4.85943e-06	0.149345	CAF-FAP
TMEM65	0.208761	0.125	0.084	4.89366e-06	0.150397	CAF-FAP
TASP1	0.109346	0.183	0.132	4.94708e-06	0.152039	CAF-FAP
PPP3CC	0.180835	0.206	0.152	5.21019e-06	0.160125	CAF-FAP
C9orf3	0.183109	0.422	0.354	5.38367e-06	0.165456	CAF-FAP
ZFHX3	0.129122	0.349	0.277	5.4224e-06	0.166647	CAF-FAP
COG5	0.193101	0.249	0.192	5.43423e-06	0.16701	CAF-FAP
ZNHIT6	0.269925	0.123	0.083	5.72494e-06	0.175945	CAF-FAP
DNAJC10	0.124914	0.103	0.066	6.10443e-06	0.187607	CAF-FAP
LUZP1	0.157601	0.139	0.096	6.18956e-06	0.190224	CAF-FAP
TUBB6	0.243302	0.16	0.114	6.19691e-06	0.19045	CAF-FAP
DHX57	0.184937	0.113	0.075	6.41024e-06	0.197006	CAF-FAP
TMEM181	0.192667	0.108	0.071	6.53452e-06	0.200825	CAF-FAP
MTF2	0.127095	0.14	0.097	6.54195e-06	0.201054	CAF-FAP
AGAP6	0.251532	0.108	0.071	6.63329e-06	0.203861	CAF-FAP
VPS51	0.115478	0.102	0.066	6.71657e-06	0.20642	CAF-FAP
ATP6V1A	0.159153	0.109	0.072	6.84543e-06	0.21038	CAF-FAP
GNAQ	0.224293	0.302	0.239	6.87556e-06	0.211307	CAF-FAP
DLG1	0.171701	0.363	0.294	6.99044e-06	0.214837	CAF-FAP
DDB1	0.144194	0.145	0.101	7.76264e-06	0.238569	CAF-FAP
NRBP1	0.156234	0.116	0.077	8.01963e-06	0.246467	CAF-FAP
HIVEP1	0.100037	0.141	0.098	8.42497e-06	0.258925	CAF-FAP
NPLOC4	0.225563	0.137	0.095	8.54754e-06	0.262692	CAF-FAP
SMYD3	0.172657	0.46	0.386	8.5709e-06	0.26341	CAF-FAP
WDR19	0.18972	0.115	0.077	8.6152e-06	0.264771	CAF-FAP
RNF170	0.114142	0.102	0.066	8.66928e-06	0.266433	CAF-FAP
2023-09-02	0.10937	0.274	0.212	8.73894e-06	0.268574	CAF-FAP
CHPT1	0.193751	0.102	0.067	8.74482e-06	0.268754	CAF-FAP
GFPT1	0.121828	0.249	0.191	8.75516e-06	0.269072	CAF-FAP
GTF3C1	0.176064	0.109	0.072	8.94951e-06	0.275045	CAF-FAP
RHOT2	0.163976	0.122	0.083	9.88203e-06	0.303704	CAF-FAP
SH3GLB1	0.164487	0.127	0.087	1.01263e-05	0.311211	CAF-FAP
P4HB	0.162277	0.261	0.202	1.04646e-05	0.321608	CAF-FAP
CCDC93	0.137886	0.13	0.089	1.04916e-05	0.322438	CAF-FAP
PSMD4	0.144115	0.1	0.065	1.06688e-05	0.327884	CAF-FAP
MYO5A	0.133753	0.112	0.075	1.06822e-05	0.328296	CAF-FAP
FBLIM1	0.153286	0.226	0.171	1.07459e-05	0.330255	CAF-FAP
SMC4	0.132839	0.132	0.091	1.08502e-05	0.33346	CAF-FAP
ARPC2	0.135081	0.218	0.162	1.08653e-05	0.333923	CAF-FAP
ULK4	0.145858	0.187	0.138	1.10675e-05	0.340139	CAF-FAP
IL32	0.136488	0.13	0.09	1.11061e-05	0.341324	CAF-FAP
BACE2	0.176179	0.147	0.104	1.1154e-05	0.342796	CAF-FAP
LINC02256	0.139338	0.131	0.091	1.12882e-05	0.346921	CAF-FAP
ITPA	0.145635	0.105	0.069	1.14205e-05	0.350988	CAF-FAP
ADPGK	0.193644	0.115	0.077	1.17258e-05	0.36037	CAF-FAP
ATF7IP2	0.217912	0.117	0.079	1.18836e-05	0.365218	CAF-FAP
UBR4	0.127169	0.253	0.193	1.22136e-05	0.375362	CAF-FAP
MLLT10	0.164766	0.282	0.22	1.26321e-05	0.388222	CAF-FAP
COLGALT1	0.144555	0.105	0.069	1.26709e-05	0.389415	CAF-FAP
TRIOBP	0.187566	0.12	0.082	1.27076e-05	0.390544	CAF-FAP
SLC35F5	0.124997	0.125	0.085	1.36644e-05	0.419947	CAF-FAP
STRADA	0.134323	0.123	0.084	1.38303e-05	0.425047	CAF-FAP
MMS19	0.166722	0.105	0.07	1.39377e-05	0.428346	CAF-FAP
MAP3K4	0.10164	0.123	0.083	1.43218e-05	0.440152	CAF-FAP
INTS10	0.196206	0.172	0.125	1.48048e-05	0.454997	CAF-FAP
SEC23A	0.170195	0.21	0.158	1.52682e-05	0.469237	CAF-FAP
EPHA3	0.143178	0.378	0.309	1.5316e-05	0.470706	CAF-FAP
SEC11A	0.109987	0.108	0.072	1.55068e-05	0.47657	CAF-FAP
LPGAT1	0.179128	0.151	0.108	1.55355e-05	0.477451	CAF-FAP
SHLD2	0.134094	0.193	0.144	1.59408e-05	0.48991	CAF-FAP
TCIRG1	0.110271	0.164	0.119	1.61873e-05	0.497485	CAF-FAP
PDIA5	0.264496	0.113	0.077	1.63248e-05	0.501711	CAF-FAP
WNK1	0.170433	0.223	0.17	1.66063e-05	0.510361	CAF-FAP
PSMD5	0.102665	0.106	0.07	1.70718e-05	0.524666	CAF-FAP
RFTN2	0.112403	0.135	0.094	1.71256e-05	0.52632	CAF-FAP
SAT1	0.259485	0.248	0.193	1.76843e-05	0.543492	CAF-FAP
SDC2	0.140875	0.148	0.106	1.82771e-05	0.561711	CAF-FAP
PBX3	0.125308	0.272	0.211	1.86492e-05	0.573147	CAF-FAP
NUMB	0.136989	0.3	0.239	1.94291e-05	0.597113	CAF-FAP
IQCB1	0.146501	0.119	0.082	1.95895e-05	0.602043	CAF-FAP
IFNGR2	0.148161	0.122	0.084	1.98497e-05	0.610041	CAF-FAP
C1orf54	0.150338	0.102	0.068	2.1369e-05	0.656733	CAF-FAP
MAVS	0.234216	0.12	0.083	2.21416e-05	0.680478	CAF-FAP
PIEZO1	0.132795	0.173	0.126	2.27251e-05	0.698411	CAF-FAP
CCAR1	0.106896	0.342	0.273	2.29861e-05	0.706431	CAF-FAP
IDS	0.180865	0.101	0.067	2.29906e-05	0.70657	CAF-FAP
ERN1	0.121452	0.119	0.081	2.34161e-05	0.719648	CAF-FAP
FOXP1	0.129692	0.584	0.511	2.3614e-05	0.725729	CAF-FAP
DDB2	0.137533	0.14	0.1	2.38714e-05	0.733639	CAF-FAP
SMG6	0.16546	0.223	0.171	2.56114e-05	0.787115	CAF-FAP
FOXJ3	0.131571	0.228	0.174	2.59403e-05	0.797224	CAF-FAP
RNF24	0.188163	0.123	0.086	2.69617e-05	0.828614	CAF-FAP
ZC3H7B	0.17728	0.104	0.07	2.74493e-05	0.843599	CAF-FAP
MGAT5	0.205129	0.145	0.104	2.75647e-05	0.847145	CAF-FAP
SPIN1	0.156492	0.134	0.095	2.83673e-05	0.871812	CAF-FAP
DEPP1	0.217972	0.27	0.213	2.85161e-05	0.876386	CAF-FAP
PPP6R2	0.144151	0.239	0.186	2.91189e-05	0.89491	CAF-FAP
KDM4C	0.17309	0.183	0.137	2.93919e-05	0.903301	CAF-FAP
PDCD6IP	0.171475	0.169	0.123	2.98368e-05	0.916975	CAF-FAP
UBE2D2	0.10969	0.173	0.126	3.03014e-05	0.931252	CAF-FAP
HLA-E	0.161935	0.169	0.125	3.10397e-05	0.953944	CAF-FAP
CCDC102B	0.109191	0.642	0.561	3.11911e-05	0.958595	CAF-FAP
HNRNPUL1	0.202253	0.113	0.078	3.141e-05	0.965325	CAF-FAP
WDR44	0.159687	0.12	0.083	3.22135e-05	0.990017	CAF-FAP
HECW1	0.195647	0.144	0.103	3.23939e-05	0.995563	CAF-FAP
GPR107	0.110351	0.144	0.103	3.27208e-05	1	CAF-FAP
TIAM1	0.216431	0.11	0.075	3.30105e-05	1	CAF-FAP
MYL12A	0.208541	0.106	0.072	3.34005e-05	1	CAF-FAP
UBAC2	0.149665	0.145	0.104	3.43523e-05	1	CAF-FAP
ARIH2	0.108757	0.229	0.176	3.4453e-05	1	CAF-FAP
XYLT1	0.165789	0.237	0.184	3.57212e-05	1	CAF-FAP
EPRS	0.103067	0.104	0.07	3.95769e-05	1	CAF-FAP
GLYR1	0.225204	0.155	0.113	4.01048e-05	1	CAF-FAP
AL445426.1	0.185001	0.125	0.087	4.12558e-05	1	CAF-FAP
HDLBP	0.104961	0.202	0.151	4.13051e-05	1	CAF-FAP
ATXN1	0.166545	0.41	0.343	4.20074e-05	1	CAF-FAP
NMT1	0.212719	0.158	0.116	4.21799e-05	1	CAF-FAP
KIAA0825	0.145154	0.155	0.114	4.24636e-05	1	CAF-FAP
VGLL4	0.185818	0.172	0.127	4.33579e-05	1	CAF-FAP
USP36	0.193458	0.13	0.093	4.33714e-05	1	CAF-FAP
CSNK1G1	0.189141	0.195	0.149	4.56323e-05	1	CAF-FAP
NAA15	0.16868	0.135	0.097	4.56348e-05	1	CAF-FAP
PANK2	0.103199	0.104	0.071	4.57289e-05	1	CAF-FAP
HDAC8	0.126119	0.265	0.21	4.61083e-05	1	CAF-FAP
PPP4R1	0.107294	0.15	0.109	5.02831e-05	1	CAF-FAP
ANK2	0.222972	0.131	0.094	5.27494e-05	1	CAF-FAP
MUM1	0.178471	0.176	0.131	5.29836e-05	1	CAF-FAP
UMAD1	0.110309	0.132	0.094	5.39319e-05	1	CAF-FAP
SCARB2	0.128922	0.132	0.094	5.39353e-05	1	CAF-FAP
CNOT10	0.160884	0.112	0.077	5.39516e-05	1	CAF-FAP
ZFR	0.123969	0.27	0.213	5.4916e-05	1	CAF-FAP
TBRG1	0.14432	0.134	0.096	5.51071e-05	1	CAF-FAP
SPIRE1	0.109436	0.164	0.121	5.59855e-05	1	CAF-FAP
FOCAD	0.100329	0.167	0.123	5.7275e-05	1	CAF-FAP
YPEL2	0.170034	0.113	0.079	5.99536e-05	1	CAF-FAP
ZC3H13	0.100686	0.254	0.199	6.02322e-05	1	CAF-FAP
DYNC1I2	0.176921	0.189	0.143	6.11104e-05	1	CAF-FAP
XPR1	0.123177	0.106	0.072	6.13416e-05	1	CAF-FAP
CAND1	0.110619	0.137	0.098	6.14028e-05	1	CAF-FAP
TMED10	0.19496	0.114	0.079	6.2302e-05	1	CAF-FAP
IFNAR2	0.105336	0.123	0.086	6.30913e-05	1	CAF-FAP
LOXL2	0.203145	0.128	0.091	6.32574e-05	1	CAF-FAP
SERPINB6	0.127944	0.146	0.106	6.61938e-05	1	CAF-FAP
MTA3	0.115385	0.177	0.133	6.6526e-05	1	CAF-FAP
DCBLD2	0.17013	0.258	0.205	6.66457e-05	1	CAF-FAP
TVP23C-CDRT4	0.136237	0.111	0.077	6.861e-05	1	CAF-FAP
TBC1D2B	0.160113	0.221	0.171	6.92667e-05	1	CAF-FAP
WWC3	0.164752	0.142	0.104	7.04536e-05	1	CAF-FAP
C15orf41	0.14007	0.105	0.072	7.06859e-05	1	CAF-FAP
RAD51B	0.143034	0.228	0.176	7.16112e-05	1	CAF-FAP
CTSB	0.201908	0.193	0.149	7.40239e-05	1	CAF-FAP
GNL1	0.105227	0.135	0.097	7.51698e-05	1	CAF-FAP
SNTB2	0.163295	0.161	0.119	7.73187e-05	1	CAF-FAP
GGA2	0.126215	0.115	0.081	7.84948e-05	1	CAF-FAP
UBD	0.157084	0.113	0.079	8.40772e-05	1	CAF-FAP
MAGI1	0.12044	0.474	0.403	8.45076e-05	1	CAF-FAP
VEZT	0.119075	0.144	0.105	8.51105e-05	1	CAF-FAP
SP110	0.117578	0.17	0.127	8.81725e-05	1	CAF-FAP
GANAB	0.125543	0.125	0.089	9.03799e-05	1	CAF-FAP
ACVR2A	0.13022	0.111	0.078	9.34496e-05	1	CAF-FAP
WRN	0.138022	0.177	0.133	9.40387e-05	1	CAF-FAP
IGBP1	0.123625	0.108	0.075	9.42318e-05	1	CAF-FAP
DUSP1	0.128568	0.147	0.108	9.74563e-05	1	CAF-FAP
VPS13B	0.127072	0.447	0.375	9.97752e-05	1	CAF-FAP
AC019257.8	0.12959	0.139	0.101	0.000101717	1	CAF-FAP
PXDN	0.200682	0.207	0.161	0.000103152	1	CAF-FAP
SETX	0.119924	0.298	0.239	0.000103483	1	CAF-FAP
B2M	0.345352	0.394	0.341	0.000108445	1	CAF-FAP
JTB	0.109795	0.109	0.076	0.000114178	1	CAF-FAP
ITM2B	0.24243	0.166	0.127	0.000114217	1	CAF-FAP
EIF3A	0.124312	0.299	0.242	0.000114245	1	CAF-FAP
NCKAP1	0.120075	0.228	0.179	0.000115219	1	CAF-FAP
CSGALNACT2	0.152658	0.141	0.103	0.000117731	1	CAF-FAP
HTT	0.17136	0.189	0.145	0.00012256	1	CAF-FAP
LATS2	0.123328	0.144	0.106	0.000123814	1	CAF-FAP
YPEL3	0.162674	0.106	0.074	0.00012568	1	CAF-FAP
CHURC1-FNTB	0.150038	0.102	0.07	0.000127811	1	CAF-FAP
WIPI1	0.174106	0.11	0.078	0.000127912	1	CAF-FAP
TPRG1	0.149756	0.102	0.071	0.000129284	1	CAF-FAP
IRAK3	0.103891	0.3	0.241	0.000131667	1	CAF-FAP
CLASRP	0.106933	0.163	0.122	0.000133617	1	CAF-FAP
FTO	0.102215	0.351	0.289	0.000136692	1	CAF-FAP
IL34	0.161577	0.134	0.098	0.000136725	1	CAF-FAP
ANKRD13C	0.132091	0.137	0.1	0.000138619	1	CAF-FAP
ANAPC5	0.168306	0.273	0.222	0.000151707	1	CAF-FAP
PAFAH1B2	0.121707	0.107	0.075	0.000160214	1	CAF-FAP
ATXN2	0.105751	0.345	0.282	0.000163264	1	CAF-FAP
CSNK1D	0.119144	0.121	0.087	0.000163953	1	CAF-FAP
TMF1	0.113827	0.147	0.109	0.000174047	1	CAF-FAP
DNAJB14	0.121097	0.126	0.091	0.000174976	1	CAF-FAP
HERC4	0.155163	0.368	0.306	0.000178006	1	CAF-FAP
PHTF2	0.110399	0.146	0.109	0.000182074	1	CAF-FAP
MACO1	0.140945	0.122	0.088	0.000186309	1	CAF-FAP
TRPM7	0.118884	0.232	0.184	0.000188903	1	CAF-FAP
CGNL1	0.184144	0.116	0.084	0.000190765	1	CAF-FAP
EIF3L	0.203301	0.106	0.075	0.000192231	1	CAF-FAP
RASA1	0.129279	0.179	0.137	0.000194696	1	CAF-FAP
PRMT2	0.170482	0.151	0.114	0.000197854	1	CAF-FAP
KCNQ1OT1	0.140593	0.122	0.088	0.000198436	1	CAF-FAP
ELN	0.131885	0.287	0.233	0.000200317	1	CAF-FAP
TUBA1B	0.177244	0.113	0.081	0.000202655	1	CAF-FAP
GATAD2B	0.15234	0.158	0.118	0.000205387	1	CAF-FAP
CLK4	0.12987	0.119	0.086	0.00020814	1	CAF-FAP
LIMCH1	0.153003	0.101	0.071	0.000213161	1	CAF-FAP
MED13	0.135329	0.274	0.221	0.000214767	1	CAF-FAP
LPIN1	0.137565	0.103	0.073	0.000220351	1	CAF-FAP
SPATS2L	0.115966	0.387	0.322	0.00022425	1	CAF-FAP
FAM50A	0.113895	0.14	0.104	0.000225769	1	CAF-FAP
PRKRA	0.137902	0.11	0.078	0.00022702	1	CAF-FAP
SHOC2	0.110774	0.102	0.072	0.000232077	1	CAF-FAP
PLXNB2	0.118016	0.122	0.088	0.000234187	1	CAF-FAP
WWOX	0.125505	0.468	0.402	0.000236433	1	CAF-FAP
RAB11FIP3	0.152688	0.152	0.114	0.000238703	1	CAF-FAP
SLC29A1	0.148111	0.102	0.072	0.000242544	1	CAF-FAP
IFT81	0.176919	0.111	0.079	0.000243353	1	CAF-FAP
BAZ2A	0.104208	0.216	0.169	0.000244143	1	CAF-FAP
TERF2IP	0.100177	0.134	0.099	0.000245513	1	CAF-FAP
HEATR5A	0.109174	0.19	0.147	0.000256545	1	CAF-FAP
UGGT1	0.144882	0.115	0.083	0.000263872	1	CAF-FAP
AGPAT3	0.146399	0.108	0.077	0.000268174	1	CAF-FAP
AP3D1	0.216471	0.148	0.112	0.000269948	1	CAF-FAP
HNRNPR	0.23438	0.165	0.128	0.000278657	1	CAF-FAP
DNMT1	0.104563	0.125	0.091	0.000300003	1	CAF-FAP
AMBRA1	0.107286	0.16	0.122	0.000306279	1	CAF-FAP
CBFB	0.156254	0.124	0.091	0.000321413	1	CAF-FAP
PFDN5	0.109622	0.127	0.094	0.000326306	1	CAF-FAP
NFKBIA	0.177648	0.188	0.148	0.000328993	1	CAF-FAP
PSMC5	0.146276	0.101	0.071	0.000332321	1	CAF-FAP
NUDT3	0.186627	0.132	0.098	0.000340712	1	CAF-FAP
RASGEF1B	0.124047	0.471	0.405	0.00034451	1	CAF-FAP
ISPD	0.187277	0.106	0.076	0.000350197	1	CAF-FAP
ZNF451	0.121921	0.172	0.132	0.00035809	1	CAF-FAP
DYM	0.170219	0.246	0.2	0.000361014	1	CAF-FAP
GGT5	0.151419	0.215	0.171	0.000365082	1	CAF-FAP
TXNIP	0.219786	0.148	0.114	0.000365239	1	CAF-FAP
DDX27	0.162343	0.125	0.092	0.000382582	1	CAF-FAP
EIF2AK2	0.13559	0.21	0.166	0.000393702	1	CAF-FAP
PRKDC	0.168856	0.228	0.181	0.00039915	1	CAF-FAP
EEF1D	0.198163	0.193	0.151	0.000402743	1	CAF-FAP
PARN	0.123098	0.138	0.104	0.00041048	1	CAF-FAP
GPATCH2L	0.134649	0.157	0.12	0.000419823	1	CAF-FAP
TLK2	0.105703	0.185	0.144	0.000433085	1	CAF-FAP
TAB2	0.126119	0.119	0.087	0.000436993	1	CAF-FAP
SQSTM1	0.165801	0.234	0.19	0.000439463	1	CAF-FAP
BICRAL	0.132554	0.169	0.129	0.000447961	1	CAF-FAP
DNAJB4	0.145288	0.11	0.08	0.000453119	1	CAF-FAP
KIF2A	0.147393	0.142	0.107	0.000456741	1	CAF-FAP
SUPT5H	0.110871	0.143	0.107	0.000467392	1	CAF-FAP
CYP20A1	0.151763	0.194	0.153	0.000483057	1	CAF-FAP
CLOCK	0.134042	0.169	0.132	0.000496598	1	CAF-FAP
CMSS1	0.128839	0.138	0.104	0.000500748	1	CAF-FAP
CD2AP	0.108845	0.151	0.115	0.000505934	1	CAF-FAP
ZNF236	0.100316	0.106	0.077	0.000509024	1	CAF-FAP
KIAA0232	0.112171	0.149	0.114	0.000521294	1	CAF-FAP
FAM193B	0.110605	0.186	0.144	0.000536152	1	CAF-FAP
ITGB1	0.139246	0.341	0.284	0.000543574	1	CAF-FAP
NUP98	0.217423	0.15	0.115	0.000579396	1	CAF-FAP
UNC13B	0.15277	0.12	0.089	0.0006008	1	CAF-FAP
PPIB	0.215518	0.162	0.126	0.000614444	1	CAF-FAP
NOL10	0.133662	0.123	0.091	0.000634329	1	CAF-FAP
ANO6	0.102461	0.232	0.187	0.000652619	1	CAF-FAP
MTMR2	0.147359	0.137	0.103	0.000692047	1	CAF-FAP
DNM3OS	0.149657	0.113	0.083	0.000692946	1	CAF-FAP
IGFBP7	0.155744	0.857	0.826	0.000693221	1	CAF-FAP
GNG12	0.139792	0.136	0.104	0.000693328	1	CAF-FAP
GIT2	0.182696	0.134	0.102	0.000697646	1	CAF-FAP
VPS8	0.139132	0.184	0.146	0.00070225	1	CAF-FAP
SERINC5	0.11174	0.119	0.089	0.000719388	1	CAF-FAP
TNRC6C	0.123765	0.194	0.154	0.000719962	1	CAF-FAP
PARP14	0.115609	0.231	0.188	0.000729642	1	CAF-FAP
AKR1A1	0.11811	0.115	0.085	0.000742227	1	CAF-FAP
CEP164	0.133285	0.131	0.099	0.000750083	1	CAF-FAP
CTPS1	0.111365	0.111	0.082	0.000776378	1	CAF-FAP
HSP90AB1	0.103252	0.23	0.185	0.000789497	1	CAF-FAP
NPTN	0.103487	0.134	0.102	0.000807098	1	CAF-FAP
KPNA4	0.144786	0.124	0.093	0.000834622	1	CAF-FAP
XRN2	0.156802	0.129	0.097	0.000857323	1	CAF-FAP
TAGLN	0.279022	0.192	0.154	0.000860916	1	CAF-FAP
RUSC2	0.126581	0.179	0.141	0.000868737	1	CAF-FAP
ZDHHC20	0.130469	0.104	0.076	0.000876007	1	CAF-FAP
ACIN1	0.123825	0.225	0.182	0.000899913	1	CAF-FAP
EIF4G1	0.165785	0.14	0.107	0.000916248	1	CAF-FAP
WDR13	0.115078	0.107	0.079	0.000929363	1	CAF-FAP
CELF1	0.151963	0.304	0.258	0.000985718	1	CAF-FAP
ANKRD11	0.147194	0.265	0.22	0.00110149	1	CAF-FAP
INO80D	0.156476	0.136	0.104	0.00111199	1	CAF-FAP
CALCOCO1	0.132603	0.111	0.082	0.0011174	1	CAF-FAP
LIMA1	0.104733	0.426	0.369	0.00112472	1	CAF-FAP
H3F3B	0.17208	0.102	0.075	0.00113092	1	CAF-FAP
NXN	0.140358	0.158	0.123	0.00114894	1	CAF-FAP
RNF145	0.147294	0.279	0.232	0.00114939	1	CAF-FAP
APLP2	0.155966	0.111	0.083	0.00119363	1	CAF-FAP
LAMC3	0.20124	0.3	0.257	0.00120754	1	CAF-FAP
INTS12	0.128816	0.102	0.074	0.00127621	1	CAF-FAP
MYH10	0.13281	0.461	0.394	0.00129718	1	CAF-FAP
ZSWIM8	0.15946	0.127	0.096	0.00130756	1	CAF-FAP
SLC19A2	0.116756	0.118	0.09	0.0013445	1	CAF-FAP
GSE1	0.118604	0.103	0.076	0.0014319	1	CAF-FAP
ATP6V0A1	0.140152	0.114	0.086	0.00143976	1	CAF-FAP
AL451062.3	0.105092	0.188	0.152	0.00148938	1	CAF-FAP
ALPK1	0.188084	0.126	0.097	0.0014908	1	CAF-FAP
UBAP2L	0.116042	0.126	0.096	0.00149592	1	CAF-FAP
UBR2	0.129371	0.331	0.28	0.00151	1	CAF-FAP
RACK1	0.197724	0.195	0.159	0.00153577	1	CAF-FAP
COMT	0.158417	0.137	0.106	0.00165041	1	CAF-FAP
CCDC6	0.143404	0.101	0.075	0.00171334	1	CAF-FAP
FAM208A	0.105893	0.107	0.08	0.00176439	1	CAF-FAP
CAPZB	0.172961	0.181	0.146	0.00177697	1	CAF-FAP
SENP3-EIF4A1	0.112273	0.14	0.109	0.00180229	1	CAF-FAP
PRKCE	0.130724	0.22	0.178	0.00181747	1	CAF-FAP
ATXN7	0.10914	0.141	0.109	0.00203448	1	CAF-FAP
AC118549.1	0.126557	0.148	0.116	0.00204158	1	CAF-FAP
SARAF	0.140768	0.161	0.128	0.00206711	1	CAF-FAP
PSMB1	0.174054	0.104	0.078	0.00210767	1	CAF-FAP
ILKAP	0.112103	0.13	0.101	0.00234943	1	CAF-FAP
SPOP	0.103648	0.131	0.101	0.00242508	1	CAF-FAP
DENR	0.142242	0.142	0.112	0.00244273	1	CAF-FAP
TANGO6	0.196944	0.129	0.1	0.00252908	1	CAF-FAP
MIGA1	0.123794	0.132	0.103	0.00256231	1	CAF-FAP
MBP	0.129428	0.102	0.076	0.00260252	1	CAF-FAP
AP2A1	0.122098	0.106	0.08	0.00261003	1	CAF-FAP
PMS1	0.144044	0.111	0.085	0.00265186	1	CAF-FAP
FAM126A	0.117137	0.16	0.127	0.00272711	1	CAF-FAP
MTOR	0.1557	0.124	0.096	0.00296802	1	CAF-FAP
NIPSNAP2	0.141158	0.12	0.093	0.00301169	1	CAF-FAP
PHLDA1	0.127585	0.19	0.157	0.0031268	1	CAF-FAP
SRSF6	0.158098	0.13	0.102	0.00314446	1	CAF-FAP
ATP5F1B	0.103738	0.13	0.101	0.0035158	1	CAF-FAP
PPARA	0.105988	0.137	0.108	0.00368448	1	CAF-FAP
PAK2	0.123435	0.146	0.116	0.00379397	1	CAF-FAP
DICER1	0.111262	0.192	0.158	0.0038382	1	CAF-FAP
FOS	0.12502	0.218	0.182	0.00397343	1	CAF-FAP
CDC14B	0.119039	0.12	0.093	0.00413676	1	CAF-FAP
NPM1	0.122696	0.102	0.077	0.00426916	1	CAF-FAP
PNKP	0.136655	0.126	0.1	0.00449297	1	CAF-FAP
PKN1	0.169824	0.101	0.077	0.00466667	1	CAF-FAP
FNDC3B	0.105667	0.658	0.599	0.00468404	1	CAF-FAP
HSP90AA1	0.296867	0.352	0.315	0.00482548	1	CAF-FAP
DYNC1LI2	0.103716	0.193	0.16	0.00495383	1	CAF-FAP
ERICH1	0.112798	0.225	0.188	0.00496266	1	CAF-FAP
DZIP3	0.109178	0.104	0.08	0.0051583	1	CAF-FAP
EEF1G	0.171377	0.135	0.108	0.00522021	1	CAF-FAP
CASK	0.101438	0.265	0.224	0.00529783	1	CAF-FAP
RFC1	0.125625	0.102	0.079	0.00547637	1	CAF-FAP
OGDH	0.112486	0.122	0.095	0.00550916	1	CAF-FAP
ZMAT3	0.114232	0.12	0.094	0.0058995	1	CAF-FAP
PSMA7	0.111628	0.114	0.089	0.00597083	1	CAF-FAP
KRT18	0.140585	0.135	0.108	0.0061005	1	CAF-FAP
TMEM30A	0.114399	0.102	0.078	0.00629286	1	CAF-FAP
IFITM3	0.141062	0.271	0.232	0.00631726	1	CAF-FAP
CYP7B1	0.158636	0.258	0.221	0.00634294	1	CAF-FAP
LAMP2	0.108258	0.102	0.079	0.00707597	1	CAF-FAP
IFITM2	0.12695	0.129	0.102	0.00736037	1	CAF-FAP
LCOR	0.130031	0.136	0.109	0.00738775	1	CAF-FAP
ADAMTS10	0.112766	0.125	0.099	0.00796171	1	CAF-FAP
HCG17	0.152744	0.191	0.16	0.00837305	1	CAF-FAP
PRDX6	0.143329	0.179	0.149	0.0093222	1	CAF-FAP
MYH11	2.43826	0.512	0.102	1.06717e-231	3.27975e-227	CAF-MYH11
ADGRL3	1.60793	0.502	0.183	1.16359e-110	3.57607e-106	CAF-MYH11
SLIT3	1.53587	0.547	0.228	4.90979e-102	1.50893e-97	CAF-MYH11
ENAH	1.59744	0.588	0.277	1.06e-101	3.25771e-97	CAF-MYH11
CDH13	1.56654	0.471	0.173	3.592e-100	1.10393e-95	CAF-MYH11
MYOCD	1.58283	0.233	0.045	1.81088e-95	5.56538e-91	CAF-MYH11
ACTG2	1.59939	0.133	0.015	1.14154e-81	3.5083e-77	CAF-MYH11
LPP	1.02671	0.857	0.683	1.97592e-79	6.07261e-75	CAF-MYH11
EDIL3	1.20464	0.383	0.14	7.40883e-74	2.27695e-69	CAF-MYH11
ACTA2	1.23086	0.621	0.358	3.34697e-67	1.02862e-62	CAF-MYH11
DDAH1	1.14741	0.628	0.376	7.40726e-65	2.27647e-60	CAF-MYH11
LAMA3	1.24742	0.254	0.076	2.44344e-63	7.50942e-59	CAF-MYH11
TNC	1.29301	0.263	0.083	4.91584e-61	1.51078e-56	CAF-MYH11
LMOD1	1.11053	0.367	0.154	3.62058e-56	1.11271e-51	CAF-MYH11
CNN1	1.16883	0.144	0.029	2.76107e-54	8.48558e-50	CAF-MYH11
NTN4	1.37042	0.226	0.069	4.91478e-54	1.51046e-49	CAF-MYH11
ACTN1	1.00984	0.575	0.351	7.95564e-51	2.44501e-46	CAF-MYH11
FAM129A	1.05523	0.404	0.192	2.29297e-48	7.047e-44	CAF-MYH11
CREB5	1.16142	0.243	0.085	8.56524e-48	2.63235e-43	CAF-MYH11
PDLIM7	1.00662	0.407	0.199	2.20451e-47	6.77513e-43	CAF-MYH11
MTHFD1L	0.949528	0.509	0.287	2.14132e-45	6.58092e-41	CAF-MYH11
FRY	0.925861	0.621	0.403	2.54249e-44	7.81383e-40	CAF-MYH11
ITGA11	1.11271	0.348	0.162	5.73341e-44	1.76205e-39	CAF-MYH11
SASH1	1.09648	0.544	0.341	2.11823e-43	6.50997e-39	CAF-MYH11
TPM1	0.694633	0.79	0.621	8.15831e-42	2.50729e-37	CAF-MYH11
TGFB2	1.077	0.151	0.041	1.10188e-41	3.3864e-37	CAF-MYH11
CRIM1	0.880437	0.65	0.451	1.81256e-40	5.57055e-36	CAF-MYH11
MRVI1	0.873074	0.398	0.204	9.59303e-40	2.94823e-35	CAF-MYH11
SULF1	0.879624	0.398	0.207	1.9012e-37	5.84297e-33	CAF-MYH11
DGKG	1.0687	0.144	0.041	2.49377e-37	7.66409e-33	CAF-MYH11
MSRB3	0.782924	0.548	0.346	2.21438e-36	6.80545e-32	CAF-MYH11
FLNA	0.916039	0.494	0.305	5.84208e-36	1.79545e-31	CAF-MYH11
ELN	1.45116	0.394	0.222	4.69146e-34	1.44183e-29	CAF-MYH11
CARMN	0.818198	0.57	0.378	6.38833e-34	1.96333e-29	CAF-MYH11
CNNM2	1.17856	0.287	0.137	9.27085e-34	2.84921e-29	CAF-MYH11
OLFML2B	0.857872	0.175	0.061	1.53167e-33	4.70729e-29	CAF-MYH11
AC113383.1	0.881566	0.159	0.053	5.45078e-33	1.67519e-28	CAF-MYH11
CALD1	0.551247	0.981	0.972	7.44686e-33	2.28864e-28	CAF-MYH11
ADAM33	0.808367	0.158	0.053	2.45088e-32	7.53229e-28	CAF-MYH11
INPP4B	0.830973	0.581	0.406	2.03845e-30	6.26477e-26	CAF-MYH11
COL1A1	0.714259	0.469	0.292	2.12889e-30	6.54272e-26	CAF-MYH11
RYR2	0.989985	0.3	0.153	4.55691e-29	1.40047e-24	CAF-MYH11
TPM2	0.775302	0.439	0.266	4.98632e-29	1.53245e-24	CAF-MYH11
FN1	0.403566	0.784	0.62	5.37086e-29	1.65063e-24	CAF-MYH11
MICAL2	0.803839	0.371	0.21	2.15969e-28	6.63739e-24	CAF-MYH11
PALM2	0.831294	0.331	0.181	8.87954e-27	2.72895e-22	CAF-MYH11
EBF1	0.519247	0.528	0.333	1.29672e-26	3.9852e-22	CAF-MYH11
SORBS1	0.659916	0.676	0.515	1.30143e-26	3.99968e-22	CAF-MYH11
HIP1	0.722772	0.511	0.341	4.27548e-26	1.31398e-21	CAF-MYH11
ADAM19	0.832294	0.18	0.074	5.1691e-26	1.58862e-21	CAF-MYH11
TTLL7	0.879619	0.235	0.112	7.40655e-26	2.27626e-21	CAF-MYH11
TGFBR1	0.920506	0.183	0.077	1.91752e-25	5.89311e-21	CAF-MYH11
PALM2-AKAP2	0.588668	0.499	0.323	2.24979e-25	6.91429e-21	CAF-MYH11
MCAM	0.636187	0.234	0.108	2.78566e-25	8.56117e-21	CAF-MYH11
ANTXR1	0.786263	0.41	0.256	4.74298e-25	1.45766e-20	CAF-MYH11
TRPM3	0.743876	0.158	0.063	3.20698e-24	9.856e-20	CAF-MYH11
RBM20	0.633049	0.125	0.043	5.24077e-24	1.61065e-19	CAF-MYH11
STK38L	0.926508	0.299	0.165	1.1831e-23	3.63602e-19	CAF-MYH11
PKD2	0.832022	0.489	0.344	1.96181e-23	6.02924e-19	CAF-MYH11
EXT1	0.588878	0.746	0.621	2.38562e-23	7.33172e-19	CAF-MYH11
C1orf198	0.742618	0.185	0.083	5.19032e-23	1.59514e-18	CAF-MYH11
MYOF	0.636083	0.448	0.292	6.62273e-23	2.03536e-18	CAF-MYH11
SYTL2	0.551519	0.532	0.369	8.11454e-23	2.49384e-18	CAF-MYH11
MYL9	0.705756	0.316	0.185	5.10301e-21	1.56831e-16	CAF-MYH11
TINAGL1	0.590055	0.133	0.052	6.95414e-21	2.13721e-16	CAF-MYH11
JAG1	0.76087	0.405	0.27	7.38449e-21	2.26947e-16	CAF-MYH11
PDE5A	0.823629	0.268	0.148	8.65685e-21	2.66051e-16	CAF-MYH11
FAT1	0.628668	0.25	0.134	5.23174e-20	1.60787e-15	CAF-MYH11
ITGA1	0.49556	0.735	0.653	6.23151e-19	1.91513e-14	CAF-MYH11
LTBP1	0.810531	0.474	0.345	6.96675e-19	2.14109e-14	CAF-MYH11
IGF1R	0.653807	0.242	0.131	8.73963e-19	2.68595e-14	CAF-MYH11
COL4A2	0.476534	0.667	0.538	3.61049e-18	1.10961e-13	CAF-MYH11
TGFB3	0.589259	0.129	0.053	7.11811e-18	2.18761e-13	CAF-MYH11
LYVE1	0.616637	0.157	0.072	7.66035e-18	2.35426e-13	CAF-MYH11
MAP1B	0.616888	0.49	0.344	7.74199e-18	2.37935e-13	CAF-MYH11
PARD3B	0.544556	0.68	0.556	9.43507e-18	2.89968e-13	CAF-MYH11
COL1A2	0.511974	0.589	0.453	1.0198e-17	3.13416e-13	CAF-MYH11
MYO9B	0.596059	0.383	0.252	1.39458e-17	4.28597e-13	CAF-MYH11
FSTL1	0.451548	0.309	0.187	1.81625e-17	5.58188e-13	CAF-MYH11
ID4	0.476755	0.102	0.038	1.86967e-17	5.74606e-13	CAF-MYH11
MAGI1	0.623071	0.531	0.401	9.91401e-17	3.04687e-12	CAF-MYH11
ITGA7	0.631104	0.246	0.138	1.29216e-16	3.97119e-12	CAF-MYH11
CACNA1C	0.416971	0.667	0.531	2.68031e-16	8.23741e-12	CAF-MYH11
PEAK1	0.517031	0.57	0.442	4.04354e-16	1.2427e-11	CAF-MYH11
SAMD4A	0.680248	0.364	0.245	6.40626e-16	1.96884e-11	CAF-MYH11
MYO1E	0.562265	0.429	0.298	7.71606e-16	2.37138e-11	CAF-MYH11
NAV2	0.606176	0.374	0.253	8.36216e-16	2.56994e-11	CAF-MYH11
TBC1D12	0.530001	0.206	0.111	8.41836e-16	2.58722e-11	CAF-MYH11
ATP8B1	0.533112	0.266	0.159	2.68168e-15	8.2416e-11	CAF-MYH11
COL8A1	0.745604	0.239	0.14	3.50985e-15	1.07868e-10	CAF-MYH11
MACROD2	0.904979	0.207	0.117	3.76676e-15	1.15764e-10	CAF-MYH11
FBLIM1	0.580598	0.275	0.169	4.60809e-15	1.4162e-10	CAF-MYH11
ASAP1	0.44135	0.721	0.625	4.82433e-15	1.48266e-10	CAF-MYH11
ACTN4	0.438488	0.469	0.344	1.03102e-14	3.16865e-10	CAF-MYH11
TRAF5	0.53308	0.231	0.134	1.10284e-14	3.38936e-10	CAF-MYH11
TMEM131L	0.50217	0.266	0.16	1.16839e-14	3.59083e-10	CAF-MYH11
SDC2	0.609207	0.19	0.104	1.96777e-14	6.04754e-10	CAF-MYH11
LINC00578	1.0785	0.105	0.045	2.50595e-14	7.70155e-10	CAF-MYH11
FNBP1	0.543736	0.361	0.244	2.91133e-14	8.94739e-10	CAF-MYH11
MYH10	0.7128	0.495	0.395	5.48415e-14	1.68544e-09	CAF-MYH11
SORBS3	0.452794	0.122	0.055	5.50802e-14	1.69278e-09	CAF-MYH11
ETV6	0.555648	0.481	0.364	1.05749e-13	3.24998e-09	CAF-MYH11
RCAN2	0.740539	0.329	0.225	1.56082e-13	4.79687e-09	CAF-MYH11
NOTCH3	0.478348	0.312	0.202	1.59584e-13	4.90449e-09	CAF-MYH11
LASP1	0.539038	0.184	0.102	1.76662e-13	5.42936e-09	CAF-MYH11
PDLIM3	0.426681	0.387	0.267	2.16537e-13	6.65483e-09	CAF-MYH11
PPME1	0.916105	0.142	0.072	2.18972e-13	6.72966e-09	CAF-MYH11
ADGRF5	0.420211	0.298	0.188	2.75846e-13	8.47756e-09	CAF-MYH11
TAGLN	0.605175	0.246	0.15	3.01173e-13	9.25595e-09	CAF-MYH11
PDE3A	0.520556	0.564	0.465	3.5856e-13	1.10196e-08	CAF-MYH11
NHS	0.667697	0.249	0.156	3.68659e-13	1.133e-08	CAF-MYH11
SLC29A1	0.466156	0.139	0.069	6.98422e-13	2.14646e-08	CAF-MYH11
ATP2B4	0.56074	0.288	0.189	9.24371e-13	2.84087e-08	CAF-MYH11
COL4A1	0.425297	0.643	0.548	9.79372e-13	3.0099e-08	CAF-MYH11
COL14A1	0.452011	0.414	0.297	1.46842e-12	4.51289e-08	CAF-MYH11
PTPRJ	0.559669	0.193	0.112	1.53083e-12	4.7047e-08	CAF-MYH11
ARSJ	0.478804	0.108	0.049	1.74431e-12	5.3608e-08	CAF-MYH11
SMC6	0.621847	0.283	0.188	1.91542e-12	5.88665e-08	CAF-MYH11
CORO1C	0.478268	0.205	0.12	2.00312e-12	6.15617e-08	CAF-MYH11
PCGF5	0.600619	0.239	0.147	2.0445e-12	6.28336e-08	CAF-MYH11
FAT3	0.606722	0.173	0.096	2.12593e-12	6.53362e-08	CAF-MYH11
KLF12	0.496488	0.441	0.336	5.73741e-12	1.76328e-07	CAF-MYH11
THBS2	0.33853	0.327	0.219	7.11096e-12	2.18541e-07	CAF-MYH11
FOXP1	0.401708	0.612	0.514	9.24002e-12	2.83974e-07	CAF-MYH11
MACF1	0.390771	0.786	0.716	1.37202e-11	4.21663e-07	CAF-MYH11
YAP1	0.509355	0.431	0.328	1.84743e-11	5.67771e-07	CAF-MYH11
MBNL1	0.628293	0.559	0.48	2.03913e-11	6.26685e-07	CAF-MYH11
FLNB	0.596575	0.328	0.231	2.33276e-11	7.16928e-07	CAF-MYH11
DTNA	0.688411	0.117	0.059	2.34838e-11	7.21727e-07	CAF-MYH11
FRMD4A	0.458291	0.563	0.465	3.1104e-11	9.55918e-07	CAF-MYH11
PRKG1	0.226912	0.928	0.881	4.36177e-11	1.3405e-06	CAF-MYH11
AKAP12	0.645233	0.181	0.106	4.71985e-11	1.45055e-06	CAF-MYH11
APBA1	0.574699	0.167	0.096	4.99489e-11	1.53508e-06	CAF-MYH11
NUAK1	0.576812	0.13	0.068	6.08116e-11	1.86892e-06	CAF-MYH11
RXFP1	0.399096	0.193	0.115	6.26694e-11	1.92602e-06	CAF-MYH11
SEMA5B	0.377763	0.19	0.112	6.27318e-11	1.92794e-06	CAF-MYH11
GPC3	0.621356	0.29	0.201	7.19651e-11	2.2117e-06	CAF-MYH11
C9orf3	0.426722	0.461	0.355	7.59602e-11	2.33449e-06	CAF-MYH11
BACH2	0.605093	0.175	0.103	7.72758e-11	2.37492e-06	CAF-MYH11
MPRIP	0.412332	0.308	0.21	1.03065e-10	3.16751e-06	CAF-MYH11
PPP1R13L	0.363488	0.109	0.054	1.61823e-10	4.9733e-06	CAF-MYH11
SEMA5A	0.407994	0.43	0.331	2.09955e-10	6.45256e-06	CAF-MYH11
CSRP1	0.469877	0.149	0.084	2.97109e-10	9.13106e-06	CAF-MYH11
PALLD	0.329127	0.582	0.479	4.42827e-10	1.36094e-05	CAF-MYH11
NRXN3	0.354117	0.361	0.256	5.30199e-10	1.62946e-05	CAF-MYH11
TRABD2B	0.623423	0.118	0.063	5.56984e-10	1.71178e-05	CAF-MYH11
PTPN14	0.376665	0.243	0.161	5.60719e-10	1.72326e-05	CAF-MYH11
PTK2	0.331298	0.614	0.519	5.84095e-10	1.7951e-05	CAF-MYH11
MICAL3	0.444014	0.159	0.093	6.97159e-10	2.14258e-05	CAF-MYH11
FARP1	0.453221	0.413	0.316	7.35779e-10	2.26127e-05	CAF-MYH11
DAB2IP	0.439479	0.119	0.063	8.06145e-10	2.47753e-05	CAF-MYH11
HES4	0.379343	0.231	0.15	1.03106e-09	3.16877e-05	CAF-MYH11
PRSS23	0.503789	0.272	0.187	1.09455e-09	3.36388e-05	CAF-MYH11
ANKS1B	0.441884	0.191	0.117	1.38504e-09	4.25664e-05	CAF-MYH11
CAP2	0.367825	0.19	0.117	1.40401e-09	4.31493e-05	CAF-MYH11
ENTPD1	0.387635	0.2	0.125	1.4072e-09	4.32475e-05	CAF-MYH11
SERPINE1	0.38248	0.364	0.265	1.70193e-09	5.23054e-05	CAF-MYH11
LMCD1	0.394598	0.261	0.176	1.89177e-09	5.81397e-05	CAF-MYH11
ATXN1	0.408844	0.441	0.345	1.9978e-09	6.13984e-05	CAF-MYH11
SPECC1	0.341198	0.399	0.298	2.20416e-09	6.77405e-05	CAF-MYH11
ADARB1	0.359032	0.182	0.112	2.79928e-09	8.60304e-05	CAF-MYH11
LIMS2	0.382541	0.114	0.061	3.30342e-09	0.000101524	CAF-MYH11
VCAN	0.352279	0.281	0.194	3.64382e-09	0.000111986	CAF-MYH11
SORBS2	0.609445	0.33	0.244	3.6439e-09	0.000111988	CAF-MYH11
HIPK2	0.440414	0.261	0.178	4.05887e-09	0.000124741	CAF-MYH11
FHL1	0.531116	0.257	0.18	4.25514e-09	0.000130773	CAF-MYH11
NCKAP5	0.660638	0.283	0.205	4.42829e-09	0.000136095	CAF-MYH11
SYNPO2	0.429444	0.458	0.364	4.93345e-09	0.00015162	CAF-MYH11
RAI14	0.378339	0.243	0.165	5.72642e-09	0.00017599	CAF-MYH11
NBEAL1	0.285748	0.695	0.61	6.12955e-09	0.000188379	CAF-MYH11
SLC24A3	0.514272	0.238	0.162	7.2062e-09	0.000221468	CAF-MYH11
MCU	0.417733	0.283	0.202	7.51581e-09	0.000230983	CAF-MYH11
PDLIM5	0.343424	0.484	0.391	9.71219e-09	0.000298485	CAF-MYH11
SVIL	0.382457	0.365	0.276	1.01312e-08	0.000311361	CAF-MYH11
GLS	0.449699	0.316	0.232	1.02049e-08	0.000313626	CAF-MYH11
MINDY2	0.42135	0.218	0.146	1.22466e-08	0.000376375	CAF-MYH11
[truncated: 1,393 more rows]

## Sheet: 2. Marker genes (Stereo-seq)
Gene Symbol	Average Log2FC	Pct.1	Pct.2	P value	FDR	Cluster
NAV3	0.0931094	0.074	0.014	8.39802e-161	1.58865e-156	CAF-C7
LAMC3	0.115278	0.098	0.026	1.29088e-142	2.44196e-138	CAF-C7
COL4A4	0.0462574	0.035	0.005	6.5965e-96	1.24786e-91	CAF-C7
SVEP1	0.0738332	0.063	0.017	2.69752e-87	5.1029e-83	CAF-C7
MGAT4C	0.0352736	0.029	0.005	7.35712e-71	1.39175e-66	CAF-C7
DEPTOR	0.0519893	0.047	0.013	6.32103e-65	1.19575e-60	CAF-C7
LAMA2	0.0712602	0.069	0.024	1.15279e-64	2.18072e-60	CAF-C7
KALRN	0.0743033	0.077	0.029	7.19329e-61	1.36075e-56	CAF-C7
C7	0.147446	0.242	0.151	2.3387e-60	4.42412e-56	CAF-C7
FBLN5	0.0919996	0.102	0.046	4.2363e-59	8.01381e-55	CAF-C7
PLCXD3	0.0370898	0.028	0.006	1.08545e-56	2.05334e-52	CAF-C7
ITGBL1	0.0685701	0.067	0.025	2.15142e-55	4.06983e-51	CAF-C7
BICC1	0.060869	0.06	0.021	4.03424e-53	7.63158e-49	CAF-C7
COL4A3	0.0190236	0.015	0.002	2.75785e-38	5.21702e-34	CAF-C7
AC058822.1	0.0468984	0.051	0.021	3.4667e-34	6.55796e-30	CAF-C7
TIMP1	0.328213	0.514	0.326	0	0	CAF-FAP
COL3A1	0.21814	0.301	0.148	2.8411e-283	5.3745e-279	CAF-FAP
COL1A2	0.214194	0.297	0.15	1.28871e-265	2.43784e-261	CAF-FAP
COL1A1	0.227445	0.341	0.195	5.67275e-229	1.07311e-224	CAF-FAP
VCAN	0.081298	0.083	0.023	1.13661e-168	2.15012e-164	CAF-FAP
CCDC80	0.0794019	0.093	0.036	2.28144e-120	4.3158e-116	CAF-FAP
AEBP1	0.14251	0.287	0.184	1.77758e-117	3.36265e-113	CAF-FAP
MGP	0.116516	0.204	0.123	6.03702e-97	1.14202e-92	CAF-FAP
FN1	0.134473	0.373	0.276	1.25081e-90	2.36616e-86	CAF-FAP
POSTN	0.0279263	0.026	0.004	2.92201e-83	5.52756e-79	CAF-FAP
SULF1	0.0359583	0.039	0.013	1.34547e-61	2.54523e-57	CAF-FAP
CDH11	0.0309507	0.03	0.009	2.30782e-59	4.3657e-55	CAF-FAP
THBS2	0.0143449	0.012	0.002	5.31491e-40	1.00542e-35	CAF-FAP
COL8A1	0.0192598	0.025	0.009	7.13241e-35	1.34924e-30	CAF-FAP
NTM	0.0211544	0.025	0.01	2.06514e-30	3.90662e-26	CAF-FAP
FAP	0.00617866	0.005	0	2.11866e-27	4.00786e-23	CAF-FAP
SERPINE1	0.0304873	0.059	0.035	1.1421e-26	2.16052e-22	CAF-FAP
NOX4	0.00684067	0.007	0.002	1.44886e-14	2.74081e-10	CAF-FAP
INHBA	0.0102578	0.024	0.014	9.85239e-12	1.86378e-07	CAF-FAP
ACTA2	0.122156	0.135	0.054	2.80483e-136	5.3059e-132	CAF-MYH11
TAGLN	0.203149	0.373	0.256	5.03616e-115	9.52691e-111	CAF-MYH11
ENAH	0.0857058	0.083	0.027	6.6325e-115	1.25467e-110	CAF-MYH11
ACTN1	0.0983349	0.121	0.051	2.2346e-109	4.22719e-105	CAF-MYH11
EDIL3	0.068585	0.058	0.016	1.70852e-104	3.23201e-100	CAF-MYH11
DDAH1	0.0654293	0.072	0.025	1.28155e-89	2.4243e-85	CAF-MYH11
PDLIM7	0.0579207	0.056	0.017	8.04099e-82	1.52112e-77	CAF-MYH11
MYH11	0.017867	0.016	0.001	3.86206e-81	7.30586e-77	CAF-MYH11
SLIT3	0.0747117	0.082	0.034	3.44441e-77	6.5158e-73	CAF-MYH11
FAM129A	0.0385477	0.039	0.012	4.17528e-60	7.89839e-56	CAF-MYH11
CDH13	0.0400591	0.044	0.015	9.25922e-60	1.75157e-55	CAF-MYH11
TGFBR1	0.029135	0.029	0.007	1.63424e-55	3.0915e-51	CAF-MYH11
LTBP1	0.0731405	0.101	0.053	3.78797e-55	7.1657e-51	CAF-MYH11
LMOD1	0.0540379	0.054	0.021	4.44453e-55	8.40771e-51	CAF-MYH11
MTHFD1L	0.0342309	0.036	0.011	1.0613e-52	2.00766e-48	CAF-MYH11
FRY	0.0427427	0.052	0.023	2.62607e-42	4.96773e-38	CAF-MYH11
SASH1	0.0366948	0.045	0.019	1.56228e-39	2.95537e-35	CAF-MYH11
ADGRL3	0.0303509	0.031	0.012	6.02488e-33	1.13973e-28	CAF-MYH11
MSRB3	0.030276	0.039	0.02	2.59399e-24	4.90706e-20	CAF-MYH11
YAP1	0.00911907	0.035	0.028	0.00252374	1	CAF-MYH11
TMEM56	0.0429751	0.055	0.023	9.12802e-68	1.72675e-63	HSC
NR1H4	0.0289967	0.032	0.01	3.04908e-57	5.76794e-53	HSC
ADGRL2	0.0296394	0.034	0.013	8.56532e-48	1.6203e-43	HSC
FGFR2	0.0335999	0.042	0.018	1.86881e-45	3.53523e-41	HSC
ADAMTSL1	0.0201429	0.02	0.005	5.28964e-44	1.00064e-39	HSC
ANKS1A	0.0304702	0.041	0.019	7.46201e-39	1.41159e-34	HSC
RIPOR3	0.0131423	0.013	0.003	2.80766e-32	5.31125e-28	HSC
SYT1	0.0098487	0.01	0.002	5.32656e-31	1.00763e-26	HSC
HGF	0.0220878	0.026	0.011	1.4122e-30	2.67146e-26	HSC
COL25A1	0.0125493	0.013	0.003	6.5003e-30	1.22966e-25	HSC
DACH1	0.0126619	0.012	0.003	1.46942e-28	2.77971e-24	HSC
RELN	0.0194396	0.026	0.011	2.16372e-28	4.09311e-24	HSC
CCBE1	0.0208024	0.026	0.012	5.0442e-26	9.54211e-22	HSC
CXCL12	0.0400626	0.113	0.087	1.04041e-17	1.96814e-13	HSC
HHIP	0.00692217	0.008	0.003	2.2898e-13	4.33162e-09	HSC
IFITM10	0.00207849	0.002	0	2.29812e-11	4.34736e-07	HSC
CD74	0.0259523	0.299	0.287	0.000963256	1	HSC
MYO1B	0.0798344	0.079	0.029	1.15053e-77	2.17645e-73	Pericytes
EBF1	0.060256	0.054	0.016	7.12775e-77	1.34836e-72	Pericytes
CLMN	0.0516807	0.054	0.016	3.02966e-70	5.73121e-66	Pericytes
RGS5	0.0668006	0.076	0.03	3.35563e-64	6.34784e-60	Pericytes
TBX2	0.0535493	0.049	0.016	7.73267e-56	1.46279e-51	Pericytes
ITGA7	0.0473966	0.043	0.014	8.1983e-52	1.55087e-47	Pericytes
PPARG	0.0296289	0.029	0.007	5.1857e-51	9.80979e-47	Pericytes
PLCE1	0.0362579	0.03	0.008	1.41802e-50	2.68247e-46	Pericytes
EBF2	0.0182239	0.015	0.002	2.95659e-47	5.59298e-43	Pericytes
NOTCH3	0.0660825	0.071	0.032	9.75967e-47	1.84624e-42	Pericytes
SPARCL1	0.0782041	0.102	0.054	1.37869e-44	2.60807e-40	Pericytes
ENPEP	0.0416273	0.04	0.014	3.82875e-44	7.24284e-40	Pericytes
PLCL1	0.0343737	0.033	0.01	6.60799e-44	1.25003e-39	Pericytes
SEMA5B	0.0243208	0.021	0.005	1.76394e-38	3.33684e-34	Pericytes
PLXDC1	0.0249161	0.02	0.005	5.3302e-36	1.00831e-31	Pericytes
FRMD3	0.0204728	0.019	0.005	2.85094e-34	5.39313e-30	Pericytes
CD36	0.0249231	0.025	0.008	3.92027e-34	7.41597e-30	Pericytes
MEF2C	0.0190316	0.025	0.008	3.35996e-33	6.35604e-29	Pericytes
PDZD2	0.05771	0.096	0.057	1.31402e-30	2.48573e-26	Pericytes
TRPC6	0.0136606	0.011	0.002	5.18217e-28	9.8031e-24	Pericytes

## Sheet: 3. mIHC protocols
Panel-1
Gene Symbol	Catalogue	Clone	Isotype	Source	Antigen Retrieval	Antibody Dilution	TSA	TSA Concentration
PDGFRA	ab203491	EPR22059-270	Rabbit	Abcam	Pressure cooker, Tris-EDTA pH=9, 12min	1/1000	Opal 570	1/200
FAP	ab207178	EPR20021	Rabbit	Abcam	MW Citrate pH6, 10 min	1/1000	Opal 650	1/200
VIM	ab92547	EPR3776	Rabbit IgG	Abcam	MW Citrate pH6, 10 min	1/5000	Opal 520	1/200
GPC3	ab207080	EPR20569	Rabbit	Abcam	MW Citrate pH6, 10 min	1/3000	Opal 690	1/100
Panel-2
Gene Symbol	Catalogue	Clone	Isotype	Source	Antigen Retrieval	Antibody Dilution	TSA	TSA Concentration
LRAT	41112	Polyclonal	Rabbit	SAB	Pressure cooker, Tris-EDTA pH=9, 12min	1/1000	Opal 570	1/200
MYH11	ab92547	EPR5335	Rabbit	Abcam	MW Citrate pH6, 10 min	1/1000	Opal 650	1/200
Vimentin	ab92547	EPR3776	Rabbit IgG	Abcam	MW Citrate pH6, 10 min	1/5000	Opal 520	1/200
GPC3	ab207080	EPR20569	Rabbit	Abcam	MW Citrate pH6, 10 min	1/3000	Opal 690	1/100
Panel-3
Gene Symbol	Catalogue	Clone	Isotype	Source	Antigen Retrieval	Antibody Dilution	TSA	TSA Concentration
CD36	ab133625	EPR6573	Rabbit	Abcam	Pressure cooker, Tris-EDTA pH=9, 12min	1/1000	Opal 570	1/200
Vimentin	ab92547	EPR3776	Rabbit IgG	Abcam	MW Citrate pH6, 10 min	1/5000	Opal 520	1/200
GPC3	ab207080	EPR20569	Rabbit	Abcam	MW Citrate pH6, 10 min	1/3000	Opal 690	1/100
Panel-4
Gene Symbol	Catalogue	Clone	Isotype	Source	Antigen Retrieval	Antibody Dilution	TSA	TSA Concentration
FAP	ab207178	EPR20021	Rabbit	Abcam	Pressure cooker, Tris-EDTA pH=9, 12min	1/1000	Opal 570	1/200
PDGFRA	ab203491	EPR22059-270	Rabbit	Abcam	MW Citrate pH6, 10 min	1/1000	Opal 520	1/200
VIM	ab92547	EPR3776	Rabbit IgG	Abcam	MW Citrate pH6, 10 min	1/5000	Opal 690	1/100

## Sheet: 4. Spatial abundance  
Cluster	Location	P value	Median bundance (FR+)	Median bundance (FR-)
CAF-C7	PeriTumor	0.000207645	0.116846	0.1
CAF-C7	Margin-P	0.00820563	0.111732	0.0608108
CAF-FAP	IntraTumor	0.00866869	0.12069	0.222222
Pericytes	PeriTumor	0.0206133	0.139892	0.122767
Pericytes	Margin-T	0.0395166	0.130435	0.222222
HSC	IntraTumor	0.0518496	0.444444	0.333333
HSC	PeriTumor	0.0565206	0.365575	0.397674
HSC	Margin-P	0.0768342	0.272727	0.294118
CAF-C7	IntraTumor	0.0938663	0	0
CAF-MYH11	Margin-P	0.100287	0.193299	0.158974
CAF-MYH11	PeriTumor	0.162442	0.135862	0.139867
HSC	Margin-T	0.18877	0.4	0.304348
Pericytes	Margin-P	0.199322	0.105195	0.120482
CAF-FAP	PeriTumor	0.358311	0.194158	0.207615
Pericytes	IntraTumor	0.437595	0.125	0.130435
CAF-MYH11	Margin-T	0.544808	0.111111	0
CAF-FAP	Margin-T	0.66888	0.2	0.133333
CAF-C7	Margin-T	0.837633	0.04	0
CAF-FAP	Margin-P	0.909391	0.291667	0.282486
CAF-MYH11	IntraTumor	0.972431	0.0810811	0.115385

## Sheet: 5. Spatial expression CAF-FAP
Gene Symbol	AvgExpr (Tumor core)	AvgExpr (Tumor margin)	AvgExpr (Liver marign)	AvgExpr (Distal)
ALB	2.19337	2.19049	2.19394	2.18589
APOA2	1.88604	1.88545	1.88054	1.87522
IGF2R	1.44927	1.47835	1.4635	1.47094
APOC1	1.25291	1.25369	1.2199	1.22973
APOA1	1.15603	1.17376	1.17519	1.14234
FTL	1.12143	1.10099	1.11991	1.11851
APOC3	1.05598	1.05599	1.05783	1.03316
RASGEF1B	0.891184	0.906759	0.886896	0.903346
SLC26A3	0.839412	0.854019	0.859093	0.859987
LINGO1	0.766551	0.743591	0.763087	0.758197
APOE	0.747581	0.750798	0.761052	0.754418
TIMP1	0.665186	0.689986	0.678535	0.705561
AMBP	0.633919	0.618255	0.608836	0.621836
IGFBP7	0.477839	0.472817	0.468807	0.47894
APOC4-APOC2	0.473395	0.460581	0.476558	0.458882
TPT1	0.463763	0.458422	0.457633	0.461804
TMSB4X	0.457453	0.434393	0.438588	0.450262
RBP4	0.457428	0.441057	0.447905	0.44641
VTN	0.432445	0.429378	0.426864	0.433107
TTR	0.428936	0.425311	0.429938	0.43133
HP	0.398202	0.39577	0.379934	0.392668
FGA	0.397378	0.380116	0.378842	0.390679
TMSB10	0.387599	0.377328	0.392829	0.398227
ACTB	0.384828	0.382667	0.375207	0.374813
BEST1	0.38453	0.373636	0.376537	0.372715
COL1A1	0.382785	0.389348	0.371687	0.383748
TF	0.377261	0.399904	0.380587	0.384564
FN1	0.370689	0.349944	0.355457	0.363188
TSPAN9	0.370018	0.392062	0.374446	0.391094
BGN	0.361583	0.356452	0.363628	0.360991
C3	0.346442	0.361227	0.376348	0.361591
SERF2	0.336765	0.323596	0.345026	0.334143
APOH	0.318714	0.292489	0.293593	0.305107
COL1A2	0.307345	0.308644	0.299675	0.302098
TAGLN	0.304617	0.282746	0.305658	0.2903
IFITM3	0.302848	0.303183	0.306746	0.313809
CD74	0.302346	0.289767	0.305093	0.294162
COL3A1	0.302172	0.304279	0.293618	0.320908
CTSD	0.301619	0.289083	0.300956	0.267305
SPARC	0.292966	0.273282	0.265252	0.298994
MT2A	0.29145	0.30226	0.3085	0.306415
AHSG	0.289662	0.294598	0.294682	0.284473
MYL6	0.288294	0.26942	0.284996	0.267872
FGB	0.287246	0.301459	0.287633	0.273668
CLU	0.287178	0.268977	0.288982	0.28383
AEBP1	0.285598	0.301431	0.275405	0.282209
COLEC11	0.279617	0.262423	0.265259	0.271002
CD81	0.276429	0.254683	0.267403	0.256622
SLBP	0.276366	0.303099	0.284687	0.285095
CCDC152	0.273645	0.254112	0.258635	0.254844
PSAP	0.264668	0.245609	0.272703	0.266845
FGG	0.2574	0.276677	0.257792	0.28385
FABP1	0.248224	0.252397	0.262465	0.252179
GAPDH	0.244105	0.245942	0.251337	0.232206
VIM	0.244025	0.23906	0.252459	0.250271
AL049839.2	0.24357	0.259322	0.259292	0.260066
RACK1	0.242364	0.240538	0.244644	0.255921
GPX3	0.239832	0.234446	0.236532	0.226392
P4HB	0.235783	0.21664	0.229581	0.230763
EEF1A1	0.22565	0.244679	0.224386	0.23252
CCN2	0.225435	0.238782	0.224861	0.237538
SERPING1	0.224599	0.223812	0.219652	0.230334
ALDOB	0.224347	0.226082	0.222063	0.229764
UBB	0.224238	0.215154	0.208969	0.218331
IGF2	0.223866	0.22968	0.225239	0.213018
SLC35F2	0.221104	0.232936	0.222394	0.230817
FAU	0.218033	0.209672	0.237052	0.225611
APOB	0.215004	0.202118	0.214741	0.204758
LGALS1	0.212533	0.184671	0.211849	0.203515
C1S	0.212457	0.230078	0.225256	0.211964
MYL9	0.209444	0.181915	0.180111	0.196537
EEF1G	0.20914	0.205291	0.21718	0.224684
A1BG	0.207648	0.200324	0.212698	0.212844
PCNP	0.206274	0.210615	0.19846	0.199117
C1R	0.204118	0.190873	0.210052	0.203485
ATP5F1E	0.203753	0.212708	0.211607	0.195688
OOEP	0.200899	0.200672	0.195733	0.189867
S100A6	0.200791	0.187916	0.1974	0.198014
MGP	0.199696	0.187304	0.194892	0.184695
ORM1	0.195879	0.192059	0.196047	0.179285
ACTG1	0.192796	0.195791	0.202418	0.201569
SERPINC1	0.190275	0.178639	0.181109	0.17324
CD63	0.187403	0.20578	0.208422	0.196365
RARRES2	0.186543	0.180219	0.195798	0.18492
CHCHD3	0.184187	0.181309	0.174275	0.18025
GC	0.183974	0.168995	0.174202	0.160347
UBA52	0.183801	0.185013	0.180364	0.186105
IGFBP4	0.182172	0.174122	0.182505	0.171272
HPX	0.180406	0.190242	0.169195	0.183499
CST3	0.178422	0.175409	0.169335	0.171913
IL6ST	0.177579	0.177139	0.167829	0.173207
DCN	0.176515	0.190204	0.181684	0.183516
ASIP	0.171944	0.172741	0.184111	0.180784
ATP5ME	0.169579	0.157334	0.166141	0.161404
UQCRQ	0.167381	0.185016	0.192333	0.171018
AGT	0.167351	0.174292	0.170632	0.178157
TTC7B	0.166861	0.169155	0.155226	0.166284
HSPB1	0.164861	0.151296	0.165265	0.168433
KNG1	0.15997	0.158644	0.162057	0.171348
COL18A1	0.158683	0.151876	0.153822	0.147161
F2	0.157618	0.151461	0.182529	0.159807
ITIH4	0.154849	0.141388	0.1555	0.158698
EIF1	0.153919	0.159803	0.144496	0.152415
DEPP1	0.153869	0.167518	0.153231	0.158243
PEBP1	0.151753	0.145453	0.154553	0.15037
IFITM2	0.151533	0.164006	0.142713	0.142696
C7	0.148405	0.165635	0.164601	0.165376
CCSER1	0.148324	0.136725	0.134655	0.152861
PATJ	0.147526	0.146005	0.1607	0.160708
ADH1B	0.146086	0.157183	0.148116	0.159037
IGLL5	0.143485	0.132512	0.129798	0.136288
UBC	0.142851	0.147322	0.143731	0.142072
NACA	0.142699	0.133995	0.136335	0.133669
AGXT	0.141261	0.140028	0.13513	0.134502
CFH	0.139041	0.152846	0.155782	0.13618
NME1-NME2	0.137505	0.153406	0.145201	0.15299
COL4A2	0.137401	0.161925	0.150062	0.146555
COX7C	0.136292	0.141562	0.14794	0.153528
PTMA	0.135985	0.136974	0.135735	0.141719
A2M	0.13561	0.133922	0.135272	0.134164
BCOR	0.135464	0.122325	0.122295	0.110781
CALR	0.135121	0.125111	0.135673	0.133957
PRELP	0.132941	0.129875	0.128912	0.127184
TMBIM6	0.132231	0.14075	0.13567	0.148083
EEF2	0.131256	0.12193	0.13447	0.121982
HRG	0.130853	0.117566	0.122702	0.11358
NDUFA13	0.129517	0.117576	0.113297	0.117067
COX6B1	0.129045	0.124181	0.124345	0.123838
ATG10	0.128074	0.124648	0.132678	0.127365
PFDN5	0.124354	0.133794	0.133299	0.137106
CALD1	0.124168	0.137018	0.128749	0.135772
NUDCD3	0.124095	0.138054	0.136252	0.124034
COL4A1	0.123563	0.123613	0.120401	0.125117
COL6A3	0.122605	0.133399	0.119917	0.129665
HLA-B	0.122596	0.10166	0.105338	0.113735
NBEAL1	0.122242	0.136016	0.122422	0.119925
COX4I1	0.122212	0.118626	0.121733	0.121476
HINT1	0.122063	0.121302	0.123554	0.113966
PTPRG	0.120593	0.122094	0.12942	0.120569
MT1E	0.120215	0.110188	0.110655	0.108341
CFL1	0.11988	0.118997	0.111836	0.109147
HSP90AB1	0.118717	0.115585	0.111537	0.110979
ITM2B	0.118402	0.116418	0.117708	0.113148
UQCR11	0.117577	0.122078	0.128305	0.121055
PFN1	0.11736	0.117312	0.133544	0.116646
APOO	0.11681	0.127073	0.121586	0.122712
FLNA	0.115286	0.116625	0.121824	0.109575
AKR1C1	0.115268	0.11949	0.1131	0.114693
NUPR1	0.113649	0.118272	0.117488	0.130411
CYP2E1	0.113473	0.117194	0.111414	0.119004
GPX4	0.11294	0.107926	0.108898	0.0985299
KRT18	0.11269	0.122302	0.122206	0.114293
HLA-C	0.112174	0.103496	0.115973	0.0968521
COX5B	0.11173	0.115522	0.121693	0.116058
LUM	0.111097	0.103689	0.113407	0.122335
SOD1	0.110898	0.10901	0.105105	0.109945
APCS	0.110877	0.111011	0.110218	0.105625
EDF1	0.110425	0.110516	0.104861	0.105904
IGFBP3	0.110369	0.108415	0.118629	0.11288
ANKRD30B	0.110133	0.114023	0.112311	0.109586
ITIH3	0.10984	0.111181	0.112217	0.117944
TIMP3	0.109488	0.109433	0.112295	0.110679
DCXR	0.108945	0.110079	0.108711	0.0975767
COX6C	0.10841	0.112373	0.105303	0.105903
ARL14EPL	0.108355	0.103862	0.105206	0.11012
MZT2B	0.107971	0.108484	0.109737	0.102066
SNX6	0.107525	0.0990668	0.0981232	0.10287
SLC35F1	0.107304	0.100211	0.0963397	0.096892
BCAS4	0.106492	0.0998059	0.0988277	0.0882212
TXNIP	0.105211	0.0930038	0.108111	0.103878
DHCR24	0.105128	0.0933065	0.110123	0.0953786
ALDH1A1	0.105105	0.11332	0.119608	0.117413
ITIH2	0.104841	0.0943141	0.0957748	0.10278
TOMM7	0.104526	0.0852837	0.0925148	0.103034
HSP90B1	0.104447	0.110539	0.106334	0.113453
ITIH1	0.104127	0.105581	0.101382	0.107013
GSTA1	0.103843	0.116699	0.103559	0.10377
SSR4	0.103157	0.112626	0.115328	0.109429
PABPC1	0.102995	0.106738	0.106624	0.0988848
CRIP1	0.10292	0.104214	0.108712	0.11424
MYH9	0.101056	0.111478	0.102714	0.102269
ENO1	0.0994818	0.111306	0.0938027	0.10573
PLEKHA7	0.0987277	0.103274	0.101741	0.108771
SPINK1	0.0986015	0.106788	0.103591	0.093403
ZYG11B	0.0977135	0.118291	0.103624	0.114165
GPC3	0.0973605	0.0928048	0.0849621	0.0921296
SNX22	0.0972381	0.0957845	0.110085	0.0929746
COL6A2	0.0970189	0.106258	0.0939619	0.0967381
SAA4	0.0961516	0.102811	0.0984795	0.108553
ANK2	0.0960783	0.102709	0.0915751	0.0895183
NNMT	0.0950747	0.0915743	0.0939053	0.0978965
DTL	0.094997	0.101032	0.100637	0.0951966
TAGLN2	0.094593	0.0879646	0.0981378	0.10284
TXN	0.0938083	0.0849046	0.0854555	0.0896911
ROMO1	0.0931974	0.0973267	0.104299	0.0992573
MT1G	0.0931108	0.0975566	0.0908663	0.0898671
FGL1	0.0927731	0.0950031	0.0852827	0.088069
SMOC1	0.092556	0.0957546	0.0977653	0.0969833
IL32	0.0924156	0.0838395	0.101078	0.0966555
TMEM176B	0.0922727	0.0805164	0.0876751	0.0966551
COL6A1	0.0920279	0.0836165	0.0901127	0.0912637
UQCRB	0.0915318	0.0787955	0.0799466	0.0754223
PCSK7	0.0902833	0.0959713	0.0978662	0.0935249
INMT	0.0902247	0.0892727	0.0830044	0.0829009
FSTL1	0.0897202	0.0906987	0.0934644	0.0954481
SPTBN1	0.089571	0.0974951	0.0895038	0.0928358
ETFB	0.0893749	0.0853344	0.0857179	0.0866535
MYL12B	0.0892175	0.0730628	0.0823154	0.073634
GSTO1	0.0891428	0.0745489	0.0698295	0.0794482
ATOX1	0.0886769	0.0896095	0.0973521	0.086682
B2M	0.0886007	0.0952111	0.093092	0.0952476
ATP5MD	0.0880142	0.0907106	0.0839268	0.0919459
HSP90AA1	0.0879286	0.0865034	0.0854919	0.0894937
ATP5MG	0.0875758	0.083197	0.0857355	0.0794241
SAA1	0.0874677	0.0801496	0.079082	0.0848283
NRXN1	0.0869855	0.0996533	0.0912242	0.0910829
COX8A	0.086768	0.0856223	0.072529	0.0805208
PPIA	0.0866723	0.0779858	0.100917	0.0827013
EFEMP1	0.0865113	0.0927786	0.0959187	0.0969072
GABARAP	0.0861402	0.0822693	0.0802702	0.0836698
TPM1	0.0860558	0.084381	0.0821662	0.0877552
SCD	0.0860018	0.0914216	0.0914572	0.0879844
KRTCAP2	0.0858328	0.0789855	0.086292	0.07846
SERPINF1	0.0858267	0.0836474	0.0881173	0.086474
ELOB	0.0852796	0.103906	0.0934753	0.092777
GATM	0.0852666	0.072307	0.0784248	0.0768203
OAZ1	0.0847475	0.0902583	0.100508	0.081956
RHOA	0.0845905	0.0789767	0.0769089	0.0829785
CXCL12	0.0844038	0.0814086	0.0842374	0.0815674
GUK1	0.0843112	0.0703506	0.0772699	0.0878405
POLR2L	0.0836259	0.0874021	0.0869075	0.0815446
IGFBP2	0.0836123	0.0894492	0.0898675	0.0879661
DSTN	0.0835914	0.073562	0.0792622	0.0813775
AC004086.1	0.0834899	0.0726106	0.0818037	0.0815622
COX7A2	0.0828929	0.0849143	0.087758	0.07916
LRP1	0.0828483	0.0928412	0.0902299	0.0888345
CCDC80	0.0825005	0.0742897	0.0832616	0.0876029
MT1X	0.0824205	0.0885853	0.0857648	0.078714
GAMT	0.0819447	0.0961108	0.0978483	0.079697
AZGP1	0.08123	0.07028	0.0846449	0.0765456
TMEM176A	0.0804768	0.089735	0.0972877	0.0904943
LYZ	0.0799399	0.0787893	0.0852169	0.0784911
GSN	0.0798125	0.0837354	0.0883167	0.0803072
TPM2	0.0796102	0.0784083	0.0791422	0.0816359
POLA1	0.0795926	0.0674073	0.0685719	0.0687965
CHCHD2	0.0789149	0.0774265	0.0623286	0.0721254
CYB5A	0.0789025	0.0781661	0.0815397	0.0705734
COL5A1	0.0788262	0.071689	0.0745218	0.0721873
NDUFA4	0.0787192	0.0764856	0.0820254	0.0698909
NDUFB2	0.077909	0.0794979	0.0746964	0.0837888
RAMP1	0.0773161	0.0725198	0.0668297	0.0711332
ECHS1	0.0772774	0.0654228	0.0766071	0.0737638
TAT	0.0769317	0.076808	0.0810905	0.0700067
HSPA5	0.0767939	0.0820174	0.0758119	0.0849279
LAMP1	0.0764681	0.067109	0.0712657	0.0761413
SELENOM	0.0763804	0.0776893	0.0658584	0.0735322
ORM2	0.0762869	0.065625	0.076061	0.0633914
CD151	0.0761584	0.077535	0.0768449	0.0833711
CTSB	0.0760434	0.0660163	0.0715314	0.0644148
TMA7	0.0759781	0.0612172	0.0627585	0.0677025
UQCR10	0.0758285	0.0856534	0.0678574	0.0823035
AC002094.3	0.0757653	0.0864373	0.089138	0.0792868
IGFBP1	0.0755947	0.0756886	0.0700317	0.0624598
FKBP5	0.075239	0.0730269	0.0810401	0.0813271
SLPI	0.0752336	0.0741458	0.0800513	0.0688008
PRDX6	0.0751218	0.0755223	0.07339	0.0840483
ZNF141	0.0750165	0.0803558	0.0824722	0.0902482
RNF10	0.0749688	0.0740791	0.0689983	0.0711507
NDUFB9	0.0748008	0.0778441	0.0852876	0.0788237
RRBP1	0.0746718	0.0701831	0.0678639	0.0700181
MMACHC	0.0742318	0.0692268	0.0725285	0.0760184
UBL5	0.0741814	0.0767423	0.0758101	0.0803111
COL14A1	0.0741244	0.0695147	0.0758184	0.0669929
AC093512.2	0.0735932	0.0647087	0.0708994	0.0717298
CFHR1	0.0735357	0.0785579	0.0825319	0.0754718
CIRBP	0.073391	0.0566954	0.0558287	0.0618062
C1QA	0.0730768	0.0745709	0.0768865	0.0724347
HAMP	0.0730085	0.0814885	0.0795144	0.0737909
ATP5MC2	0.0729725	0.066891	0.069373	0.0730615
MYL12A	0.0729501	0.0746876	0.0813837	0.0749732
SNRPD2	0.0724334	0.0798562	0.0777314	0.0675051
LMNA	0.0722758	0.0754776	0.0723404	0.0667893
ANG	0.0722145	0.0722254	0.0725601	0.0681666
SELENOW	0.0722123	0.0701335	0.0721206	0.0793483
H3F3B	0.0721127	0.0637213	0.0811304	0.0742559
UQCRH	0.072089	0.0672866	0.0595028	0.0701345
CEBPD	0.0717061	0.0743073	0.0691567	0.0666846
CCL21	0.071105	0.0651888	0.077221	0.0722329
STEAP1B	0.0710599	0.0738559	0.0784244	0.0796048
ASGR2	0.070767	0.0690943	0.0654526	0.0642201
ALDH2	0.0707244	0.0716021	0.0657018	0.0637002
NDUFS5	0.0705195	0.0657825	0.0755174	0.0839361
ANXA2	0.0704783	0.065332	0.0659597	0.0647495
VCAN	0.0703533	0.0733898	0.0690408	0.0748781
APOC4	0.0700309	0.0665568	0.0719965	0.0705537
SLC38A2	0.0700033	0.0757065	0.067081	0.0665897
NDUFA1	0.0699067	0.0759904	0.0676064	0.0776204
TST	0.0696067	0.0605196	0.0600016	0.0627269
SH3BGRL3	0.0695646	0.0665085	0.0620491	0.0690795
AC135178.2	0.0691233	0.0676806	0.0636594	0.0740029
KRT8	0.0691058	0.0795592	0.0850476	0.0814498
NOP53	0.0688145	0.0732084	0.0808278	0.0769076
WHRN	0.0687715	0.0591523	0.0718907	0.0611473
NDUFB7	0.0686474	0.0581996	0.0626062	0.0660755
MDGA2	0.0683504	0.0705686	0.0713692	0.0711713
TNS1	0.0683115	0.0768243	0.0807226	0.0785522
ASAP2	0.0682644	0.0737401	0.0577894	0.0678889
ATP5MPL	0.0681262	0.0622466	0.0610254	0.072139
RAC1	0.0680092	0.0698848	0.0651689	0.0800397
LPP	0.0675047	0.0811871	0.0795244	0.0771857
ISLR	0.0670727	0.0642946	0.0629165	0.0586076
TSC22D3	0.0662379	0.0734213	0.0829391	0.0837558
TM4SF4	0.066219	0.0651295	0.0751381	0.0712504
POR	0.066019	0.0723167	0.0614728	0.0664164
PRKG1	0.0660126	0.0606343	0.0543022	0.0477163
FTCD	0.0659549	0.0686487	0.0584176	0.0577329
DYNLL1	0.0659457	0.0687768	0.0758831	0.0742036
CAVIN1	0.0654483	0.0603999	0.0624808	0.0706486
DUSP1	0.0653667	0.0608495	0.0662423	0.0733953
HPD	0.0653553	0.0661558	0.0651689	0.0623111
TXNRD1	0.0651789	0.0725136	0.0612732	0.0707616
ISG15	0.0651702	0.0601178	0.0555918	0.0675845
AMBRA1	0.0649363	0.0633612	0.0739019	0.075993
ZNHIT1	0.0649315	0.0556103	0.0655957	0.0627585
PTGDS	0.0649113	0.0626571	0.0659663	0.0688931
SDC1	0.0648561	0.0726439	0.0623373	0.0662027
MAP3K13	0.0646626	0.0686693	0.0762772	0.0644148
RABAC1	0.0643793	0.0628577	0.061346	0.0556476
METTL7A	0.0643192	0.0584132	0.0576452	0.0590401
HMGCS2	0.0643145	0.0502319	0.0641051	0.0579259
TIMP2	0.0641354	0.0709025	0.0696462	0.0642359
S100A10	0.063999	0.0575622	0.0571161	0.0575872
CALM2	0.0639332	0.0555862	0.046017	0.0580268
AHNAK	0.0635893	0.0692545	0.072904	0.0625014
VCL	0.0635604	0.057067	0.0606	0.0523599
POLR2B	0.0634928	0.0704068	0.0642938	0.0642275
HDLBP	0.0634507	0.0632104	0.0587457	0.0548663
LGALS3BP	0.0634437	0.0700072	0.0568524	0.0584286
CYBA	0.0632397	0.0577584	0.0703196	0.0582706
SEM1	0.0631796	0.0671612	0.0561402	0.059689
PCBP2	0.0628243	0.0605793	0.0669156	0.0597288
ENG	0.0627093	0.0750771	0.0816385	0.0774384
GSTP1	0.0627055	0.05549	0.0602051	0.0667845
SLC27A5	0.0621602	0.0676447	0.0694294	0.0612702
COPS9	0.0620993	0.0567574	0.0628815	0.0580492
EMILIN1	0.0620814	0.0723768	0.0638315	0.0770468
PCK1	0.0620391	0.0531091	0.059598	0.0548566
SRP14	0.0619487	0.0639441	0.074191	0.0686145
HNRNPA1	0.0618922	0.0670731	0.066487	0.0666857
TMEM258	0.061614	0.0614214	0.056892	0.062448
ITGB5	0.0615741	0.0714514	0.0657594	0.0768432
C12orf57	0.061528	0.0558336	0.0563047	0.0635942
PTPRS	0.061457	0.0630475	0.0606346	0.0564385
TMEM205	0.0613439	0.0587615	0.063781	0.0554392
NFIA	0.0612865	0.0495086	0.0543304	0.0524362
C8G	0.0609531	0.0584378	0.0583057	0.0601143
CALM1	0.0608293	0.0533828	0.0510944	0.057726
GRN	0.0606565	0.0655255	0.0578807	0.0625058
PTMS	0.060581	0.0586207	0.0566248	0.0631388
MPC2	0.0605495	0.0589795	0.0639691	0.0657501
MZT2A	0.0604798	0.061544	0.0527843	0.0520884
COX7B	0.0604731	0.0496293	0.0530231	0.0542163
SAT1	0.0604398	0.0585448	0.0563309	0.06875
FARP1	0.0601608	0.05011	0.0506689	0.0519247
COX6A1	0.0600884	0.0647201	0.0600235	0.0715802
PPP1R14A	0.0600074	0.0552362	0.0504351	0.0583901
RNASEK	0.0599533	0.0595533	0.0553282	0.0483181
EPHX1	0.0596936	0.0583611	0.0558195	0.0566038
AC010422.8	0.059677	0.0577571	0.0552874	0.052562
COX7A1	0.0596718	0.0563222	0.05413	0.0511519
ADGRE3	0.0596283	0.0665528	0.0577741	0.048687
NDUFB1	0.0595168	0.0661546	0.0679459	0.0639534
ATP5F1B	0.0594962	0.068128	0.0580958	0.065444
C4BPA	0.0594252	0.0636801	0.0670065	0.0644534
ANAPC11	0.0594103	0.0487984	0.0597288	0.0424012
COMMD6	0.0593506	0.0472777	0.0524946	0.0566959
CPS1	0.0590703	0.0672862	0.0743306	0.0625812
CYP2A6	0.0588799	0.0547847	0.058244	0.0522225
LTBP1	0.0583602	0.0554068	0.0504813	0.0558296
PRSS23	0.0583006	0.0654628	0.0560775	0.0634718
KDELR2	0.0582466	0.0475821	0.0460687	0.043618
SLC25A3	0.0581422	0.0506421	0.0515585	0.052623
MGST1	0.0580075	0.0555041	0.0519475	0.0485958
TUBA1A	0.0578847	0.0548716	0.0444002	0.0553745
NDUFA2	0.0578715	0.0578242	0.0623738	0.0552663
TUBA1B	0.0578136	0.0611842	0.0667563	0.063084
PDGFRB	0.0573882	0.0553194	0.0574263	0.0562144
MPST	0.0573846	0.0586654	0.0545413	0.0594304
EIF5A	0.0573272	0.0539233	0.0613948	0.0558901
RBPMS	0.0572268	0.0493065	0.0494759	0.0544417
TAFA2	0.0572069	0.0523985	0.0554177	0.0547202
PGRMC1	0.0569389	0.0462709	0.0430447	0.0495516
ADH4	0.0569293	0.0632029	0.0511189	0.049406
BRI3	0.0565573	0.0589799	0.0563656	0.0507895
MRPL41	0.056385	0.0465442	0.0482773	0.0520361
PAH	0.0562586	0.05553	0.0497951	0.0519949
AKR1B10	0.0560608	0.0542496	0.0509364	0.0434246
NDUFS6	0.0560221	0.0558607	0.0559248	0.0577846
SERPINA5	0.0559107	0.0505097	0.0513813	0.0491924
SPON2	0.0559103	0.0470307	0.0461139	0.0453743
LAMTOR4	0.0557489	0.0571617	0.0664331	0.0565586
CAPNS1	0.0557129	0.050557	0.0560739	0.0545132
ATP5F1D	0.055702	0.0452068	0.0510672	0.046778
CFHR2	0.0556668	0.0491529	0.0494706	0.0492239
HNRNPK	0.0555041	0.0521975	0.0542088	0.0477708
ZBTB20	0.0554431	0.054594	0.0540973	0.0608407
GNAI2	0.0553944	0.0618812	0.0650277	0.063123
UGT2B4	0.0551711	0.054826	0.0492152	0.0519743
HNRNPA2B1	0.0551401	0.0523296	0.0579671	0.0572232
S100A13	0.0550343	0.0508839	0.052416	0.0555217
ACTA2	0.0548527	0.0555927	0.0529972	0.0528669
NPC2	0.0548163	0.0525428	0.0493512	0.0522366
CES2	0.054725	0.0555545	0.0405782	0.0547444
SCAND1	0.0547202	0.0505939	0.0434654	0.0418595
NDRG2	0.0546641	0.057536	0.0506781	0.0481251
PSMB1	0.0546294	0.0585252	0.0611166	0.0535604
PRDX5	0.0545935	0.0524664	0.0497656	0.0540671
GPX2	0.0545272	0.0579307	0.0476948	0.0548413
YWHAB	0.0544808	0.0490059	0.0510531	0.054619
GPC6	0.0544759	0.0582318	0.0518117	0.0533929
CD59	0.0541983	0.0508803	0.0561073	0.0555716
NDUFA11	0.0537315	0.0553738	0.0630633	0.0595485
TPI1	0.0536657	0.0620334	0.0554646	0.0665831
LDHA	0.0535806	0.060743	0.0577171	0.0576828
FCGRT	0.0534328	0.0490463	0.0580833	0.0476931
ATP5MF	0.0534127	0.0480843	0.054887	0.0447809
SERPIND1	0.0533925	0.0567204	0.0497201	0.0444369
MFGE8	0.0533794	0.0485967	0.0410138	0.0469452
JTB	0.0532464	0.0527503	0.0606108	0.0582965
CYP2C9	0.0531849	0.0487984	0.0557331	0.0478909
MXRA8	0.0530886	0.0486188	0.0413981	0.0461083
SPCS1	0.0529288	0.0463069	0.0549768	0.0506324
RPN2	0.0528854	0.0637762	0.0520143	0.0510155
ARPC1B	0.0527946	0.0564476	0.0514374	0.0433386
BTG1	0.0524959	0.0437421	0.045717	0.0489753
ZNF511-PRAP1	0.0523187	0.047254	0.0505456	0.0506526
SERP1	0.0523138	0.0517725	0.050739	0.0413432
FIS1	0.052309	0.0470472	0.0518383	0.0530284
ELN	0.0522657	0.0460481	0.0486985	0.0510535
F12	0.0521567	0.0580627	0.0566433	0.0525709
ACAT1	0.0521515	0.0423051	0.0425073	0.0405782
APP	0.0521063	0.049395	0.0489353	0.0532209
HNRNPC	0.0520817	0.0558542	0.0503798	0.0569937
SMCO4	0.0520703	0.0453183	0.0514426	0.0515492
PDIA4	0.0520248	0.0442304	0.0372703	0.0437886
LDLRAD2	0.0519796	0.0571294	0.0587019	0.0544022
UGT1A8	0.0518519	0.0519133	0.0484594	0.0492239
ACADVL	0.0518225	0.0440033	0.0473952	0.0517216
SELENOP	0.0517764	0.0579767	0.0535144	0.0496696
EXT1	0.0517453	0.055584	0.0550124	0.0525007
YWHAZ	0.0516089	0.0465741	0.0472443	0.0551374
AC005943.1	0.0514676	0.053524	0.0530893	0.0479839
GRINA	0.0513869	0.0520247	0.0500547	0.0505851
RHOC	0.0513716	0.0499179	0.0529318	0.054761
PSMB4	0.0513606	0.0509509	0.0504298	0.0499749
LAPTM5	0.0512759	0.0590858	0.0553112	0.0621366
SEC61A1	0.0511365	0.0579877	0.0536184	0.0490779
SERPINH1	0.0510926	0.0518371	0.0470158	0.0531806
DDX17	0.0510922	0.0604086	0.0565345	0.0529968
DDX5	0.0510883	0.0464846	0.0458709	0.0497938
SULT2A1	0.0509614	0.0491472	0.0459819	0.0477448
NENF	0.0509325	0.0526217	0.0553753	0.0545684
EIF3L	0.0508505	0.0497656	0.0519449	0.0420766
RTN4	0.0507803	0.0546141	0.0558385	0.0440369
NFKBIA	0.0507145	0.0501649	0.0483028	0.0487875
SORCS2	0.0506982	0.0575008	0.0508839	0.0437842
MLXIPL	0.050632	0.0502521	0.0498016	0.0643236
MBNL1	0.050611	0.0439917	0.0454358	0.0438505
CLTA	0.0505614	0.0426192	0.0419192	0.0480339
ASS1	0.0504908	0.0534942	0.0539859	0.0554646
SENP3-EIF4A1	0.0504285	0.0566034	0.0558663	0.0615926
DMD	0.0504242	0.0488538	0.0465447	0.0504807
SSR2	0.0503641	0.0488191	0.051433	0.0547615
FNDC3B	0.050196	0.0476527	0.0501662	0.0506732
CTSA	0.0501925	0.0552826	0.0569977	0.053356
RBP1	0.0501504	0.0507992	0.0517033	0.0555466
THBS1	0.049846	0.0535854	0.0541935	0.055576
NAA38	0.0498004	0.0533421	0.054065	0.0470307
HPS3	0.049756	0.0547198	0.0600489	0.0526476
DLEC1	0.0497499	0.0376506	0.0451608	0.0379941
CYP27A1	0.0495771	0.0566248	0.0520607	0.0438799
NUCKS1	0.0495477	0.0466574	0.0544018	0.0480233
AFP	0.049524	0.0479891	0.0483265	0.0420358
LHFPL6	0.0494732	0.0460948	0.0504557	0.046336
S100A11	0.0494674	0.0489963	0.0440023	0.0483936
CRISPLD2	0.0494477	0.047201	0.0563353	0.0516927
APOL1	0.0494109	0.0509373	0.0487643	0.0520501
FBN1	0.0492951	0.0513676	0.0497052	0.0549281
TMED2	0.0492945	0.0438435	0.0434246	0.0446856
PDLIM5	0.0492907	0.0478962	0.0507834	0.04586
ATP5PF	0.0492757	0.0531503	0.0562797	0.0459197
PCNX2	0.0492695	0.0440119	0.0432925	0.0503885
SKP1	0.049245	0.0509877	0.0478067	0.0542842
EFNA1	0.0492191	0.0497354	0.0482725	0.0432925
CLTC	0.0492086	0.0495824	0.0542246	0.0459027
ATP6V0B	0.0491218	0.0421327	0.0401619	0.0412975
DHRS3	0.0490827	0.046929	0.0389614	0.0473545
TFR2	0.0489744	0.0464592	0.0488331	0.0454271
THY1	0.0489717	0.0477001	0.0461253	0.0536627
NAP1L1	0.0487174	0.0529529	0.0517805	0.057289
PGK1	0.0483875	0.0441172	0.0454156	0.0436728
GLUL	0.0483431	0.0479979	0.0527753	0.0396864
HSPE1	0.0482851	0.0432925	0.0497406	0.0488989
PRAP1	0.0482572	0.0439299	0.0445234	0.0461047
SPP1	0.048255	0.0551613	0.0558493	0.0543023
PALLD	0.048248	0.0505404	0.0474097	0.0434549
ASPN	0.0481993	0.0358329	0.0442949	0.0451991
ATP5MC3	0.0480843	0.0483431	0.0398922	0.0486495
PLAC9	0.0480142	0.0520165	0.0542096	0.0492091
COL5A2	0.047994	0.0526388	0.0559236	0.0513615
SDC2	0.0478985	0.0448532	0.0533486	0.0519387
GGT5	0.0478979	0.0569943	0.0563257	0.0498351
RHOB	0.0477702	0.0508505	0.0586032	0.0450809
CSRP1	0.0476703	0.0542956	0.0528371	0.0426696
SERPINE1	0.0476436	0.0475273	0.0493862	0.0481537
HSPA8	0.0475382	0.0573692	0.0512351	0.0506526
TUFM	0.0475365	0.0482365	0.0338704	0.0416459
HSD17B6	0.047461	0.047436	0.0443413	0.0412265
BTF3	0.0473953	0.0564682	0.0572232	0.057074
FKBP2	0.0470715	0.0437588	0.0467622	0.044508
GNAS	0.0470154	0.0478914	0.0532166	0.0444628
AKR1C3	0.0468487	0.0525366	0.0626878	0.0572574
AC093525.2	0.0468237	0.0565811	0.056077	0.0531551
NEURL1B	0.0467763	0.0418186	0.0338102	0.0381059
AURKAIP1	0.0465802	0.0342357	0.0442598	0.0412361
ATP5MC1	0.0465754	0.0418121	0.0441233	0.053535
TPM4	0.0465131	0.0397878	0.0433386	0.0396964
DKK3	0.0464535	0.0406589	0.0364343	0.0331277
CYB5R3	0.0463274	0.0501363	0.0463964	0.052005
DBI	0.0462455	0.0480089	0.052835	0.0477808
GDI2	0.0462144	0.0518339	0.0512857	0.043726
ARF1	0.0461232	0.0511755	0.0484502	0.0405988
RPN1	0.0460933	0.0408106	0.0457244	0.0388152
SERPINA4	0.0460639	0.0562243	0.041495	0.0461421
THSD4	0.0460324	0.039671	0.0380385	0.043593
GRHPR	0.0459868	0.0384512	0.0443163	0.0464469
CCNI	0.0459433	0.050546	0.0343379	0.0379775
DPM3	0.0458863	0.0466921	0.0455863	0.0440607
CBR1	0.0458003	0.0379489	0.0402817	0.0419709
EPAS1	0.0457998	0.050014	0.0444782	0.0420621
C11orf96	0.0455932	0.0485227	0.0563178	0.0420429
FOXP1	0.0455884	0.0422393	0.0480137	0.0460026
ACTN1	0.0455459	0.0434044	0.0410089	0.0471267
CD14	0.0455266	0.0406536	0.0414292	0.0453335
PHPT1	0.0454955	0.0528964	0.0569692	0.0424622
CRP	0.0453945	0.041949	0.0400961	0.0514878
SCP2	0.0452366	0.0435202	0.0572434	0.0491783
C1QB	0.0452257	0.048323	0.0482822	0.0478409
SLC38A3	0.0451673	0.0464846	0.0447809	0.0365562
AC008695.1	0.0451059	0.0451169	0.0510119	0.0403847
ERRFI1	0.0449743	0.044376	0.046514	0.0490415
MCL1	0.0449651	0.0445646	0.0502521	0.0505513
MAP4	0.0448112	0.044276	0.0376695	0.0476418
JUNB	0.0447796	0.0394548	0.0400781	0.0447107
CYP3A4	0.0447716	0.0540811	0.0519291	0.0447353
LAPTM4A	0.0446804	0.053499	0.0487564	0.0507189
LAMB2	0.044519	0.0477032	0.0433952	0.0475839
GNB1	0.0444673	0.0442322	0.0373348	0.0392911
TYMP	0.0444673	0.0473799	0.0496196	0.0419301
PTGES3	0.0444515	0.0408721	0.0351525	0.0419161
MTDH	0.0444357	0.0412252	0.0425631	0.0405361
MIB1	0.0444321	0.0444826	0.0467978	0.0434039
PARD3	0.0442962	0.0432881	0.0390947	0.0379691
PDZD2	0.0442597	0.0437434	0.0470101	0.0517514
MAT1A	0.044183	0.0401575	0.0531284	0.0459271
SEC61G	0.0441641	0.040522	0.0495994	0.0434544
MACF1	0.0439777	0.051029	0.0557287	0.0546245
ATP5F1A	0.0439663	0.0481344	0.040172	0.0435614
GNB2	0.0439619	0.035046	0.0423968	0.046675
JAG1	0.0439027	0.0388911	0.0448774	0.0454363
CCDC3	0.043901	0.0452385	0.0368181	0.0393636
PARK7	0.0438347	0.0501868	0.0472741	0.0519699
MCRIP1	0.0438185	0.034773	0.0361807	0.0315007
AFF1	0.0437781	0.0512655	0.050157	0.0398939
CNN3	0.0437575	0.0421643	0.0416713	0.0413888
SEPHS2	0.0437277	0.0453239	0.0348134	0.0447212
POMP	0.0437097	0.0437444	0.0357052	0.0442597
HNRNPU	0.0437026	0.0395754	0.0352643	0.0300721
HLA-DRB1	0.0436369	0.0381967	0.0380257	0.035668
TSC22D1	0.0435417	0.0465167	0.0473282	0.0513015
ERP29	0.043486	0.047872	0.0462253	0.0484252
SUB1	0.0434786	0.0431811	0.0408844	0.0345402
MORF4L1	0.0434702	0.0436224	0.0432412	0.0444625
SERPINE2	0.0434237	0.0464188	0.042274	0.039164
SDC4	0.0434106	0.0431342	0.0450967	0.0439914
ZBTB16	0.0433952	0.0335076	0.0410888	0.0428255
TMED9	0.0433843	0.0442857	0.0445304	0.0470768
WWOX	0.0433795	0.035178	0.0397324	0.0454064
RUNX1	0.0432636	0.0438207	0.0446559	0.0513721
OST4	0.0431407	0.042632	0.0383854	0.0416366
KHK	0.043043	0.0367834	0.0418075	0.043561
FASN	0.0428298	0.0406786	0.0397526	0.042349
CRIM1	0.0428065	0.0412567	0.0378059	0.0401877
CTNNA1	0.0427969	0.0414436	0.0358122	0.0464482
PCOLCE	0.0427908	0.0388109	0.0389302	0.0393824
APLP2	0.0427495	0.0379691	0.042599	0.0413475
PICALM	0.0427104	0.0377006	0.0335422	0.0401251
ZFAND5	0.0426946	0.0404655	0.0379945	0.0370681
XBP1	0.042685	0.0480137	0.040933	0.0415906
SLC9A3R1	0.0426644	0.0419959	0.0378528	0.0395298
APOA5	0.0426442	0.0407852	0.0369343	0.0439146
CNN2	0.0426289	0.0401264	0.0348384	0.0427184
FBLN5	0.0426038	0.0377914	0.0399193	0.0410593
EPS8	0.0425745	0.0295668	0.0330321	0.0291791
UBE2D3	0.0425144	0.0414594	0.0333804	0.0438641
ATP6V0E1	0.0423416	0.050583	0.0464486	0.0453731
NONO	0.0422143	0.0397982	0.0447015	0.0381717
PLEC	0.042092	0.0426526	0.0434202	0.0422143
ITGA1	0.0420091	0.0456468	0.0471839	0.0505922
ANGPTL8	0.0419661	0.0372957	0.0438294	0.0375028
HLA-DPB1	0.0419604	0.0478369	0.047554	0.0472747
SOD3	0.0419507	0.0375094	0.038967	0.0379647
NDUFV1	0.0419411	0.0416822	0.039346	0.0302291
OS9	0.041907	0.0362215	0.0425534	0.0348134
SARAF	0.0418235	0.0390793	0.0412726	0.0326299
GPI	0.0417072	0.03644	0.0384055	0.0367777
ST6GAL1	0.0416818	0.0450353	0.0500039	0.0468176
SVIL	0.0416718	0.0323053	0.0300318	0.0371751
BEX3	0.0416657	0.0478273	0.0366176	0.0400009
HGD	0.0415708	0.0360803	0.0319214	0.0299808
CRIP2	0.0415621	0.0397295	0.0455113	0.0429539
PON1	0.0415502	0.0363741	0.0378826	0.0335168
AKR1C2	0.0415454	0.0471925	0.0438799	0.0385968
NDUFC2	0.0415301	0.036961	0.0314745	0.0392943
LTBP2	0.0414752	0.0489499	0.0452134	0.053374
PLS3	0.0414046	0.0411392	0.0308274	0.0381824
MYO1C	0.0413985	0.032457	0.0351876	0.0291053
GJB1	0.0413269	0.039214	0.0398684	0.0389218
FBXW5	0.0412927	0.03181	0.0391701	0.0361181
TFPI	0.0412708	0.0403242	0.0372203	0.0345656
TMEM59	0.041134	0.0427152	0.0404922	0.0415362
ZNF318	0.0411151	0.0483023	0.0418073	0.0492604
BCAP31	0.0411077	0.0442585	0.0469588	0.0479826
AP2M1	0.0410839	0.0413384	0.0433522	0.0496183
NDUFB10	0.0410747	0.0458617	0.029014	0.0408563
HCFC1R1	0.0410247	0.0374436	0.0435869	0.0355772
VMP1	0.0409067	0.0336238	0.0361654	0.0319219
TRAM1	0.0408107	0.0376287	0.037362	0.0459521
CYP2C8	0.0407602	0.049106	0.0430034	0.0412107
ATP6V1C2	0.0407444	0.0395891	0.0369154	0.0380349
GADD45GIP1	0.0406959	0.0435004	0.0419665	0.0427609
TRMT112	0.0406738	0.0396899	0.0382739	0.0417273
SOX5	0.040654	0.0255948	0.0300927	0.034702
TGM2	0.0405782	0.0332281	0.0394009	0.0305383
ATP1A1	0.0405563	0.0396162	0.0414072	0.043486
UACA	0.0405334	0.0343726	0.0344796	0.0345704
RAD9A	0.0405317	0.0417388	0.0401106	0.0350271
INSIG1	0.0405167	0.0324175	0.0369812	0.0358622
EHD2	0.0405019	0.0355236	0.0321039	0.0320789
SPARCL1	0.0404926	0.0410484	0.0430298	0.0400917
SEC61B	0.0404308	0.0405282	0.0475892	0.0460841
ADH1C	0.040379	0.0424214	0.0436474	0.0368435
RNF181	0.0403303	0.0326202	0.0346972	0.0385819
RIDA	0.0403145	0.0395135	0.0398228	0.045434
NUCB1	0.0403084	0.0443102	0.0432206	0.044676
ADH1A	0.040258	0.0407194	0.038992	0.0427714
TUBB4B	0.0401167	0.0408058	0.0464358	0.0415756
CSDE1	0.0400856	0.0408611	0.0411392	0.037798
YBX1	0.040036	0.0334212	0.034316	0.0376502
CCL19	0.0400106	0.0368093	0.0378722	0.033726
C5	0.0400005	0.0294584	0.0388091	0.0359987
PDLIM1	0.0399755	0.0401264	0.0427201	0.038795
PTK2	0.0398422	0.039514	0.0440151	0.0412726
CCT3	0.0397513	0.0365768	0.0376191	0.036365
CCN1	0.0397295	0.0354166	0.0328684	0.0381467
ARMC9	0.0397114	0.0443317	0.0428718	0.0372545
TMEM219	0.039707	0.0416116	0.0445238	0.0447375
AKAP13	0.0396698	0.0441646	0.0417192	0.0500565
ANXA4	0.0396004	0.043218	0.0424202	0.0420275
LRRC32	0.0395838	0.0349754	0.0347182	0.0340901
ALDH1L1	0.0394679	0.0421687	0.0427056	0.0414182
CYC1	0.0394434	0.0436619	0.047444	0.0472487
EIF4G2	0.0394118	0.0447308	0.04572	0.0384792
ANXA11	0.0394031	0.0437957	0.044877	0.048248
HMGB1	0.0394026	0.0380151	0.0392657	0.0424126
MYDGF	0.0393618	0.0420669	0.0321491	0.0349954
NFIC	0.039307	0.0398645	0.0428468	0.0374388
MST1	0.0392939	0.0340489	0.0390381	0.0408764
GLG1	0.0392613	0.0418192	0.0400417	0.0350823
CIB1	0.0391797	0.0370523	0.0367084	0.0431267
PET100	0.0391705	0.0393978	0.0355942	0.0357666
CKAP4	0.039128	0.0369159	0.0342717	0.0412361
JCHAIN	0.0390263	0.0469462	0.0446401	0.042188
FHL1	0.0390195	0.0367479	0.0410296	0.0378338
CUX1	0.0390087	0.0405786	0.0381971	0.0364654
MTCH1	0.0389516	0.0346814	0.0350113	0.0383494
SLC38A10	0.038864	0.0330908	0.0402645	0.0373142
EIF6	0.0388196	0.0404917	0.0388402	0.0387946
EIF3H	0.038795	0.0362421	0.0346156	0.0389631
CLIC4	0.0386634	0.0411155	0.0434452	0.0387696
ATG7	0.0386442	0.0249921	0.0260409	0.0237108
EIF3E	0.0385722	0.030691	0.0274227	0.0263989
LMAN2	0.0385718	0.0381402	0.042817	0.042792
AC008763.3	0.0385108	0.0391547	0.0399803	0.0353047
HLA-A	0.0384397	0.0406646	0.0441637	0.0421323
HPN	0.0384397	0.0399737	0.0383033	0.0406379
TMED10	0.0384152	0.0373462	0.0344134	0.0366268
NCL	0.0382173	0.0446936	0.0346959	0.0401575
LRMDA	0.0381419	0.0452177	0.042349	0.0444734
RERE	0.0380889	0.045102	0.0424205	0.0413323
ST13	0.0380353	0.0347586	0.0293944	0.0370177
IGFBP5	0.0379884	0.0395539	0.0301133	0.0339173
TIMM13	0.0379849	0.0363991	0.035335	0.0409257
SHISA5	0.0379234	0.035892	0.0301007	0.040366
RORA	0.0379222	0.0384482	0.0378478	0.0345406
LAMP2	0.0378511	0.0311665	0.0373159	0.035614
PCDH11X	0.0377664	0.0381669	0.0313029	0.0401873
TOR1AIP2	0.0377603	0.0367729	0.0355986	0.0340239
ZFHX3	0.0377151	0.0410905	0.0337085	0.0332641
PTP4A1	0.0375844	0.0357697	0.0413221	0.0408106
RBX1	0.0375844	0.0416568	0.0377664	0.0406541
SLC25A1	0.037523	0.0253263	0.0304002	0.0378528
F2R	0.0375028	0.0481256	0.0341103	0.0451616
CDC42	0.0374638	0.0379173	0.0417235	0.0426583
NEGR1	0.0374322	0.0415252	0.0362263	0.036986
S100A4	0.0372957	0.0309187	0.0409383	0.0478445
FOS	0.0372695	0.0385516	0.0373414	0.0411721
RAB2A	0.0372295	0.036961	0.0376708	0.0407198
PACS1	0.037194	0.0314099	0.0280021	0.0346867
FAH	0.0371431	0.0246074	0.0295303	0.0336892
MASP2	0.0371322	0.0300269	0.0355074	0.0306291
HNF4A	0.0370664	0.0374322	0.0366974	0.0408308
MAGED1	0.0369756	0.0339722	0.0381011	0.0398391
PROC	0.0368698	0.0368088	0.0357241	0.0331321
SIVA1	0.0368654	0.0366098	0.0316973	0.0270076
HM13	0.0368435	0.0340879	0.0333554	0.0318806
NFIB	0.0368392	0.0344494	0.0323267	0.0373414
IRF2BP2	0.0368343	0.0338199	0.0301177	0.0310801
ASL	0.0368294	0.035089	0.0400255	0.0296357
GSTK1	0.0368242	0.0436066	0.0391793	0.0324881
SLC2A2	0.0367045	0.0407181	0.0396412	0.041734
GLUD1	0.036672	0.0294852	0.0321947	0.0388767
PSMD14	0.0366518	0.0391877	0.0394166	0.0361149
ARHGDIB	0.0366426	0.0444301	0.0493564	0.0417832
SIL1	0.0366159	0.0318148	0.0366878	0.0339418
ATP5PO	0.0366018	0.0434654	0.0340081	0.0366409
AL365205.1	0.0365045	0.0402535	0.0361101	0.0358166
TBC1D5	0.0364843	0.0247688	0.0312262	0.0293268
TNFRSF1A	0.0364764	0.0294553	0.0310551	0.0356926
FBLN2	0.0363996	0.024961	0.027713	0.0347889
RER1	0.0363535	0.0426652	0.0327066	0.035578
GPS1	0.0362056	0.0398939	0.0327772	0.0351105
MAGI1	0.0361307	0.0375625	0.0381059	0.0401483
SDS	0.0361101	0.0451406	0.0474549	0.0492599
TGFBI	0.0360241	0.0387336	0.0390885	0.0473892
ARPC2	0.0359578	0.0374436	0.0389569	0.040015
NPM1	0.0359443	0.0380809	0.0385218	0.0366926
CEBPB	0.035936	0.0331566	0.0396662	0.0430842
ANXA5	0.0358891	0.0402487	0.0372159	0.0423257
SERPINA1	0.0358807	0.0370773	0.0482115	0.0421529
UGP2	0.0357714	0.0402694	0.0339015	0.033669
FOXN3	0.03571	0.0407808	0.0398645	0.0312529
SORBS2	0.0356188	0.0339677	0.032418	0.0330457
BLOC1S1	0.0355232	0.0343379	0.0370523	0.0377757
CAMK1D	0.0354828	0.0377212	0.0331559	0.030691
ACSL4	0.0354819	0.0332935	0.0424165	0.0378682
EIF4A2	0.0354811	0.0398943	0.0322105	0.0325039
ZFAND3	0.0354416	0.0340791	0.0341401	0.0278679
ADGRE5	0.0354328	0.0365299	0.0364229	0.0328782
PLOD1	0.0354118	0.0353236	0.0347367	0.0397776
STARD10	0.03541	0.0301633	0.0271805	0.0309388
C4orf3	0.0354039	0.0414595	0.0368703	0.0388907
ARHGAP1	0.0353916	0.0343586	0.0361921	0.0415143
CCND3	0.0353758	0.0371751	0.0344748	0.034677
DPT	0.035346	0.0401378	0.0354334	0.0397312
RAB7A	0.0353297	0.0287395	0.0291303	0.0335168
BLVRB	0.0352385	0.0330457	0.0389766	0.0464877
PPP1CB	0.0351731	0.030534	0.0352938	0.0290189
H1FX	0.0351481	0.0396912	0.0422837	0.0463873
UQCC2	0.0351355	0.031749	0.0299813	0.0364838
ASAP1	0.0351262	0.0309345	0.0342467	0.0302638
PLD3	0.0350679	0.0240455	0.0282289	0.0315674
PSMC3	0.0350069	0.0289781	0.0344244	0.0326864
VKORC1	0.0349455	0.0308621	0.0344384	0.0308919
NR2F2	0.0348955	0.0270941	0.0400799	0.0297128
NDUFB8	0.0348937	0.0272841	0.0297834	0.0334852
SMOC2	0.0348876	0.0341559	0.0353079	0.0322815
CALM3	0.0348845	0.0277016	0.0262822	0.0283249
TMEM208	0.0348731	0.0362202	0.0379441	0.0344665
SND1	0.0348182	0.0393271	0.0410743	0.0315007
EIF3I	0.0347884	0.0277424	0.0356606	0.0359443
RDH16	0.0347476	0.0255741	0.0314806	0.0279196
AC007192.1	0.0347209	0.0302432	0.0292619	0.0286092
TNS3	0.034713	0.0407747	0.0439619	0.0483186
UQCRC1	0.034702	0.0370268	0.0367382	0.035385
DST	0.0346976	0.037073	0.0403716	0.0312687
MAGED2	0.0346915	0.0357302	0.0305968	0.025722
ANPEP	0.0346498	0.0426583	0.0479676	0.0396864
GAS6	0.0346231	0.0480879	0.0422866	0.0399303
NDUFAF8	0.0345814	0.0278082	0.0302041	0.0309388
FBLN1	0.0345753	0.0498009	0.0395089	0.0421789
FKBP1A	0.0345704	0.0383696	0.0373207	0.0372409
PSMB7	0.0344981	0.0363114	0.04271	0.033773
RAB1A	0.0344945	0.0305735	0.0285069	0.0294352
POLD4	0.0344806	0.0353644	0.0381261	0.0359535
ARF4	0.0344656	0.0288166	0.0316311	0.0330396
LAMTOR1	0.0344652	0.0377607	0.0354416	0.0320474
UTRN	0.0344352	0.0293939	0.0264914	0.0300427
ADGRA2	0.0343915	0.0312815	0.0393373	0.0344871
IQSEC1	0.0343879	0.0362553	0.0320785	0.0360601
NDUFC1	0.0343537	0.0272402	0.0309973	0.0297905
C1orf43	0.0343471	0.0280108	0.0309845	0.0276499
ITGBL1	0.034327	0.0278086	0.0285732	0.0341353
C4orf48	0.0342976	0.0342971	0.0359741	0.032418
MSN	0.0342971	0.0358703	0.0340537	0.0414077
STAT1	0.0342515	0.0349656	0.0378735	0.033694
CNBP	0.0342467	0.0267958	0.0279858	0.0278288
HDGF	0.03422	0.0263203	0.0349753	0.0312056
HTRA1	0.0342059	0.0242477	0.0326706	0.0358421
F10	0.0341292	0.0307568	0.0374638	0.0377116
2023-09-09	0.0340993	0.0386946	0.033859	0.0306046
MRFAP1	0.0340897	0.0383696	0.02673	0.0391749
C19orf53	0.0340897	0.045885	0.0320833	0.0421718
MICOS13	0.0340884	0.0354982	0.0334712	0.0333694
FAM172A	0.0340791	0.0290128	0.0309388	0.0314745
LBP	0.0340739	0.0411497	0.0405971	0.038663
EFEMP2	0.0340699	0.0368787	0.0318658	0.0372054
APBB2	0.0340493	0.0298698	0.031399	0.0306788
MGST3	0.0340384	0.0314762	0.0300774	0.03255
AL136454.1	0.0340081	0.0343879	0.0330707	0.0373203
MRPL57	0.0340081	0.0287992	0.0258426	0.026912
LAMTOR5	0.0340032	0.0315512	0.0314099	0.0277424
MDH2	0.0338515	0.0271349	0.0314143	0.034892
AUTS2	0.0338466	0.0319469	0.0269875	0.0314306
CCND1	0.033826	0.0313534	0.0311665	0.0368044
COX14	0.0338042	0.0285666	0.031567	0.0316328
PSMA7	0.0337993	0.0358574	0.0399786	0.0398732
CYP3A5	0.033719	0.0348182	0.0394885	0.0418388
VAMP5	0.0337146	0.0359899	0.0358166	0.0397416
MRPL51	0.0336944	0.0294443	0.0328434	0.0284771
BCAS3	0.0336927	0.0315126	0.0329141	0.0274989
HSPA9	0.0336892	0.0299247	0.0326	0.03186
ALKBH7	0.0336032	0.0324728	0.0286483	0.0310805
SELENBP1	0.0335418	0.0349503	0.0342765	0.0387696
AC124319.1	0.033537	0.0399395	0.0339673	0.0334712
CAT	0.033512	0.033451	0.0355013	0.0264142
MRPS21	0.0335059	0.036511	0.041059	0.0343879
LRCH3	0.0334255	0.0301791	0.0340945	0.0303813
PEA15	0.0334005	0.0368198	0.0332987	0.0321903
CHMP2A	0.0333505	0.0318762	0.0371497	0.0349253
CERS2	0.033333	0.0270734	0.0318148	0.0324583
ACSL1	0.0333141	0.0387086	0.0346205	0.0265115
OPTN	0.0332939	0.0352912	0.0317236	0.0354057
ZFP36L1	0.0332737	0.0389315	0.0343677	0.0443352
SF3B5	0.0332733	0.037294	0.0370935	0.0299058
INSR	0.0332624	0.0325702	0.0360399	0.0252149
NRP1	0.0332281	0.0375392	0.0355987	0.033694
SSR3	0.0331651	0.0311148	0.0299423	0.0361544
DAZAP2	0.0331483	0.0343884	0.0357556	0.0360807
SAA2	0.0331181	0.0261567	0.0341796	0.0283785
DDIT4	0.033101	0.0309832	0.0323632	0.0357087
PSMD4	0.0330865	0.0371185	0.0349139	0.0338304
TCF4	0.0330457	0.0298905	0.0309546	0.0317442
AP2S1	0.0330457	0.0340993	0.0387288	0.0381152
MGLL	0.0330365	0.0294395	0.0279652	0.0337646
GPAA1	0.0330189	0.0339879	0.0352591	0.0386788
PHB	0.0330049	0.0286592	0.0244801	0.0291917
IFI6	0.0330005	0.0297378	0.0430451	0.0388815
NID1	0.0329939	0.0292825	0.0289531	0.029515
CTDSPL	0.0329821	0.0331531	0.0370213	0.031699
ITGAV	0.0329755	0.0328684	0.0394873	0.0324338
SUMO2	0.032975	0.0396075	0.0322609	0.0388407
PLG	0.0329391	0.0312323	0.0315007	0.0317942
PTTG1IP	0.0329141	0.03255	0.0356079	0.0328934
QSOX1	0.0328276	0.0430781	0.0323752	0.0361259
ARPC4	0.0328026	0.0333505	0.0345704	0.0319377
ACOX1	0.0328026	0.0351025	0.0320425	0.0311823
STOM	0.0328022	0.0276766	0.039414	0.031749
SP100	0.032793	0.0284613	0.0275196	0.025772
MT1M	0.032744	0.0260154	0.0239779	0.0286092
SULF1	0.0327439	0.0353399	0.0287351	0.0297273
AC004922.1	0.0327316	0.0310959	0.0231037	0.0293926
GNG5	0.0327066	0.0350363	0.0381749	0.0314082
JMJD1C	0.0326566	0.0327118	0.0314604	0.0331777
COPA	0.0326408	0.0293329	0.0360193	0.0309845
ADD1	0.0326391	0.0333791	0.0317196	0.0313393
RBFOX2	0.032625	0.0332935	0.0265567	0.0295553
NDFIP1	0.0326206	0.0328391	0.0354118	0.0369975
BSG	0.0325952	0.0355623	0.0292825	0.0300471
2023-09-07	0.0325544	0.0372409	0.0325641	0.0352284
MICOS10	0.0325496	0.0444721	0.0367131	0.031592
NDUFB11	0.0325496	0.0314258	0.0326202	0.0405172
ERGIC3	0.0325216	0.0323973	0.032707	0.029758
KALRN	0.0325202	0.0225928	0.0268797	0.0236498
CYSTM1	0.0324527	0.0430249	0.0319657	0.0366426
TIMM8B	0.0323363	0.0309876	0.029708	0.0263295
CAPZB	0.0323272	0.0271551	0.032525	0.0349248
DLG2	0.0323065	0.0287536	0.0281885	0.0278885
SERINC1	0.0323061	0.0317648	0.0342625	0.0344335
VAMP8	0.0322201	0.0260343	0.0321294	0.0273169
LOXL1	0.0322109	0.0245416	0.0279863	0.0267993
SERBP1	0.0321369	0.0328369	0.028639	0.0360399
MORF4L2	0.0320693	0.0321337	0.0362627	0.0296014
SERPINA11	0.0320328	0.0314349	0.0325697	0.0297378
SELENOH	0.0320175	0.0329799	0.0389016	0.0303142
LRG1	0.0320109	0.0256149	0.0282385	0.0253057
LDLRAD4	0.0319517	0.0349959	0.0265195	0.0336787
H2AFJ	0.0318148	0.033641	0.0372501	0.0345906
SCARB1	0.0318148	0.0291351	0.029708	0.0245508
VAPA	0.0318104	0.0236244	0.0239182	0.0284302
TSPO	0.0318087	0.0416524	0.0458065	0.0430697
SYNGR2	0.031749	0.0328228	0.0360193	0.0356552
GLYCTK	0.0317284	0.0292211	0.0319056	0.0327062
POLR2E	0.0317284	0.0245209	0.026755	0.0324303
SON	0.0317192	0.0241363	0.029647	0.0288166
AQR	0.0317034	0.0362154	0.029039	0.0300672
HSBP1	0.0316784	0.0304524	0.0280358	0.0263093
SLC25A47	0.0316469	0.0245003	0.0337194	0.0284565
C1QTNF1	0.0316126	0.0333932	0.0357093	0.0363589
TBC1D22A	0.0316078	0.0227782	0.0215017	0.0278744
USP22	0.0316017	0.030873	0.0281021	0.023777
PLXND1	0.031592	0.0297132	0.0243029	0.0286044
FBP1	0.0315872	0.0332277	0.0314551	0.028725
PTBP1	0.0315714	0.0262637	0.0277815	0.0385705
HADHA	0.0315415	0.0277363	0.0310941	0.0296874
PLXNB2	0.0315012	0.0287206	0.0277016	0.0225554
REEP5	0.0314806	0.0289531	0.0272042	0.0342309
PSMB5	0.0314806	0.025554	0.0290189	0.0291505
PLXDC2	0.0314696	0.0311306	0.0230309	0.0252807
HERPUD1	0.0314599	0.0271191	0.0260452	0.0328224
SERPINB6	0.0313728	0.0321241	0.0291711	0.0271538
RABGAP1L	0.0313283	0.0334303	0.032415	0.0317898
KLC1	0.0313143	0.0266484	0.0292812	0.0251645
HNRNPA3	0.0313033	0.0272967	0.027631	0.0232493
TBCA	0.0312779	0.02362	0.0272055	0.0245148
2023-09-11	0.0312424	0.0292123	0.0313697	0.037194
LSM7	0.0312121	0.0304524	0.029658	0.0285417
SPATS2L	0.0311854	0.0343629	0.0388645	0.0370997
TTC39C	0.0311823	0.0287645	0.0320631	0.0335954
PNKD	0.0311002	0.0310099	0.0278946	0.0304725
CNTNAP2	0.0310959	0.0223071	0.0251741	0.0269778
AC024592.3	0.0310959	0.0258725	0.027813	0.036586
ADAMTSL2	0.0310617	0.0339379	0.0327917	0.0311354
VWF	0.0310301	0.0262935	0.0252294	0.0225304
AC098650.1	0.0309973	0.0256816	0.0295594	0.0301528
LAMTOR2	0.0309845	0.0248302	0.0242775	0.0239117
MYH10	0.0309784	0.0345911	0.0288166	0.0392899
LAMB1	0.0309327	0.0329075	0.0309784	0.042918
NDUFS2	0.0308682	0.0309138	0.0269418	0.0314696
NOTCH3	0.0308235	0.0350161	0.0288276	0.0245872
ARPC5	0.0307616	0.0314099	0.0340739	0.0306941
ISOC2	0.0307366	0.0232634	0.0227326	0.0271788
BRD4	0.0307305	0.028796	0.0289026	0.0298448
PPDPF	0.0307002	0.0331729	0.0354622	0.0321539
WASF2	0.030691	0.036354	0.0350416	0.0305436
LAMC1	0.030655	0.0241915	0.0349705	0.0266581
MLF2	0.0306283	0.0330194	0.0299106	0.0325854
EVA1B	0.0306174	0.0380481	0.0234884	0.0272261
PECAM1	0.030605	0.0354622	0.0341247	0.0276968
RAP1B	0.0305998	0.0242779	0.0243797	0.0253719
APRT	0.030584	0.0306248	0.0342515	0.0307568
ECI2	0.0305572	0.0235994	0.0260861	0.0275854
PRKAR1A	0.0305432	0.0331071	0.03763	0.0276262
EBP	0.0305432	0.0228896	0.0278994	0.033025
MAP2K2	0.0305138	0.0365234	0.0310099	0.0312674
CYP2A7	0.030473	0.0301572	0.0345402	0.0249416
CAP1	0.0304475	0.0323706	0.0359535	0.034591
CSNK1A1	0.0304475	0.0312012	0.0337146	0.0269572
PDIA3	0.0304317	0.0384494	0.0349954	0.0370427
DNAJA1	0.0303817	0.0269309	0.0332374	0.0331825
DCAF6	0.030366	0.025711	0.0270028	0.0293014
SLC25A5	0.0303361	0.0281179	0.0324021	0.0274489
RASAL2	0.0303318	0.0253925	0.0263799	0.0298642
FHIT	0.0302747	0.0240547	0.0288303	0.0289921
MARCKS	0.0302747	0.0292215	0.0361969	0.035735
TGFBR2	0.0302497	0.0380103	0.0391232	0.0341809
DNM2	0.0302497	0.0321289	0.0321289	0.0340695
TM9SF3	0.0302247	0.0241552	0.0308024	0.0294584
TSHZ2	0.0302199	0.0286092	0.0392552	0.0206903
MRPL52	0.0301743	0.0233559	0.0308116	0.0255035
ITGA9	0.0301682	0.0310828	0.0330194	0.0292263
VCP	0.0301682	0.0304519	0.0403808	0.0349503
ANXA6	0.0301383	0.0336076	0.032732	0.0284363
SDF4	0.0301129	0.0321697	0.033025	0.0279902
MXD3	0.0301055	0.0300721	0.022458	0.0322201
HABP2	0.030041	0.0292733	0.0259935	0.0389108
COA3	0.0300361	0.0287956	0.0295101	0.0259338
CALU	0.0300172	0.0272305	0.0262479	0.0235379
RBCK1	0.0300155	0.0301585	0.02367	0.0242117
AOPEP	0.0299514	0.032368	0.023852	0.0322136
NDUFV3	0.0299356	0.0249008	0.0270941	0.0210842
XRCC6	0.0299356	0.0294443	0.0272621	0.0270375
SNU13	0.0299308	0.0366632	0.0352543	0.0342967
SNRPN	0.029901	0.0295808	0.0203573	0.0275196
TXNDC17	0.0298997	0.0348134	0.0308116	0.0276652
CD164	0.0298856	0.0298133	0.0333505	0.0307349
FSTL3	0.0298589	0.0293396	0.027377	0.0375348
PHYH	0.0298492	0.0224847	0.0259545	0.027945
ZGPAT	0.0297742	0.027788	0.022976	0.0242149
CASK	0.0297334	0.0232603	0.0239999	0.0277832
AUP1	0.029733	0.0268914	0.032625	0.0267344
AQP1	0.0297242	0.0217452	0.0256812	0.0250785
HSPD1	0.0297124	0.0317082	0.0324223	0.0272055
CRTAP	0.0297036	0.0311823	0.0313837	0.0372659
SYNPO2	0.0296817	0.0264006	0.0312674	0.0307353
HMGCS1	0.0296624	0.0219417	0.0195111	0.0202051
SSR1	0.0296611	0.0321289	0.024535	0.0242069
ADAMTS2	0.0296493	0.0311415	0.0343573	0.0334168
SLIRP	0.029597	0.0291194	0.0319968	0.0336738
ACSM2B	0.0295808	0.0259088	0.0263295	0.0287912
EIF2S3	0.0295808	0.0225097	0.0312674	0.0193041
YIF1A	0.0295764	0.0278994	0.0220391	0.0320127
FOXO3	0.0295356	0.0328934	0.0325615	0.027788
ORMDL3	0.0295308	0.0213859	0.0234862	0.0291255
FURIN	0.0295101	0.0270235	0.0241819	0.025954
NOP10	0.0294966	0.0317696	0.0252399	0.0341005
LRP10	0.02949	0.0282543	0.0315262	0.0256654
CYP4A11	0.0294895	0.0217202	0.0205801	0.0247829
EIF4G1	0.0294895	0.0337607	0.031388	0.0328167
F5	0.0294693	0.03106	0.0354052	0.0332733
CTSS	0.029465	0.0335168	0.0225663	0.0334712
SRRM2	0.0294645	0.0320535	0.0256606	0.0214767
PHB2	0.0293987	0.0250122	0.0289232	0.0301743
FXYD2	0.0293689	0.0290847	0.0254571	0.0308279
CSMD1	0.0293329	0.0275604	0.0216338	0.022976
IDH2	0.0293281	0.0315056	0.0329847	0.0268304
PLAAT4	0.0293079	0.0237156	0.0236893	0.0247785
SERINC2	0.0292873	0.0274946	0.0307002	0.0287706
MASP1	0.0292667	0.0272261	0.0306252	0.0203779
BHMT	0.0292667	0.0235994	0.0276358	0.0353297
TXNL4A	0.0292667	0.0264001	0.032975	0.0383683
OAF	0.0292417	0.0292167	0.0346358	0.0299356
SMYD3	0.0292251	0.0326658	0.03452	0.0353003
MYO1D	0.029219	0.0259343	0.0244284	0.0229352
AGBL5	0.0291553	0.0292829	0.0290852	0.0322044
PPP1R16A	0.0291553	0.0382125	0.029921	0.036504
WDR1	0.0291351	0.032818	0.0323723	0.0293531
GEM	0.0291198	0.026887	0.0287145	0.0360355
HEYL	0.0290852	0.0351275	0.0301467	0.0261164
POLR2I	0.0290237	0.0301181	0.0388657	0.0375278
TM9SF2	0.029014	0.0295058	0.0249197	0.0303813
ERBB3	0.0289934	0.0264207	0.0202003	0.0232195
MRPL20	0.0289531	0.0291053	0.0273015	0.032793
GALK1	0.0289526	0.0291961	0.0293123	0.0281424
ANKRD11	0.0289215	0.0242481	0.0205021	0.0220842
TPM3	0.0288868	0.0285727	0.0282995	0.0293123
PCBD1	0.028882	0.0321241	0.032443	0.0316578
SIGIRR	0.028882	0.0327505	0.032686	0.0309779
CIAO2B	0.0288509	0.0310442	0.033719	0.0325764
ANTXR1	0.0288368	0.0311267	0.0319456	0.0297992
RAB3GAP2	0.0287912	0.0211675	0.0247236	0.0217452
HEXA	0.0287693	0.0303611	0.0275477	0.0320583
RAN	0.0287254	0.0233357	0.0310963	0.0285179
ARHGEF12	0.0287096	0.0251491	0.0251035	0.026573
FDPS	0.0286842	0.022819	0.0257312	0.0243231
EIF3B	0.0286798	0.0270125	0.0340085	0.0353666
DAD1	0.0286548	0.0316122	0.0302497	0.0320066
SLC22A1	0.0286188	0.0332233	0.0318026	0.0282951
LEAP2	0.0286184	0.0234345	0.0370523	0.0324425
SAT2	0.0286184	0.0268914	0.0289373	0.0254833
ATF4	0.028614	0.0258426	0.0272402	0.0272007
TYROBP	0.0285934	0.0304975	0.0345454	0.0373212
MTREX	0.0285727	0.0180982	0.0280819	0.026945
GABARAPL2	0.0285526	0.027113	0.0206512	0.0249714
ITGB1	0.0285417	0.0259953	0.0201095	0.0247644
CCT7	0.0285026	0.0249416	0.0260142	0.025017
SEC11A	0.0285026	0.0271336	0.0324022	0.0321995
GNG12	0.0284808	0.0277617	0.0253219	0.0233611
SRPK2	0.0284618	0.0178456	0.0189589	0.0242262
PTPRF	0.0284521	0.031603	0.0379077	0.0338918
RBM6	0.0284254	0.0263501	0.0274178	0.0290803
PIPOX	0.0283907	0.0251943	0.0277424	0.028056
BST2	0.0283499	0.0384906	0.0343015	0.0293531
COMT	0.0283451	0.0301129	0.0291961	0.0337646
KRT7	0.0283297	0.0270739	0.0315722	0.0290803
CNPY2	0.0282951	0.0222413	0.0263484	0.0275196
PMEPA1	0.0282912	0.0280443	0.0222413	0.0260517
PMP22	0.0282754	0.021725	0.0294352	0.0296252
MAML2	0.0282749	0.0262576	0.0264822	0.0309674
ETFA	0.0282745	0.025053	0.0270235	0.029515
DAP	0.0282543	0.0240748	0.0274946	0.0248964
PDLIM3	0.0282499	0.0329738	0.0348929	0.0232253
NDRG1	0.0282417	0.032975	0.0268506	0.0311713
RMND5B	0.0282139	0.0251491	0.0267598	0.023645
EIF4EBP2	0.0282135	0.0241205	0.0272261	0.0282048
SLC43A1	0.0281929	0.0283043	0.023001	0.0289324
PFKL	0.0281929	0.0219272	0.0303678	0.0265822
SNRPC	0.0281679	0.0269309	0.0280108	0.0294237
ERGIC1	0.0281631	0.0221049	0.025843	0.0263545
EIF3G	0.0281618	0.0294133	0.0244551	0.0267848
EIF3F	0.0281416	0.0212131	0.0240437	0.0240029
UBE2K	0.0281412	0.0325593	0.0241661	0.0345591
COPRS	0.0281381	0.0264962	0.0255698	0.0226809
RIPOR2	0.0280925	0.0279249	0.0326593	0.0283907
ATF5	0.0280815	0.0259084	0.023001	0.0248144
TLE1	0.0280766	0.0227532	0.0227786	0.0241345
STAT3	0.0280407	0.0280837	0.029515	0.0277016
DPYSL2	0.0280157	0.0179004	0.024835	0.0242885
ARPC3	0.0280108	0.0264414	0.0267708	0.0296374
DLGAP4	0.0280047	0.0210012	0.0271542	0.0220093
PARD3B	0.0279907	0.0312832	0.0283157	0.0347889
2023-09-02	0.0279596	0.0275604	0.0220751	0.0268664
PLIN2	0.027945	0.025797	0.0192177	0.0229962
FOXO1	0.027945	0.0225304	0.0212289	0.0278385
TMEM123	0.027916	0.031906	0.0315451	0.0274897
COX5A	0.0278744	0.0300221	0.0282043	0.0313187
RALY	0.0278429	0.0233155	0.0276907	0.0302405
MPRIP	0.0278336	0.0294602	0.0368891	0.025254
CYP8B1	0.027813	0.0264914	0.0250829	0.0293781
MGMT	0.0278038	0.0328886	0.0344244	0.0338103
ZFPM2	0.0277899	0.0234879	0.0270647	0.0241886
AKR1C4	0.0277832	0.0288412	0.0262887	0.020742
CDH11	0.027746	0.0274995	0.0270287	0.0243267
RAD51B	0.0277363	0.0233813	0.0307866	0.0256198
LRRFIP1	0.0277332	0.0222167	0.0275652	0.0260111
ECI1	0.0277332	0.0229352	0.026562	0.0287706
PPP6R2	0.0276814	0.0246117	0.0277315	0.025554
RXRA	0.0276718	0.0244911	0.0207372	0.0212789
H2AFV	0.0276612	0.0256404	0.026598	0.0272919
NCOR2	0.0276358	0.0337098	0.0245209	0.0261523
NFE2L1	0.0276108	0.0210311	0.0214815	0.0189431
SORBS1	0.0275244	0.024535	0.0270174	0.0244236
SLC40A1	0.0275196	0.0233515	0.0255741	0.0243183
SLC39A14	0.0275191	0.0307616	0.0290579	0.0227782
ABHD14B	0.0274787	0.0262887	0.0320485	0.0272213
PTP4A2	0.0274538	0.0236292	0.0227786	0.0254316
2023-03-07	0.0274441	0.0203827	0.0228444	0.0287052
CYP4F3	0.0274283	0.0235586	0.029865	0.0221659
PIGT	0.0274033	0.026111	0.0258431	0.0220842
UBE2R2	0.0273972	0.0298492	0.0239573	0.0231739
BHMT2	0.0273783	0.0265822	0.0253969	0.0243183
EXOC4	0.0273783	0.0305051	0.0266844	0.0314495
GANAB	0.0273358	0.027945	0.0282337	0.0219022
NFASC	0.0273173	0.0257207	0.0254996	0.0273771
GLT8D2	0.0273173	0.0213653	0.0252605	0.022794
TPP1	0.0273125	0.0296405	0.0265822	0.0382077
LITAF	0.0273121	0.0285417	0.0322815	0.0326768
WNK1	0.0272967	0.0235086	0.0261729	0.023959
PPP1R12B	0.0272923	0.027553	0.0276108	0.025722
AC080038.1	0.0272906	0.0229558	0.0216624	0.0165739
ACAA2	0.0272765	0.0236195	0.0250324	0.0211876
TGOLN2	0.0272761	0.0232397	0.0274081	0.0256545
DUSP23	0.0272305	0.0264457	0.0240748	0.0239086
PTGIS	0.0272103	0.0217408	0.0263848	0.0268256
KDELR1	0.0272055	0.0323912	0.0329294	0.0319469
CHPF	0.0272007	0.0261273	0.0240753	0.0261519
ARL6IP1	0.0271647	0.0246986	0.0239134	0.0302279
UBXN1	0.0271603	0.0317034	0.0310709	0.0342454
LAMA2	0.0271542	0.0272103	0.0217956	0.0276047
UXT	0.0271397	0.0280157	0.0308072	0.0353618
PRXL2A	0.0271257	0.0286092	0.0319262	0.0290645
DIP2C	0.0271191	0.0293325	0.0223277	0.029758
FAM20C	0.0270875	0.0219886	0.0281477	0.0252268
SRGN	0.0270643	0.0296878	0.03033	0.0355171
CAV2	0.0270441	0.023802	0.0242481	0.0238476
SFRP4	0.0270191	0.0311371	0.0348736	0.0325908
ACOT13	0.0270125	0.0264914	0.0265304	0.0279402
CTSH	0.0270087	0.0245916	0.0256654	0.0239634
NDUFA10	0.0270076	0.0291303	0.0272963	0.030727
SAP18	0.0270033	0.0233607	0.0209648	0.0211218
TRIR	0.0270015	0.025868	0.0236748	0.0277424
SLIT3	0.0269875	0.0232449	0.0274033	0.0271902
FNBP1	0.0269814	0.0217298	0.0251285	0.0262181
USP9X	0.0269577	0.0312937	0.0265067	0.0309577
CCNY	0.0269528	0.0226559	0.0238726	0.0212539
GOT2	0.0269322	0.0294786	0.0326654	0.0292764
PDGFRA	0.0269047	0.0322285	0.0367681	0.0332439
KLF6	0.0268962	0.0247425	0.0227282	0.0281618
MAP1B	0.0268462	0.0294812	0.0229107	0.0241214
TRAPPC9	0.0268462	0.0311209	0.0214061	0.0289324
DAG1	0.0268304	0.025179	0.0306143	0.0265322
NDUFB4	0.0267848	0.0416616	0.0356333	0.0311617
UGT2B7	0.0267848	0.0303568	0.0275805	0.0255741
P2RY11	0.0267848	0.0239573	0.0215473	0.023959
MFAP4	0.0267658	0.0303756	0.0247486	0.0302094
ABI3BP	0.0267396	0.0315012	0.0385003	0.0331119
ENY2	0.0267296	0.0273217	0.0289671	0.025229
ECHDC2	0.0266936	0.0261519	0.0212131	0.0261664
XRCC5	0.0266844	0.0296974	0.029572	0.0251237
DPYD	0.0266686	0.0277929	0.0247894	0.0247846
ABHD2	0.0266686	0.0312371	0.0327728	0.0362013
REEP6	0.0266642	0.0241753	0.0265115	0.0256654
AOX1	0.026623	0.0303752	0.029708	0.025954
GOT1	0.0265962	0.0249008	0.021993	0.0217908
EMG1	0.0265822	0.0203262	0.0288162	0.0248504
FMOD	0.0265576	0.0226155	0.0251838	0.0282943
ASGR1	0.0265365	0.0252399	0.0243687	0.0293075
TTC38	0.0265115	0.0184987	0.0190356	0.0262963
UGDH	0.0264865	0.0220184	0.0234721	0.0193085
CMBL	0.0264817	0.0217044	0.0252399	0.02367
KMT2C	0.0264646	0.0214565	0.0249671	0.0191519
DPP7	0.0264207	0.0314684	0.0322403	0.0305998
HIP1	0.0263957	0.0194752	0.0210969	0.0186808
H6PD	0.0263751	0.0206056	0.0220592	0.0270762
PDK4	0.0263751	0.0248491	0.0321947	0.025904
COTL1	0.0263751	0.0228396	0.0229054	0.028471
AFF4	0.0263436	0.0239182	0.020899	0.0199366
MED13L	0.0263137	0.0262826	0.024961	0.0242433
CPB2	0.0263089	0.0339677	0.033426	0.0317942
COMP	0.026294	0.0262843	0.0241775	0.0165081
AHCY	0.0262839	0.023527	0.0247438	0.0254785
ADK	0.0262637	0.0196225	0.0227988	0.0220343
NIPSNAP1	0.0262572	0.0306046	0.0269577	0.0234673
BRK1	0.0262181	0.02559	0.0294395	0.0244503
TCEAL4	0.0262089	0.0243345	0.0246263	0.0279249
MRPS7	0.0261962	0.0188172	0.021811	0.0171359
TACC1	0.0261887	0.0300519	0.0356802	0.0313643
PSMA4	0.0261725	0.0299752	0.02486	0.0263137
PBX1	0.0261506	0.029122	0.0195524	0.0225852
ACTR2	0.026111	0.0300927	0.028482	0.0362421
RRAS	0.026111	0.0302813	0.0288667	0.0284917
PDE3A	0.0260869	0.0214504	0.0194861	0.0232858
SMIM14	0.0260861	0.0228896	0.017825	0.0210104
UBE2E2	0.0260615	0.0218364	0.0291303	0.0268962
PITPNC1	0.0260452	0.0253263	0.0239525	0.0284565
ARL6IP4	0.0260404	0.0257566	0.02984	0.027656
TMEM147	0.0260391	0.0262023	0.0282337	0.0261914
NTS	0.0260049	0.0264256	0.0281271	0.0237818
TNRC18	0.0260001	0.02367	0.0291965	0.0225304
CELF1	0.0260001	0.0263751	0.0226576	0.0285526
GTF3A	0.0259654	0.0298444	0.0295351	0.0278538
MRPL24	0.025954	0.0318148	0.0284759	0.0258426
BLCAP	0.0259216	0.0242275	0.0249714	0.0267756
POLR2F	0.0259027	0.0249872	0.0261256	0.0284362
C19orf24	0.0258979	0.0184829	0.0217044	0.0206512
AGAP1	0.0258882	0.0290536	0.0212539	0.0211675
MRPS24	0.025868	0.0248193	0.0213245	0.0254992
DNPH1	0.0258632	0.0310911	0.0281868	0.0271191
NDUFV2	0.0258632	0.0261273	0.0295308	0.0317082
ANAPC16	0.0258382	0.0311665	0.0278994	0.0231787
MAP3K20	0.0258132	0.0288105	0.0279298	0.0194568
DLC1	0.0257724	0.0244551	0.0207784	0.0164673
FCHSD2	0.0257676	0.0297378	0.0248508	0.0329592
CENPX	0.0257676	0.0273827	0.0241205	0.0268393
CLEC11A	0.0257474	0.018772	0.02051	0.0173732
CAST	0.025711	0.022951	0.0278288	0.0249197
CYP51A1	0.0257062	0.0216478	0.0204485	0.0200937
PTGR1	0.0257014	0.025053	0.0223075	0.0223685
PPP6R3	0.025661	0.0232243	0.0242008	0.0242981
BICC1	0.0256452	0.0236906	0.0235586	0.0220093
DYNC1H1	0.0255882	0.0277472	0.025722	0.0320376
MMP7	0.0255843	0.0319539	0.0355175	0.0338217
PXDN	0.0255685	0.0282122	0.0289123	0.0285136
TINAGL1	0.0255654	0.0239389	0.0219228	0.0254522
GYPC	0.0255637	0.0221098	0.0201757	0.0209648
APOF	0.0255632	0.0222619	0.0215017	0.0221299
SERPINA7	0.025554	0.0287189	0.0283955	0.0277832
MRPL12	0.0255083	0.0241205	0.0219224	0.0268962
GPNMB	0.0254632	0.0233107	0.0202415	0.0220751
UBE2D2	0.0254583	0.0193997	0.022769	0.0260203
VAT1	0.0254377	0.0263076	0.0265528	0.0243639
TMEM9	0.0254175	0.0197437	0.0217391	0.0249855
CAMTA1	0.0253877	0.0236183	0.0283705	0.0275397
AP000311.1	0.0253469	0.0168266	0.0232634	0.0199068
CD46	0.0253421	0.0200937	0.0171359	0.0192883
PDE1A	0.0253408	0.0242841	0.0276424	0.0248649
FLNB	0.0253311	0.0216088	0.0322307	0.0232086
ADAR	0.0253263	0.0252855	0.0288618	0.0280047
TMEM230	0.0253057	0.0240644	0.0270489	0.0224646
NNT	0.0253009	0.0228646	0.0221909	0.0192835
SH3D19	0.0252557	0.0266577	0.0308279	0.0264664
SLC7A2	0.0252513	0.0195665	0.0240955	0.0196432
AKR1A1	0.0252399	0.0256404	0.0302699	0.0333799
KIAA1217	0.0251649	0.0226874	0.0255948	0.0190155
GCHFR	0.0251285	0.0216131	0.0258882	0.022844
SEC31A	0.0251224	0.0257518	0.0247486	0.0256404
PHLDA1	0.0250737	0.026719	0.0222571	0.0222619
APMAP	0.0250579	0.0249666	0.0294693	0.0326202
EPHA3	0.0250535	0.0217439	0.0233107	0.0212434
RBM39	0.0250518	0.0229308	0.0252557	0.0240248
TAF10	0.0250372	0.0244166	0.0232911	0.0231532
ZMIZ1	0.0250324	0.0210104	0.0238678	0.0196384
COX7A2L	0.0250122	0.0266734	0.0208534	0.0309393
PROS1	0.0250122	0.029926	0.0230673	0.0235129
MUC5B	0.0250122	0.0248144	0.0242319	0.0213386
IGFBP6	0.0249877	0.0267712	0.0221303	0.0293633
AC009779.3	0.0249714	0.0217799	0.0241205	0.020549
NME1	0.0249258	0.021836	0.0221957	0.0208534
MAPKAPK2	0.0248916	0.025554	0.0236493	0.0218097
AGPAT2	0.0248144	0.028639	0.0273831	0.0265932
PRDX4	0.0247688	0.0222413	0.0205801	0.0242775
C8B	0.0247433	0.0340221	0.0261269	0.0251237
EI24	0.0247236	0.0262874	0.0285934	0.0324838
TCEAL9	0.0247236	0.0178899	0.0159962	0.0155001
C9orf16	0.024703	0.0217452	0.0259278	0.0233107
MAN1A1	0.0246982	0.0285149	0.0255241	0.0244911
ARL2	0.0246828	0.0250627	0.0172521	0.0224677
SF3B2	0.024678	0.0146132	0.0145425	0.0113663
TSPAN3	0.024678	0.0277666	0.0245666	0.0247627
CLDN1	0.0246328	0.0252855	0.0240042	0.0257062
HMGCL	0.0246324	0.0231726	0.0248802	0.0233357
ITPR2	0.0246324	0.0222966	0.0242319	0.0212539
CLDN5	0.024628	0.0248811	0.0323979	0.0284509
GOLPH3	0.0246232	0.023152	0.0232493	0.0240894
PALM2-AKAP2	0.024617	0.0289732	0.031628	0.0274367
SARS	0.0246122	0.0214109	0.0242916	0.0271901
FMO3	0.0246122	0.0191063	0.0217202	0.0170402
MGAT1	0.0246074	0.0247438	0.0291505	0.0254377
PRDX2	0.0246074	0.0288666	0.0213903	0.0247942
SRSF3	0.0246013	0.0209354	0.0270423	0.0249166
MRPL14	0.0245916	0.0234678	0.0227423	0.0282912
DPYS	0.0245867	0.0265822	0.0209192	0.0208534
ATP5F1C	0.0245867	0.031724	0.0269528	0.0267392
NAXE	0.0245819	0.0199871	0.0222821	0.0201753
SHANK2	0.0245819	0.0230923	0.025929	0.0214815
DGCR6L	0.0245807	0.0235573	0.0213355	0.0164011
CDC42BPB	0.0245666	0.0180982	0.0215017	0.01904
PHLDB1	0.0245464	0.0291101	0.024628	0.0255904
GHITM	0.0245459	0.0245574	0.0257926	0.0261019
HSD17B10	0.0245459	0.0233954	0.0219391	0.0248346
GRB14	0.0245258	0.017896	0.018164	0.0222777
CTDSP1	0.0245209	0.023852	0.0289891	0.0216386
SPG7	0.0245008	0.0159962	0.0214109	0.0167955
EZR	0.024496	0.0212658	0.0240437	0.0229558
PNPO	0.0244894	0.0186352	0.0191721	0.0206762
CSTB	0.0244753	0.0239134	0.0318148	0.0313485
EIF4G3	0.0244671	0.0212587	0.0259874	0.0235792
AP001267.5	0.0244503	0.0231787	0.0282793	0.0283955
ANGPTL3	0.0244499	0.0209648	0.0201801	0.0213903
ANGPTL2	0.0244362	0.0192997	0.0190594	0.0180926
OSBPL9	0.0244345	0.0141829	0.0184123	0.0177434
HSD17B13	0.0244345	0.02559	0.026648	0.0276968
TMEM222	0.0244297	0.025797	0.0215272	0.0234265
ESYT2	0.0244205	0.0258729	0.0207973	0.021761
MAOB	0.0244143	0.0180526	0.0188269	0.0222571
SIPA1L1	0.0244095	0.0240503	0.0255887	0.0252811
STIM1	0.0244091	0.0250372	0.0215017	0.0227124
OSGIN1	0.0243433	0.0238472	0.022662	0.026637
TNRC6B	0.0243389	0.024871	0.0258886	0.0251237
C9	0.0242981	0.0195111	0.0269577	0.0204029
LTBP3	0.0242981	0.0266734	0.0242416	0.0281727
ZFP36	0.0242933	0.0232243	0.0232651	0.0212789
SAR1B	0.024292	0.0197546	0.025204	0.0280705
PDE4D	0.0242512	0.0268919	0.0215478	0.0210969
SEC62	0.0242323	0.0294698	0.0279139	0.0276047
PC	0.0242319	0.020742	0.0246574	0.0221755
MVP	0.0242319	0.0244345	0.020717	0.0266436
CMPK1	0.0242275	0.0229054	0.0215223	0.0272559
SNRPB	0.0242275	0.0272305	0.0234217	0.0302089
NR2F6	0.0242271	0.0197796	0.0194861	0.0229712
ATP2A2	0.0241867	0.0318951	0.0303756	0.0244302
PSMD2	0.0241617	0.0205849	0.0232699	0.0204533
CREG1	0.0241613	0.023645	0.0195769	0.0233151
ITCH	0.0241613	0.0236037	0.0241806	0.0262935
TM4SF1	0.0241569	0.0239432	0.0252307	0.0318969
RANGAP1	0.0241552	0.0181378	0.0207578	0.0240955
CPEB3	0.0241144	0.0192427	0.0217044	0.0116804
TRIO	0.0241003	0.0239182	0.0225049	0.026755
CXCR4	0.0240692	0.0242525	0.020331	0.0217158
C4BPB	0.0240639	0.030559	0.0269559	0.0233967
C1orf198	0.0240613	0.0188176	0.0191111	0.0208332
CD44	0.0240551	0.0211544	0.0207828	0.0273375
NPLOC4	0.0240297	0.0249969	0.020692	0.0232651
SPIDR	0.0240248	0.0213859	0.0280223	0.02051
SPTAN1	0.0240248	0.0190813	0.0208082	0.0190563
PJA2	0.0240236	0.0202915	0.0230063	0.0164011
NPTN	0.024009	0.0254833	0.0274367	0.0239432
PPIC	0.0240047	0.0216185	0.0243187	0.0236406
NRBP1	0.0239889	0.0221299	0.0211833	0.023741
PSMC5	0.0239889	0.0253671	0.0255746	0.0340432
MANF	0.023984	0.0186352	0.0274538	0.021907
GLB1	0.023959	0.0271445	0.0202253	0.0218566
STAG1	0.0239578	0.0189948	0.0179618	0.0207658
HNMT	0.0239384	0.0213245	0.0256356	0.029039
MYLK	0.0239182	0.0314105	0.0272906	0.0310648
FNDC1	0.0239121	0.0275358	0.0213043	0.0240911
COPZ1	0.0238932	0.0236292	0.0252605	0.0202709
PDS5A	0.0238884	0.0212039	0.0227282	0.0245416
KANK2	0.0238726	0.0249561	0.0220093	0.0276205
CTBP1	0.023863	0.0258838	0.0242731	0.0212539
LAMC3	0.0238524	0.02175	0.0230015	0.0222163
AL121845.3	0.023852	0.024009	0.0266638	0.025904
FAAP20	0.0238318	0.0243341	0.0236042	0.0211833
SNX3	0.0238222	0.0235835	0.0226212	0.0230107
PRKN	0.023802	0.0193024	0.023959	0.019841
RGS5	0.0237972	0.0241867	0.0276924	0.0229558
ILK	0.0237516	0.0229195	0.025017	0.0205599
EGR1	0.0237406	0.0270484	0.0244753	0.0205191
TBL1XR1	0.0237362	0.0266278	0.0259496	0.0293329
TMPRSS6	0.0237152	0.0251487	0.0198002	0.0206056
SSNA1	0.0236858	0.020023	0.0217908	0.0206464
SSU72	0.02367	0.02486	0.025904	0.0271349
GNAQ	0.02367	0.0188628	0.0180123	0.0191769
CHURC1	0.02367	0.0225304	0.0200937	0.0199822
ATP6V1G1	0.0236498	0.0224597	0.0197296	0.0206196
CNIH1	0.0236498	0.017632	0.0248758	0.0223733
SERINC3	0.0236292	0.0231222	0.0206714	0.0180009
DHX30	0.0236042	0.023852	0.026094	0.0256356
ARL6IP5	0.0236042	0.0153729	0.0230423	0.0189948
NDUFS7	0.0236037	0.0318543	0.0241867	0.023852
TCF12	0.0235994	0.022976	0.0275814	0.0269778
RNASE1	0.0235586	0.0280771	0.0312625	0.0223483
NSMCE2	0.0235385	0.0173118	0.0135047	0.0160572
PRNP	0.0235384	0.0257062	0.0220842	0.0285008
PEPD	0.0235129	0.0253513	0.0290378	0.0245557
DERL1	0.0235086	0.0196432	0.0214456	0.0172065
ACO2	0.0235068	0.0194909	0.017946	0.016781
ANK3	0.0234884	0.035442	0.0293633	0.0289031
SUMF2	0.0234673	0.0249214	0.0220136	0.0228554
UBE2H	0.0234519	0.0291303	0.0207561	0.0233906
WBP1L	0.0234423	0.0189036	0.0215473	0.0192225
TMEM160	0.0234265	0.0224124	0.0202665	0.0216338
NCKAP1	0.0234173	0.0153023	0.028228	0.0206512
DIAPH2	0.0234173	0.0232792	0.0256106	0.0242573
CXXC5	0.0234063	0.0256198	0.0229102	0.0186558
EIF4A1	0.0234002	0.0274489	0.0211377	0.0232445
SELENOK	0.0233967	0.0229717	0.0249416	0.0221755
SMIM26	0.0233875	0.0255741	0.0221896	0.0209192
DYNLRB1	0.0233559	0.0235945	0.0225054	0.0242117
DDX3X	0.0233559	0.0204735	0.0248083	0.0276358
HES4	0.0233502	0.0178144	0.0214443	0.0165331
MXRA7	0.0233357	0.0219886	0.020849	0.0236498
SRSF11	0.0233151	0.0161326	0.0232901	0.021568
RBM3	0.0233059	0.0237551	0.0238932	0.0269327
ARID1B	0.0233042	0.0284662	0.0292373	0.0266436
GMDS	0.0232901	0.016087	0.0232037	0.0170494
HNRNPDL	0.0232651	0.0255698	0.0251145	0.0246736
COMMD4	0.0232651	0.0282812	0.021593	0.0212539
NDUFAB1	0.0232493	0.0321951	0.0243626	0.0265115
RCAN2	0.0232449	0.0215369	0.0212745	0.0238889
TNIP1	0.0232401	0.0237564	0.0238884	0.0279152
PSMD8	0.0232243	0.0260361	0.0281679	0.0235318
SMAP2	0.0232195	0.0226607	0.0202556	0.0213903
MSRB1	0.0232037	0.0224799	0.0191721	0.013828
KLF2	0.0232037	0.0252904	0.0193747	0.0255083
CYBRD1	0.0231787	0.0221287	0.0245416	0.0206968
TM7SF2	0.0231678	0.0274739	0.0269577	0.0276414
PUM1	0.0231647	0.0211425	0.0245368	0.0171157
AOC3	0.0231585	0.0199116	0.0205039	0.0231226
PRRC2B	0.0231489	0.0212789	0.0273577	0.0230466
BMPR2	0.0231379	0.0185031	0.0209902	0.0245161
BMP6	0.0231379	0.0280108	0.0278538	0.0200278
FGGY	0.0231331	0.025454	0.0223229	0.0204893
ATP5PB	0.0231287	0.0164217	0.0191519	0.0235336
ID4	0.0231239	0.0202915	0.0251807	0.0211881
IRF1	0.0231129	0.0226528	0.0269674	0.0166696
CASC4	0.0231129	0.0204533	0.0247394	0.0186601
APOC2	0.0231076	0.0272963	0.022844	0.0211675
ATXN1	0.0230923	0.0248193	0.033583	0.0321123
PHC2	0.0230879	0.0257974	0.0311008	0.0266419
EIF3D	0.0230874	0.0232243	0.0244753	0.0200937
SPAG9	0.0230466	0.0189492	0.0208332	0.0182303
RNASEH2C	0.0230423	0.02722	0.0269906	0.029358
ATXN10	0.0230265	0.0191313	0.021725	0.0177184
TLN1	0.023001	0.0229308	0.0177232	0.0204016
AC010618.1	0.0229918	0.0220842	0.026694	0.0208284
SUN1	0.0229808	0.0215881	0.0243341	0.0218614
PSMF1	0.0229808	0.0184123	0.021907	0.0230216
TXN2	0.022976	0.0190356	0.0275555	0.0249355
LASP1	0.0229699	0.0227076	0.0227124	0.0270533
ATP5PD	0.0229462	0.0340081	0.0208078	0.0337585
MEGF6	0.0229401	0.0238161	0.023802	0.0242779
SYNPO	0.0229308	0.0304067	0.0244503	0.0244095
NECTIN2	0.0229243	0.0221707	0.0221049	0.0273827
TMEM259	0.022915	0.0216338	0.0195963	0.0203165
AIG1	0.0229054	0.0285368	0.0276968	0.0310551
MSRB2	0.02289	0.0214767	0.0243183	0.024904
ABCA1	0.0228896	0.0193541	0.0216842	0.016087
PIP4K2A	0.0228896	0.0231853	0.0195458	0.020656
PSMB6	0.0228896	0.0236042	0.0304006	0.0348705
EVL	0.0228694	0.0294194	0.0246324	0.0299356
SPP2	0.0228646	0.0210104	0.0230216	0.0264528
HMGA1	0.0228646	0.0191769	0.0207876	0.0147654
HLA-DQB1	0.0228396	0.0301387	0.0262751	0.0228835
CAB39	0.0228309	0.0197138	0.0212789	0.0203529
PSMA5	0.0228238	0.0174499	0.01588	0.017946
TM4SF5	0.022819	0.0189742	0.0219224	0.0245758
SAMHD1	0.0227988	0.0257974	0.0267129	0.02757
AL138752.2	0.022794	0.0241661	0.019998	0.0217658
ASH1L	0.0227879	0.0198914	0.0210969	0.019841
DPYSL3	0.0227786	0.0190089	0.022733	0.0203875
MED13	0.0227782	0.0170244	0.0192883	0.0205806
ALDH3A2	0.0227721	0.0245003	0.0277613	0.023527
ADH5	0.0227532	0.0249464	0.0221707	0.0223781
MRTFA	0.0227532	0.0312485	0.0314008	0.0293127
RTRAF	0.0227519	0.0233515	0.019191	0.0213403
RND3	0.0227379	0.016913	0.0190515	0.0182509
CCL2	0.022733	0.0165081	0.0193247	0.0192633
NUDC	0.0227124	0.0270484	0.0301993	0.0280565
YAP1	0.0227124	0.02692	0.0252197	0.0297164
SLC2A4RG	0.0227124	0.0232853	0.0247438	0.0232445
C6	0.0226874	0.017095	0.0182036	0.0161984
ANO6	0.0226668	0.0237406	0.0208692	0.0214815
TMEM141	0.022662	0.0281885	0.0273766	0.02727
HNRNPF	0.0226418	0.0192427	0.0193291	0.0280973
NDUFS8	0.0226418	0.0224343	0.0240292	0.0247171
ATP6AP1	0.0226212	0.0221755	0.0231331	0.0232949
STMN1	0.022601	0.0205143	0.0253513	0.0203779
BIRC6	0.022601	0.0226809	0.0314709	0.0207626
NDUFA12	0.022587	0.0176728	0.0190198	0.0245459
BNC2	0.0225809	0.0211223	0.0215575	0.0185352
STAB1	0.0225505	0.0261773	0.0250987	0.0218614
ACTG2	0.0225304	0.0125313	0.0149882	0.0194203
LRPAP1	0.0225238	0.0221957	0.0273227	0.0268914
AL031847.2	0.0225097	0.0189242	0.0203779	0.021568
PIGK	0.0225097	0.0173635	0.021142	0.0173776
ATRAID	0.0225049	0.027377	0.0249921	0.0209556
PLPP3	0.0224847	0.0206964	0.021593	0.0186808
HAAO	0.0224749	0.0192427	0.0209995	0.0188172
APEH	0.0224597	0.0245052	0.0211833	0.0221001
PTPRJ	0.0224597	0.02367	0.0202446	0.0248302
PGRMC2	0.0224549	0.0185694	0.0202051	0.0276468
CDC37	0.0224549	0.0227076	0.0190856	0.0210262
PCDHGA1	0.0224391	0.0222163	0.0213653	0.0166446
RHOT1	0.0224141	0.0243433	0.0236493	0.0223071
PDXK	0.0224141	0.0146991	0.016781	0.0187264
CLSTN1	0.0223935	0.0237547	0.0225493	0.0217738
ACADSB	0.0223887	0.0212131	0.021056	0.0161485
PUM2	0.0223672	0.0210061	0.0224847	0.0228287
FUS	0.0223325	0.0186808	0.0213386	0.017946
CNTN4	0.0223233	0.0135078	0.0188979	0.012577
SOX6	0.0223027	0.0147246	0.0230173	0.0164156
DDRGK1	0.0222869	0.025661	0.0235744	0.016913
PRG4	0.0222619	0.02145	0.0204437	0.0202003
B4GALT1	0.0222619	0.0231489	0.0200687	0.0246074
PKIG	0.0222619	0.0214912	0.0259746	0.0256137
PSMB2	0.0222615	0.0192835	0.0219022	0.0234423
ASAH1	0.0222413	0.0174749	0.0182145	0.0236906
UBAC2	0.0222369	0.0193024	0.0174955	0.0215473
DECR1	0.0222102	0.0228848	0.0174749	0.0191769
ARID5B	0.0222054	0.0200169	0.0173635	0.0178754
ITGB2	0.0221961	0.0173776	0.0214565	0.0219526
TAX1BP3	0.0221505	0.0127542	0.0179412	0.0208284
PMVK	0.0221457	0.0238915	0.020717	0.0208034
COL8A1	0.0221303	0.0198708	0.0174249	0.0181439
MTSS1	0.0221299	0.0209192	0.0201595	0.0250122
UROD	0.0221251	0.0231537	0.0167152	0.0231379
QPRT	0.0221251	0.0260404	0.0191721	0.0263844
PLCB1	0.022119	0.0178298	0.016037	0.0185694
PSMD13	0.0221097	0.0265115	0.0274086	0.020048
ARL15	0.0221049	0.0237047	0.0229918	0.0180921
NCOA4	0.0220842	0.0200735	0.0246969	0.0252355
LEPROT	0.0220799	0.0227988	0.0242231	0.0241411
STT3B	0.0220799	0.0238884	0.0216794	0.0188378
HSDL2	0.0220781	0.0138736	0.0137105	0.0147904
STARD7	0.0220641	0.0244551	0.0291351	0.0218316
NCOA2	0.0220592	0.0302748	0.0274946	0.0237297
RAB5C	0.0220592	0.0207828	0.019734	0.0262181
DRAP1	0.0220549	0.0161326	0.0218114	0.0172977
AC004593.3	0.0220391	0.0179101	0.0180118	0.021907
USP34	0.0220184	0.0284978	0.0257821	0.0232949
FAM162A	0.0220184	0.0183917	0.0254833	0.0123287
TTC28	0.0220093	0.0207218	0.0249464	0.0183417
LGALS3	0.0220088	0.0261067	0.025017	0.0282543
E2F5	0.0219934	0.0191063	0.0277674	0.0284728
G6PC	0.021993	0.0249811	0.0249258	0.023695
C1orf122	0.0219728	0.0177434	0.0155049	0.0199822
WARS	0.0219728	0.0216136	0.0259295	0.0230015
AC129492.1	0.0219667	0.0209148	0.0253219	0.0269783
PDCD5	0.0219636	0.0299234	0.0213245	0.0202665
STAT2	0.0219619	0.0247942	0.0252149	0.0230265
ECE1	0.0219276	0.020813	0.0201393	0.0218978
RAPGEF5	0.0219276	0.0200437	0.019841	0.0213907
MRPL33	0.0219027	0.0198208	0.0282087	0.0223277
URI1	0.021882	0.023766	0.0244547	0.0195111
FAM114A1	0.0218755	0.0208538	0.0268304	0.0254992
MAGI2	0.0218711	0.0171565	0.0227032	0.0207784
INF2	0.0218566	0.0217452	0.0213355	0.0235379
AAMDC	0.0218553	0.0201393	0.0168218	0.0178548
LPGAT1	0.0218412	0.0256106	0.0216338	0.0225962
SDK1	0.0218224	0.0173135	0.0149018	0.0168363
SF3B1	0.021811	0.018808	0.0163103	0.0225694
IMMP2L	0.0218066	0.0198551	0.0249233	0.0219478
AC040162.1	0.0217908	0.0203827	0.0246873	0.0200139
TMEM248	0.0217706	0.0181895	0.0215022	0.0236029
UBXN6	0.0217706	0.0216088	0.0264049	0.0249605
MYO9B	0.0217658	0.0232493	0.0220842	0.023645
MYO1B	0.0217641	0.0184325	0.0228646	0.0222413
TSKU	0.0217452	0.0243595	0.0206446	0.0251237
HNRNPAB	0.0217439	0.0201095	0.0235586	0.0209131
TKFC	0.0217391	0.022819	0.0193291	0.0196432
LTBP4	0.0217141	0.0295514	0.0248306	0.0293676
ARG1	0.0217044	0.0229352	0.0183917	0.0221049
PPP2R1A	0.0217044	0.0235787	0.0289671	0.0234923
PGLYRP2	0.0216794	0.0260452	0.0223325	0.0259084
RALGAPA2	0.0216746	0.0198204	0.0143649	0.0179868
MYO1E	0.0216733	0.0233309	0.0268212	0.0244692
RTL8C	0.0216544	0.0223672	0.0237362	0.0219167
TOMM20	0.0216338	0.0238976	0.0295351	0.0270897
SCARB2	0.0216338	0.0247232	0.0225097	0.0234519
ROCK2	0.0216228	0.0136508	0.014811	0.0180982
RBMS3	0.0216136	0.0224597	0.0192839	0.0212745
PAM	0.0216136	0.0191975	0.0198002	0.018615
CTSF	0.0216131	0.0256404	0.0270941	0.0348182
WDR33	0.021593	0.0162349	0.0182303	0.0126379
HSD11B1	0.021568	0.0260861	0.025843	0.0210262
PXMP2	0.021568	0.0226352	0.0153273	0.0216386
SIK2	0.0215619	0.0188378	0.0197735	0.0186352
MICAL3	0.021557	0.0197796	0.0199322	0.0227326
ATP1B1	0.0215473	0.0196182	0.0193747	0.0196225
ROBO1	0.0215473	0.029014	0.0233559	0.0191769
PSMD3	0.021543	0.0173337	0.0191514	0.0241411
EID1	0.0215412	0.0251241	0.0204533	0.0133117
R3HDM2	0.0215382	0.0192883	0.0188628	0.0172477
FBLIM1	0.0215369	0.0193953	0.0210061	0.0174657
MRPL55	0.0215364	0.0276297	0.0271507	0.0302291
CPQ	0.0215364	0.0175613	0.0178802	0.0171815
CD24	0.0215223	0.0187466	0.0142991	0.0202915
RBFOX1	0.0215223	0.0206306	0.0281069	0.0269778
SNX17	0.0215175	0.0213653	0.0260343	0.0202398
RAD23B	0.0215017	0.0241161	0.0254579	0.0215473
CELF2	0.0214973	0.0194453	0.0228694	0.0217298
GGCX	0.0214815	0.0214815	0.0179868	0.0213197
RBM47	0.0214815	0.0208175	0.0183009	0.0220088
SETBP1	0.0214565	0.01864	0.0197546	0.0248258
GNG11	0.0214561	0.0221505	0.0226466	0.0203371
KHDRBS1	0.0214517	0.0239981	0.0209196	0.0149474
MRPL28	0.0214109	0.0199524	0.0219272	0.0201332
DGAT2	0.0213903	0.0158642	0.0224782	0.01593
FRY	0.0213859	0.019015	0.0151909	0.0217754
CHP1	0.0213794	0.0315092	0.0267033	0.0211473
DIAPH1	0.0213245	0.0166239	0.0204077	0.0207767
KANK1	0.0213136	0.0210908	0.0184579	0.0189405
PACSIN2	0.0212947	0.0223891	0.0171669	0.0149272
A1CF	0.0212789	0.0164875	0.0145219	0.0185237
LIPA	0.0212789	0.0199774	0.0179258	0.0208078
SEC23A	0.0212697	0.0172223	0.0141531	0.0156365
SRP9	0.0212684	0.0172723	0.0203371	0.0263093
EP300	0.021268	0.0138894	0.0177184	0.0150746
SH3KBP1	0.0212478	0.0147448	0.0166239	0.0128406
SERINC5	0.0212333	0.0192427	0.013803	0.0204893
TRIP12	0.0212289	0.0203306	0.0190198	0.0195726
NOSIP	0.0212131	0.0195616	0.0210767	0.0172929
PRPF6	0.0212039	0.0219728	0.0231787	0.0146996
SCYL1	0.0212009	0.0230155	0.0226168	0.0227265
IL1R1	0.0211881	0.0193747	0.0177303	0.0219483
WDR6	0.0211675	0.0170841	0.0195975	0.0164669
C11orf58	0.0211675	0.0214048	0.0215979	0.0254066
LGMN	0.0211675	0.0193541	0.0242117	0.0168016
LPIN2	0.0211675	0.0193137	0.0261725	0.0231989
IST1	0.0211631	0.0154593	0.0189826	0.020524
MRPL37	0.0211627	0.0221755	0.0209604	0.0205849
CDK2AP2	0.0211425	0.0229554	0.0251693	0.0284363
STX8	0.0211425	0.021907	0.0182145	0.0162647
NDUFS4	0.0211017	0.0211279	0.0237253	0.023984
CHID1	0.0211017	0.0219526	0.0189948	0.0225462
OGA	0.0210767	0.0180987	0.0186449	0.0181439
TSPAN31	0.0210767	0.019015	0.0199322	0.0115891
PRKCA	0.0210719	0.0221707	0.025017	0.020048
SNTB1	0.0210701	0.0227734	0.0195975	0.0238722
EML4	0.021056	0.0255491	0.0223027	0.0241363
AL049629.2	0.021056	0.0235542	0.0224847	0.0251193
RABGAP1	0.0210517	0.0190856	0.0189742	0.0152159
PRKCSH	0.0210359	0.0205398	0.0205191	0.0166902
HNRNPM	0.0210311	0.0248052	0.0225694	0.0238964
VPS51	0.0210262	0.0292873	0.0313898	0.0289737
SIK3	0.021025	0.0206964	0.0216588	0.0197594
DHCR7	0.0210104	0.0204437	0.0158642	0.0183917
GADD45G	0.0210043	0.0134683	0.0204893	0.0202209
PLAAT3	0.0210012	0.0147654	0.0160212	0.0225304
RSL1D1	0.0209902	0.0172065	0.0162239	0.0240547
RAB6A	0.0209648	0.0216338	0.024714	0.0224847
ALDH4A1	0.0209398	0.0124401	0.0171109	0.0183917
VDAC1	0.0209398	0.0234265	0.0221255	0.0224391
MLLT10	0.0209196	0.0220799	0.0178912	0.0156901
MDK	0.0209148	0.0189742	0.0251943	0.0243183
HIGD2A	0.0208942	0.020692	0.022901	0.0190137
VPS13B	0.0208788	0.0185943	0.0199068	0.0195975
NINJ1	0.020874	0.0184781	0.0145877	0.0187058
VTI1A	0.020874	0.0218772	0.0202507	0.0142943
PPP2R5C	0.020874	0.0217347	0.0185943	0.0159756
ARHGAP15	0.0208473	0.018097	0.0217641	0.0200398
AL121594.1	0.0208332	0.0181895	0.0214815	0.0209478
MMP2	0.0208332	0.0201191	0.021568	0.0263549
LARP1	0.0208034	0.0221694	0.0234015	0.0208236
CDH2	0.0208034	0.0203823	0.0165533	0.0134591
HSD17B11	0.0207876	0.02145	0.021968	0.020599
S100A16	0.0207828	0.0247442	0.0225663	0.0189742
SELENOF	0.0207674	0.0182601	0.0182347	0.0182303
ATP6V0D1	0.0207578	0.0178346	0.0172065	0.0225097
CLUH	0.0207578	0.0227282	0.0183259	0.0196116
WSB1	0.0207424	0.0193936	0.020023	0.0212886
RNF7	0.0207218	0.018797	0.0196779	0.0210517
TBC1D1	0.020717	0.0168722	0.0250579	0.019659
GAA	0.020717	0.0242775	0.0232949	0.0214061
CTDSP2	0.0207122	0.0219325	0.0227234	0.0242525
MAP4K4	0.0206964	0.0216588	0.0212333	0.019998
FTH1	0.0206964	0.0177636	0.0183917	0.0178092
AQP9	0.0206915	0.0162441	0.0195519	0.0203621
FMO5	0.0206859	0.0179004	0.0168924	0.0183917
STAU1	0.0206464	0.0193747	0.0253013	0.0242981
CCT5	0.0206306	0.0233059	0.017632	0.0227988
MRPL23	0.0206306	0.0174043	0.0143649	0.0216794
AADAC	0.0206257	0.0220136	0.0211218	0.0216289
POLR2G	0.0206257	0.0170889	0.0162647	0.0147448
MRPS26	0.0206257	0.0217202	0.0212333	0.0166446
NR0B2	0.0206056	0.0168674	0.0208284	0.0175407
GOLGA4	0.0206056	0.0216996	0.0187466	0.0169981
PPM1B	0.0205788	0.0143649	0.0169793	0.0121058
NDUFC2-KCTD14	0.0205697	0.0161941	0.0171815	0.0220592
HOOK3	0.0205648	0.0238529	0.0199322	0.0188128
SLC22A7	0.0205599	0.0275652	0.0321539	0.028532
REX1BD	0.0205599	0.0240248	0.0254377	0.0208486
NTM	0.0205425	0.0254583	0.0200937	0.0199164
DBNL	0.0205349	0.0205148	0.0226826	0.0165533
BAIAP3	0.0205191	0.0178504	0.023402	0.018797
NCOA3	0.0205191	0.0189633	0.0178802	0.019166
CDC42EP1	0.0205191	0.0234471	0.0252351	0.0243231
PODN	0.02051	0.0240547	0.0269735	0.0286439
TOLLIP	0.0205034	0.0191971	0.023984	0.0209789
PSMA1	0.0204941	0.0181487	0.0188172	0.0203827
C7orf50	0.0204937	0.0197138	0.0257378	0.0234265
RAP1A	0.0204691	0.0191769	0.0192225	0.0249263
OGDH	0.0204283	0.0137166	0.0168266	0.0151848
RREB1	0.0204235	0.0164923	0.0186352	0.0172065
NUMB	0.0204235	0.017921	0.0183009	0.0184171
EPN1	0.020417	0.0149882	0.0150746	0.0178802
SELENOO	0.0204077	0.0271331	0.0239323	0.0247329
ASPH	0.0204029	0.020899	0.0204735	0.0182803
SYVN1	0.0204029	0.0129112	0.022094	0.019891
TRIOBP	0.0204029	0.0259545	0.0245666	0.0222028
CAV1	0.0203907	0.0225627	0.0212039	0.0197704
CDKN1A	0.0203827	0.0147904	0.0153729	0.018954
BCL7C	0.0203779	0.0155909	0.0163353	0.0193041
2023-09-06	0.0203779	0.0217408	0.0181689	0.0157564
DDAH1	0.0203621	0.0140508	0.0193541	0.0164669
HNRNPD	0.0203621	0.0211566	0.0241867	0.0269309
KIF22	0.0203621	0.0208486	0.017946	0.0189742
ITPA	0.0203573	0.0165989	0.021582	0.0168863
ST3GAL1	0.0203419	0.022662	0.0244253	0.0219022
CHPT1	0.0203323	0.0220391	0.0174749	0.0218316
ENAH	0.0203165	0.0185943	0.0176728	0.0193747
GATA6	0.0202902	0.0184171	0.0131797	0.0190655
VAV2	0.0202867	0.0180982	0.0188172	0.0173526
NCAPH2	0.0202823	0.0209995	0.0165331	0.0185487
WAC	0.0202713	0.0249872	0.0230831	0.0266892
ACSM2A	0.0202713	0.016938	0.0214359	0.016781
LRBA	0.0202665	0.0233107	0.016913	0.020667
CDC42SE2	0.0202459	0.0168363	0.021425	0.0189144
NAPA	0.0202257	0.0217658	0.0234519	0.0231489
SNRNP200	0.0202209	0.0229243	0.021607	0.0167104
TNRC6A	0.0202051	0.0219325	0.0204485	0.0233813
SNRPD3	0.0202051	0.0280973	0.0290378	0.0258584
CLTB	0.0201709	0.0197437	0.0279548	0.0227471
HPCAL1	0.0201599	0.0171706	0.0168924	0.0158186
WDR13	0.0201595	0.0231537	0.0190563	0.0182759
N4BP2L2	0.0201551	0.0198708	0.0223325	0.0177438
MTLN	0.0201503	0.023984	0.0295216	0.0214359
SEL1L	0.0201345	0.0200827	0.0185943	0.0195975
IFNAR1	0.0201345	0.0179004	0.0187716	0.0168016
NR3C1	0.0201301	0.0187655	0.0181597	0.016938
PPP2R5A	0.0201296	0.021786	0.0151703	0.0155501
DBT	0.0201138	0.0213653	0.0204077	0.0205393
CRYL1	0.0201138	0.019015	0.019734	0.0161326
SLC43A3	0.0201095	0.0166494	0.0174894	0.016731
CTSL	0.0200888	0.0309393	0.0263093	0.0247942
TMEM63A	0.0200687	0.0178487	0.012795	0.016938
RDH11	0.0200638	0.0240578	0.0160212	0.0195915
LARGE1	0.020048	0.0209604	0.0226607	0.0223466
IL4R	0.0200437	0.0187058	0.0231993	0.0204077
MSI2	0.0200327	0.0218724	0.0172929	0.0168424
TXNDC5	0.0200278	0.0167354	0.02486	0.0107777
STUB1	0.0200278	0.0231129	0.0229808	0.0258777
RBM8A	0.020023	0.021518	0.021056	0.0162441
GALM	0.020023	0.0182145	0.0170451	0.0180574
CACNB2	0.020023	0.0150088	0.0174864	0.0141421
ANP32B	0.0200029	0.0238209	0.021811	0.0172885
RAB11A	0.019998	0.016938	0.0240863	0.0172929
HP1BP3	0.0199822	0.0201801	0.0251491	0.0186808
UBE2Z	0.0199713	0.0135139	0.0172521	0.0216386
VCAM1	0.0199669	0.0190405	0.0209964	0.0205599
YWHAG	0.0199524	0.019659	0.0202507	0.0202459
MSMO1	0.0199366	0.0300927	0.0233858	0.0261317
STMP1	0.0199305	0.0175613	0.0157984	0.0177184
DOCK1	0.0199164	0.0200187	0.0222071	0.0203577
CAPZA2	0.0199116	0.0168016	0.0160559	0.0135139
JUP	0.0199116	0.0226809	0.0202713	0.0225049
RNF4	0.0198914	0.0172521	0.0175863	0.0137574
SCCPDH	0.019891	0.0244297	0.0234928	0.0225054
MBNL2	0.0198664	0.0251899	0.0213956	0.0222119
CPT1A	0.019866	0.0154843	0.0224439	0.0201138
ARPP19	0.0198616	0.0122173	0.0146272	0.0162599
RGN	0.0198616	0.00999902	0.0104039	0.0132205
NOTCH2	0.0198599	0.0265115	0.0229966	0.0207626
QARS	0.0198551	0.0288824	0.0223277	0.0208442
CDC42BPA	0.0198458	0.0227738	0.0204893	0.0200827
CFLAR	0.0198458	0.02362	0.0235586	0.0291856
MICAL2	0.0198458	0.0227896	0.0197344	0.0182553
NGLY1	0.0198454	0.0268616	0.0277876	0.0253465
CARHSP1	0.0198362	0.0204029	0.0232747	0.0258382
SUCLG2	0.0198345	0.0245916	0.0187611	0.0235257
ELF2	0.0198256	0.0156615	0.018797	0.0161326
SNRPE	0.0198252	0.0251773	0.0222699	0.027581
FUOM	0.0198191	0.0206507	0.0281223	0.0216996
ESD	0.019816	0.0143855	0.0159506	0.0109158
POLR2J	0.0198002	0.0257518	0.0214311	0.0244801
SLC20A2	0.0197954	0.0207876	0.0160668	0.0189225
SSH2	0.0197941	0.0198208	0.0178395	0.0185943
LYST	0.0197796	0.0157936	0.0167762	0.014679
LBH	0.0197796	0.0302703	0.0333505	0.028482
TSTD1	0.0197546	0.0155501	0.0219276	0.020717
IARS2	0.0197546	0.0253013	0.0224141	0.0220343
NAALADL2	0.0197546	0.0232445	0.0245872	0.0187922
PINK1	0.0197454	0.0221505	0.0192383	0.0214925
ATXN2	0.0197454	0.0205599	0.017621	0.0200187
LMF2	0.019734	0.0210104	0.0229554	0.0208284
SEMA5A	0.0197279	0.0229308	0.0168016	0.0161125
QKI	0.0197279	0.0164875	0.0219022	0.0175346
AK2	0.019709	0.0190198	0.0185036	0.0187453
NPAS2	0.0197046	0.0212228	0.0176934	0.0134433
TSC2	0.0197046	0.0168016	0.019791	0.0198818
CLASP1	0.019684	0.020048	0.0181031	0.0191063
TMEM245	0.019659	0.0209854	0.0157892	0.0242477
CLPP	0.0196573	0.0161533	0.0203779	0.0145627
TOMM22	0.0196503	0.0230673	0.021543	0.0189948
SDHB	0.0196432	0.0162599	0.0182803	0.02367
MXD4	0.0196432	0.0194655	0.0199366	0.0177434
GATC	0.0196432	0.0162599	0.021907	0.0168157
TOM1	0.0196432	0.0195317	0.016913	0.0182961
SUCLG1	0.0196384	0.0165989	0.0164011	0.0161326
WDPCP	0.0196225	0.0157278	0.0218614	0.016938
ID1	0.0196182	0.018954	0.0208223	0.0155957
RBM5	0.0196134	0.0136709	0.0228177	0.0160729
ARHGAP42	0.0196024	0.0143149	0.0164108	0.0149821
CCM2	0.0195975	0.0199116	0.0189492	0.0190856
GRB2	0.0195975	0.020574	0.0244253	0.0236292
LDHB	0.0195915	0.0258435	0.0203985	0.0220733
NKAIN2	0.0195769	0.0168218	0.0182347	0.0188313
TMEM109	0.0195677	0.0205947	0.0208696	0.0257268
SNRPG	0.0195567	0.0204626	0.0239182	0.0175205
LRRFIP2	0.0195567	0.0205143	0.0134231	0.0204029
AL391650.1	0.0195317	0.0175662	0.0184781	0.0188628
EPB41	0.0195317	0.0160419	0.0188172	0.0186352
DOCK4	0.0195111	0.013134	0.0189492	0.0132911
PAWR	0.0194659	0.0114119	0.0189242	0.0181895
PTPRM	0.0194659	0.0184123	0.0155049	0.0189492
ZNF706	0.0194594	0.0209337	0.0181689	0.0182553
NELFB	0.0194453	0.0176728	0.0156554	0.0175003
EHHADH	0.0194405	0.0245161	0.0221457	0.0183917
OXA1L	0.0194405	0.0181895	0.0183667	0.0171249
INHBA	0.0194203	0.0175003	0.0175522	0.0154545
FAF1	0.0194155	0.0245319	0.0273217	0.0218772
GALNT2	0.0193997	0.01948	0.0180733	0.0204029
SASH1	0.0193997	0.0191721	0.0211881	0.0138736
GPRC5C	0.0193997	0.0244253	0.0217847	0.02603
CHD9	0.0193953	0.0201301	0.0155707	0.0180009
NDUFAF3	0.0193747	0.0172473	0.0145219	0.0159695
BUD31	0.0193747	0.0215272	0.0201551	0.017982
YWHAQ	0.0193699	0.0169836	0.0178048	0.0202963
PLPP1	0.0193545	0.0138482	0.0089502	0.0119944
PCYOX1	0.0193497	0.0145425	0.0231459	0.0211223
CDV3	0.0193497	0.0167152	0.0202507	0.0138078
C1QTNF5	0.0193089	0.0192524	0.022708	0.0225054
FAT1	0.019298	0.0146333	0.0210767	0.0160419
SLC29A1	0.0192883	0.0169916	0.016238	0.0177118
MAF1	0.0192883	0.0184329	0.0171608	0.0211583
GADD45B	0.0192883	0.0192726	0.0235835	0.0192835
POLDIP2	0.0192835	0.0209148	0.0155957	0.018164
IQGAP1	0.0192633	0.014836	0.0218066	0.0206968
TCF25	0.0192633	0.0237612	0.0217908	0.0229102
ACTR3	0.0192585	0.0180982	0.0238476	0.0157936
COLGALT1	0.0192366	0.0154185	0.0172977	0.0213403
DYNLT1	0.0192318	0.0161674	0.0147387	0.0154593
SUMF1	0.0192225	0.0164169	0.0189431	0.0153479
LUC7L2	0.0192177	0.0155251	0.0163511	0.0129568
ASXL1	0.0192177	0.0153931	0.0249622	0.0255741
CARM1	0.0191975	0.019648	0.023827	0.0208631
ADNP	0.019191	0.017618	0.0197796	0.0184737
JUND	0.0191769	0.0233861	0.0276564	0.0219228
CDIPT	0.0191721	0.0231835	0.0247236	0.0283657
SYN3	0.0191616	0.0163761	0.0177829	0.0155945
TNFSF10	0.0191567	0.0123287	0.014811	0.0146742
MARK3	0.0191519	0.0186808	0.0210767	0.0183009
TALDO1	0.0191313	0.0199366	0.0198914	0.0192835
ABHD14A-ACY1	0.0191063	0.0203573	0.0202003	0.0255491
RNASE4	0.0191063	0.0228993	0.0221251	0.0280613
KCTD12	0.0191014	0.0193041	0.0182711	0.0191975
HIPK3	0.0190861	0.0157936	0.0137824	0.0160577
UPB1	0.0190856	0.0163353	0.0172723	0.0151703
DIP2B	0.0190813	0.0188975	0.0241819	0.0198252
FST	0.0190655	0.0161533	0.0163713	0.0154137
ATRX	0.0190545	0.0159809	0.020799	0.0162191
RTN3	0.0190405	0.0206964	0.0218913	0.0197752
MT1F	0.01904	0.0265822	0.0278933	0.0215881
SH3BGRL	0.01904	0.0226216	0.0146474	0.0204485
UBE2B	0.0190269	0.0186352	0.0187861	0.0157072
IQGAP2	0.0190137	0.0193497	0.0168266	0.0143649
PIN4	0.0190137	0.0223733	0.0169696	0.0193541
TMEM98	0.0190107	0.0165581	0.0098468	0.0155001
TMEM47	0.0190107	0.0165081	0.0176982	0.0168552
KLF9	0.0189852	0.0217048	0.0181895	0.0224391
AAK1	0.0189742	0.0207582	0.016731	0.0181895
PTPN12	0.0189742	0.0217956	0.0170292	0.014836
PAPOLA	0.0189742	0.0219228	0.0240029	0.0224536
ABI2	0.0189694	0.0246921	0.0215175	0.0170749
MTHFD1	0.018965	0.0140306	0.0176934	0.0144513
CD52	0.018954	0.0194361	0.019998	0.0206372
DCTN2	0.0189492	0.0170183	0.0180324	0.0205599
UBE2I	0.0189492	0.0228146	0.0182759	0.0193795
LONP2	0.0189444	0.0184829	0.0153273	0.0150588
TUBA1C	0.0189286	0.0161326	0.0174043	0.0215473
HAGH	0.0189286	0.0170038	0.0196432	0.0211316
YPEL3	0.0189225	0.0220799	0.0258897	0.0195366
MDN1	0.0189084	0.0174293	0.0203371	0.0187264
SUPT6H	0.0189084	0.0182303	0.017921	0.0180982
AXL	0.018858	0.0187466	0.0187264	0.0173841
ANKRD10	0.0188536	0.017632	0.018772	0.0191379
NFE2L2	0.0188378	0.0195317	0.0182711	0.0188536
PCCA	0.0188378	0.0245776	0.0178302	0.0198708
TIMM10	0.018833	0.0164625	0.0115391	0.012952
PIEZO1	0.0188172	0.0198914	0.0208692	0.0204674
CYTH1	0.0188172	0.0192568	0.019348	0.0171407
PLVAP	0.0188172	0.0176636	0.014836	0.0192225
AL157935.2	0.0188128	0.0170902	0.0206512	0.0152365
SRM	0.0188111	0.0200888	0.0135595	0.0189698
F11R	0.0188111	0.0173179	0.0171267	0.0188992
ID2	0.0188111	0.0169836	0.020899	0.0213794
EIF5B	0.018797	0.0197546	0.0148768	0.0145675
BNIP3L	0.018797	0.0162695	0.0133525	0.0187922
FAM120A	0.018797	0.0180324	0.013134	0.018108
FXYD5	0.018797	0.0173635	0.0196621	0.0201345
RPA1	0.0187922	0.0131736	0.01282	0.0132205
KIAA1671	0.0187922	0.0169788	0.0226826	0.0165533
GRB10	0.018772	0.0113413	0.0142079	0.0124857
ANKRD17	0.0187716	0.0229102	0.023309	0.0256484
SIGMAR1	0.0187716	0.0287145	0.0270484	0.0213855
AP002956.1	0.0187611	0.0178487	0.0188378	0.0171863
SNF8	0.0187514	0.0197138	0.0217847	0.020692
AGPAT3	0.0187514	0.0177575	0.0193199	0.0159756
KEAP1	0.0187405	0.0196621	0.0148768	0.0157923
PRKACA	0.0187264	0.0175096	0.0176271	0.0159098
TRAK1	0.0187216	0.0130573	0.0109158	0.0138486
C6orf62	0.0187216	0.0203073	0.0244442	0.0215473
PYGB	0.0187216	0.0115233	0.0168411	0.012552
CHI3L1	0.0187058	0.0249214	0.0189286	0.019891
KCMF1	0.0187058	0.0201192	0.018998	0.0166854
CUX2	0.0187058	0.0161326	0.0181031	0.0173635
MRPS16	0.0187014	0.0178346	0.0110978	0.0186102
HEBP2	0.018701	0.0151501	0.0198002	0.0195975
JPT1	0.0186966	0.0180026	0.0196634	0.0185426
CD47	0.0186856	0.0126884	0.0144311	0.0179368
ABCD3	0.0186808	0.0141372	0.0133569	0.0162994
RAB1B	0.0186808	0.0205148	0.0176667	0.0221707
LSM4	0.0186808	0.0232493	0.0191769	0.0195111
DNAJC8	0.0186601	0.0181847	0.0181189	0.0132455
HEXB	0.0186601	0.0169586	0.0254425	0.0240547
SLCO2B1	0.0186601	0.0213447	0.0260861	0.021836
FHL2	0.0186558	0.0231633	0.0226374	0.0221335
COL16A1	0.01864	0.0123085	0.0160875	0.0140056
SMCHD1	0.01864	0.0144307	0.0176982	0.0190606
AGRN	0.0186352	0.0182347	0.0169788	0.0231331
C17orf100	0.0186352	0.0149018	0.0164011	0.017632
CPD	0.018615	0.0168661	0.0171815	0.014836
EHBP1	0.0186102	0.020874	0.0164608	0.0204187
TNFRSF12A	0.0186102	0.0209087	0.0174547	0.0197893
TGFB1	0.0186102	0.017764	0.0212789	0.0184075
EMC10	0.0186102	0.0219022	0.0148312	0.0217456
NRXN3	0.0186084	0.021568	0.0169538	0.0209196
CHST11	0.0186041	0.0172521	0.0211614	0.0185444
TKT	0.0185943	0.012977	0.0142487	0.0191971
ANKHD1	0.0185943	0.0201393	0.018929	0.0166836
PON3	0.0185943	0.026898	0.0185689	0.0275147
SZRD1	0.01859	0.016012	0.0177136	0.0183167
LSAMP	0.0185895	0.0199572	0.0227015	0.0122989
RTF2	0.0185882	0.0182948	0.0167608	0.017607
LIMS1	0.0185742	0.0223233	0.0155707	0.0204029
PQLC1	0.0185694	0.0185487	0.0152567	0.02051
CCT4	0.0185444	0.022784	0.0201095	0.0267142
CYP4V2	0.0185444	0.0182803	0.0140964	0.0191971
SBF2	0.0185444	0.0193291	0.0202665	0.0188426
MOB1A	0.0185426	0.0144513	0.0146023	0.0159708
MPZL1	0.0185189	0.015855	0.0152365	0.0186308
COMMD1	0.0185176	0.0206306	0.0204533	0.0179004
MBD3	0.0185036	0.017921	0.0139144	0.0190198
MRPL34	0.0185036	0.0154843	0.0200888	0.01899
ATP6AP2	0.0184829	0.0156414	0.0186808	0.00947792
GOLGB1	0.018472	0.0137622	0.0166446	0.0203735
TPD52L2	0.0184373	0.0159962	0.0144513	0.0205398
IRAK3	0.0184325	0.0182755	0.0205393	0.0222615
ABCC3	0.0184325	0.0202709	0.017946	0.0172679
ATP6V1E1	0.0184242	0.0191313	0.0211876	0.0193997
ZHX2	0.0184123	0.0165739	0.0174091	0.0153475
GSE1	0.0184075	0.0255698	0.0188378	0.0162441
PAG1	0.0183992	0.0217237	0.0231493	0.0173087
CYCS	0.0183917	0.0165331	0.0186558	0.0192383
ISCU	0.0183917	0.0193747	0.0188567	0.0225962
SF1	0.0183873	0.0220386	0.0267441	0.017921
SLCO3A1	0.0183825	0.0163809	0.0180276	0.019973
ADAM10	0.0183715	0.0194453	0.0174499	0.0214061
CLDN11	0.0183671	0.0145877	0.0165033	0.0143447
MAP4K3	0.0183667	0.0182145	0.0227484	0.0195111
PSD3	0.0183667	0.0222352	0.0192427	0.0210767
NEO1	0.0183558	0.0128862	0.0151848	0.0146948
FAM50A	0.0183558	0.0221896	0.0228694	0.0230813
SZT2	0.0183417	0.01899	0.0221957	0.0207828
SAE1	0.0183417	0.0166038	0.0167608	0.0137118
SDHA	0.0183271	0.0217908	0.0185139	0.0216996
IL18BP	0.0183259	0.0166696	0.0198252	0.0204534
2023-03-06	0.0183215	0.0159506	0.0169586	0.0151185
TIAM2	0.0183211	0.0139394	0.0163038	0.0150338
UQCC3	0.0183167	0.0205349	0.0178548	0.0223733
ERC1	0.0183057	0.0205849	0.0143855	0.0188628
PID1	0.0183009	0.0149018	0.014693	0.0211833
FAM107B	0.0183009	0.012952	0.0151203	0.0162191
ANGPTL4	0.0183009	0.0264207	0.0215794	0.0274739
QDPR	0.0182759	0.0231787	0.0210104	0.0204735
CCDC107	0.0182742	0.0182553	0.0147593	0.017489
ARHGEF10L	0.0182694	0.0134889	0.0168424	0.0185895
KDM4C	0.0182553	0.0173324	0.0147654	0.0165989
CTNND2	0.0182505	0.0230423	0.0226778	0.0187624
OSTC	0.0182399	0.0141829	0.0194655	0.0174749
TCEANC2	0.0182347	0.0166696	0.0126428	0.0138736
HACD3	0.0182347	0.0142737	0.0140714	0.0148768
FGFR3	0.0182303	0.0167766	0.015029	0.0184203
STRN3	0.0182303	0.0205143	0.0151203	0.0147198
TPCN1	0.0181689	0.0150746	0.014993	0.0172521
ROBO2	0.0181645	0.0161235	0.0140306	0.0128656
SET	0.0181628	0.0211175	0.0182145	0.0191927
PRKAR2A	0.0181597	0.020742	0.014679	0.0210311
[truncated: 15,018 more rows]

## Sheet: 6. Spatial expression CAF-C7
Gene Symbol	AvgExpr (Tumor core)	AvgExpr (Tumor margin)	AvgExpr (Liver marign)	AvgExpr (Distal)
ALB	2.25458	2.25087	2.24286	2.25297
APOA2	1.84452	1.865	1.85237	1.84539
IGF2R	1.46429	1.47503	1.46578	1.48448
APOC1	1.25346	1.21413	1.24371	1.23316
APOA1	1.18606	1.19886	1.19252	1.20543
FTL	1.04825	1.0877	1.07958	1.06085
APOC3	1.09815	1.10592	1.06959	1.09414
RASGEF1B	0.897769	0.872449	0.908838	0.895983
SLC26A3	0.843915	0.833172	0.858682	0.855448
LINGO1	0.748895	0.754803	0.790563	0.785616
APOE	0.739404	0.774925	0.756766	0.778597
AMBP	0.639932	0.628753	0.672468	0.630049
APOC4-APOC2	0.487651	0.463602	0.472312	0.502006
TPT1	0.460721	0.433928	0.453371	0.450505
TTR	0.414478	0.439236	0.448408	0.445861
RBP4	0.454594	0.436695	0.439482	0.468626
VTN	0.43855	0.449479	0.419279	0.434883
TMSB4X	0.406845	0.379214	0.416421	0.373821
TIMP1	0.399978	0.378416	0.411016	0.386349
IGFBP7	0.415105	0.425225	0.410166	0.421754
HP	0.398426	0.431475	0.401481	0.426643
TF	0.408539	0.393042	0.385336	0.393777
FGA	0.418012	0.357644	0.384302	0.369709
TSPAN9	0.355732	0.385242	0.379268	0.362564
ACTB	0.319119	0.32991	0.350542	0.32844
TMSB10	0.315723	0.305147	0.324132	0.303796
C3	0.335733	0.318202	0.306817	0.314974
BEST1	0.341663	0.350683	0.303379	0.327246
AHSG	0.319242	0.297468	0.29806	0.304593
APOH	0.308686	0.306717	0.297382	0.309038
SLBP	0.283503	0.282717	0.289093	0.287559
MT2A	0.271704	0.29135	0.284755	0.303602
FGG	0.274696	0.275229	0.284652	0.263964
CLU	0.274946	0.271698	0.283499	0.304691
SERF2	0.292594	0.287394	0.283314	0.295062
FGB	0.283616	0.293331	0.282354	0.251735
CCDC152	0.27399	0.274525	0.279184	0.232903
CTSD	0.276245	0.276664	0.278339	0.269484
CD74	0.304656	0.296173	0.276587	0.274167
TAGLN	0.274392	0.270893	0.272265	0.285196
IFITM3	0.272376	0.284037	0.264033	0.288772
C7	0.251292	0.259003	0.260111	0.265826
COLEC11	0.251922	0.260247	0.256204	0.266197
MYL6	0.234074	0.256126	0.250783	0.224146
FABP1	0.22727	0.224499	0.245741	0.222179
AL049839.2	0.237897	0.243451	0.242745	0.2445
CD81	0.256971	0.27469	0.240878	0.232215
ALDOB	0.228845	0.231086	0.237078	0.24228
FAU	0.219133	0.212426	0.233905	0.192748
FN1	0.23398	0.236257	0.227042	0.237115
BGN	0.218793	0.217699	0.225264	0.249906
A1BG	0.190812	0.212431	0.224863	0.214979
GPX3	0.251186	0.245046	0.224111	0.251225
P4HB	0.205109	0.212843	0.223734	0.223544
PSAP	0.211301	0.209177	0.221466	0.212791
DEPP1	0.220648	0.221185	0.2175	0.225868
APOB	0.212063	0.216114	0.21528	0.21283
C1S	0.200831	0.201439	0.213	0.217066
SERPING1	0.205661	0.233742	0.212645	0.206892
EEF1A1	0.217417	0.231736	0.210994	0.211304
DCN	0.168872	0.179851	0.210689	0.183562
VIM	0.189125	0.191586	0.208416	0.18448
SLC35F2	0.227606	0.22281	0.204054	0.203793
RACK1	0.213106	0.21778	0.20154	0.236452
GAPDH	0.216828	0.19256	0.200075	0.222649
UBB	0.189315	0.20144	0.197457	0.19909
SERPINC1	0.188557	0.188714	0.196259	0.183709
C1R	0.216124	0.184604	0.19563	0.199911
GC	0.174627	0.194919	0.19408	0.178538
CCN2	0.222536	0.182745	0.190391	0.191037
AEBP1	0.203284	0.221043	0.189677	0.211376
COL1A1	0.197242	0.179157	0.188298	0.184399
UBA52	0.168345	0.178184	0.188105	0.1835
IGF2	0.168914	0.191576	0.186278	0.178174
UQCRQ	0.169789	0.156377	0.185731	0.1766
OOEP	0.174753	0.175036	0.185005	0.188088
AGT	0.151129	0.154503	0.183305	0.164268
EEF1G	0.190983	0.181784	0.181123	0.189905
ATP5F1E	0.171992	0.187224	0.181067	0.182234
ASIP	0.178577	0.178328	0.179577	0.176542
ORM1	0.168618	0.167613	0.178431	0.16355
HPX	0.177385	0.199108	0.178236	0.176811
IGFBP4	0.175758	0.163043	0.177943	0.152105
RARRES2	0.197383	0.184061	0.175009	0.175323
MYL9	0.159869	0.149063	0.172172	0.165086
CHCHD3	0.150767	0.156561	0.169351	0.175289
PCNP	0.193242	0.196457	0.168647	0.198032
KNG1	0.182367	0.150574	0.164587	0.155214
F2	0.144902	0.1608	0.164449	0.16519
CD63	0.180186	0.172693	0.162293	0.161908
ADH1B	0.1453	0.180478	0.158713	0.184315
S100A6	0.149557	0.152512	0.155909	0.126521
EIF1	0.147798	0.138593	0.155486	0.136604
SPARC	0.16543	0.152144	0.152926	0.152781
CST3	0.142595	0.15308	0.15281	0.152793
CALD1	0.121048	0.143298	0.152643	0.141543
IL6ST	0.164084	0.159052	0.152232	0.177185
PATJ	0.155638	0.146644	0.150981	0.174116
COL1A2	0.134466	0.146796	0.150372	0.159399
ACTG1	0.154233	0.144926	0.149339	0.153245
ITIH4	0.157163	0.162618	0.146765	0.175836
PEBP1	0.160653	0.155426	0.145254	0.15822
IGLL5	0.160614	0.122082	0.143101	0.131292
COL18A1	0.146496	0.126098	0.142697	0.143301
NME1-NME2	0.127219	0.112677	0.142467	0.118828
LGALS1	0.142442	0.152517	0.142407	0.135384
AGXT	0.143316	0.130722	0.142156	0.136867
A2M	0.124159	0.125993	0.137232	0.134723
UBC	0.113378	0.147055	0.136967	0.128448
ATG10	0.117571	0.107925	0.136944	0.11849
COL3A1	0.132278	0.163755	0.136475	0.147293
CCSER1	0.128799	0.116686	0.136337	0.123974
CFH	0.148954	0.14722	0.134647	0.145655
TTC7B	0.128008	0.147417	0.133774	0.157956
TMBIM6	0.143865	0.116822	0.130775	0.125315
GSTA1	0.11895	0.0973018	0.127808	0.105065
PFDN5	0.138982	0.138936	0.126665	0.115829
ATP5ME	0.14969	0.134979	0.126132	0.132905
PTGDS	0.125774	0.122526	0.126065	0.114879
IFITM2	0.153333	0.130919	0.123959	0.141278
CYP2E1	0.121341	0.122951	0.123604	0.132114
APOO	0.110283	0.129958	0.122315	0.122081
NUDCD3	0.12836	0.119938	0.12201	0.11782
NACA	0.133191	0.122122	0.121523	0.150288
COL6A3	0.10969	0.112947	0.121083	0.133822
BCOR	0.115657	0.107311	0.120009	0.125114
HRG	0.128325	0.100479	0.119682	0.132576
PTMA	0.127529	0.117159	0.119097	0.109506
ITIH3	0.115307	0.102237	0.118912	0.102655
PTPRG	0.118375	0.122495	0.118452	0.112625
MGP	0.128281	0.10203	0.11832	0.104867
CALR	0.109331	0.118913	0.118133	0.110688
ALDH1A1	0.116573	0.0992341	0.117693	0.125568
NBEAL1	0.107823	0.115586	0.115603	0.107091
SSR4	0.103313	0.10885	0.115187	0.0904523
COX6B1	0.10275	0.110397	0.114955	0.123166
AKR1C1	0.0948655	0.112947	0.114529	0.119751
ZYG11B	0.115489	0.0859006	0.114367	0.106392
ITIH2	0.0781026	0.0855484	0.113585	0.0962557
COX7C	0.126435	0.121673	0.113521	0.132321
DTL	0.11589	0.10502	0.112663	0.102617
MT1E	0.11077	0.111471	0.11227	0.127665
UQCR11	0.11778	0.124193	0.109634	0.111878
HSPB1	0.124281	0.115033	0.109543	0.0952539
ANKRD30B	0.112379	0.111617	0.109088	0.111136
ITM2B	0.117821	0.120513	0.107545	0.116302
IGFBP3	0.140489	0.106484	0.107323	0.113794
ITIH1	0.0888922	0.096954	0.106918	0.113294
FBLN5	0.0979429	0.10416	0.10653	0.0973232
EEF2	0.116717	0.112054	0.106471	0.126313
ELOB	0.0917002	0.0921268	0.105514	0.0771546
COL4A2	0.113404	0.102151	0.104964	0.0944403
LAMC3	0.0935018	0.103574	0.104573	0.097742
DCXR	0.0967654	0.0914632	0.104015	0.107419
COX4I1	0.113049	0.0905898	0.103252	0.115651
SPTBN1	0.0949258	0.0913844	0.102924	0.0829422
GPX4	0.102607	0.097722	0.102459	0.109752
TXNIP	0.105991	0.100393	0.102267	0.104454
HSP90AB1	0.10502	0.102933	0.101178	0.0995088
HSP90B1	0.0995427	0.084487	0.101178	0.0956318
NDUFA13	0.0997128	0.113108	0.101155	0.111421
ENO1	0.0685488	0.0811558	0.0995976	0.0930869
TIMP3	0.106774	0.0793863	0.0978666	0.0821729
NUPR1	0.112169	0.123231	0.0975815	0.113906
FLNA	0.102861	0.0917941	0.0973903	0.0918815
KRT18	0.108009	0.108552	0.09729	0.0893461
ARL14EPL	0.105221	0.113729	0.0970842	0.10029
PLEKHA7	0.100253	0.0961754	0.09706	0.0993758
INMT	0.0840186	0.0927342	0.0967582	0.0938038
APCS	0.119168	0.112742	0.0966335	0.125118
CFL1	0.0884161	0.0843401	0.0956814	0.0930974
SLC35F1	0.101322	0.0920835	0.0956698	0.0875401
TOMM7	0.087747	0.102121	0.0952171	0.0879413
COX5B	0.0975784	0.100883	0.0948613	0.0988483
PRELP	0.0767176	0.0779228	0.0943187	0.0761318
MT1X	0.0976078	0.0955859	0.0941289	0.0859905
HLA-B	0.0928674	0.101031	0.0936074	0.095939
COL4A1	0.0834572	0.0740551	0.0934164	0.0760528
COX6C	0.104971	0.0947839	0.0932791	0.0839893
DHCR24	0.0897567	0.0982356	0.0929275	0.0942311
PFN1	0.116354	0.100932	0.0928663	0.106818
TMEM176A	0.0774713	0.0906349	0.0923417	0.0855525
EDF1	0.0912577	0.102555	0.0917033	0.100899
COL6A2	0.0760454	0.0793482	0.0912209	0.0897811
SAA4	0.104189	0.112802	0.0906718	0.113378
NRXN1	0.0913167	0.100334	0.0906487	0.0944369
ATP5MD	0.0738529	0.0697844	0.0905029	0.0820323
HINT1	0.109029	0.0990522	0.0900639	0.103679
HSP90AA1	0.0708869	0.0669413	0.0894633	0.0646127
CFHR1	0.0753592	0.0603539	0.0892701	0.0773626
MZT2B	0.0867843	0.0879894	0.0892438	0.0975476
TMEM176B	0.0838837	0.0871336	0.0891001	0.0987298
APOC4	0.0864064	0.0786149	0.0889683	0.0642337
HLA-C	0.093257	0.101798	0.0886632	0.0975404
PCSK7	0.0868941	0.0835119	0.0882696	0.0971898
COX7A2	0.0802231	0.0763116	0.0875411	0.0750806
SNX6	0.103652	0.0789963	0.0874904	0.0835047
MT1G	0.0847366	0.0807279	0.0872669	0.083871
TAT	0.0898443	0.0720919	0.0865162	0.0738984
CXCL12	0.091662	0.0827142	0.0864941	0.098901
RAC1	0.0759083	0.0638668	0.0862861	0.0617976
BCAS4	0.0885154	0.0731728	0.0862439	0.0810686
ROMO1	0.0862218	0.0749466	0.0859198	0.100899
ANK2	0.102093	0.105069	0.0858321	0.0846278
FKBP5	0.0926817	0.102636	0.0858218	0.0986327
B2M	0.0738002	0.0708062	0.0857954	0.0744123
TXN	0.0856622	0.0882683	0.0857383	0.0929771
SMOC1	0.0969618	0.0910481	0.0855419	0.0969006
ETFB	0.0808722	0.0845748	0.0853224	0.0813483
AZGP1	0.0880878	0.0718457	0.0852686	0.0736565
OAZ1	0.093313	0.0601468	0.0849152	0.0863211
SAA1	0.090541	0.07809	0.0842838	0.0817991
FGL1	0.0782882	0.0999378	0.0842605	0.0890168
MYH9	0.0973895	0.0889646	0.0841181	0.0899996
AC002094.3	0.0921211	0.0765314	0.0839777	0.0963042
PRKG1	0.0780479	0.0628811	0.0832009	0.0824493
GPC3	0.0879295	0.0969424	0.0829538	0.0935355
SOD1	0.0977165	0.102663	0.0827175	0.0916841
NDUFS5	0.0728102	0.0667333	0.0825084	0.0729347
IGFBP2	0.0813472	0.0919557	0.0823078	0.0850047
AMBRA1	0.0616351	0.0725198	0.0822127	0.0587376
GATM	0.0722548	0.070431	0.0820058	0.0801049
ZNF141	0.0742529	0.0766783	0.0818464	0.0641134
ATOX1	0.0693806	0.0807544	0.0816618	0.0839322
CRIP1	0.0873555	0.0806714	0.0815883	0.0760865
SDC1	0.0786545	0.0602293	0.0812871	0.0620657
GPC6	0.0613498	0.0597688	0.0808092	0.0672683
PABPC1	0.108175	0.0997719	0.0807519	0.0880236
LRP1	0.0791422	0.0609403	0.0805439	0.0810043
SPINK1	0.0802041	0.0679398	0.0804342	0.0788741
NNMT	0.0751069	0.061122	0.0802041	0.0837253
HSPA5	0.0632374	0.0686613	0.0800038	0.0568335
MYL12B	0.0822593	0.0788073	0.0792596	0.0576535
NDUFB2	0.0795201	0.0774115	0.0789111	0.0654656
KALRN	0.0765934	0.0697753	0.0782515	0.0744191
GAMT	0.0794969	0.0845472	0.0782134	0.0777173
IL32	0.0820736	0.0733662	0.0779705	0.0746192
TNS1	0.0777026	0.076018	0.0779484	0.0804236
TPM1	0.0677783	0.0648929	0.0776089	0.0753644
SLC38A2	0.0631965	0.0621205	0.0775705	0.0724026
SERPINF1	0.0766523	0.0747122	0.0773626	0.08904
CPS1	0.0574942	0.0682726	0.0773014	0.0762289
ASGR2	0.0713407	0.0757136	0.0771178	0.0592854
LPP	0.0892788	0.0776737	0.0768263	0.0824873
TSC22D3	0.0758479	0.0677855	0.0763883	0.0817156
NOP53	0.0890074	0.0766412	0.0762258	0.0761202
UBL5	0.0731319	0.0720888	0.0759112	0.0754742
LAMP1	0.0761434	0.0771285	0.0758409	0.0866144
TXNRD1	0.0786175	0.0627321	0.0755829	0.0805429
ATP5MC2	0.0576039	0.0680615	0.075563	0.0529121
UQCRB	0.077314	0.0769477	0.0752749	0.0776687
LYZ	0.0625492	0.052655	0.0751681	0.0694629
GSTO1	0.079082	0.0698341	0.0748272	0.0668264
GABARAP	0.0699284	0.0633905	0.0746922	0.0828482
ASAP2	0.054812	0.0608304	0.0745221	0.0671851
ANG	0.0858321	0.0735055	0.0745221	0.064771
COX8A	0.079482	0.0816399	0.0744505	0.0668072
LUM	0.0896374	0.0830734	0.0740228	0.0748813
POLR2L	0.0716353	0.0752605	0.0739585	0.074858
CYB5A	0.0759713	0.0761415	0.073437	0.0717671
KRT8	0.0708985	0.0557179	0.0734265	0.0711222
GRN	0.0593836	0.0459588	0.0734254	0.0460363
RNF10	0.0622958	0.0521067	0.0732629	0.0707433
ATP5MG	0.086664	0.0692753	0.0731881	0.0582615
SNX22	0.0839703	0.0757749	0.0729843	0.0720954
AC004086.1	0.0624667	0.0653841	0.0727921	0.0706726
PPIA	0.0690017	0.0746297	0.0727162	0.0765921
DSTN	0.0760559	0.0778322	0.0727054	0.0723046
SVEP1	0.0495926	0.0665157	0.0725169	0.0656483
GSN	0.0636607	0.0635236	0.0724892	0.0643669
NAV3	0.0759876	0.0819328	0.072389	0.0705914
LMNA	0.0464638	0.0560856	0.0721303	0.064371
LAMA2	0.0656938	0.0626585	0.072065	0.0698158
CTSB	0.0632975	0.0624532	0.0717831	0.0582995
ITGBL1	0.0702317	0.060393	0.0715265	0.0662652
RBPMS	0.0648703	0.0693886	0.0710984	0.0529733
NDUFA4	0.056407	0.066711	0.071061	0.0626135
HAMP	0.0867241	0.0708705	0.0709744	0.0723149
CCL21	0.0797567	0.0614424	0.0709523	0.0615305
MZT2A	0.0545187	0.0538056	0.0709396	0.0455
CD151	0.0728028	0.0738924	0.0704762	0.0630117
AHNAK	0.066747	0.0691389	0.0703063	0.0559235
GUK1	0.0698672	0.0582517	0.0703052	0.0761202
TMEM205	0.0482318	0.0580856	0.0703021	0.0466012
ENG	0.0738382	0.0716154	0.0702906	0.0604626
PARD3	0.0441595	0.0349773	0.0702577	0.0506196
TAGLN2	0.0744989	0.0826689	0.0701849	0.0786936
COL6A1	0.0798876	0.0721374	0.0695621	0.0770514
MDGA2	0.0747891	0.0523264	0.0694629	0.0600897
SLPI	0.0718769	0.0609022	0.0692444	0.0794704
IGFBP1	0.0676454	0.0771622	0.0692328	0.0763006
CIRBP	0.0527643	0.0643814	0.0691189	0.0676349
ZBTB20	0.0704266	0.0726518	0.0689161	0.0629809
ALDH2	0.0715592	0.077983	0.0686955	0.066709
KRTCAP2	0.0720597	0.0724163	0.068647	0.0696001
POR	0.0626251	0.0652699	0.0685035	0.0776803
UQCRH	0.0539475	0.057439	0.0683197	0.0572376
NFIA	0.0575291	0.0610851	0.0682234	0.0789617
RHOA	0.0637695	0.0663352	0.0682205	0.0724247
BICC1	0.0523349	0.0514009	0.0679758	0.0597877
UGT2B4	0.0702335	0.0595341	0.0679408	0.0648692
MPC2	0.0611971	0.0590607	0.0674532	0.0509857
S100A13	0.04204	0.0539978	0.067393	0.0488292
EFEMP1	0.0668347	0.0771107	0.067182	0.065625
ATP5MPL	0.0562032	0.0661743	0.0671641	0.0622356
CEBPD	0.072829	0.078449	0.0669666	0.0670383
JTB	0.0506913	0.0557675	0.0668526	0.047438
ECHS1	0.0775517	0.067626	0.0667691	0.080374
TM4SF4	0.0650887	0.0716872	0.0666488	0.0630896
C1QA	0.0446841	0.0588536	0.0662108	0.0565315
NDUFA1	0.0653949	0.0741639	0.0658329	0.0662815
HPS3	0.0477061	0.0662684	0.0657949	0.0583713
PRDX6	0.0746671	0.0727343	0.0653072	0.0811246
POLA1	0.0643785	0.0722504	0.0652967	0.067011
C4BPA	0.0586162	0.0700158	0.0646993	0.0737051
ITGB5	0.0563014	0.0610957	0.0646381	0.0635435
ORM2	0.0599694	0.0720654	0.0645368	0.0588589
NDUFB7	0.0615781	0.0636365	0.0645029	0.0474159
HPD	0.0688392	0.0626719	0.0643435	0.0552279
RAMP1	0.0581296	0.0763747	0.0640324	0.0707327
FSTL1	0.0708386	0.0764449	0.0639171	0.0726075
MAP3K13	0.0626251	0.0749582	0.0639171	0.0663195
SCD	0.0613817	0.0548029	0.0638073	0.0718168
SELENOM	0.0604647	0.0600106	0.0636237	0.0731817
SRP14	0.0645525	0.0646012	0.0635772	0.0634189
STEAP1B	0.073875	0.0883401	0.0635392	0.0783368
MYL12A	0.0742909	0.0567543	0.0633587	0.0598303
PCBP2	0.063649	0.0706624	0.0631171	0.0659766
NDUFB9	0.0756811	0.0586339	0.0629798	0.0644651
FARP1	0.0492294	0.0560959	0.0621259	0.0480906
TPM2	0.0480133	0.0625631	0.0619686	0.0433775
SNRPD2	0.0641368	0.0619767	0.0615032	0.0592136
VCL	0.0595694	0.0430397	0.0614925	0.0639667
SLC25A3	0.0540912	0.0491918	0.0612128	0.0525574
ATP5F1B	0.0525458	0.0488737	0.0608614	0.0609405
CALM2	0.055667	0.0499366	0.060821	0.0524709
DPT	0.0605902	0.0634594	0.0607369	0.053556
DYNLL1	0.0588928	0.0464574	0.0605172	0.0562793
C12orf57	0.0520096	0.0595372	0.0603357	0.058345
MACF1	0.054583	0.0554009	0.060019	0.04527
RPN2	0.0560554	0.0560212	0.0598828	0.0617596
ATP5PF	0.0482804	0.0574992	0.0596149	0.0696404
CES2	0.0575438	0.0585842	0.0595915	0.0542758
RRBP1	0.0578836	0.0677096	0.0593573	0.0663923
HNRNPA2B1	0.0441479	0.0543043	0.0592633	0.049622
HNRNPC	0.0598712	0.0637083	0.0591651	0.0599167
FTCD	0.0511556	0.0763878	0.0590173	0.0654054
HNRNPA1	0.0521795	0.0711126	0.0588473	0.0683187
SH3BGRL3	0.0620287	0.0505451	0.0588368	0.0592972
JCHAIN	0.0436983	0.057439	0.0586026	0.0485992
HMGCS2	0.0664894	0.0627818	0.0583597	0.0596517
TMEM258	0.0662854	0.0658799	0.0581856	0.0513034
AC098650.1	0.0387604	0.0392626	0.0580093	0.045916
CHCHD2	0.0751565	0.0664311	0.0579787	0.0708543
UQCR10	0.0780085	0.0772119	0.0579332	0.0631466
HNRNPK	0.0757911	0.0465071	0.0577633	0.0430143
GDI2	0.0597625	0.0621849	0.0577253	0.0623454
COL14A1	0.0499513	0.0493958	0.0575892	0.0585424
TST	0.0666594	0.0597675	0.0575057	0.0571279
RNASEK	0.0527537	0.0432741	0.0574952	0.0641029
PRDX5	0.049622	0.0542662	0.0570793	0.0543254
EXT1	0.0438302	0.0539482	0.0570456	0.0562518
DUSP1	0.0487184	0.0595488	0.0566076	0.0611516
FCGRT	0.0479141	0.0566339	0.0564819	0.0467658
MMACHC	0.0753043	0.0551325	0.0563014	0.058251
NDUFS6	0.052436	0.0485938	0.0563014	0.0570572
CYP2C9	0.0441965	0.0572308	0.0558096	0.0519599
POLR2B	0.0496325	0.0559978	0.055629	0.0624436
NDUFB1	0.0728406	0.065346	0.0556174	0.0595314
BTF3	0.0496937	0.0399799	0.0552174	0.0540089
SEM1	0.076476	0.0534727	0.0548881	0.0546274
COX7A1	0.0373335	0.0556091	0.0548682	0.0417572
COX6A1	0.0452203	0.0523866	0.0547519	0.0670197
CYP2A6	0.0527653	0.0641089	0.0547519	0.0573358
F12	0.047438	0.0502271	0.054374	0.0649779
ISG15	0.0467931	0.0485557	0.054337	0.044854
HSD17B6	0.0409665	0.0468094	0.0543097	0.0417824
RHOB	0.0591756	0.053121	0.0542537	0.0492662
PTK2	0.0458558	0.050205	0.0541185	0.0376163
PHPT1	0.0324103	0.0336123	0.0539971	0.0469018
NENF	0.0337362	0.0378701	0.0539856	0.0391985
FKBP2	0.0367729	0.0422493	0.0539591	0.048084
MPST	0.0523378	0.067981	0.0539359	0.0638453
SCP2	0.0516317	0.0488737	0.0538979	0.0540573
TAFA2	0.0485601	0.0450544	0.0538863	0.0492662
NFKBIA	0.047684	0.0460879	0.0537892	0.0430429
NEGR1	0.0626631	0.0718809	0.0537396	0.0595198
ANAPC11	0.0476575	0.0402979	0.0537396	0.0412843
DMD	0.0712989	0.0608654	0.0536986	0.0539856
ELN	0.0482814	0.0521077	0.0536794	0.0473729
EPHX1	0.0621374	0.0525451	0.0536298	0.0643435
AC093512.2	0.0585191	0.0679175	0.0535095	0.0657453
MT1M	0.0373178	0.0480658	0.0534378	0.0451497
C8G	0.052228	0.0459091	0.0533501	0.0479141
AKR1C3	0.0540341	0.067478	0.0532519	0.0573327
ANXA2	0.0708425	0.0564638	0.0532519	0.0527876
SERPIND1	0.05329	0.0491421	0.0532519	0.0651605
MGST1	0.0470601	0.0575594	0.0532033	0.0528635
BTG1	0.0484356	0.0392731	0.0531918	0.0411143
SULT2A1	0.0528932	0.0508135	0.0531918	0.0558107
CYP27A1	0.0425868	0.0408463	0.053082	0.045062
NAP1L1	0.0447676	0.0459207	0.0530673	0.0527653
RTN4	0.053385	0.0437507	0.0528255	0.0565168
SORBS2	0.0422438	0.0603814	0.0527992	0.075486
AKAP13	0.0452057	0.0471992	0.0527918	0.0460216
LAMB2	0.0642582	0.0400401	0.052645	0.0386856
AKR1C2	0.0439178	0.0494706	0.0522175	0.0357385
NPC2	0.0383941	0.0405282	0.0521679	0.0494742
SELENOW	0.0662238	0.0511812	0.0520972	0.0533208
LAPTM4A	0.0447939	0.057046	0.0520172	0.0416737
H3F3B	0.0658445	0.0630615	0.0518882	0.0803593
TSC22D1	0.0451497	0.0554876	0.051655	0.0468797
PGRMC1	0.0510237	0.049456	0.0516085	0.0521193
MAT1A	0.0420505	0.0672593	0.0512654	0.0412948
CYP3A4	0.058137	0.0445177	0.0512042	0.0627233
COMMD6	0.0430978	0.0463223	0.0511895	0.0370304
BRI3	0.0492176	0.0424564	0.0511556	0.0472079
CRISPLD2	0.0523052	0.0467533	0.0511335	0.0465134
MAGI1	0.0401738	0.0423329	0.0509741	0.0323344
PDZD2	0.0470485	0.0492023	0.0509361	0.0462295
GNAI2	0.0578731	0.0403581	0.0508759	0.0659892
METTL7A	0.0552775	0.0637083	0.0508759	0.0522514
ZNHIT1	0.0466717	0.0550111	0.0508158	0.0553832
ST6GAL1	0.0482804	0.039065	0.0507661	0.0397347
HSPA8	0.0419302	0.037833	0.0506944	0.0505371
SELENOP	0.0413444	0.0569138	0.0505962	0.0566898
AC135178.2	0.0630515	0.0592203	0.0505477	0.0595419
AC005943.1	0.043124	0.0473122	0.0504495	0.0417709
TFR2	0.05179	0.0418214	0.050324	0.0482423
LAMTOR4	0.0557757	0.0514717	0.0502152	0.0589647
EPS8	0.0374042	0.0337116	0.0500114	0.0272308
PSMB1	0.0630569	0.0461891	0.0499618	0.0461956
MIB1	0.0506078	0.0460792	0.0499122	0.0380648
TMED2	0.0458178	0.0449532	0.0497468	0.055859
ATP5F1D	0.0593602	0.0451156	0.0496937	0.0504495
APP	0.0516802	0.0513132	0.0496937	0.0414046
CD59	0.0416737	0.0470438	0.0496821	0.0357385
RORA	0.0483195	0.0523932	0.0496451	0.0452319
PCK1	0.0526059	0.0689045	0.0494857	0.0669771
NDRG2	0.0557389	0.0686508	0.049414	0.0544468
PTGES3	0.0383826	0.0347586	0.0492557	0.0470982
AC010422.8	0.049414	0.044337	0.0492399	0.0655047
RHOC	0.0420516	0.0443329	0.0492061	0.0376384
SLC9A3R1	0.0496821	0.0401881	0.0492061	0.0491459
TIMP2	0.0527052	0.0478003	0.0491955	0.0618356
PAH	0.0487184	0.0468853	0.0490963	0.0606598
SCAND1	0.0362145	0.044934	0.0488135	0.0410763
CYP2C8	0.049376	0.0426044	0.048768	0.0445142
SSR2	0.0533956	0.0510934	0.0486698	0.0431356
COL5A1	0.0532309	0.0573641	0.0486593	0.0565695
RBP1	0.0479151	0.0555489	0.0486436	0.0451116
CFHR2	0.0545439	0.0401014	0.0486202	0.0518016
NDUFA11	0.0576535	0.0540961	0.0486097	0.0534452
PON1	0.0373091	0.0477506	0.0484852	0.0374685
TUFM	0.0481336	0.0369551	0.0484017	0.0358294
CCNI	0.0410881	0.0415044	0.0483796	0.0337023
PDK4	0.0424179	0.0323909	0.048292	0.0347863
PDLIM5	0.0425878	0.0386381	0.0482434	0.0489834
SLC27A5	0.0701427	0.0712341	0.0482423	0.0557641
SPCS1	0.0438798	0.0445557	0.0481938	0.0454738
LGALS3BP	0.0571173	0.0508998	0.0481938	0.0569579
ACADVL	0.0486055	0.0412731	0.048122	0.051409
AKR1B10	0.0452805	0.0533999	0.0479257	0.0444656
SEC61G	0.0442314	0.0452023	0.0478539	0.0404684
TMEM219	0.0323607	0.0374391	0.0478424	0.052228
GLUL	0.0371507	0.0412847	0.0478159	0.0388206
COX7B	0.057835	0.0440676	0.0477442	0.0532914
CCL19	0.0525429	0.0522137	0.0477305	0.0460373
TPI1	0.0423683	0.0516798	0.0477061	0.0540077
BLVRB	0.038126	0.0497285	0.0476575	0.0398825
SDS	0.0420505	0.0497887	0.047646	0.0500716
SENP3-EIF4A1	0.0554328	0.0513016	0.0475974	0.0540503
FIS1	0.0484958	0.0481288	0.0475478	0.0501803
AC058822.1	0.0583386	0.0359009	0.047511	0.0507176
PPP1R14A	0.0533208	0.0396027	0.0473177	0.0389198
FBLN1	0.0480853	0.0597464	0.0472195	0.055459
ZNF511-PRAP1	0.0504484	0.0552308	0.0472185	0.0522777
MBNL1	0.047	0.0446275	0.0471933	0.0462074
PDGFRB	0.0421795	0.0387819	0.0471817	0.0500745
AFP	0.045062	0.0390766	0.0471478	0.0396861
CAPNS1	0.0337624	0.0373449	0.0470233	0.0464522
C11orf96	0.0419679	0.0470333	0.0469737	0.0392024
RABAC1	0.0482458	0.0487649	0.0469398	0.0467203
DDX17	0.0547857	0.0587934	0.0469283	0.0478994
GSTP1	0.0463879	0.0547819	0.0469252	0.0446957
CBR1	0.0392936	0.0342208	0.046792	0.0337624
LDHA	0.0466221	0.0430925	0.0467319	0.0485981
MRPL41	0.0462558	0.0478605	0.0466717	0.0423187
PTPRS	0.0677814	0.0554611	0.0466601	0.051144
LAPTM5	0.0693237	0.0525083	0.0466116	0.0493508
HDLBP	0.0531316	0.0547046	0.0465725	0.0596517
XBP1	0.0371507	0.0420676	0.0465239	0.0522777
NDUFA2	0.0632595	0.0609403	0.0465123	0.0436718
WHRN	0.0576039	0.0489339	0.0465123	0.0540562
CYBA	0.0518281	0.061625	0.0465018	0.0596265
CTSA	0.0515558	0.0560961	0.0464375	0.0388206
WWOX	0.0619801	0.0311813	0.0463393	0.046354
DDX5	0.0349331	0.0552763	0.0460373	0.0389684
PRAP1	0.0514237	0.0449826	0.0460363	0.0434407
ATP5MC3	0.0406383	0.0474105	0.0459044	0.0319828
COPS9	0.0464638	0.0519335	0.0458779	0.0549714
DST	0.0336527	0.0498237	0.0458674	0.0558634
CYB5R3	0.0439294	0.0491549	0.0457957	0.04377
HSPE1	0.0556058	0.0535478	0.045708	0.0389188
TNS3	0.0358102	0.0366868	0.0454779	0.047646
DEPTOR	0.0404198	0.0434718	0.0452437	0.048803
HNF4A	0.0369924	0.0412245	0.0452203	0.0373091
EPAS1	0.0421984	0.0337337	0.0451602	0.0534599
FOS	0.0344084	0.0447037	0.0451602	0.0403988
ADH4	0.0507777	0.0551812	0.0451222	0.0636713
MGLL	0.0285344	0.0268399	0.045062	0.0243893
DLEC1	0.0395162	0.0349773	0.0450316	0.0449376
ACAT1	0.0334828	0.0418214	0.0450124	0.0451222
KDELR2	0.0483416	0.0459091	0.0450019	0.0489495
CLTC	0.0426556	0.0383962	0.0448921	0.0468195
ATP5MF	0.0441965	0.0422493	0.0448425	0.042478
PTMS	0.0544837	0.0453724	0.0447792	0.0470982
FNDC3B	0.0655152	0.0606152	0.0447443	0.0597131
AFF1	0.0374685	0.0368684	0.044624	0.0559953
SPP1	0.0423683	0.0528145	0.044624	0.0412462
UGT1A8	0.053082	0.0593903	0.0445859	0.0507165
QSOX1	0.0463995	0.0284511	0.0445258	0.0381641
TMA7	0.0593468	0.0646117	0.0444646	0.0613711
CALM1	0.049831	0.0465938	0.0442841	0.0413339
KHK	0.0423567	0.0445663	0.0442566	0.0423683
RERE	0.0390139	0.0396894	0.0440762	0.0426364
LDLRAD2	0.0524856	0.0425293	0.0439885	0.0414542
SERPINA5	0.0454885	0.0391252	0.043978	0.0404758
ITGA9	0.0382095	0.0407482	0.0439137	0.0383985
ANXA6	0.0292289	0.0371486	0.0439032	0.0290706
ADGRE5	0.0364225	0.0336473	0.0438914	0.0313602
NUCKS1	0.0369808	0.0499968	0.0438798	0.0472195
MLXIPL	0.0444762	0.0358922	0.0438787	0.0505582
SLC2A2	0.0390782	0.0327575	0.0438682	0.0400262
ANXA4	0.0340686	0.0364786	0.043842	0.0323386
PLEC	0.022769	0.0369667	0.0437816	0.0279134
CRIM1	0.0436106	0.0500392	0.0437099	0.0543033
NR2F2	0.0324368	0.0405779	0.0436497	0.0236947
EMILIN1	0.0615264	0.0414326	0.0435515	0.0531887
ARPC1B	0.032935	0.0449836	0.0435358	0.0363348
ATP6V0B	0.0296068	0.0334643	0.0435019	0.0393421
SKP1	0.0523874	0.0495098	0.0434037	0.0556069
SORCS2	0.039074	0.0384184	0.043294	0.0366145
HLA-DPB1	0.0357004	0.0469836	0.0431737	0.036906
APOA5	0.0312271	0.0448357	0.0430936	0.057226
S100A4	0.0402838	0.0230702	0.0430523	0.0275444
HLA-DRB1	0.0397473	0.0328674	0.0430523	0.0476389
CRIP2	0.0418058	0.0318279	0.0430112	0.020355
APBB2	0.0308502	0.0400296	0.0429922	0.0506353
PSMB4	0.0460363	0.0387966	0.0429657	0.0347262
ASL	0.0348349	0.0281331	0.0429657	0.0327386
ANK3	0.032252	0.0357074	0.0429045	0.0382623
POLD4	0.0348202	0.0332456	0.0427842	0.0331049
AC093525.2	0.0487079	0.0433228	0.0426364	0.0396861
SAT1	0.0626135	0.0452139	0.0425878	0.057605
ATP5PO	0.0330553	0.025645	0.0425762	0.0320324
SOX5	0.0481336	0.0485654	0.0425574	0.0476575
S100A10	0.0663195	0.0434928	0.042478	0.0438798
CNN3	0.037782	0.0370766	0.0424665	0.0368564
TMEM59	0.0342385	0.044019	0.0424284	0.0417223
TUBB4B	0.0403807	0.0320623	0.0424284	0.0313749
ZBTB16	0.0507707	0.0466054	0.0424179	0.0435505
SERP1	0.051144	0.0355636	0.0423799	0.0502299
PALLD	0.0404799	0.0369065	0.0423389	0.0463995
LDLRAD4	0.0361163	0.042468	0.0423199	0.0341889
CIB1	0.0420739	0.041383	0.0422701	0.0380502
MXRA8	0.0471447	0.034747	0.042248	0.0312883
TSPO	0.0265468	0.0285494	0.0421603	0.0354323
VCP	0.0374918	0.0347925	0.0421382	0.0373101
PLAC9	0.0469853	0.0463457	0.0421382	0.0461355
FOXP1	0.0499999	0.0455806	0.0421117	0.034628
MAML2	0.0431737	0.0314157	0.0421089	0.0267547
MORF4L1	0.0418321	0.0452023	0.0420505	0.0408578
EFNA1	0.0459645	0.0471526	0.0419904	0.0503662
VAMP8	0.0332146	0.0262916	0.0419705	0.0275591
LTBP1	0.0432677	0.0426995	0.0419418	0.0458674
TGFBR2	0.0386623	0.0263032	0.0419302	0.0356783
GGT5	0.0501814	0.0528263	0.0419271	0.0576546
HSD17B13	0.0202452	0.0287195	0.0418321	0.0183073
GRHPR	0.0458062	0.0455204	0.0417076	0.0508158
RIDA	0.0440878	0.0423581	0.0417066	0.0315448
AP2M1	0.0460363	0.0358922	0.0416241	0.0403925
ADGRE3	0.0438302	0.0530713	0.0416125	0.048084
ASS1	0.0466822	0.052972	0.0415143	0.0570677
EIF4A2	0.031873	0.0386983	0.0414922	0.0332
SEPHS2	0.0411703	0.0506246	0.0412843	0.0364299
SDC2	0.0515337	0.0390048	0.0411861	0.0412843
FCHSD2	0.041356	0.0330385	0.0411598	0.027937
ERRFI1	0.0496441	0.0491537	0.0408568	0.0414658
GNB2	0.0375782	0.0249382	0.0408462	0.0295572
SERPINA4	0.0492061	0.0426118	0.0407586	0.0389304
SIVA1	0.0278125	0.0316841	0.04071	0.0245972
RNF181	0.0390887	0.0307048	0.0406984	0.0287909
S100A11	0.0279223	0.0275964	0.0405781	0.0281069
MCL1	0.0369819	0.047006	0.0404706	0.0418436
C5	0.0268149	0.0304892	0.0403807	0.0386021
ITGA1	0.0422099	0.0367925	0.040366	0.0397843
MRTFA	0.0343367	0.0319303	0.0403205	0.0323005
TGM2	0.0254131	0.0418109	0.0403059	0.0286927
CAVIN1	0.0443178	0.0442503	0.0402223	0.0467319
CYP3A5	0.0273511	0.0468696	0.0401622	0.0416241
SERPINH1	0.0300829	0.0288896	0.0401622	0.0293387
SEC61A1	0.0459761	0.0477666	0.0401126	0.0504263
NDUFC2	0.0371022	0.0371854	0.0400524	0.0263167
CUX1	0.0426965	0.0396514	0.0399892	0.0336907
DPM3	0.0395532	0.0415531	0.0399427	0.0345066
TOR1AIP2	0.0404642	0.0370153	0.0398941	0.0288511
ZFAND5	0.0420505	0.0386762	0.0398445	0.0465619
DHRS3	0.0367729	0.0425779	0.0397843	0.0522018
SPON2	0.0472681	0.0405282	0.0397242	0.0369924
SLC38A3	0.0390286	0.0360021	0.03972	0.0462938
EIF5A	0.056104	0.0433081	0.0396599	0.0447939
CYP8B1	0.0345066	0.0310977	0.039626	0.0293387
EIF3H	0.0342987	0.0300729	0.0395764	0.0332748
DAZAP2	0.0320209	0.0369299	0.0393463	0.03147
H2AFJ	0.0374083	0.0349626	0.0393082	0.027937
GAS6	0.0345562	0.0370164	0.0392861	0.0311183
ADH1A	0.0346765	0.0446012	0.0392481	0.0418922
C1QTNF1	0.0324589	0.0364639	0.0392481	0.0404537
DBI	0.0428063	0.0499366	0.0391985	0.0424284
MYO1C	0.0416814	0.0318279	0.0391764	0.0408316
SDC4	0.0520434	0.0353439	0.0391499	0.0459772
ATP6V0E1	0.0634073	0.0427364	0.0391383	0.0478159
AL136454.1	0.0295086	0.033196	0.0390286	0.0332748
CAPZB	0.0359084	0.0314041	0.0390065	0.0228292
CCN1	0.0347041	0.0366868	0.0389083	0.0319342
ADAMTSL2	0.0435242	0.0332572	0.0389083	0.0445142
CD14	0.041543	0.0376735	0.0388702	0.0385262
NONO	0.0443062	0.0364755	0.0388702	0.0285945
ZFHX3	0.0296564	0.0378595	0.0388597	0.0389304
RPN1	0.0516918	0.0364902	0.0388365	0.044854
HGD	0.025791	0.0399915	0.0388206	0.0308988
BCAP31	0.0427199	0.040748	0.0387604	0.0411861
RDH16	0.0254628	0.0377232	0.0385039	0.0297652
LAMP2	0.0325802	0.0414928	0.0385039	0.0377482
VMP1	0.0388702	0.0268399	0.0384777	0.0454515
ZNF318	0.0465092	0.0379799	0.0383941	0.0385409
SPATS2L	0.0307405	0.0312912	0.0383826	0.0265468
BCAS3	0.0353722	0.0353555	0.0383826	0.0324103
GSTK1	0.0369808	0.036036	0.0383329	0.0368605
APLP2	0.0400524	0.0357337	0.0383183	0.0344581
ABHD14B	0.0317643	0.0315099	0.0382844	0.0248769
TRMT112	0.0351421	0.0261933	0.0382728	0.0248653
SELENBP1	0.0362747	0.0396133	0.038126	0.0440983
CYP7B1	0.0351421	0.0280127	0.0381116	0.0392218
NCL	0.0288626	0.0448812	0.0380882	0.0275591
GJB1	0.0418806	0.0521944	0.0380047	0.041658
SARAF	0.0260106	0.0363054	0.0379561	0.0399321
SPARCL1	0.0354588	0.0491812	0.037934	0.0364183
CAST	0.0211604	0.020374	0.0378844	0.0237929
LHFPL6	0.0587872	0.0584754	0.0377862	0.054072
AL365205.1	0.0374188	0.028243	0.0377366	0.0357004
JUNB	0.045062	0.0308177	0.037713	0.0434533
OS9	0.0379445	0.0306593	0.0376996	0.0381145
TRAM1	0.032327	0.0344891	0.0376882	0.0320324
LRPAP1	0.0212691	0.0296205	0.0376384	0.0208912
APMAP	0.0198673	0.0214971	0.0376384	0.0209894
AQP1	0.0214771	0.0206308	0.0376279	0.0193807
SMCO4	0.0363844	0.0397231	0.0376268	0.0348729
NFIB	0.0428559	0.028485	0.0376059	0.035958
ITGAV	0.0325085	0.0264131	0.0375782	0.0378463
UBE2D3	0.0381145	0.0354654	0.0375782	0.0394064
YWHAZ	0.0333846	0.0293661	0.0375782	0.0470612
PACS1	0.0338005	0.0309276	0.0375636	0.0286927
FBN1	0.0372004	0.0309731	0.0375297	0.0425657
MST1	0.0326288	0.0414813	0.0374685	0.0391383
H1FX	0.0471699	0.0351252	0.0373821	0.0380396
PDIA4	0.0452203	0.0406762	0.0373703	0.0317147
NAA38	0.0473136	0.0452625	0.0373703	0.0439178
THBS1	0.0396861	0.0313059	0.0373587	0.0399923
HPN	0.0287529	0.0374538	0.0372605	0.0336527
NUCB1	0.0508263	0.0316344	0.0372605	0.0367127
NFIC	0.0337624	0.0308293	0.0372004	0.0338799
GRINA	0.0447823	0.0375034	0.0370304	0.0447443
FKBP1A	0.0298865	0.0315858	0.0369808	0.0277143
TPM4	0.037042	0.0323909	0.0369438	0.0308988
ARF1	0.0396249	0.0414211	0.0368826	0.0451106
AOPEP	0.0312165	0.0325504	0.0368341	0.0218053
FOXN3	0.0369777	0.0351707	0.0368225	0.0357986
PLS3	0.0333699	0.0337128	0.0367623	0.0363317
SLIT3	0.0288511	0.0281828	0.0367361	0.0274123
TUBA1B	0.0604074	0.0517781	0.0367243	0.0516317
LRMDA	0.0422099	0.0356619	0.0366145	0.0460363
RAD9A	0.042248	0.0345504	0.0365659	0.043124
PARD3B	0.0460859	0.0340402	0.0365544	0.0408462
SAT2	0.0282166	0.0235205	0.0365544	0.0221346
PDIA3	0.0240726	0.044934	0.0364562	0.0362366
BEX3	0.0482657	0.0270481	0.0364446	0.0345066
BLOC1S1	0.0328368	0.0353936	0.0363464	0.0311785
ATXN1	0.0329465	0.0340857	0.0363127	0.0364562
SLC22A1	0.0349447	0.0252784	0.0362978	0.0238531
ERP29	0.0406002	0.0496799	0.0361765	0.0523874
ANPEP	0.0430744	0.0318426	0.0361765	0.0334226
WASF2	0.0287043	0.0399416	0.0361618	0.0340085
EIF3L	0.048122	0.0580254	0.0361279	0.0389684
GLG1	0.0285186	0.0327428	0.0361163	0.0367127
2023-09-07	0.0270229	0.0383582	0.0360783	0.0386021
SERPINA11	0.0360667	0.0315858	0.0360667	0.0372343
LMAN2	0.0281069	0.0426457	0.0359685	0.0335925
PPP1R12B	0.0236726	0.0228515	0.0359202	0.0430873
PTPRF	0.0341182	0.0371854	0.0359084	0.022939
DIP2C	0.0237929	0.0286698	0.0358367	0.0267547
ACOX1	0.0384923	0.0250586	0.0358102	0.0388555
MTDH	0.041356	0.0366983	0.0357986	0.0359685
APOL1	0.0290706	0.0428462	0.0357986	0.0406575
SRRM2	0.0327386	0.0208008	0.0357004	0.0367623
GNB1	0.0425382	0.0368568	0.0356783	0.0316546
UGDH	0.0223912	0.0172393	0.0356783	0.0195992
SEC61B	0.0404905	0.0422156	0.0356783	0.027729
THY1	0.0371022	0.0280729	0.0356256	0.0286927
GPI	0.0220133	0.0354993	0.0355906	0.0329581
LBP	0.0395648	0.0313661	0.0355906	0.0385039
CRTAP	0.0261088	0.025925	0.0355305	0.0317339
TCF4	0.0475257	0.0291463	0.03552	0.0380206
LRRFIP1	0.0302042	0.0287195	0.0354819	0.0330447
G6PC	0.0240114	0.0278647	0.0354809	0.0258291
LAMB1	0.0320062	0.0383962	0.0354703	0.0315944
ARHGDIB	0.0401632	0.0434063	0.0354323	0.0405886
ZFAND3	0.0291793	0.0460498	0.0354207	0.0473295
PIPOX	0.0274609	0.0356238	0.0354207	0.0320926
LEAP2	0.0267051	0.0302208	0.0354061	0.0376384
MORF4L2	0.0271812	0.0355034	0.0353722	0.0261088
GPX2	0.0458779	0.0431643	0.0353711	0.0411102
NDUFS2	0.0254131	0.030281	0.0353225	0.0270229
LRCH3	0.0362366	0.0340021	0.0353225	0.0361122
NAV2	0.0407334	0.0313555	0.035274	0.0337624
AUTS2	0.0424032	0.0426013	0.0352624	0.0372004
ASPN	0.0431209	0.0320623	0.0352138	0.0314245
CNN2	0.0439623	0.0474336	0.0352022	0.0298148
GEM	0.037855	0.0332309	0.0351876	0.0339675
PLOD1	0.0288626	0.0253766	0.0351642	0.0281449
LTBP2	0.0429161	0.0272066	0.0351305	0.0336041
CSRP1	0.0445859	0.0475437	0.035104	0.0445638
MGMT	0.0275444	0.0316344	0.035104	0.0380047
MASP2	0.0276192	0.0302314	0.035103	0.0341742
PET100	0.0262671	0.0410544	0.0350925	0.0305664
EIF4G2	0.0421603	0.0417612	0.0350883	0.0302528
PARK7	0.0432824	0.042616	0.0349943	0.0485349
SND1	0.0327386	0.0284015	0.0349447	0.0334342
TYMP	0.0350925	0.0377718	0.0349447	0.0368225
KLC1	0.0274007	0.0302208	0.0348583	0.0301546
TFPI	0.0273511	0.0288896	0.0348244	0.0348845
MFGE8	0.049203	0.0374211	0.0348244	0.029876
SUB1	0.0372004	0.035832	0.0348202	0.0341141
CNBP	0.0270515	0.0300243	0.0347747	0.0321412
CCND3	0.0414881	0.0425673	0.0347262	0.0348845
SERINC1	0.0292027	0.0276947	0.0347262	0.0381145
PICALM	0.0449037	0.0384786	0.0346883	0.0321908
NRP1	0.0249751	0.037383	0.0346164	0.0326183
ATP6V1C2	0.0381145	0.0370006	0.0346048	0.0351526
ARMC9	0.0393949	0.0353555	0.0345668	0.0347251
ALDH1L1	0.0395648	0.030561	0.0345668	0.0437204
EIF6	0.0323607	0.0313059	0.0345562	0.0359685
YBX1	0.0357986	0.0219239	0.034492	0.0303965
ADD1	0.0377746	0.0245453	0.0344804	0.021647
CAP1	0.0335925	0.0336841	0.0344465	0.0274388
SRGN	0.0312281	0.0271919	0.0343367	0.040918
NDUFV1	0.0365544	0.0281331	0.0342766	0.0396861
SNU13	0.0324705	0.0202641	0.0342766	0.0262787
ADH1C	0.0459044	0.0289878	0.0342724	0.0374569
YWHAB	0.0373703	0.0579697	0.0342269	0.0402604
PBX1	0.0338722	0.028243	0.0342164	0.0285228
FOXO3	0.0398941	0.0479716	0.0341899	0.0398825
NIPSNAP1	0.0178196	0.0337824	0.0341889	0.0235248
CDC42	0.0402118	0.0327089	0.0341784	0.0430143
ASAP1	0.0377219	0.0412584	0.0341403	0.0425382
AC008695.1	0.0380648	0.0456894	0.0341287	0.046792
MLF2	0.022769	0.0288294	0.0340802	0.0202452
PTBP1	0.0236831	0.0274865	0.0340802	0.0229274
SERINC2	0.0228292	0.0234971	0.0340686	0.0363844
INSIG1	0.0327725	0.0388082	0.0340306	0.0226708
CYP2A7	0.0389304	0.0218257	0.0340306	0.0291688
COMT	0.0288025	0.0219695	0.034019	0.0293989
SH3D19	0.0308502	0.0197274	0.0340085	0.0310425
AURKAIP1	0.0412958	0.0422832	0.0339704	0.0363464
CLIC4	0.0438535	0.0333936	0.0339704	0.032252
PLXDC2	0.0274609	0.0214971	0.0339704	0.0286927
NDUFB4	0.019709	0.0374051	0.0338987	0.027291
PGK1	0.047	0.042786	0.0338606	0.0482773
CCDC80	0.0344804	0.0278531	0.0338005	0.0436117
ACTN1	0.0413444	0.0327575	0.0337911	0.0349943
FBP1	0.0380163	0.0261933	0.0337624	0.0352624
2023-09-11	0.0319828	0.0353789	0.0337023	0.0364826
DKK3	0.0285333	0.0327205	0.0336421	0.0234985
PDGFRA	0.0395278	0.0415922	0.0335555	0.0419156
UGT2B7	0.0292289	0.0211791	0.0334828	0.0402223
PLG	0.0394666	0.0366487	0.0334828	0.0366145
SELENOH	0.0264751	0.0299028	0.0334828	0.025145
GPAA1	0.0305325	0.0334654	0.0334681	0.0308988
SAR1B	0.0302644	0.0236069	0.0334226	0.0228292
HNRNPU	0.0366484	0.0327691	0.0334079	0.0324589
ARID1B	0.0289724	0.0314643	0.0333846	0.0208311
ATP5F1A	0.0362747	0.036036	0.0333846	0.0280922
C4BPB	0.0292405	0.0278531	0.033373	0.025791
ETFA	0.0276203	0.0219355	0.033373	0.0249108
PPP1CB	0.0301546	0.0357834	0.0333625	0.0388101
ADAMTS1	0.0413457	0.0411835	0.0333478	0.0264604
HSPA9	0.029059	0.0315742	0.0333244	0.0296068
VAMP5	0.0326669	0.0302208	0.0332748	0.040102
TMEM208	0.0357004	0.0314759	0.033165	0.0347511
MAP4	0.0424413	0.0490777	0.0331545	0.04377
SIL1	0.026437	0.0340623	0.0331241	0.0380543
SUMO2	0.0328368	0.0323762	0.0331059	0.030313
BHMT	0.0357986	0.0300127	0.0331049	0.025791
QDPR	0.0227194	0.0173978	0.0330067	0.0163577
CYC1	0.041012	0.0395531	0.0330067	0.0446432
PRXL2A	0.0275707	0.0268399	0.0329465	0.0227194
HLA-A	0.0287043	0.0385884	0.032935	0.045708
SLC25A47	0.0246088	0.0397349	0.032935	0.0299847
AIG1	0.0266789	0.0288896	0.0328969	0.0242194
MAGED1	0.028375	0.0324629	0.0328864	0.0295086
PSMB7	0.0305811	0.0268399	0.0328748	0.0346544
CXCR4	0.0178808	0.0171294	0.0328676	0.0233665
NDRG1	0.0313539	0.0320739	0.0328483	0.0298148
F10	0.0282547	0.0308674	0.0328368	0.0364562
TANC1	0.0259008	0.0231685	0.0328337	0.0193311
SMOC2	0.0384661	0.0348382	0.0328262	0.0349226
CTDSPL	0.0370158	0.0442272	0.0327619	0.0358482
DOCK1	0.0191728	0.0117485	0.0327386	0.0272161
AL049629.2	0.0179294	0.0207903	0.0327386	0.0162109
ANGPTL8	0.0517299	0.0329889	0.032727	0.0317147
MYH10	0.0336306	0.0252784	0.03269	0.0373936
RAB7A	0.0248052	0.0267681	0.0326288	0.0345668
RAB2A	0.0389304	0.0297929	0.0326288	0.029667
KIF13A	0.0148092	0.0239736	0.0326141	0.0186851
ACTA2	0.0290402	0.0294263	0.0325687	0.0398941
NDUFB11	0.0316661	0.0306096	0.0325687	0.0388586
TTC39C	0.0295572	0.0271464	0.0325424	0.0398182
PRDX2	0.0256211	0.0198859	0.0324103	0.019709
MRPL12	0.0233168	0.0242535	0.0324093	0.0176613
AC124319.1	0.0303965	0.0330112	0.0323607	0.0343969
GNAS	0.0446725	0.040748	0.0323607	0.0411259
SSR3	0.0220133	0.0273164	0.032289	0.0224292
SLC43A1	0.027083	0.0208505	0.0322596	0.0245972
HCFC1R1	0.0285228	0.0352427	0.0322404	0.029267
CHMP2A	0.0387604	0.0299483	0.0322404	0.033982
TGFBI	0.0323607	0.0331358	0.0322393	0.0333128
GABARAPL2	0.0225495	0.0205103	0.0321306	0.0263622
ZFPM2	0.0302528	0.0257741	0.032116	0.0405634
CREG1	0.0153454	0.0249984	0.0320926	0.0293387
F5	0.0439399	0.0302601	0.0320926	0.0313368
LARP1	0.0230225	0.0278987	0.0320926	0.0215868
ALKBH7	0.0180391	0.0215468	0.0320926	0.0293989
SOD3	0.0235849	0.0326106	0.0320779	0.0375898
MICOS13	0.0402223	0.0261027	0.0320779	0.041013
CD164	0.0246088	0.0229002	0.032044	0.0304227
CLSTN2	0.0373031	0.0234981	0.0320178	0.0394033
INSR	0.0414996	0.0299028	0.0319828	0.0404303
TM7SF2	0.029021	0.015738	0.0319607	0.0248168
CIAO2B	0.0347747	0.0310714	0.0319342	0.0324705
IQSEC1	0.0305209	0.0332572	0.0319227	0.0333846
SLC38A10	0.0315448	0.0427639	0.0319227	0.0403321
HDGF	0.0278388	0.0295215	0.0318129	0.0274462
2023-09-09	0.0343969	0.0318922	0.0317643	0.0220249
SERPINE2	0.0199771	0.0249574	0.0317528	0.0185268
CNTNAP2	0.0348636	0.0346487	0.0317528	0.0306762
RABGAP1L	0.038126	0.0285113	0.0317147	0.04428
UGP2	0.0339704	0.0293661	0.0317147	0.0380163
AGAP1	0.0318129	0.0272181	0.0317147	0.030143
POMP	0.032044	0.0311854	0.0317147	0.0388216
CENPX	0.0313707	0.022692	0.0317147	0.0344084
UBXN6	0.0375286	0.0292678	0.0317031	0.0229274
GALK1	0.025145	0.0285113	0.0316885	0.0272267
PHLDA1	0.0333097	0.0339758	0.0316546	0.022123
PLCXD3	0.0239027	0.0303086	0.0316283	0.0268761
POLR2I	0.0352361	0.0227903	0.0316049	0.0256813
HIPK2	0.0186851	0.0260834	0.0315682	0.0200869
TBC1D5	0.026437	0.0301606	0.0315448	0.0250965
SERPINB6	0.022769	0.0178743	0.0315448	0.026301
EXOC4	0.0367243	0.0278647	0.0315448	0.0228788
NCOA2	0.0169551	0.0269837	0.0315448	0.021647
CSDE1	0.0363464	0.0339717	0.0315227	0.0354703
TM9SF2	0.0295467	0.033514	0.0314466	0.0190514
ANKRD11	0.0335925	0.0183243	0.0314466	0.0259008
CEBPB	0.0296956	0.0281331	0.0314466	0.0369924
SERPINA1	0.0268149	0.0339524	0.031435	0.0308006
FHL1	0.0343483	0.0206423	0.0314203	0.0375139
NFASC	0.0268645	0.0379652	0.0314129	0.0315448
UBE2R2	0.0212691	0.030879	0.0313864	0.0220734
PDLIM1	0.0295425	0.0347586	0.0313864	0.0308841
EFEMP2	0.0445799	0.0310609	0.0313602	0.0285344
OST4	0.0325424	0.0332194	0.0313368	0.0408683
C4orf3	0.0270229	0.0239852	0.0313221	0.0312767
PLXNB2	0.0195992	0.0258648	0.0312767	0.0233168
RAP1A	0.0208912	0.0166529	0.0312165	0.0228187
TNRC6B	0.0242047	0.0214971	0.0312165	0.032116
SCARB2	0.0208311	0.0238753	0.0311785	0.0171135
PDE3A	0.0190969	0.0323307	0.0311756	0.0257046
TPM3	0.0273511	0.0323307	0.0311669	0.0368679
FAH	0.0306908	0.0392847	0.0311669	0.0319828
SIK2	0.0176613	0.0189709	0.0311068	0.0250353
EIF4EBP2	0.0272763	0.02501	0.0310687	0.0299246
CAT	0.0369207	0.0154696	0.0310687	0.0236831
DIAPH2	0.0327386	0.0275362	0.0310687	0.0259008
TRIR	0.0263884	0.0223138	0.0310571	0.0135172
MYLK	0.0301546	0.0247195	0.0310086	0.0261088
UTRN	0.0361881	0.0275246	0.0310086	0.0298749
CCT3	0.0320324	0.0366836	0.0309589	0.0300448
PSMD8	0.0176993	0.0253766	0.0309484	0.0219151
CRP	0.0418806	0.0357337	0.0309104	0.0226708
STARD10	0.0323005	0.0282314	0.0308988	0.0267886
TMEM123	0.0397242	0.0278045	0.0308988	0.0373703
ANTXR1	0.0218549	0.0414221	0.0308387	0.0355801
MED13L	0.0352022	0.0354107	0.0308387	0.0328822
REEP6	0.0298749	0.0295362	0.0308387	0.03575
C19orf53	0.0254628	0.0321564	0.0308177	0.0252548
GHITM	0.0220249	0.0259134	0.0308006	0.0207814
RAP1B	0.0207814	0.0298426	0.0308006	0.0284362
STAT3	0.0199771	0.024242	0.0308006	0.0340306
PMP22	0.0279866	0.0227756	0.0307785	0.0284322
CCNY	0.0196974	0.0187026	0.0307405	0.0292786
MSMO1	0.0221832	0.0216672	0.0306908	0.030313
FASN	0.0365544	0.036747	0.0306908	0.0353225
TIMM13	0.0408843	0.0246318	0.0306908	0.0342385
COL4A4	0.0355917	0.0291474	0.0306423	0.0397329
ATP2A2	0.0314846	0.0185441	0.0306307	0.0282051
SCARB1	0.0333244	0.0263032	0.0305811	0.0325687
WNK1	0.0225611	0.0284015	0.0305209	0.0200753
ZGPAT	0.0300448	0.0272181	0.0305209	0.022293
PIGT	0.0302032	0.0268399	0.0305062	0.0226708
SAA2	0.0288141	0.0315858	0.0304608	0.0263769
CYP4A11	0.0311785	0.022412	0.0304227	0.0175515
PSMD14	0.0374254	0.0285113	0.030313	0.0313864
SNRPB	0.0221832	0.0293164	0.030313	0.0208311
EIF3I	0.0304227	0.0217655	0.0302644	0.0273745
BHMT2	0.0228292	0.0136883	0.0302644	0.0337624
LBH	0.0224027	0.0232784	0.0302423	0.0306803
ACSM2B	0.0282505	0.0285113	0.0302032	0.0306908
GYPC	0.0263884	0.0207406	0.0301927	0.0249867
MSRB3	0.0204427	0.0243868	0.0301664	0.0289007
PDE1A	0.0253646	0.021811	0.0301546	0.0396336
GTF3A	0.0236188	0.021009	0.0301546	0.027937
RBFOX2	0.025791	0.0379905	0.0301546	0.0351526
PHB	0.0251335	0.02656	0.030143	0.0291307
ERGIC3	0.0344084	0.0271083	0.030143	0.0342987
CYSTM1	0.0331545	0.032316	0.0300945	0.0379561
CDKAL1	0.0310687	0.0249614	0.0300448	0.0297767
ISLR	0.0272308	0.0234824	0.0300343	0.027767
RAD51B	0.024061	0.0297443	0.0300302	0.0248769
MRPL55	0.0220734	0.0258151	0.0300227	0.0304227
DLG2	0.0391383	0.0336619	0.0299847	0.0394676
HSD17B11	0.0232071	0.0183127	0.0299351	0.0162595
APRT	0.0305325	0.0236069	0.0299351	0.0332223
JAG1	0.0319723	0.0407258	0.0298865	0.0333244
SMYD3	0.0298528	0.0347089	0.0298749	0.040748
ADGRA2	0.0305811	0.0252668	0.0298528	0.0209408
EHD2	0.0365397	0.0240688	0.0298264	0.0255229
NDUFB10	0.0401136	0.0379272	0.0298253	0.0355189
NEURL1B	0.0431621	0.0421996	0.0298148	0.0289608
SLIRP	0.0266566	0.0234971	0.0298148	0.03575
CCDC3	0.0420518	0.0347586	0.0297767	0.0425657
USP9X	0.0235587	0.0207522	0.0297621	0.0324103
ARF4	0.03147	0.01342	0.029705	0.0220249
MSN	0.0348359	0.0252182	0.0296184	0.0292405
RASAL2	0.0491459	0.0368082	0.0296068	0.0395057
ARPC2	0.0291307	0.0290977	0.0296068	0.0276087
IDH2	0.0344434	0.0258151	0.0296068	0.025145
CYBRD1	0.0179294	0.0268896	0.0295963	0.0226593
COL5A2	0.0328822	0.032316	0.0295698	0.0397473
CMPK1	0.0272267	0.0280613	0.0295582	0.0225611
HADHA	0.0218053	0.0198859	0.0295572	0.025999
LSM7	0.0224513	0.0299525	0.0295467	0.0217452
AP000311.1	0.0180391	0.0264617	0.0295467	0.0176613
CLTA	0.0328969	0.0457961	0.029497	0.0255113
HM13	0.0310687	0.0372351	0.029497	0.0249751
MRPL51	0.0335324	0.0312076	0.0294677	0.029497
NDUFAF8	0.025145	0.0190808	0.0294485	0.0254131
MCRIP1	0.0251947	0.0283528	0.0294485	0.0350544
DUSP23	0.0226593	0.0296946	0.0293989	0.0246574
PROC	0.0328368	0.0306593	0.0293989	0.0318129
C1orf43	0.0235248	0.0214474	0.0293873	0.0306908
NDUFA10	0.0264108	0.0300127	0.0293842	0.0288511
WBP1L	0.021647	0.0195573	0.0293842	0.0206115
FAM20C	0.0212691	0.0252784	0.0293503	0.026207
RBX1	0.0304227	0.035234	0.0293387	0.0274989
LAMTOR2	0.0218053	0.0260834	0.0293271	0.0289112
RER1	0.0305401	0.0349773	0.0292891	0.033811
OPTN	0.027767	0.0357718	0.0291804	0.0276688
COPRS	0.021001	0.0272181	0.0291804	0.0188435
SORBS1	0.0383941	0.026878	0.0291688	0.0300829
AL031847.2	0.0165772	0.0150914	0.0291307	0.0201355
C1QB	0.0355421	0.0352456	0.0291307	0.0368225
GOT2	0.0346765	0.0341004	0.0291307	0.0353225
MAP2K2	0.0260941	0.0245219	0.0291307	0.0268149
EML4	0.0193692	0.0196175	0.0290706	0.021647
PRKAR1A	0.0409781	0.0420908	0.0290105	0.0319607
MYDGF	0.025145	0.0303793	0.0290094	0.0350544
ATP5MC1	0.0427462	0.0373333	0.0289724	0.0383941
SLC25A1	0.0268635	0.0448199	0.0289608	0.035311
NCKAP1	0.0130296	0.0180444	0.0289346	0.0196943
RBM39	0.0216249	0.0244956	0.0289346	0.0255725
ETV6	0.0221727	0.0223138	0.0289007	0.025999
TTC28	0.017771	0.0189107	0.0289007	0.0269247
FLNB	0.0382358	0.0229604	0.0288626	0.0248769
CERS2	0.0369322	0.0366983	0.0288511	0.0377482
SEC62	0.0287529	0.0268896	0.0288511	0.0243893
MASP1	0.0218053	0.029048	0.0287909	0.0235849
MRPL52	0.0227089	0.0216672	0.0287909	0.027729
ABHD2	0.0259008	0.0305389	0.0287868	0.0373703
PSMA7	0.045364	0.0287195	0.0287529	0.0349447
PLD3	0.0267051	0.025645	0.0287266	0.0258892
SBF2	0.0378463	0.0176777	0.0286927	0.0195391
LTBP4	0.0316546	0.0343582	0.0286927	0.031908
TINAGL1	0.0258291	0.0311666	0.028678	0.0216365
MICOS10	0.0418321	0.0300243	0.0286431	0.0419683
KMT2C	0.0276804	0.0219093	0.0286326	0.0241708
GLUD1	0.0312767	0.033514	0.0285945	0.0352128
CARHSP1	0.0260591	0.0136883	0.0285945	0.0162595
GADD45GIP1	0.0331165	0.03643	0.0285945	0.0323607
ANKS1A	0.025145	0.0240338	0.0285829	0.0338722
PSMC5	0.0208311	0.0185927	0.0285829	0.0257309
EIF4G3	0.022939	0.0293661	0.0285798	0.0247525
IRAK3	0.0227194	0.022692	0.0285714	0.0241212
SLC39A14	0.0195992	0.0293661	0.0285228	0.0186851
UACA	0.0268645	0.0319524	0.0285186	0.0307744
IRF2BP2	0.0346048	0.0340021	0.0284848	0.0322362
SYNPO2	0.0319419	0.0306446	0.0284848	0.0300039
EBP	0.0287673	0.0265715	0.0284848	0.0269247
KANSL1L	0.0241592	0.0182145	0.0284246	0.0123836
ANXA11	0.0391121	0.032599	0.0284246	0.0335324
ZMIZ1	0.0212691	0.0234485	0.028413	0.0167472
IFI6	0.03949	0.0292678	0.028375	0.0326299
ACSL1	0.0347262	0.0363201	0.028375	0.0400524
RRAS	0.0236726	0.0355752	0.0283645	0.0233549
NCOR1	0.016513	0.0215573	0.0283603	0.0242047
PTGIS	0.020563	0.0129815	0.0283264	0.0124933
MRPL24	0.0179294	0.0254369	0.0283148	0.0226708
SNTB1	0.0170153	0.0232668	0.0283148	0.0249867
POLR2F	0.0265468	0.0214474	0.0283148	0.0245487
FAM172A	0.0253034	0.0294	0.0283033	0.0216354
HSPD1	0.0341889	0.0293661	0.0282166	0.0309104
SP100	0.029667	0.0187026	0.0282166	0.0250206
ARHGEF12	0.0161012	0.0170311	0.0282166	0.0291804
SAMHD1	0.0244505	0.0312415	0.0282166	0.0202452
EHBP1	0.0271928	0.0252066	0.0281904	0.022123
SNRPE	0.0244505	0.0161046	0.0281565	0.0194409
PDE4D	0.0208912	0.0245716	0.0281069	0.0249751
NDUFB8	0.0219151	0.0233872	0.0281069	0.0249265
AQR	0.0297767	0.031964	0.0281069	0.0373587
GPS1	0.0391985	0.0284015	0.0281069	0.037042
PTP4A1	0.0388206	0.0388949	0.0280953	0.0375286
MYO1D	0.0199771	0.0249498	0.0280806	0.0249265
FNBP1	0.0208311	0.0184226	0.0280467	0.0204648
STAU1	0.0195992	0.0152499	0.0280467	0.0148927
CTSF	0.0210992	0.023679	0.0280352	0.023415
FBXW5	0.0234752	0.0323909	0.0280205	0.0343969
ROBO1	0.0194895	0.0247903	0.0280016	0.0165276
VPS51	0.0285608	0.0272562	0.0279984	0.0121155
DLGAP4	0.0271707	0.021327	0.0279971	0.0233168
DDIT4	0.0341403	0.0311006	0.0279866	0.0365438
ACADSB	0.0185754	0.0152352	0.0279866	0.0140534
AOX1	0.0339208	0.0269498	0.027937	0.0343179
SPIDR	0.0273364	0.0252521	0.0279254	0.0312767
ATF4	0.0263769	0.0276947	0.0278884	0.0314846
TNFRSF1A	0.0281069	0.0310861	0.0278768	0.025145
AC024592.3	0.0323607	0.0248664	0.0278388	0.0199655
ASXL1	0.0126517	0.014823	0.0278388	0.0186851
WDR1	0.0382387	0.0263032	0.0278272	0.022123
EVL	0.0295467	0.0213988	0.0277786	0.0208912
CALM3	0.0342385	0.0306593	0.0277786	0.0156135
PPP2R1A	0.024628	0.025362	0.027767	0.0241708
PSD3	0.0244389	0.0279483	0.0277143	0.0218434
LMCD1	0.0138835	0.0200338	0.0277038	0.0142614
CCND1	0.0296068	0.0219355	0.0276688	0.0213789
SYNPO	0.0176613	0.0252182	0.0276542	0.0249265
ASH1L	0.0212089	0.0280729	0.0276192	0.0183073
SLC22A7	0.0314952	0.0199842	0.0276192	0.0238531
DAD1	0.0298865	0.0211189	0.0276192	0.020355
NDUFAB1	0.0225611	0.0292562	0.0276192	0.0285683
ROBO2	0.0265807	0.0298045	0.0275707	0.0294222
QPRT	0.0167356	0.0149815	0.0275707	0.0270714
PTTG1IP	0.0332643	0.0283528	0.0275707	0.0195992
PGLYRP2	0.0265807	0.0251083	0.0275105	0.0165276
REEP5	0.025145	0.0321225	0.0274989	0.0225611
RAPGEF5	0.0197471	0.0343656	0.0274989	0.0192214
COPA	0.0304227	0.0264354	0.0274609	0.0299351
CTNNA1	0.0482202	0.0430513	0.0274609	0.040102
ANO6	0.019063	0.0201437	0.0274609	0.0161994
SELENOO	0.0188931	0.0210206	0.0274609	0.0255229
TCF25	0.0206231	0.0162145	0.0274462	0.0198673
DCAF6	0.0257309	0.0269984	0.0274007	0.0213673
PPP1R16A	0.0278873	0.024412	0.0274007	0.0250353
PSMD4	0.0268149	0.0293175	0.0273511	0.0235849
AFF4	0.015867	0.0174094	0.0273511	0.021001
PALM2-AKAP2	0.0446694	0.0399694	0.0273511	0.0268149
AUP1	0.0257309	0.0237654	0.0273406	0.0173932
TACC1	0.0418817	0.0390766	0.0273025	0.0292405
CAMK1D	0.032081	0.0330375	0.0273025	0.0340802
OSGIN1	0.0205133	0.0261933	0.027291	0.0274493
ST13	0.0280467	0.0275362	0.027291	0.0358325
HSD11B1	0.0285945	0.0229604	0.0272308	0.025561
LAMTOR5	0.0247672	0.0270481	0.0271928	0.0338606
NOP10	0.023623	0.0298045	0.0271928	0.0216662
CYP4F3	0.0224513	0.0238753	0.0271928	0.0271812
LRRC32	0.0337653	0.032782	0.0271823	0.0159313
MDH2	0.0344423	0.0287797	0.0271812	0.0314466
EPHA3	0.0275105	0.0279028	0.0271326	0.03147
SEC11A	0.0293387	0.0240835	0.0271211	0.0291307
MAP1B	0.0263283	0.0318922	0.0270462	0.0290063
IGFBP5	0.0286665	0.0309171	0.0270229	0.030143
MYO9B	0.0222814	0.0236069	0.0270229	0.0250849
LMOD1	0.0306202	0.0248136	0.0270123	0.0237212
TIMM8B	0.0219151	0.0329551	0.0270113	0.0230826
CFLAR	0.027083	0.0276947	0.0270019	0.0162595
RALY	0.0284701	0.0215087	0.0269586	0.0309484
PECAM1	0.0224027	0.0179461	0.0269439	0.0179294
TMED10	0.0358482	0.0296946	0.0269247	0.0282166
TUBA1A	0.0244505	0.0258763	0.0268529	0.0277786
MRPL33	0.0296903	0.017458	0.0268149	0.024269
PLXND1	0.0239628	0.0214369	0.0268149	0.025791
TMEM147	0.0311183	0.0268399	0.0268149	0.0227194
ARPC5	0.032519	0.0364523	0.0267547	0.0214771
TMED9	0.0255229	0.0260232	0.0267547	0.0181975
RUNX1	0.028375	0.02673	0.0267051	0.0287413
SLC7A2	0.0202644	0.0223477	0.0266566	0.0206231
HMGB1	0.0278727	0.0341606	0.0266566	0.0280467
ATF5	0.0236947	0.0301827	0.0266566	0.0311669
UBE2E2	0.0288143	0.031027	0.026645	0.0347863
ECI2	0.0213071	0.0146033	0.026645	0.0157233
CYP51A1	0.019271	0.0208008	0.0266419	0.0220629
MGST3	0.0372004	0.0329773	0.0266187	0.0352128
PNKD	0.0256327	0.0331854	0.0265848	0.0375139
LOXL1	0.0128712	0.0109921	0.0265848	0.0306656
AHCY	0.0199771	0.0211791	0.0265807	0.0248769
BMPR2	0.018417	0.0248399	0.0265468	0.0127615
NDFIP1	0.0342238	0.0401279	0.0265468	0.0251335
RIPOR2	0.0212691	0.0323909	0.0265468	0.0337403
PRSS23	0.0299847	0.0308674	0.0265468	0.0364562
SHISA5	0.0323005	0.0255467	0.0264866	0.0307405
GPRC5C	0.0289007	0.0285113	0.0264866	0.0273025
ARPC4	0.0235248	0.0238151	0.0264381	0.0225009
MTCH1	0.0378463	0.0211791	0.026437	0.024499
MDK	0.0146994	0.0212889	0.026437	0.0252432
ITPR2	0.0230487	0.0152499	0.026437	0.0307405
ZFP36L1	0.0450854	0.0347925	0.026437	0.0305325
KDELR1	0.021647	0.0267681	0.026437	0.0286927
RBCK1	0.0253869	0.0205325	0.026437	0.0262671
ADAMTS2	0.0249867	0.0219473	0.0263884	0.0275221
RBFOX1	0.0271211	0.0247301	0.0263769	0.0241212
PPP1CC	0.017771	0.0170311	0.0263622	0.0183073
AKR1C4	0.0357004	0.0223138	0.0263272	0.0153454
HNRNPDL	0.0288511	0.0241437	0.0262787	0.0278388
UBXN1	0.0325687	0.0295742	0.0262787	0.0305209
ATP1A1	0.0238531	0.0304511	0.0262671	0.044186
ANKRD17	0.0125915	0.0257888	0.0262671	0.0161012
PAM	0.0213187	0.0154094	0.0262671	0.0189913
VPS29	0.0134074	0.0115785	0.0262671	0.0186851
COX5A	0.030997	0.0272521	0.0262671	0.027729
BRK1	0.0297019	0.0227903	0.0261689	0.0242309
AC004922.1	0.0258291	0.0272181	0.0261689	0.0218053
ATP5F1C	0.0305821	0.0237654	0.0261573	0.0215372
SIGMAR1	0.026437	0.019459	0.0261427	0.0308988
SRSF2	0.0174913	0.0225335	0.0260602	0.0131393
LITAF	0.0308841	0.0308293	0.0260486	0.0274388
HNRNPA3	0.0274388	0.0346868	0.0260445	0.0382126
GGCX	0.0121155	0.0251685	0.026037	0.0136756
PITPNC1	0.0279709	0.0315595	0.0260106	0.03592
FUOM	0.0277786	0.027645	0.025999	0.0187337
UXT	0.0308502	0.0241437	0.025999	0.0275707
PODN	0.0302878	0.0208242	0.0259388	0.0205367
FRZB	0.0183453	0.0284892	0.0259388	0.0206612
MTREX	0.0242047	0.0171147	0.0259388	0.0161497
CKAP4	0.0265468	0.0218753	0.0259008	0.0232071
SETBP1	0.0224705	0.038298	0.0259008	0.0270344
CCT7	0.0223912	0.0194971	0.0258892	0.0158816
TNIP1	0.0236831	0.0222039	0.0258745	0.0218434
PSMB2	0.0183073	0.0233386	0.0258406	0.0230973
LSM4	0.00839787	0.0197158	0.0258406	0.018417
STX8	0.0237929	0.022412	0.0258291	0.0270229
GLYCTK	0.0321908	0.029048	0.025791	0.0232071
ARL6IP1	0.0173932	0.0281828	0.025791	0.0267547
RHOT1	0.0224513	0.0207406	0.025791	0.0246469
PEA15	0.0407935	0.0355636	0.0257425	0.0282166
SPTAN1	0.0157233	0.022412	0.0257309	0.027291
PPP6R2	0.025145	0.0309657	0.0257309	0.0256327
UQCRC1	0.0315301	0.031794	0.0256813	0.0386623
HIP1	0.0171135	0.0217655	0.0256707	0.0196974
CTBP1	0.0219151	0.0175077	0.0256211	0.0251831
OAF	0.0317147	0.025645	0.0256211	0.0391985
ITFG1	0.0127615	0.0155679	0.0256064	0.0202452
KIAA1217	0.0235132	0.0220793	0.0255725	0.0258406
C1orf198	0.0164073	0.0206161	0.0255229	0.0105554
AADAC	0.0244389	0.0170311	0.0255229	0.0218053
NDUFC1	0.0217948	0.021327	0.0255229	0.0218053
NDUFS7	0.0253034	0.0281331	0.0255229	0.0296449
HSD17B10	0.0228292	0.0155679	0.0255113	0.0159914
MAGI2	0.0202948	0.0227406	0.0255008	0.019917
NDUFS4	0.0191116	0.020374	0.0254628	0.0134074
EIF3B	0.0327998	0.0278531	0.0254512	0.0258406
AC129492.1	0.0229729	0.022242	0.0254512	0.0308387
GLIS3	0.0170153	0.0150312	0.0254407	0.0116278
MRPS21	0.0239512	0.0269498	0.0253985	0.0348359
AOC3	0.0258903	0.0151897	0.025391	0.0247525
RBM3	0.0209293	0.023327	0.0253869	0.0258787
AC008763.3	0.0270609	0.037065	0.0253646	0.0334828
CPB2	0.0285829	0.0257052	0.025353	0.0316049
PCCA	0.0298603	0.0233386	0.025353	0.0184054
CDC42BPB	0.0186851	0.0198859	0.025353	0.024707
ISOC2	0.0256327	0.0238753	0.025353	0.0304608
PTPRM	0.018625	0.0191791	0.0252887	0.0185268
SDHA	0.0175515	0.0253123	0.0252548	0.0172348
NID1	0.0262524	0.0291579	0.0252286	0.0260486
NPM1	0.0332262	0.0410513	0.0251947	0.0348845
AL121845.3	0.0228292	0.0210206	0.0251947	0.0298106
CAMTA1	0.027083	0.0201395	0.025145	0.0156135
SIPA1L1	0.0164791	0.0313177	0.025145	0.036396
BSG	0.0281565	0.0307195	0.025145	0.0295582
HECW1	0.0225009	0.0300623	0.0251304	0.0236947
TYROBP	0.022939	0.0263529	0.0251188	0.0352624
AKR1A1	0.0208912	0.0273766	0.0250849	0.0252432
ARHGAP15	0.0338005	0.0207522	0.0250849	0.029497
RCAN2	0.031262	0.028879	0.0250849	0.0253121
ARHGAP10	0.0207329	0.0254981	0.0250628	0.0244126
COA3	0.022123	0.0280232	0.0250247	0.0306803
SLC40A1	0.0313633	0.0278531	0.0249867	0.0255113
EPHA5	0.0169055	0.0188009	0.0249867	0.0165276
SYNGR2	0.0293873	0.0368568	0.0249751	0.0250353
C8B	0.0314805	0.0329276	0.0249255	0.0199771
MRFAP1	0.023415	0.0231188	0.024915	0.0256211
DPP7	0.029021	0.0255467	0.024915	0.0213789
CDH19	0.0321422	0.0176777	0.024915	0.0150773
PCNX2	0.0460363	0.0466772	0.0248769	0.0388206
CHMP3	0.014575	0.0141764	0.0248769	0.0189532
CLDN1	0.0298865	0.0241215	0.0248769	0.0267547
LRRC69	0.024499	0.0278647	0.0248769	0.0169055
NPNT	0.0310201	0.0141764	0.0248168	0.0242163
AP3D1	0.0129198	0.0207406	0.0248168	0.0124933
IQGAP2	0.0233888	0.0142747	0.0248052	0.0196331
SDF4	0.0336411	0.0218257	0.0247672	0.0198673
CTDSP1	0.0216207	0.0176175	0.0247672	0.0183073
CSNK1A1	0.0277185	0.0257052	0.0247672	0.0249867
AGPAT2	0.0288511	0.0260232	0.0247672	0.0271326
LIPA	0.0168454	0.0152499	0.0247672	0.0176613
ARPC3	0.0324103	0.0191294	0.0247672	0.0182471
UBE2I	0.0183073	0.0191791	0.0247672	0.0110916
TM4SF5	0.0208311	0.0233872	0.0247672	0.0140534
IQGAP1	0.0150773	0.021607	0.0247566	0.0151871
RAB1A	0.0185268	0.0340857	0.0247186	0.0348244
PPDPF	0.0263272	0.0266698	0.0247186	0.027254
SON	0.0317643	0.0245716	0.0247186	0.0288626
TLE5	0.0186851	0.0138965	0.024707	0.0265848
PTGR1	0.0302528	0.0205325	0.0246469	0.0220133
ANP32B	0.0214771	0.0205325	0.0246427	0.0198673
AP001267.5	0.0251947	0.0249001	0.0246088	0.0194293
CD46	0.017771	0.0216409	0.0245972	0.0186736
XRCC5	0.027729	0.0332837	0.0245972	0.0313263
CAMK2N1	0.0151871	0.0198859	0.0245329	0.0161994
APOC2	0.0222814	0.0251685	0.024499	0.0166374
NEXN	0.0246088	0.0253049	0.0244769	0.0169551
DPYD	0.0249381	0.0152499	0.0244728	0.0263769
CLSTN1	0.0204871	0.0247681	0.0244389	0.0181975
GNG12	0.0285567	0.0178859	0.0244389	0.0238415
ERGIC1	0.0207213	0.0252784	0.0244389	0.0179294
PLAAT4	0.0285228	0.0274116	0.0244242	0.0294485
NGLY1	0.0280467	0.0227406	0.0243893	0.0314952
PSMC3	0.02997	0.0242049	0.0243893	0.031643
PTP4A2	0.0304122	0.0212078	0.0243407	0.0199771
ANXA5	0.0313749	0.0275701	0.0243407	0.0237929
STOM	0.0326288	0.0242535	0.0243407	0.0248653
C11orf58	0.0156631	0.0230702	0.0243407	0.0180245
TXNDC17	0.0158816	0.0315742	0.0243082	0.0289608
STAT1	0.0262787	0.0172995	0.024269	0.0247566
JMJD1C	0.0254131	0.0253164	0.024269	0.0481948
IMMP2L	0.0289007	0.0196175	0.0242543	0.0281069
NUDC	0.028413	0.031794	0.0242309	0.0198673
PPP2R5A	0.0214771	0.0153597	0.0242309	0.0188435
CAV2	0.0244389	0.0185325	0.0242309	0.0247525
SNX29	0.0123836	0.0144448	0.0242309	0.0193311
OSBPL8	0.0104456	0.0121268	0.0242163	0.0218888
EHHADH	0.0186851	0.0247301	0.0241708	0.0159914
PHB2	0.0262671	0.0255467	0.0241592	0.0241708
ARHGEF10L	0.0204036	0.0140665	0.0241212	0.0159914
PMVK	0.0143069	0.0163583	0.0241212	0.0214771
NR3C1	0.0246469	0.0217655	0.0241212	0.0121155
RNASE4	0.022769	0.018691	0.0241212	0.0273025
ZNF358	0.0118474	0.0145886	0.0241212	0.0110315
BST2	0.0248168	0.0285113	0.0241212	0.0248769
TOMM20	0.0241212	0.0245716	0.024061	0.0351526
UBE2K	0.0284848	0.0241437	0.024061	0.0326288
TKFC	0.0134074	0.0181658	0.024061	0.0192214
AC010618.1	0.0167811	0.0175679	0.024061	0.0165772
SLIT2	0.0183453	0.0146033	0.0240579	0.0167209
MAP3K20	0.0268529	0.0252668	0.0240124	0.0292786
ARG1	0.0259347	0.0251685	0.0240009	0.0194895
MRPS24	0.0188931	0.018691	0.0239628	0.0223912
PHLDB1	0.0270082	0.0270597	0.0239628	0.0274388
EIF3G	0.0208912	0.0197158	0.0239628	0.0266566
ITCH	0.0237813	0.0286212	0.0239628	0.032081
NIPBL	0.0122738	0.0136736	0.0239512	0.0160896
E2F5	0.0263769	0.0236069	0.0239512	0.0204036
PRNP	0.0186851	0.0196556	0.0239366	0.027937
SSBP3	0.0221832	0.019776	0.0239027	0.0193311
DDRGK1	0.0256211	0.0218257	0.0239027	0.0226593
ATRAID	0.0126517	0.0202039	0.0238911	0.0153454
DAP	0.0176613	0.016543	0.0238911	0.0192214
SLC8A1	0.00619179	0.0156134	0.0238531	0.0169743
CMTM7	0.0108235	0.0169709	0.0238531	0.024061
CTSL	0.0208912	0.0229943	0.0238415	0.0207213
ANKRD44	0.0187833	0.01342	0.0238384	0.0191507
TSPAN14	0.00839787	0.0137264	0.0238268	0.0100677
NUP98	0.0134074	0.0171294	0.0237929	0.0109217
FOXO1	0.0278768	0.0225821	0.0237929	0.0234266
CLDN5	0.0253646	0.0321722	0.0237929	0.028829
APOL3	0.0194293	0.0255362	0.0237929	0.0202833
MAGED2	0.0247525	0.0220793	0.0237929	0.0280467
RAB6A	0.0183073	0.0176175	0.0237667	0.0179674
RBM6	0.0279485	0.0296799	0.0237433	0.0297166
ABHD14A-ACY1	0.0275591	0.0164944	0.0237433	0.0166374
ACSL4	0.0310687	0.0264617	0.0237433	0.0365544
LDHB	0.0136756	0.0133598	0.0237286	0.0234004
YIPF4	0.0144051	0.0125431	0.0236947	0.0125915
FST	0.00979962	0.0215573	0.0236947	0.0155038
DIAPH1	0.0211108	0.0199958	0.0236947	0.0194409
TAF10	0.0149675	0.025963	0.0236831	0.0234752
ABI2	0.0252929	0.0230702	0.023623	0.0210845
KIF1B	0.0155989	0.0146529	0.0235849	0.0127352
POLR2J	0.0180391	0.0137982	0.0235849	0.0202452
SGK3	0.0127013	0.00555097	0.0235849	0.0116774
TRAPPC9	0.0249751	0.0286096	0.0235849	0.021647
YIF1A	0.0240726	0.0241215	0.0235849	0.0270683
CNIH1	0.021001	0.0216556	0.0235849	0.0121155
NRBP1	0.0147829	0.0244015	0.0235248	0.0134571
C9	0.0193311	0.0201542	0.0235248	0.021001
EPB41L2	0.0183569	0.0253651	0.0235248	0.0190969
PRKN	0.0217452	0.023925	0.0235248	0.0271326
ATP6V0D1	0.0219531	0.0178859	0.0235248	0.0175368
RIN2	0.0228788	0.0152352	0.0235248	0.0155989
NCOA3	0.0224027	0.0257888	0.0235248	0.0211593
MICAL3	0.0316546	0.0206423	0.0235248	0.0200753
LRP10	0.0293989	0.0336725	0.0235132	0.0291086
TSTD1	0.0219647	0.0216672	0.0234752	0.024061
2023-03-07	0.0288511	0.0253766	0.0234752	0.0212089
TM4SF1	0.0185152	0.0314157	0.0234752	0.0286927
ARL15	0.0284732	0.0212773	0.0234752	0.0239512
SUN1	0.0207814	0.0197158	0.0234752	0.0232071
ST3GAL1	0.0178546	0.0225103	0.0234752	0.0178196
FGD4	0.017125	0.00851557	0.0234752	0.0122137
DNM2	0.0330067	0.0368568	0.0234752	0.0327165
AK2	0.0172232	0.0202641	0.0234647	0.0200869
PRRC2C	0.0237929	0.0153597	0.0234647	0.0188931
DYM	0.0152356	0.0264354	0.0234647	0.0178692
LYST	0.0124933	0.0185325	0.0234605	0.0228292
MAP3K11	0.0126517	0.0171749	0.0234531	0.0104456
LRG1	0.0261689	0.0255467	0.0234266	0.0156135
FHIT	0.0237929	0.0327691	0.023415	0.0198072
ACOT13	0.0236831	0.0246804	0.0233654	0.0247672
C4orf48	0.0195391	0.0311592	0.0233549	0.0348244
DLC1	0.0154552	0.0274263	0.0233549	0.0219151
SNF8	0.0136756	0.0175077	0.0233549	0.0198188
SLCO2B1	0.0235849	0.026878	0.0233433	0.0194293
ENAH	0.0183073	0.0204723	0.0233168	0.0122252
MRPS34	0.0145411	0.0188009	0.0233168	0.0237433
PDAP1	0.0142614	0.0152012	0.0233053	0.0113597
PEPD	0.0259494	0.0247903	0.0233053	0.029059
PMEPA1	0.014273	0.0190471	0.0232906	0.017125
H2AFV	0.0267051	0.026243	0.0232567	0.0238531
SYN3	0.0165772	0.0131897	0.0232567	0.0159313
PCOLCE	0.0301284	0.041701	0.0232451	0.0222066
F9	0.019063	0.0202641	0.0232451	0.0193311
PDZRN4	0.0185533	0.0295595	0.0232304	0.023794
DHX30	0.020355	0.015738	0.0232071	0.0196489
DSE	0.0189532	0.0149668	0.0232071	0.0172232
HABP2	0.0308841	0.0199958	0.0232071	0.029913
MUC5B	0.021001	0.0243634	0.0232071	0.021001
CTSH	0.0205133	0.0263032	0.0232071	0.0144313
AC009779.3	0.0224513	0.0205821	0.0231965	0.024499
PUM2	0.0228788	0.0145431	0.0231469	0.0248769
DAG1	0.0176613	0.0319524	0.0231469	0.0158816
GRK5	0.0149074	0.0319038	0.0231469	0.0320705
SOX6	0.0235849	0.021777	0.0231469	0.0261088
ALDH3A2	0.0276426	0.0247301	0.0231469	0.0303626
SSH2	0.0211108	0.0176777	0.0231469	0.0194293
PDLIM3	0.0163693	0.0161162	0.0231322	0.0223426
GNG5	0.0309589	0.0362704	0.0230973	0.0306908
DPYS	0.0129198	0.0160063	0.0230973	0.025353
EIF3E	0.0276479	0.0272181	0.0230973	0.0252929
AP2S1	0.0340686	0.0272181	0.0230973	0.0296184
PPM1B	0.0208311	0.0170311	0.0230868	0.021647
CNDP2	0.0145897	0.0206423	0.0230868	0.0136609
ECI1	0.0278388	0.0238753	0.0230826	0.0227194
TLE1	0.0157233	0.0166529	0.0230752	0.0212691
MPRIP	0.0212691	0.0236069	0.0230752	0.0269743
PHC2	0.0274388	0.0182641	0.0230487	0.024061
VAPA	0.022769	0.0370164	0.0230487	0.0164675
HMGCL	0.0179294	0.0188009	0.0230371	0.0192214
RMND5B	0.0206231	0.0261933	0.0230371	0.0277069
MDN1	0.0211447	0.0260232	0.0230371	0.0207668
HELZ	0.0166374	0.0138965	0.0230371	0.0235849
PIN4	0.0253985	0.0165927	0.0230371	0.0199771
TGFB1I1	0.0127995	0.0166043	0.0230266	0.018833
ROCK2	0.0148588	0.0167365	0.0230256	0.0138234
MFAP4	0.0200152	0.0311739	0.0230225	0.0258406
F3	0.0219004	0.0164342	0.022977	0.0236685
INF2	0.0195992	0.0188009	0.0229729	0.0211372
DENND1A	0.0238384	0.0160063	0.022939	0.0162976
N4BP2L2	0.0261689	0.0236566	0.022939	0.0233168
TRIOBP	0.0178196	0.0154696	0.022939	0.0162595
HNRNPM	0.0144313	0.0184226	0.0229274	0.0266334
REX1BD	0.0220588	0.0183243	0.0229274	0.022769
FAM162A	0.0140534	0.0220454	0.0229169	0.0152356
RAD23B	0.0187337	0.0254602	0.0228788	0.0213789
SNRPC	0.0311669	0.022692	0.0228672	0.021647
FKBP9	0.0159313	0.0103455	0.0228672	0.0166374
ANGPTL3	0.025353	0.0252784	0.0228292	0.0285829
GBE1	0.0160896	0.0165927	0.0228292	0.0163693
ENY2	0.0232071	0.0209107	0.0228292	0.0217906
HEXA	0.0205133	0.0261331	0.0228292	0.0226708
FTO	0.0187949	0.0114802	0.0228292	0.0109217
RALGAPA2	0.0236346	0.0220338	0.0228292	0.0183073
UBE2D2	0.0299963	0.0260348	0.0227806	0.0173816
TSPAN3	0.0154552	0.0204839	0.0227806	0.0191612
TGOLN2	0.0260106	0.028243	0.022769	0.0240726
SERINC5	0.0175515	0.0261933	0.022769	0.0167811
NKAIN2	0.0225611	0.0146033	0.022769	0.0205133
MRPL14	0.0274609	0.0185927	0.0227194	0.0223912
PHYH	0.0345066	0.0185927	0.0227194	0.0263272
LAMTOR1	0.035312	0.022692	0.0227194	0.0219151
MMP2	0.0188435	0.015738	0.0227089	0.0152356
MKLN1	0.0151755	0.0181543	0.0226708	0.0124933
PCBD1	0.0321792	0.0345504	0.0226708	0.029059
ARL6IP4	0.0279485	0.0233386	0.0226708	0.0217452
PIGK	0.0224366	0.0166529	0.0226593	0.020355
FMO3	0.0316926	0.0212171	0.0226593	0.0162595
ERBIN	0.0149675	0.0174475	0.0226593	0.0149529
DPYSL2	0.0275105	0.0295246	0.0226593	0.0239027
HLA-DQB1	0.0219531	0.0231188	0.0225991	0.0242309
PSMA2	0.020355	0.0215573	0.0225991	0.0146393
SMIM4	0.0185754	0.0130417	0.0225611	0.0146994
ANAPC16	0.0148092	0.0257433	0.0225611	0.0293883
PEAK1	0.018417	0.0120666	0.0225611	0.0121535
KANK1	0.024061	0.0197053	0.0225296	0.0260591
SRSF11	0.0287308	0.0199958	0.0225009	0.026437
LSAMP	0.00877575	0.0163244	0.0225009	0.0219151
PCDH7	0.0202347	0.0163244	0.0225009	0.0247186
SSR1	0.0312767	0.0267797	0.0225009	0.0242309
CFDP1	0.0195391	0.00926045	0.0225009	0.0173932
BLCAP	0.0201851	0.0206423	0.0225009	0.0218053
SLC30A9	0.0171736	0.017141	0.0224513	0.00953151
VTI1A	0.0153454	0.0244617	0.0224513	0.0286927
KLHDC2	0.0126517	0.0120169	0.0224513	0.0168834
SPG7	0.0135172	0.016056	0.0224408	0.0194146
CNPY2	0.0233168	0.0281828	0.0224027	0.0171135
ARHGAP26	0.0132375	0.0126635	0.0223912	0.0246088
HSDL2	0.0163577	0.00910196	0.0223912	0.0146994
COTL1	0.020393	0.0138965	0.0223912	0.0149529
CLASP1	0.0198072	0.0194971	0.022331	0.0195391
HERC1	0.0206231	0.0198257	0.022331	0.0132375
KLF2	0.0220133	0.0188009	0.022331	0.019709
NDUFV3	0.0213789	0.029963	0.0223269	0.0271442
MXD3	0.0271169	0.0187365	0.022293	0.0159914
TSPYL1	0.0184054	0.0175679	0.022293	0.0192214
ESD	0.0172571	0.00980876	0.022293	0.0138045
PAPOLA	0.0242309	0.0219736	0.022293	0.021647
DNPH1	0.0263769	0.0269498	0.0222814	0.0322509
C7orf50	0.0135172	0.0257052	0.0222814	0.0205133
SIGIRR	0.029497	0.0230702	0.0222814	0.0231469
ADK	0.03402	0.0223138	0.0222667	0.0255229
YAP1	0.0264108	0.0203138	0.0222212	0.0256211
NNT	0.0268149	0.0247903	0.0221832	0.0237433
TBCA	0.0273025	0.0309878	0.0221832	0.0256666
VDAC1	0.0176613	0.0191791	0.0221832	0.0272308
MTSS1	0.0207814	0.0241933	0.0221832	0.021647
ATXN2	0.0234266	0.0244998	0.0221832	0.023623
STUB1	0.0175029	0.0180413	0.0221832	0.0194895
HAGH	0.0165772	0.0199958	0.0221832	0.0192214
GLB1	0.0165276	0.0208008	0.0221727	0.0262671
ZNF609	0.0159914	0.0114802	0.0221685	0.0139933
USP34	0.0241106	0.0244956	0.022123	0.0375181
AC092042.3	0.019063	0.0218267	0.022123	0.0178692
SF3B5	0.0322024	0.0385282	0.022123	0.0218053
TMEM248	0.0177109	0.0127471	0.022123	0.0141632
SH3BGRL	0.0277786	0.0179461	0.022123	0.0115792
EPHX2	0.0143215	0.0174475	0.0220734	0.020355
CHPT1	0.0140534	0.0253766	0.0220734	0.0183073
PFKL	0.0247905	0.0258637	0.0220734	0.024499
MRPL23	0.0123836	0.0156281	0.0220629	0.018417
ERBB3	0.0184054	0.0273164	0.0220629	0.0319342
NSMCE1	0.0161994	0.0155679	0.0220588	0.0170649
FAAP20	0.0233168	0.0185441	0.0220249	0.0198673
LGMN	0.0179294	0.0215573	0.0220133	0.0312883
RSL1D1	0.0189532	0.0149213	0.0220133	0.0117376
PXDN	0.015221	0.0170311	0.0219986	0.0201851
HTRA1	0.0254628	0.0356735	0.0219986	0.0199771
TCF12	0.0292405	0.0311474	0.0219647	0.0254628
FXYD2	0.0193311	0.0212889	0.0219531	0.0234004
CYCS	0.0136756	0.0180444	0.0219322	0.0188931
TMEM9	0.0225611	0.0231188	0.0219151	0.0207814
RAB3GAP2	0.0153454	0.0315858	0.0219151	0.0241445
TPP1	0.0347747	0.0252784	0.0219151	0.0209894
EI24	0.0265468	0.025925	0.0219151	0.0281069
PAWR	0.0234605	0.0184226	0.0219151	0.0335177
YWHAG	0.0189913	0.0214971	0.0219004	0.0189532
SLC25A39	0.0166374	0.0114802	0.0218434	0.00812976
HUWE1	0.0201851	0.0181658	0.0218434	0.0222814
ADGRB3	0.018625	0.0129815	0.0218064	0.0118813
ECHDC2	0.0314466	0.0304248	0.0218053	0.0377366
HNRNPAB	0.0228292	0.0212287	0.0218053	0.0184054
CCM2	0.0200869	0.0132499	0.0218053	0.0237443
STAT2	0.0150773	0.0184419	0.0218053	0.0265247
LRRFIP2	0.0225464	0.0196175	0.0217948	0.0195391
CTNNB1	0.0163693	0.0247903	0.0217948	0.0189532
TBL1XR1	0.0271781	0.0292562	0.0217906	0.0323502
TNRC18	0.0281788	0.0292076	0.0217906	0.0232906
TMUB1	0.0150773	0.0160063	0.0217452	0.0121155
TMEM259	0.0221832	0.025645	0.0217452	0.0275707
AC007192.1	0.0237286	0.0221437	0.0216955	0.0300829
ARL6IP5	0.0157233	0.0194474	0.021685	0.0179294
LDB2	0.0120057	0.0175679	0.021685	0.0134074
FYN	0.0164791	0.0172393	0.021685	0.0201851
FBLIM1	0.017843	0.0221892	0.021647	0.0318765
SZT2	0.0208912	0.0146033	0.021647	0.0232759
ABCA1	0.0157233	0.0216672	0.021647	0.0193311
DNASE1	0.0146994	0.0209107	0.021647	0.0132375
SPAG9	0.0214771	0.0144448	0.021647	0.0214285
DGAT2	0.0209894	0.0269498	0.0216354	0.0191116
VKORC1	0.0290063	0.0212889	0.0216354	0.0280352
LASP1	0.0217567	0.0238267	0.0216354	0.0167957
PGRMC2	0.0257763	0.0284248	0.0215868	0.0222328
CHID1	0.0205133	0.0205325	0.0215868	0.0163693
PID1	0.0164675	0.0170311	0.0215372	0.0141516
MGAT1	0.0263653	0.0192393	0.0215372	0.026437
BMP6	0.022939	0.0209107	0.0215372	0.0230371
PLIN2	0.0152356	0.0191294	0.0215372	0.0201355
DNAJA1	0.0288965	0.0254369	0.0215372	0.0208195
MTHFS	0.0162595	0.0237052	0.0215372	0.0185152
FURIN	0.0207814	0.0246804	0.0215372	0.0278388
BRD4	0.0338005	0.027963	0.0215372	0.0337624
SUMO3	0.0153454	0.0180941	0.0215372	0.0122738
DGCR6L	0.0163693	0.0318542	0.0215372	0.0143215
SSBP1	0.0153454	0.0129815	0.021511	0.0202833
TAOK3	0.0162595	0.0244617	0.0214771	0.0178808
HSBP1	0.0176613	0.0188124	0.0214508	0.0251229
RBMS1	0.023185	0.0236566	0.0214274	0.0226708
MT1F	0.0153454	0.0283413	0.0214274	0.0132977
ASGR1	0.0251789	0.0360021	0.0214274	0.0214771
LTBP3	0.0188435	0.0218257	0.0214169	0.0235734
SUCLG2	0.0304608	0.0191189	0.0213789	0.0244389
ITGB1	0.0213673	0.0235205	0.0213789	0.0253267
GPHN	0.00942174	0.0161162	0.0213789	0.0153454
PCNX1	0.0157233	0.0144448	0.0213789	0.0118474
RAB11B	0.0103358	0.0130417	0.0213789	0.0159914
FMO5	0.0241212	0.0223624	0.0213673	0.0202452
SPP2	0.0203434	0.0227406	0.0213673	0.0247672
TAX1BP1	0.0255082	0.0276947	0.0213673	0.0169055
CDK14	0.0131393	0.0219208	0.0213673	0.0204648
ARAP1	0.0153454	0.0125389	0.0213673	0.0205133
ANKRD10	0.0120057	0.0259028	0.0213673	0.0188931
PSMA4	0.025791	0.0175077	0.0213673	0.0234752
ACAA2	0.0224513	0.0247903	0.0213673	0.0223912
ABI3BP	0.0131393	0.0108336	0.0213187	0.0126031
ARID5B	0.0223912	0.0182145	0.0213187	0.0256707
SF3B2	0.0198072	0.00969889	0.0213187	0.0278272
EIF3F	0.019709	0.0177876	0.0213071	0.025391
XRCC6	0.021647	0.0213988	0.0213071	0.0307142
ZC3H11A	0.0235248	0.0147512	0.021303	0.0186589
ORMDL3	0.0172232	0.0232287	0.021303	0.0172834
PJA2	0.0210992	0.0242875	0.0212691	0.0194409
C6orf62	0.0220249	0.015458	0.0212691	0.021685
GANAB	0.019063	0.025645	0.0212691	0.027291
ACACB	0.0138951	0.0109319	0.0212691	0.0151112
GPT2	0.0199942	0.0240338	0.0212691	0.0140534
KANK2	0.022769	0.0171073	0.0212691	0.0285228
NR2F6	0.0207709	0.0251685	0.0212691	0.0166374
PSMF1	0.0198072	0.0190692	0.0212691	0.022939
PPP1R12A	0.0244623	0.0163846	0.0212282	0.0207668
FRMD4A	0.0269131	0.0246318	0.0212205	0.0278241
TMEM120A	0.0161012	0.0192393	0.0212089	0.0124671
KMT2E	0.0192594	0.0188009	0.0212089	0.0176613
SAP18	0.0151755	0.0162145	0.0212089	0.0307405
VPS13B	0.021647	0.0175248	0.0211593	0.0235849
SNRPD3	0.020355	0.0212889	0.0211593	0.0188931
PCDH11X	0.0352128	0.028243	0.0211593	0.0312271
MAPKAPK2	0.0213642	0.0238035	0.0210992	0.0210506
RAB5C	0.0218053	0.0206423	0.0210992	0.0175515
FSTL3	0.0289503	0.0262885	0.0210887	0.019063
AL138752.2	0.017771	0.0276947	0.0210496	0.0153454
ABCD3	0.0108235	0.0176175	0.021001	0.0147976
PAIP2	0.0120057	0.0108336	0.021001	0.0173932
SLC20A2	0.0185754	0.0139567	0.021001	0.0173932
SHMT2	0.0148092	0.0208389	0.021001	0.0163693
NUMB	0.0193311	0.0227903	0.021001	0.0128597
COLGALT1	0.0258892	0.0135298	0.021001	0.0158215
TMX4	0.0110916	0.00878394	0.021001	0.0112996
TSHZ2	0.0170153	0.022412	0.021001	0.0163693
DDX3X	0.021647	0.020094	0.021001	0.0202833
CKB	0.0190144	0.0127734	0.0209894	0.0213789
AEBP2	0.0209408	0.01342	0.0209747	0.0139933
FDPS	0.0189047	0.0236556	0.0209408	0.0254131
CTDSP2	0.017125	0.022412	0.0209408	0.0236346
ARIH1	0.0146994	0.0176777	0.0209293	0.0162976
AGBL5	0.0192214	0.0257549	0.0208912	0.0218053
MGST2	0.0166374	0.0155182	0.0208912	0.0185754
PON2	0.0158816	0.0153597	0.0208912	0.0165276
ASPH	0.0149675	0.0190692	0.0208912	0.0243893
HERPUD1	0.030351	0.0231188	0.0208912	0.0256327
EMC10	0.0223912	0.0111516	0.0208912	0.0152356
UBE2L3	0.0152356	0.0107237	0.0208912	0.0168569
MAOB	0.0232575	0.0253651	0.0208912	0.0279982
PAFAH1B1	0.015867	0.020094	0.0208765	0.0239628
SH3BP5	0.023185	0.0191189	0.0208691	0.020393
B3GAT3	0.0123836	0.00930596	0.0208691	0.0112353
SLC30A10	0.0228292	0.0127734	0.0208311	0.0165657
ACTR2	0.0245371	0.0363803	0.0208311	0.019917
CYTH3	0.0145411	0.0143349	0.0208311	0.0190029
KLF9	0.0231965	0.0212287	0.0208311	0.023415
KLF6	0.0309939	0.0191791	0.0208311	0.0183073
SMAD3	0.0153454	0.00980876	0.0208195	0.0113597
TXN2	0.0202452	0.0228399	0.0208195	0.0185754
ADAR	0.0270229	0.020374	0.0207814	0.0232071
SNRNP200	0.0263769	0.0249001	0.0207814	0.0146994
WAC	0.0222328	0.022692	0.0207709	0.0260445
GRB2	0.0213071	0.0261933	0.0207329	0.0289608
FXYD5	0.0175802	0.0172393	0.0207329	0.0154552
MMP24OS	0.0176011	0.0100771	0.0207329	0.0120057
NCK2	0.0152853	0.00980876	0.0207213	0.00683778
CP	0.0211593	0.0164185	0.0207213	0.0149529
SNX3	0.0235849	0.0143349	0.0207213	0.021647
TXNL4A	0.0315448	0.0326973	0.0207213	0.0307289
MARCKS	0.0236947	0.0379419	0.0206727	0.0336876
MEGF6	0.0289724	0.0229604	0.020657	0.0255113
SF3B1	0.0238045	0.0185441	0.0206231	0.0260106
SUMF2	0.0263769	0.0179461	0.0206231	0.0212691
COPZ1	0.020355	0.0240044	0.0206231	0.0206612
BCL2	0.0208912	0.0229341	0.0206231	0.022293
PKIG	0.018417	0.0176777	0.0206231	0.017771
TTC38	0.0247672	0.024242	0.0206231	0.0297767
DSP	0.0172834	0.0244015	0.0206115	0.0215372
RAN	0.0269511	0.0238151	0.0206084	0.0152853
RNF145	0.0171029	0.0197655	0.0205745	0.0241708
FAM153CP	0.0192214	0.0130417	0.020563	0.0208912
CD44	0.0232567	0.0241776	0.020563	0.0155534
USP22	0.0241592	0.0276303	0.020563	0.0225464
CHPF	0.022769	0.0185441	0.0205133	0.0159914
SF1	0.0166374	0.0175679	0.0205133	0.022123
CUX2	0.0236831	0.0190692	0.0205133	0.0159914
P2RY11	0.0222814	0.0207406	0.0205133	0.0231585
ATXN10	0.0202452	0.0192393	0.0205133	0.0193311
KAZN	0.0224027	0.0192393	0.0204724	0.0163091
SSU72	0.0204987	0.0234971	0.0204648	0.0236947
EPS15	0.0170153	0.00980876	0.0204648	0.0214128
VCAM1	0.0105438	0.0188124	0.0204648	0.0156135
PCYOX1	0.0233168	0.012505	0.0204648	0.0115677
BOK	0.0196331	0.0313174	0.0204648	0.0127615
AL391650.1	0.020563	0.0139567	0.0204532	0.0183073
SNRPG	0.0327386	0.0192668	0.0204532	0.0261088
TSC2	0.0142614	0.0112118	0.0204532	0.0192214
ST5	0.0192067	0.0181658	0.0204385	0.0180391
CCDC102B	0.0132375	0.0116999	0.0204046	0.0229886
MTOR	0.015221	0.0158818	0.020355	0.0107137
MICAL2	0.0114695	0.0177158	0.020355	0.0110916
MRPL28	0.0141516	0.0236831	0.020355	0.0156135
LARGE1	0.0258787	0.0189709	0.020355	0.0239628
COQ8A	0.0208912	0.0180444	0.0203434	0.0225898
ABCC3	0.0219151	0.0222039	0.0203434	0.0195992
RBMS3	0.0339634	0.0377232	0.0203287	0.0298603
CAV1	0.0144313	0.0207259	0.0202948	0.0151755
ABL1	0.0116774	0.0151897	0.0202948	0.0186851
VWF	0.0192214	0.0214971	0.0202948	0.0131393
UQCC2	0.024061	0.0351854	0.0202833	0.0327871
RAB11A	0.0153454	0.0183127	0.0202833	0.0254512
MACROD2	0.0233665	0.0247301	0.0202833	0.0240124
ATP6V1E1	0.0158215	0.0196175	0.0202833	0.0166374
H6PD	0.0222212	0.0215426	0.0202452	0.0232071
LIMS2	0.0182926	0.021811	0.0202452	0.021247
ATP5PD	0.0250849	0.0263297	0.0202452	0.0248769
AGPAT3	0.0168454	0.0162145	0.0202452	0.0200722
MAP4K3	0.0266946	0.019289	0.0201851	0.0226562
ZEB2	0.0165171	0.0193872	0.0201851	0.0223426
GNG11	0.019063	0.0211685	0.0201851	0.0184054
SERPINE1	0.0230487	0.0309878	0.0201851	0.027291
HNRNPF	0.0181975	0.0185927	0.0201851	0.0227194
SIK3	0.0182471	0.0201542	0.0201851	0.0239628
DCTN2	0.020355	0.0233386	0.0201851	0.0183453
ROCK1	0.019709	0.020094	0.0201851	0.0233168
MYO1E	0.022293	0.0155077	0.0201588	0.0176613
SELENOF	0.0192214	0.0243973	0.0201355	0.0167957
UBE2E1	0.0113597	0.0147131	0.0201355	0.0159914
ADH6	0.0130296	0.0162145	0.0201355	0.0161012
LAMC1	0.0265468	0.0298426	0.0201249	0.0270609
ARHGAP1	0.0338121	0.0269984	0.0200869	0.0342385
PRKCA	0.0202833	0.0275964	0.0200869	0.0291804
CCBE1	0.0184509	0.0140665	0.0200869	0.0195391
WDR13	0.0213789	0.0150914	0.0200869	0.0249867
MFSD10	0.0111898	0.0116883	0.0200753	0.0122137
KRT7	0.031644	0.0313059	0.0200753	0.0184054
TSPAN31	0.0087156	0.01114	0.0200753	0.0217906
POLR2E	0.0246427	0.0237361	0.0200753	0.024707
CARM1	0.0245972	0.0159461	0.0200753	0.0131393
NOSIP	0.0154436	0.0164828	0.0200606	0.0127615
CHD9	0.0169055	0.0176175	0.0200152	0.0231469
PDE8A	0.0114695	0.0163846	0.020011	0.0157233
COP1	0.0176613	0.0185325	0.0199771	0.0173932
PPP4R2	0.00748377	0.0118584	0.0199771	0.0140534
HECTD1	0.0162109	0.01159	0.0199771	0.0123234
RFNG	0.0212089	0.0172995	0.0199771	0.0171736
DAZAP1	0.0110916	0.0120666	0.0199771	0.0131393
UBA2	0.0145411	0.00733226	0.0199771	0.0133928
TPD52L2	0.0121155	0.0137982	0.019955	0.014273
EMP2	0.0182471	0.017213	0.0199509	0.00968985
OLFML3	0.0248622	0.0260688	0.019917	0.0219647
MAML3	0.0153454	0.0225821	0.019917	0.0189047
PIAS1	0.0226593	0.0104554	0.019917	0.0173932
SLCO3A1	0.0185152	0.0217655	0.019917	0.0162595
LPGAT1	0.0208311	0.0210059	0.0199054	0.0183073
PPP1R1A	0.0132977	0.0140665	0.0199054	0.0130296
SPPL2A	0.0162595	0.00980876	0.0199054	0.0150773
TPRG1L	0.0186851	0.0169213	0.0198673	0.0145897
CDC42BPA	0.020355	0.0233767	0.0198673	0.0286927
GALNT2	0.0161012	0.0160063	0.0198673	0.0189532
ACYP2	0.0212691	0.0210587	0.0198673	0.0163091
EGFR	0.0207329	0.0191791	0.0198673	0.0173932
DOCK4	0.019709	0.0164828	0.0198673	0.0180391
SARDH	0.0110916	0.0119567	0.0198673	0.0132977
VAV2	0.0207213	0.0195573	0.0198673	0.0163693
RBM47	0.0145897	0.0198859	0.0198072	0.0159914
OCIAD2	0.0159914	0.0120169	0.0198072	0.0149074
PLEKHA5	0.0110916	0.0176175	0.0198072	0.0175515
CIAO2A	0.00823953	0.0192393	0.0198072	0.00990939
PPARA	0.0141632	0.023645	0.0198072	0.0139437
AARS	0.0185152	0.0114802	0.0197863	0.0136756
RPA1	0.0149675	0.0177158	0.0197471	0.00979962
CDIPT	0.0208912	0.019009	0.0197429	0.0401401
COX17	0.0230973	0.0154696	0.019709	0.0150965
ELL2	0.025145	0.0182145	0.019709	0.0242574
ESYT2	0.0123234	0.0183096	0.019709	0.0264866
MAPKAP1	0.0158215	0.0223138	0.019709	0.0136154
SCYL1	0.0167736	0.0150914	0.019709	0.0207213
SNRPN	0.025999	0.0240835	0.019709	0.0170153
OSBPL9	0.0215372	0.0151295	0.0196974	0.0153835
HNMT	0.0231469	0.0337939	0.0196974	0.0218053
HTT	0.0134074	0.0174094	0.0196974	0.0158215
URI1	0.0223912	0.0251199	0.0196974	0.0220734
EIF2S3	0.0326669	0.0265494	0.0196974	0.0217567
WDR82	0.0146393	0.0121268	0.0196373	0.0166374
FAM50A	0.0167356	0.0156281	0.0196373	0.022977
ITSN2	0.00683778	0.0116883	0.0195992	0.0132977
USO1	0.0132491	0.00824721	0.0195992	0.0104456
ILRUN	0.0131393	0.0152012	0.0195992	0.022769
RNASET2	0.0173932	0.0173978	0.0195992	0.0184509
PC	0.0206231	0.0173978	0.0195992	0.0206115
SHANK2	0.0348349	0.0255953	0.0195992	0.025791
AAMDC	0.0132977	0.01342	0.0195992	0.0180391
CREBBP	0.0179294	0.0181543	0.0195992	0.0199771
NFAT5	0.0176613	0.00937032	0.0195992	0.0132977
GADD45B	0.024499	0.0221934	0.0195992	0.0303626
BRWD1	0.0163693	0.0120169	0.0195992	0.0186851
MICU1	0.0213187	0.0182039	0.0195771	0.0225611
MED15	0.0117376	0.0126033	0.0195771	0.0154552
AL157935.2	0.0173932	0.017141	0.0195391	0.0100677
NDUFA12	0.019063	0.0164828	0.0195391	0.0208311
TXNL1	0.0146393	0.0184723	0.0195391	0.0144313
PLPP3	0.0200869	0.0225821	0.0194895	0.020355
PERP	0.0164791	0.0150914	0.0194895	0.0217452
GCHFR	0.0184656	0.027645	0.0194895	0.0181975
PQLC1	0.0145897	0.0168611	0.0194895	0.0172232
TCEAL4	0.0320209	0.029641	0.0194789	0.0265205
NTHL1	0.023241	0.0188611	0.0194748	0.0155534
JUND	0.0218053	0.0171147	0.0194748	0.0277786
KDM4B	0.0163693	0.0122251	0.0194674	0.0172232
CD52	0.0195391	0.0141764	0.0194293	0.0253383
EVA1B	0.0220629	0.0178859	0.0194293	0.0164528
MBD5	0.0195391	0.0217011	0.0194293	0.0194895
STIM1	0.0244085	0.0167628	0.0194293	0.0328221
MXRA7	0.0223912	0.0164944	0.0194293	0.0225611
OSBPL1A	0.00919167	0.0102251	0.0194293	0.0129694
AXL	0.0212691	0.0215573	0.0194293	0.0198072
FXYD6	0.0102873	0.0225219	0.0193692	0.013929
MSRB1	0.0274609	0.0222039	0.0193692	0.0231469
2023-09-02	0.0199771	0.0241215	0.0193311	0.026128
TRIO	0.0297767	0.0162747	0.0193311	0.0255229
SENP6	0.0138951	0.00630744	0.0193311	0.00990939
PON3	0.0183073	0.0156281	0.0193311	0.0232906
BUD31	0.0198072	0.00882202	0.0193311	0.0166374
COA4	0.0225611	0.0170311	0.0193311	0.017125
CHST11	0.0165772	0.0142863	0.0193311	0.0180391
AC040162.1	0.0136756	0.00980876	0.0193311	0.0206231
UGGT1	0.0132375	0.0147131	0.019271	0.0137853
EIF4A1	0.0144313	0.0227417	0.019271	0.0170153
TOMM5	0.0163693	0.017141	0.0192594	0.0180391
RETREG2	0.0201355	0.0185927	0.0192406	0.019709
SLC35F6	0.0163693	0.0202641	0.0192214	0.0129694
EIF4G1	0.0278125	0.0276947	0.0192214	0.0286284
BPHL	0.0169055	0.0120169	0.0192214	0.0171589
UQCC3	0.0193311	0.0137982	0.0192214	0.0101775
GLT8D2	0.0120057	0.0301681	0.0192214	0.0236831
NCOR2	0.0282652	0.0321225	0.0192214	0.0285228
ARMH4	0.0213789	0.0220338	0.0192214	0.0169436
NPTN	0.0307785	0.0234369	0.0192214	0.0256707
KRT10	0.0238384	0.0136883	0.0192214	0.0188435
NFE2L1	0.0210845	0.019009	0.0192214	0.0194409
C17orf100	0.0126517	0.0136883	0.0191728	0.0198673
SUPT6H	0.0207709	0.0169213	0.0191728	0.0230826
EIF5B	0.0145897	0.0146033	0.0191612	0.0100076
KIAA0319L	0.0161351	0.01342	0.0191612	0.00888552
PPP4R3B	0.0110315	0.00646593	0.0191612	0.0115075
SLC29A1	0.0190514	0.0165927	0.0191612	0.0156135
GLCCI1	0.0200753	0.0136778	0.0191612	0.0254743
BAG1	0.0204046	0.0113101	0.0191612	0.0170492
SREBF2	0.0148092	0.0149815	0.0191612	0.0123836
SF3B3	0.0138835	0.00872373	0.0191116	0.00721566
NPLOC4	0.0186851	0.0263371	0.0191116	0.0235132
ZFP36	0.0323987	0.0180444	0.0191116	0.0209863
UPB1	0.0172834	0.0240338	0.0191116	0.0112014
TRAPPC3	0.0115677	0.0100771	0.0191011	0.00994328
NUDT4	0.0165888	0.0174591	0.0191011	0.0144313
RABGAP1	0.0199771	0.0151897	0.0190969	0.0130296
SYNE1	0.0178692	0.0188389	0.0190864	0.0172834
DZIP1L	0.00748377	0.0144448	0.019063	0.0143215
NHSL1	0.0163091	0.0172995	0.019063	0.014273
LEPROTL1	0.0265321	0.0156134	0.019063	0.0180772
TMEM223	0.0174913	0.0145547	0.019063	0.0149675
RTN3	0.0144313	0.0185927	0.019063	0.0247525
LRP5	0.0135056	0.0163846	0.019063	0.0134074
RERG	0.0128712	0.0193492	0.019063	0.0233665
GPD1	0.0185268	0.0103455	0.019063	0.0183073
NOTCH2	0.0241106	0.0280127	0.0190514	0.0234605
ZEB1	0.0127615	0.0219134	0.0190514	0.0153307
FRY	0.0158711	0.0138363	0.0190514	0.0169551
CLPP	0.0130296	0.0137982	0.0190514	0.0127615
EGLN1	0.0104456	0.00980876	0.0190029	0.00942174
CREB3L2	0.0220629	0.0113703	0.0190029	0.0117376
ATL3	0.0121155	0.01342	0.0190029	0.0176011
UHMK1	0.0134074	0.0118584	0.0189913	0.0123836
MPDZ	0.0174913	0.0197994	0.0189913	0.0107137
TOLLIP	0.0169551	0.0255351	0.0189913	0.0274257
SERBP1	0.0264866	0.0206423	0.0189532	0.0289346
ACADM	0.0140534	0.0144448	0.0189532	0.0149074
EVI5	0.0263051	0.0121649	0.0189532	0.0218549
UBR3	0.0120553	0.0149815	0.0189532	0.0159914
RREB1	0.0261542	0.0199842	0.0189532	0.022123
GUSB	0.0157233	0.0168611	0.0189532	0.0166374
B4GALT1	0.0206231	0.0181658	0.0189532	0.0212575
SET	0.0157233	0.0234369	0.0189532	0.0158215
ANXA7	0.0127615	0.0145431	0.0189532	0.0140534
MBNL2	0.0225844	0.0178859	0.0189532	0.0239027
ERH	0.0123836	0.0175679	0.0189532	0.0121155
DPP9	0.0129051	0.0172995	0.0189532	0.00979962
PLCB1	0.0172834	0.0184342	0.0189532	0.0194895
TBC1D22A	0.0251831	0.0267797	0.0189532	0.0225464
SRPX	0.0195992	0.0223518	0.0189532	0.0222328
IL13RA1	0.0126517	0.0174094	0.0189532	0.00968985
UTY	0.0176613	0.0147131	0.0189532	0.0243407
GPM6A	0.0163546	0.0230586	0.0189386	0.023185
WDR33	0.0127615	0.0143349	0.0189047	0.016041
SMIM14	0.0207668	0.0149815	0.0188931	0.0246088
CPEB3	0.0166374	0.0234971	0.0188931	0.0171135
HP1BP3	0.0176993	0.0231685	0.0188435	0.0238911
MPC1	0.0171135	0.0156281	0.0188435	0.0147976
ATE1	0.0156135	0.0144448	0.0188435	0.0136756
PA2G4	0.00877575	0.00361119	0.0188435	0.00979962
KTN1	0.0196943	0.0174094	0.0188435	0.020393
ARHGAP42	0.0137853	0.0117485	0.0188288	0.019063
CNOT6L	0.00881379	0.0175679	0.0188214	0.0129694
SEMA5A	0.0230868	0.0192172	0.0188214	0.0150773
PINK1	0.024499	0.0164828	0.0187949	0.0213789
RNF4	0.0180391	0.0110417	0.0187949	0.0236346
HOOK3	0.0143712	0.0175457	0.0187949	0.0236947
BNC2	0.0172232	0.0187787	0.0187949	0.0202306
CPT1A	0.0137853	0.0153597	0.0187949	0.0149675
PSMB5	0.0260972	0.0227406	0.0187949	0.0211593
MRPL20	0.0224027	0.019459	0.0187833	0.018417
IARS2	0.0309104	0.024539	0.0187833	0.0278768
PCCB	0.0120057	0.0137982	0.0187833	0.00877575
FGFR3	0.0200753	0.0150914	0.0187833	0.025791
PDE3B	0.0127615	0.0152995	0.0187833	0.0101775
JUP	0.0202452	0.0185325	0.0187833	0.0180956
MAP1LC3B	0.00861741	0.0103951	0.0187687	0.0134074
NCLN	0.0116278	0.00749075	0.0187687	0.0121155
RTCB	0.0129051	0.0136736	0.0187348	0.0127615
CASK	0.0198673	0.0159198	0.018719	0.0176613
KLHL29	0.0159914	0.00786898	0.0186969	0.0101775
RPRD2	0.0162595	0.012505	0.0186851	0.00942174
SUMF1	0.0213526	0.0160063	0.0186851	0.0171736
ARHGAP24	0.0141516	0.0139567	0.0186851	0.0113597
PIK3R1	0.0199509	0.0169066	0.0186851	0.0180391
CXXC5	0.0150773	0.0109319	0.0186851	0.0150657
TXNDC5	0.017979	0.00760062	0.0186851	0.0142614
CD24	0.0196974	0.0212889	0.0186851	0.022293
MAN1B1	0.012637	0.00760062	0.0186851	0.0167811
TNRC6A	0.0299246	0.0176777	0.0186851	0.0247451
SLC2A4RG	0.024061	0.0245219	0.0186851	0.019709
RBMX	0.0116774	0.018056	0.0186851	0.0158215
SLC25A5	0.0226593	0.028167	0.0186736	0.0263769
FNDC3A	0.0181975	0.0140665	0.0186589	0.0198072
S100A16	0.0254628	0.0246202	0.018625	0.0221832
HADHB	0.0233168	0.0113703	0.018625	0.0238045
UBE2F	0.0131774	0.0131516	0.018625	0.016041
SPIN1	0.00823953	0.0152012	0.018625	0.011991
GPNMB	0.0146994	0.0100771	0.0186134	0.0156135
PIP4K2A	0.0214771	0.0241215	0.0186134	0.0268645
IGFBP6	0.0144092	0.0274116	0.0186134	0.0248284
AGRN	0.0156135	0.0120169	0.0185754	0.0170153
HAAO	0.022293	0.019459	0.0185754	0.0235849
STAB1	0.0283148	0.0275362	0.0185754	0.0283148
HAND2	0.0124933	0.0109435	0.0185754	0.0134074
CDKN1A	0.0132977	0.0113703	0.0185754	0.0136756
DBNL	0.0181975	0.019009	0.0185754	0.0169055
GCC1	0.0210992	0.0245219	0.0185754	0.0194895
STMP1	0.0137252	0.0202378	0.0185754	0.0193311
PAG1	0.0207329	0.0158965	0.0185754	0.0195391
HIPK3	0.0157233	0.0157158	0.0185754	0.0194789
VAT1	0.0156135	0.0183243	0.0185754	0.0156135
PNPO	0.021647	0.0215573	0.0185754	0.0225611
RNPEPL1	0.0169055	0.0189709	0.0185268	0.0149675
ADNP	0.0181373	0.0147131	0.0185268	0.0205514
TMCO1	0.0198673	0.0187026	0.0185152	0.0221832
FAT1	0.0145897	0.011624	0.0185152	0.0194146
TMED4	0.0166374	0.021009	0.0185152	0.0150773
PDCD5	0.021039	0.018056	0.0185152	0.0180391
IL6R	0.00979962	0.020094	0.0184656	0.0153454
STARD7	0.0208912	0.0191791	0.0184656	0.0185754
NECTIN2	0.0208311	0.0196175	0.0184656	0.0235248
SCCPDH	0.0143215	0.0199958	0.018417	0.0183908
COMMD1	0.0217567	0.0172393	0.018417	0.0170153
MOB1A	0.0127954	0.0136883	0.018417	0.0145295
RWDD1	0.0218549	0.0137264	0.018417	0.0131393
SLC43A3	0.0137853	0.0140665	0.018417	0.0184551
POLR1D	0.0146994	0.0190545	0.018417	0.0117376
RIPOR1	0.0112014	0.00387956	0.018417	0.00398571
SREBF1	0.0115075	0.0127734	0.018417	0.0150773
APOL6	0.0159313	0.0162145	0.018417	0.0186851
ASAH1	0.0159914	0.0135784	0.0184054	0.0179294
SMIM26	0.0191728	0.024412	0.0184054	0.0240949
SERPINA7	0.0218053	0.0223138	0.0184054	0.0210496
SCN7A	0.0267928	0.0260688	0.0183569	0.0338354
EXOSC7	0.019709	0.013027	0.0183569	0.0144313
NTS	0.0195992	0.0162145	0.0183453	0.0206231
CLIP1	0.0101775	0.01342	0.0183453	0.0123836
ALDH4A1	0.0195992	0.0222039	0.0183073	0.0152356
CCT4	0.0205133	0.017776	0.0183073	0.0154552
ATG7	0.0184054	0.0342061	0.0183073	0.0330755
CSGALNACT1	0.0135056	0.0172774	0.0183073	0.0191203
WWP1	0.0204532	0.015738	0.0183073	0.0192214
UBAP1	0.0108235	0.0191791	0.0183073	0.0127615
DIP2B	0.0243746	0.0163846	0.0183073	0.0191011
NR4A1	0.0196489	0.00980876	0.0183073	0.0110916
ACIN1	0.0114695	0.0178257	0.0183073	0.0135056
CHURC1	0.0233168	0.020374	0.0183073	0.0177595
YPEL3	0.0333097	0.0202641	0.0183073	0.0163091
PSMB6	0.0245487	0.023925	0.0183073	0.0243407
MSI2	0.0146994	0.0227112	0.0183073	0.0143215
ADSL	0.00683778	0.0128832	0.018281	0.00452193
CNTN4	0.0114695	0.0162145	0.0182471	0.021039
ITPR1	0.0110315	0.0148569	0.0182471	0.00877575
ZNF148	0.0127013	0.0113556	0.0182471	0.0128712
UBR5	0.0104456	0.018056	0.0182471	0.0158331
PRRC2B	0.0249751	0.0212889	0.0182471	0.0191612
CD93	0.0170153	0.0126635	0.0182471	0.0132375
NRDC	0.0127615	0.0163846	0.0181975	0.016712
C8A	0.0162595	0.0157719	0.0181975	0.0134074
JAK1	0.0225991	0.018056	0.0181975	0.0121155
ATP5PB	0.0160295	0.0158818	0.0181975	0.0236947
NAXE	0.0219151	0.0220454	0.0181975	0.0180391
DHX9	0.0121155	0.00780878	0.0181975	0.0111751
GRB14	0.0205133	0.0153597	0.0181975	0.0134074
TNFSF10	0.00968985	0.00943053	0.0181975	0.0120057
PTPN12	0.0109333	0.0167628	0.0181975	0.0134074
MRPS7	0.0252327	0.0176175	0.0181975	0.0192214
FHL2	0.0165772	0.0228886	0.018187	0.016687
TNFRSF1B	0.00979962	0.00786898	0.0181828	0.0173932
CD37	0.0150773	0.0140665	0.0181489	0.00748377
CLASP2	0.0179294	0.0135298	0.0181373	0.0124818
MZB1	0.016687	0.0104554	0.0181373	0.0128712
OGDH	0.0152853	0.0152995	0.0181373	0.0169055
HINT2	0.0169055	0.0182145	0.0181373	0.0214169
GNAQ	0.0154552	0.0178859	0.0181373	0.0135172
TOX4	0.00656967	0.00749075	0.0181373	0.0117872
AF241726.2	0.0153454	0.0245716	0.0181373	0.017125
HEYL	0.0172687	0.0161998	0.0180888	0.0180772
SEC63	0.012981	0.0181658	0.0180772	0.0215151
GMFG	0.0146393	0.0127734	0.0180584	0.0114695
PDS5A	0.0281069	0.0256831	0.0180391	0.0238531
F2R	0.0240009	0.0242273	0.0180391	0.0256327
HSD17B4	0.0199771	0.0254369	0.0180391	0.021001
ATXN7L1	0.00988313	0.0128832	0.0180391	0.0157613
OGA	0.0251831	0.0254981	0.0180391	0.0164675
CAPN1	0.0141516	0.0129319	0.0180391	0.0119456
APOF	0.0181489	0.0229604	0.0180391	0.0205133
KCTD12	0.0143215	0.00749075	0.0180391	0.0150511
DYNC1H1	0.0255229	0.0192393	0.0180391	0.0230371
MYADM	0.0114695	0.0198373	0.0180391	0.0135172
PI4KA	0.0139437	0.0191073	0.0180391	0.0157117
MAGT1	0.0143215	0.010187	0.0180391	0.0172232
MAN2A1	0.0103358	0.0147131	0.0180276	0.015221
LMF2	0.0268529	0.0152499	0.0180276	0.0262671
KHDRBS1	0.0216354	0.0215954	0.0180129	0.0206231
FIP1L1	0.00489981	0.0131516	0.0180129	0.00516792
LGALS3	0.0200869	0.0198257	0.017979	0.0207329
TMEM203	0.00694755	0.0110417	0.0179527	0.00748377
TMEM56	0.0150773	0.0136883	0.0179294	0.0139437
MIA3	0.0102757	0.0133101	0.0179294	0.0176613
EXOC6B	0.0110916	0.01342	0.0179294	0.018625
CALU	0.0255229	0.0108336	0.0179294	0.0185754
PSMD13	0.0239027	0.0254749	0.0179294	0.0249867
CLNS1A	0.0236831	0.0149668	0.0179294	0.0162595
DDX6	0.0160106	0.010187	0.0179294	0.0174913
MLEC	0.0135056	0.0152995	0.0179294	0.0146994
TMEM160	0.0217567	0.0181998	0.0179294	0.0224027
ATRX	0.0191612	0.0203138	0.0179294	0.0199771
[truncated: 15,018 more rows]

## Sheet: 7. Spatial expression HSC
Gene Symbol	AvgExpr (Tumor core)	AvgExpr (Tumor margin)	AvgExpr (Liver marign)	AvgExpr (Distal)
ALB	2.52056	2.51007	2.51682	2.50873
APOA2	2.09418	2.09072	2.08502	2.09099
IGF2R	1.51849	1.52024	1.51355	1.5226
APOC1	1.43376	1.45379	1.44968	1.42714
APOA1	1.38477	1.38399	1.39626	1.39661
APOC3	1.36726	1.34721	1.35529	1.37615
FTL	1.13404	1.11684	1.13845	1.14197
RASGEF1B	0.960707	0.93964	0.935024	0.947675
APOE	0.925812	0.930469	0.940806	0.922694
SLC26A3	0.897565	0.884944	0.888592	0.895976
LINGO1	0.796856	0.794189	0.787248	0.800529
AMBP	0.735435	0.736995	0.758461	0.723865
TTR	0.594271	0.582608	0.579107	0.586801
APOC4-APOC2	0.577135	0.560529	0.558875	0.564191
HP	0.576466	0.586384	0.56987	0.586294
TF	0.545758	0.563823	0.533981	0.540106
RBP4	0.531669	0.533976	0.537811	0.539519
VTN	0.499768	0.494364	0.492569	0.487722
FGA	0.468764	0.467528	0.454294	0.476737
C3	0.407601	0.402197	0.412438	0.406377
TPT1	0.406659	0.406371	0.422321	0.414532
APOH	0.378911	0.372688	0.37727	0.384965
ALDOB	0.372547	0.361003	0.36235	0.357172
BEST1	0.357793	0.338981	0.339605	0.344201
TSPAN9	0.353723	0.334392	0.327148	0.347691
CLU	0.348966	0.333441	0.317376	0.340709
AHSG	0.347866	0.353209	0.347141	0.356448
TMSB4X	0.346666	0.359664	0.35531	0.354713
TIMP1	0.342654	0.342201	0.336546	0.340301
IGFBP7	0.327224	0.324145	0.328383	0.331142
FGG	0.326998	0.303045	0.31218	0.31547
FGB	0.323861	0.338942	0.316834	0.316429
ACTB	0.314508	0.326038	0.31887	0.313741
SERF2	0.308579	0.30639	0.289765	0.301283
TMSB10	0.305417	0.304836	0.292383	0.323146
CCDC152	0.302687	0.306346	0.300563	0.291951
MT2A	0.302179	0.309467	0.296051	0.300068
SLBP	0.29996	0.294747	0.296281	0.303439
AL049839.2	0.293862	0.296382	0.293493	0.275624
IFITM3	0.292645	0.285541	0.30568	0.295159
CTSD	0.292157	0.294156	0.297003	0.281334
CD74	0.292051	0.294659	0.286516	0.290628
FABP1	0.281504	0.272941	0.268941	0.265598
APOB	0.252116	0.252675	0.249886	0.250651
SERPINC1	0.251491	0.256226	0.256822	0.265613
SERPING1	0.243775	0.237966	0.245081	0.25478
A1BG	0.243633	0.266861	0.259006	0.242327
ORM1	0.239303	0.214749	0.226225	0.216454
GPX3	0.23776	0.248607	0.249955	0.244212
P4HB	0.235107	0.236782	0.233114	0.229401
MYL6	0.233888	0.238605	0.247969	0.245549
FN1	0.229773	0.222022	0.232308	0.225242
TAGLN	0.225983	0.250834	0.234991	0.235871
CD81	0.225102	0.236086	0.232834	0.239741
HPX	0.22301	0.230601	0.232974	0.223986
KNG1	0.220875	0.210457	0.214299	0.207065
COLEC11	0.220654	0.218407	0.207591	0.223061
GAPDH	0.21876	0.217891	0.220295	0.218809
PSAP	0.218609	0.221053	0.22422	0.233637
UBB	0.217815	0.219364	0.207173	0.211006
BGN	0.215411	0.225285	0.208952	0.204508
RACK1	0.212493	0.225926	0.20375	0.215632
EEF1A1	0.208474	0.192359	0.195758	0.213613
C1S	0.205503	0.209256	0.204128	0.204062
AGT	0.205485	0.217111	0.215447	0.21215
RARRES2	0.203316	0.209378	0.211037	0.216912
FAU	0.202397	0.215563	0.205212	0.214939
F2	0.199197	0.199696	0.190402	0.196398
GC	0.198655	0.203024	0.209219	0.202643
ADH1B	0.194578	0.18097	0.185887	0.185166
SLC35F2	0.19393	0.205195	0.196778	0.20148
UQCRQ	0.193878	0.211775	0.195144	0.211328
ITIH4	0.189495	0.184006	0.169054	0.19058
ASIP	0.187523	0.183225	0.1835	0.188085
EEF1G	0.187133	0.180082	0.176284	0.167968
IGF2	0.186119	0.164486	0.175276	0.186138
VIM	0.184145	0.165325	0.170788	0.177216
ATP5F1E	0.184026	0.199533	0.185101	0.191225
PEBP1	0.181549	0.186159	0.193439	0.183567
OOEP	0.179745	0.179156	0.16774	0.183177
UBA52	0.179673	0.170778	0.172184	0.180325
C1R	0.173151	0.168109	0.180548	0.178991
PCNP	0.170957	0.1722	0.176749	0.180657
PATJ	0.169727	0.167979	0.157012	0.149372
TMBIM6	0.167857	0.168704	0.142843	0.155178
AGXT	0.167135	0.16378	0.165124	0.168315
AEBP1	0.164855	0.155394	0.165995	0.160791
COL1A1	0.163875	0.153644	0.16717	0.166616
CYP2E1	0.163266	0.154102	0.147053	0.145746
COL18A1	0.161043	0.152258	0.144513	0.143599
IGFBP4	0.15992	0.169027	0.159291	0.154231
ATP5ME	0.157641	0.170015	0.164776	0.168589
CD63	0.157639	0.162349	0.160519	0.170253
MYL9	0.156058	0.153488	0.154363	0.14552
CCN2	0.153339	0.148036	0.138745	0.151814
HRG	0.152791	0.16325	0.164692	0.157297
CHCHD3	0.151231	0.149505	0.139691	0.14144
CFH	0.149967	0.152913	0.15044	0.153079
A2M	0.148754	0.133829	0.141439	0.141449
IGFBP3	0.145959	0.154509	0.151151	0.140379
GSTA1	0.144063	0.131117	0.122438	0.135894
ACTG1	0.143445	0.142941	0.138004	0.137878
IL6ST	0.143409	0.14541	0.140343	0.145108
TTC7B	0.142573	0.134295	0.145411	0.137724
CST3	0.141964	0.143955	0.128984	0.151277
SPARC	0.13919	0.136936	0.133704	0.138299
EIF1	0.137988	0.14303	0.140092	0.126445
MT1E	0.136606	0.13162	0.132501	0.132311
DCN	0.134146	0.136262	0.135949	0.134485
C7	0.133757	0.146158	0.146505	0.1382
COX6B1	0.133659	0.121208	0.120578	0.122611
ITIH1	0.132617	0.125826	0.121646	0.130445
DCXR	0.130667	0.134747	0.130583	0.128213
BCOR	0.129485	0.124116	0.131226	0.132524
NUPR1	0.128932	0.106201	0.110506	0.121313
PFDN5	0.128548	0.116206	0.113671	0.124995
SAA4	0.127758	0.123247	0.122213	0.121641
ITIH3	0.127214	0.136196	0.120558	0.130532
UBC	0.126732	0.131419	0.128627	0.128442
NME1-NME2	0.126433	0.121582	0.133485	0.127708
COX7C	0.125853	0.133122	0.13011	0.140937
IFITM2	0.125278	0.148195	0.129849	0.122493
S100A6	0.124499	0.151695	0.139452	0.133712
NACA	0.123942	0.129603	0.131004	0.114707
NDUFA13	0.12384	0.116521	0.106991	0.112573
UQCR11	0.122141	0.13446	0.118904	0.131294
IGLL5	0.122067	0.134596	0.128555	0.121945
ANKRD30B	0.121668	0.112889	0.11236	0.112946
DEPP1	0.121557	0.126839	0.109952	0.126012
COL3A1	0.121032	0.120915	0.121549	0.116167
APCS	0.12032	0.120478	0.133283	0.119916
HINT1	0.119746	0.122562	0.115241	0.111851
SOD1	0.118122	0.111985	0.118146	0.110524
LGALS1	0.117383	0.128136	0.127762	0.125531
HSPB1	0.117186	0.128389	0.11967	0.117701
COX4I1	0.116754	0.117287	0.120732	0.104693
GPX4	0.116448	0.117734	0.107956	0.112048
ITIH2	0.1163	0.114827	0.111922	0.103874
SAA1	0.115781	0.119219	0.110561	0.120052
PTPRG	0.115408	0.105643	0.104541	0.11275
EEF2	0.114808	0.116013	0.112436	0.11874
NUDCD3	0.114087	0.114075	0.110259	0.121458
COX5B	0.113471	0.120498	0.116991	0.115403
IGFBP2	0.112568	0.106828	0.108702	0.100558
PTMA	0.112348	0.127693	0.117154	0.134619
ATG10	0.111526	0.115039	0.109961	0.117756
CCSER1	0.11132	0.102519	0.108677	0.106537
PFN1	0.111278	0.103009	0.101229	0.0964013
ALDH1A1	0.111086	0.112887	0.118303	0.121341
GAMT	0.110336	0.107246	0.103643	0.109103
APOO	0.1103	0.112093	0.105353	0.110487
CALD1	0.110078	0.11757	0.110386	0.115637
DHCR24	0.109621	0.115461	0.111264	0.112485
AKR1C1	0.109271	0.114723	0.118528	0.10901
TMEM176B	0.108753	0.106414	0.102573	0.099685
COL1A2	0.108698	0.111059	0.106982	0.113241
MT1X	0.108571	0.101198	0.104067	0.0990042
HSP90AB1	0.108568	0.114426	0.10363	0.113432
KRT18	0.108009	0.119637	0.110121	0.109234
HAMP	0.106322	0.094945	0.0960196	0.0964406
CALR	0.106286	0.118423	0.128713	0.116417
FGL1	0.10541	0.108342	0.110336	0.100489
MT1G	0.105269	0.106732	0.095263	0.103141
EDF1	0.104925	0.100179	0.101594	0.105072
HLA-C	0.104593	0.118954	0.110086	0.0983528
COX6C	0.102103	0.116299	0.103534	0.1112
HSP90B1	0.101974	0.0958133	0.10454	0.0887127
SSR4	0.101749	0.104202	0.0945991	0.100604
GATM	0.101714	0.0891374	0.0918297	0.0941303
ENO1	0.10156	0.0978389	0.0912033	0.100484
CXCL12	0.101297	0.0977355	0.102547	0.107816
NBEAL1	0.100274	0.107344	0.0943724	0.0972742
TAT	0.0997999	0.0877392	0.0947211	0.0891741
ITM2B	0.0989866	0.105052	0.0935295	0.107024
COL6A3	0.0983935	0.102907	0.0980035	0.102533
AC002094.3	0.098054	0.0974444	0.0955723	0.100018
ECHS1	0.0977029	0.0859444	0.0796388	0.0922903
TMEM176A	0.0974789	0.099046	0.102879	0.0995728
NRXN1	0.0972724	0.0987653	0.0945683	0.0957752
MZT2B	0.0963009	0.099121	0.0989348	0.102993
TXNIP	0.0959482	0.101403	0.111118	0.0957136
ATOX1	0.0942572	0.0853359	0.0957692	0.0896123
ROMO1	0.093647	0.100136	0.090653	0.094705
ORM2	0.0934672	0.0906184	0.0898598	0.0923362
ARL14EPL	0.0931916	0.103688	0.0926422	0.0874807
PLEKHA7	0.0931865	0.0869212	0.0837764	0.0883566
AZGP1	0.0929807	0.0982888	0.0916949	0.0922838
CFL1	0.092699	0.0934392	0.0856631	0.0950671
PABPC1	0.092148	0.0903166	0.0924444	0.0844985
SPINK1	0.0919268	0.0962347	0.0951431	0.0904287
ZYG11B	0.091924	0.0965751	0.0978741	0.103688
ETFB	0.0916188	0.0927075	0.0966848	0.0939373
ATP5MD	0.0915541	0.0907092	0.0836626	0.0814647
SMOC1	0.0903679	0.0771175	0.0963986	0.0870819
SLPI	0.0903456	0.0889081	0.0829894	0.0855661
IGFBP1	0.0903101	0.078858	0.081811	0.079761
APOC4	0.0890195	0.0899351	0.0991852	0.0990066
SLC35F1	0.088732	0.0889149	0.0819163	0.0879575
MGP	0.0886569	0.0843114	0.0907737	0.093201
ELOB	0.088366	0.0847582	0.0916786	0.0963505
HPD	0.0881065	0.0767897	0.0841862	0.0859581
SPTBN1	0.0880859	0.0922412	0.0943957	0.0887374
CFHR1	0.087929	0.0837367	0.0868438	0.0918242
CRIP1	0.0875021	0.0797435	0.0803627	0.0876493
CYB5A	0.086966	0.0839227	0.0758181	0.0861823
NDUFB2	0.08674	0.0873722	0.0870309	0.0835002
CYP3A4	0.0865025	0.085285	0.0870815	0.0836202
TXN	0.0864973	0.0840075	0.0883112	0.0870467
ALDH2	0.086193	0.0678736	0.077737	0.0800409
PRDX6	0.0861316	0.08065	0.0790706	0.0818806
COL4A2	0.085922	0.0727667	0.0733523	0.0739354
SNX6	0.0849653	0.0838044	0.0820079	0.087654
NNMT	0.0843064	0.0765965	0.0668839	0.0775888
TM4SF4	0.0840335	0.0867229	0.0762844	0.0855249
KRT8	0.0837963	0.0799626	0.077933	0.078028
CYP2A6	0.0836957	0.0806176	0.0820544	0.0849206
NDUFA1	0.0833836	0.0860597	0.0750978	0.07776
CPS1	0.0826051	0.0872549	0.086685	0.0761941
ASGR2	0.0825491	0.0814004	0.079845	0.0787172
DTL	0.0822687	0.0939573	0.0824888	0.0894291
FLNA	0.0821257	0.0740311	0.0795918	0.0811542
UQCRB	0.0817481	0.0751833	0.0704523	0.0793164
HSP90AA1	0.081732	0.0808073	0.0828089	0.0874685
POLR2L	0.0814203	0.0737734	0.0815058	0.0860276
B2M	0.0813505	0.0727681	0.0745009	0.0811084
OAZ1	0.0809714	0.0782143	0.0853114	0.0855779
NDUFA4	0.0809397	0.0843575	0.0801304	0.0714617
TOMM7	0.0808699	0.0868443	0.0856256	0.0942888
HLA-B	0.0807659	0.101084	0.0941318	0.0925367
UQCR10	0.0802279	0.0742476	0.0763665	0.0731633
PPIA	0.0802039	0.0728682	0.0794709	0.0775215
MYH9	0.0800863	0.0782058	0.0936679	0.0900484
SNX22	0.0796962	0.0817604	0.0845387	0.0818341
ANG	0.0795069	0.0869393	0.087262	0.0945843
POR	0.0794607	0.0762807	0.0739433	0.0730372
SLC27A5	0.0793837	0.0779961	0.0824039	0.0822124
COX7A2	0.0787004	0.0930682	0.0804556	0.082177
PCSK7	0.0783893	0.0767736	0.0752753	0.0810747
FTCD	0.0783008	0.0716471	0.0803304	0.0762845
HSPA5	0.0781384	0.0736579	0.0769315	0.0744402
ATP5MG	0.0781066	0.0716242	0.0710639	0.071458
GABARAP	0.0775144	0.078697	0.0766903	0.0727146
COL6A2	0.0775006	0.0656433	0.0736898	0.0748818
DSTN	0.0771699	0.0806648	0.0767829	0.0793312
MDGA2	0.0769903	0.0788501	0.0795926	0.0842036
TNS1	0.0768579	0.0716591	0.0758179	0.0742143
SCD	0.0767705	0.0736076	0.0704372	0.074933
METTL7A	0.0767156	0.0697863	0.0663362	0.0644587
ANK2	0.0766834	0.0657044	0.0749029	0.0785074
IL32	0.0765169	0.0782139	0.0809546	0.0725591
SDC1	0.0762537	0.0772499	0.0744883	0.088356
GUK1	0.0761107	0.07123	0.0716587	0.0790342
MLXIPL	0.0760981	0.0713147	0.0772581	0.0663667
KRTCAP2	0.0760452	0.0747986	0.072872	0.074109
TAGLN2	0.0758832	0.0835053	0.0771933	0.0850187
C4BPA	0.0758731	0.0741834	0.0781992	0.0709245
NDUFS5	0.0757467	0.0636113	0.06415	0.0692981
LAMP1	0.0756957	0.0788135	0.0717174	0.0744928
GPC3	0.0754353	0.0755931	0.0776853	0.0797767
LPP	0.0753881	0.0773668	0.0769825	0.0706058
COX8A	0.0752838	0.081104	0.0781602	0.0705458
SERPINF1	0.0751354	0.0770895	0.081902	0.073567
PCK1	0.0750388	0.0700865	0.0680927	0.0756339
UBL5	0.0748432	0.0824151	0.0802206	0.0791691
ZNF141	0.0745235	0.0776778	0.0710891	0.0702508
FKBP5	0.0744875	0.0788709	0.0806132	0.0846217
ADH4	0.0742069	0.0787906	0.0817665	0.075124
GSTO1	0.0738282	0.0764448	0.0689956	0.0833215
INMT	0.0737806	0.0704133	0.0676576	0.0686439
HPS3	0.0737457	0.0673621	0.062479	0.0620968
NDUFB9	0.0732357	0.0705575	0.0697374	0.0731596
H3F3B	0.0726877	0.0684897	0.0720782	0.0679713
HMGCS2	0.0721554	0.0675861	0.0747286	0.0629495
GSN	0.0716875	0.0696024	0.0618001	0.0678699
NOP53	0.071524	0.0652597	0.0770191	0.0719354
CD151	0.0713859	0.0740912	0.0727808	0.0850981
NDUFB7	0.0707138	0.0645164	0.0762277	0.0719819
CTSB	0.0705702	0.0675006	0.0613659	0.0723817
TST	0.0694773	0.0710888	0.0741641	0.0678828
RAMP1	0.0692907	0.0689524	0.0757798	0.0734136
DUSP1	0.0692502	0.0643073	0.0642987	0.0652987
NDUFB1	0.0689504	0.0733188	0.0694142	0.0635678
MPC2	0.0688701	0.0539921	0.0628618	0.0575088
RNF10	0.068842	0.0634929	0.0694936	0.0656364
TPM1	0.0682441	0.0703427	0.0603611	0.0590522
BCAS4	0.0682185	0.0783287	0.0724467	0.0702344
ATP5MC2	0.0681126	0.0711838	0.0689607	0.0638094
PRELP	0.0680312	0.0649313	0.0597441	0.0652317
SERPIND1	0.0678636	0.0579578	0.0608507	0.064579
STEAP1B	0.0677289	0.0569244	0.0647042	0.0663312
AC093512.2	0.0675078	0.064497	0.0532305	0.0570135
CYP2C9	0.0672009	0.0590053	0.0557364	0.0645592
RRBP1	0.0668644	0.0713428	0.0647609	0.0608066
PCBP2	0.0668326	0.0643746	0.0632814	0.0571215
POLA1	0.0668216	0.068384	0.060036	0.0658264
CHCHD2	0.0662624	0.0634434	0.0637896	0.0685178
CYP3A5	0.0661905	0.0648053	0.0601101	0.0585647
C1QA	0.0658504	0.0600162	0.0604446	0.0618019
MAP3K13	0.0653567	0.0656846	0.0633076	0.0685028
MPST	0.0653017	0.0677208	0.0589929	0.0600852
MGST1	0.0651271	0.0635062	0.0618243	0.0636638
MYL12B	0.0650328	0.0718662	0.0556472	0.0728025
ZNF511-PRAP1	0.0646826	0.0616486	0.0713574	0.062535
LMNA	0.0643146	0.0592385	0.06014	0.062725
UGT1A8	0.0641654	0.0603197	0.0581421	0.0614489
RHOA	0.0640605	0.0730354	0.0761139	0.0653063
MYL12A	0.0639285	0.0694421	0.0628281	0.0737519
SELENOM	0.0639039	0.0601659	0.0697587	0.0668217
CEBPD	0.0638389	0.0598022	0.0588712	0.0587493
ATP5MPL	0.0635729	0.0603669	0.067609	0.067011
F12	0.063564	0.0642153	0.0561938	0.061024
AC004086.1	0.0635077	0.0668131	0.0600569	0.0683315
PRAP1	0.0633555	0.0585711	0.0591205	0.0577633
COL4A1	0.0631611	0.0578453	0.0579883	0.062195
TMEM205	0.0630834	0.068412	0.0626618	0.0604608
NFIA	0.0629451	0.0589356	0.0564437	0.0595951
HNRNPA1	0.0628905	0.0648529	0.0589776	0.0704679
RAC1	0.0628157	0.0576643	0.0597301	0.0616358
EPHX1	0.0627237	0.0694225	0.0690314	0.0683168
CES2	0.0626359	0.0668268	0.071338	0.0649314
LYZ	0.0625736	0.0686883	0.0641934	0.0622352
SELENOP	0.062518	0.0607146	0.0588907	0.0565282
SLC38A2	0.0624626	0.0667618	0.0558475	0.0610708
UGT2B4	0.0623467	0.0652693	0.0643764	0.0583006
COL6A1	0.0623355	0.0611294	0.0526299	0.0660504
AC135178.2	0.06228	0.0647223	0.0606086	0.0573587
TMA7	0.0621651	0.0507712	0.0611618	0.0559106
TSC22D3	0.0621519	0.0637972	0.0646977	0.065895
APOA5	0.0618979	0.0576365	0.0547865	0.0659929
MMACHC	0.0617682	0.0663393	0.0622783	0.0708035
RBP1	0.0615641	0.0611381	0.0597811	0.0554104
COX6A1	0.0613375	0.0666234	0.0621829	0.0532059
LRP1	0.0612472	0.0575216	0.0640983	0.0587715
TIMP3	0.0611372	0.0544445	0.057659	0.0620056
CFHR2	0.0611173	0.0658227	0.0624242	0.0536348
RHOB	0.0610851	0.0563159	0.0584648	0.0562916
TFR2	0.0610732	0.0646536	0.0663698	0.0657642
PGRMC1	0.0610713	0.0680951	0.056681	0.0633131
SNRPD2	0.0607221	0.0609906	0.0620025	0.0571088
ATP5F1B	0.0605116	0.064339	0.0605998	0.0619126
C8G	0.060505	0.0676374	0.0598582	0.0602383
CIRBP	0.0603885	0.0609112	0.0574054	0.062701
PAH	0.0603594	0.0537379	0.0544507	0.0605943
ATP5MF	0.0601338	0.0516702	0.056123	0.0515816
NDUFA11	0.0599649	0.0572364	0.0558431	0.0551632
LAMTOR4	0.0598822	0.0520959	0.0560444	0.0591809
HDLBP	0.0598152	0.0474308	0.0524097	0.0496619
LDHA	0.0595095	0.0526956	0.058806	0.0689761
SERPINA5	0.0594555	0.0642484	0.0558947	0.0624348
AHNAK	0.0593718	0.061891	0.0574737	0.0612913
NDUFA2	0.0592818	0.0589247	0.0610585	0.0607127
HNRNPC	0.0592053	0.0576567	0.0582583	0.0546259
ASS1	0.0591988	0.0589612	0.0669167	0.0682249
SEM1	0.0591865	0.0671034	0.0623778	0.0597903
DYNLL1	0.0584563	0.0643213	0.0503196	0.0551212
SULT2A1	0.058243	0.0616581	0.0541542	0.0506369
SH3BGRL3	0.0581189	0.0530459	0.060659	0.0546369
NDUFS6	0.0579007	0.0556772	0.0630226	0.0631638
NDRG2	0.0578656	0.0564666	0.056372	0.06191
CCL21	0.0577749	0.0596032	0.0497983	0.0544176
ATP5PF	0.0573623	0.0614735	0.0522586	0.0604178
AKR1C3	0.0570549	0.0624591	0.0578457	0.0509161
MAT1A	0.0568898	0.0714439	0.0585465	0.0632882
PSMB1	0.0567678	0.0524498	0.0496554	0.0525344
FSTL1	0.0566816	0.0557084	0.0592998	0.0517726
ENG	0.0565842	0.0565207	0.0531352	0.0583255
EIF5A	0.0564594	0.057003	0.0506843	0.0541954
SCP2	0.0564273	0.0567873	0.0591153	0.0486321
GRN	0.0562683	0.0546506	0.0632447	0.0519226
ZBTB20	0.0562458	0.0583927	0.06742	0.0595753
SRP14	0.056041	0.0566796	0.0596319	0.0595442
SLC25A3	0.0559614	0.0545973	0.0478759	0.055168
PTMS	0.0557703	0.0586702	0.0623375	0.0623976
SDS	0.0555309	0.0470636	0.0580221	0.0609133
SELENOW	0.0554246	0.0559936	0.0584761	0.0641427
AMBRA1	0.0553935	0.0560161	0.0669635	0.0579334
DLEC1	0.0553385	0.0510023	0.0558537	0.0496423
GPC6	0.0552666	0.0549679	0.0552251	0.0506281
ERRFI1	0.0552591	0.0548332	0.0539802	0.0493146
HSD17B6	0.055239	0.0570549	0.0494553	0.0598118
SAT1	0.055188	0.0599909	0.0602832	0.0618651
SERPINA4	0.0551389	0.0590521	0.0543977	0.0557438
GPX2	0.0551292	0.0557217	0.0515711	0.0583912
TXNRD1	0.0551008	0.0613973	0.0602961	0.0585691
ASAP2	0.055069	0.0641691	0.0585991	0.053952
KHK	0.055014	0.0560359	0.0546786	0.053493
PTPRS	0.0547498	0.0474626	0.0533088	0.0520179
CYP2C8	0.0547494	0.0589824	0.0605816	0.0595674
SAA2	0.0546271	0.057785	0.0502427	0.0558885
AC010422.8	0.0545176	0.053327	0.0493456	0.0523167
ADH1C	0.0541833	0.056401	0.0591263	0.0486007
TMEM258	0.0540982	0.0508054	0.0561586	0.051518
ANAPC11	0.0540637	0.0453999	0.0504653	0.051558
SLC9A3R1	0.0538493	0.047411	0.0409911	0.0523494
ISG15	0.0535324	0.056337	0.0602647	0.0572667
ACADVL	0.0534821	0.0570041	0.0511035	0.0557828
ATP5F1D	0.0534018	0.0507428	0.0540138	0.049464
JTB	0.0533673	0.052101	0.0566563	0.0493146
TUBA1B	0.0533003	0.046945	0.0573907	0.0569656
HNRNPA2B1	0.0532644	0.0522196	0.0482872	0.0457812
MZT2A	0.0531789	0.0561867	0.0592699	0.0587469
TPM2	0.0528518	0.0598997	0.0527992	0.0566585
DDX17	0.052756	0.0516118	0.0506454	0.0453516
COX7B	0.0525978	0.0549515	0.0555675	0.0520179
MRPL41	0.052381	0.0503771	0.0550694	0.0525504
ST6GAL1	0.0523099	0.0478844	0.0496061	0.0469821
ANXA2	0.052248	0.0492085	0.0527738	0.0540658
ZNHIT1	0.0521903	0.0606196	0.062681	0.0605849
UQCRH	0.0520176	0.0564263	0.0565525	0.0630796
ITGB5	0.0519985	0.0543481	0.0491001	0.0480556
BRI3	0.0518306	0.0536192	0.055827	0.0591054
PTGDS	0.0517786	0.0577606	0.0527731	0.0511794
GRHPR	0.0517465	0.0522904	0.0460996	0.0517111
GDI2	0.0516702	0.0460493	0.0455871	0.0417019
TPI1	0.0515749	0.0547289	0.0509853	0.0459681
LGALS3BP	0.0515373	0.0598781	0.0561828	0.0457238
PRDX5	0.051406	0.0542913	0.0470992	0.0567015
SDC4	0.0511807	0.0485743	0.0534715	0.0453506
RNASEK	0.0509486	0.0477586	0.049346	0.0503414
RBPMS	0.0509011	0.0460645	0.052628	0.0561694
SPCS1	0.0507161	0.0475296	0.0521403	0.0467302
SEC61A1	0.0504683	0.0512764	0.0419983	0.0470925
CYP27A1	0.0504382	0.0599195	0.0550304	0.0562945
CRIM1	0.0503166	0.0451653	0.0492701	0.0542473
C12orf57	0.0502926	0.0473197	0.0458832	0.051059
ATP5MC1	0.0501948	0.042042	0.0501507	0.0513946
CD59	0.0501545	0.0484479	0.046448	0.0481591
AKR1B10	0.0499463	0.0459427	0.0465854	0.0466386
SLC2A2	0.049814	0.0448846	0.0473881	0.0528242
BTF3	0.049747	0.0504505	0.0504382	0.0429617
VCL	0.0497117	0.0431685	0.0464736	0.0483032
AC005943.1	0.0496858	0.0497251	0.0462196	0.0472941
HNF4A	0.049654	0.0456969	0.042867	0.0549144
ZBTB16	0.0495309	0.0430263	0.0464486	0.038529
SSR2	0.0494998	0.0438542	0.0466011	0.0467729
KDELR2	0.0494929	0.0403522	0.0440833	0.0433519
ATP5MC3	0.0494167	0.0431753	0.046704	0.047312
PON1	0.049294	0.0464159	0.060288	0.0469394
COPS9	0.0492673	0.0509646	0.0547098	0.0517953
GNAI2	0.0491391	0.0513059	0.0541214	0.0555066
RIDA	0.0491046	0.0470585	0.0476787	0.0426729
ACAT1	0.0490615	0.0443226	0.0502416	0.0473967
APP	0.0487641	0.0472017	0.0480625	0.0459169
CD14	0.0486502	0.0484766	0.0448255	0.0423574
WHRN	0.048496	0.0525143	0.0493651	0.0558696
F10	0.0484797	0.0431842	0.0472058	0.045747
NPC2	0.0484701	0.0480038	0.0464203	0.0455853
RPN2	0.0484612	0.0618787	0.058377	0.0538419
FASN	0.0483617	0.0438317	0.0516504	0.0461574
SCAND1	0.0483583	0.0429381	0.0443049	0.044476
GJB1	0.0482321	0.0499021	0.0517219	0.0439401
AFP	0.0481642	0.0451649	0.0452128	0.0444141
FARP1	0.0481225	0.0479217	0.0491685	0.0559387
SDC2	0.0479361	0.0525759	0.0509082	0.0457262
NUCKS1	0.0479238	0.0483621	0.0399344	0.0441175
GLUL	0.0478807	0.0526565	0.0502768	0.0436868
RABAC1	0.0478568	0.0596295	0.0465693	0.0567497
FCGRT	0.0477341	0.0499145	0.055243	0.0493417
LUM	0.0477108	0.054435	0.0542059	0.0501346
LAPTM5	0.04749	0.0467632	0.0495699	0.0588826
SERP1	0.0474736	0.0455366	0.053103	0.0449223
COMMD6	0.0473365	0.0463581	0.0451543	0.0475003
ALDH1L1	0.0472921	0.0464749	0.049776	0.0475655
CYP2A7	0.0472373	0.041652	0.0430211	0.0401719
SERPINA1	0.0472202	0.0536718	0.0447779	0.0469626
GGT5	0.0471792	0.0429066	0.0410602	0.0424948
FKBP2	0.0471665	0.0447458	0.0381858	0.0499657
MST1	0.0471183	0.0489499	0.0507229	0.0468352
DPM3	0.0470964	0.0461201	0.0547597	0.0431072
FNDC3B	0.0470712	0.0409327	0.0498379	0.0520497
SEPHS2	0.0470565	0.0459943	0.0472216	0.0459278
CYBA	0.0470113	0.0498864	0.0546576	0.0510614
SLC38A3	0.0468179	0.0441934	0.0435175	0.0533029
PRKG1	0.0464562	0.0480672	0.0559876	0.0490442
CALM1	0.0463974	0.0428389	0.0409269	0.0382208
CSRP1	0.0462873	0.0420144	0.0466736	0.0472429
PHPT1	0.0462869	0.0543939	0.0376053	0.0470546
CALM2	0.046211	0.0536002	0.0506283	0.0516417
EIF3L	0.046167	0.0491528	0.0480267	0.0441825
LTBP1	0.0461099	0.0379557	0.043658	0.04284
ADH1A	0.0459293	0.0410318	0.0444074	0.0433626
MRPS21	0.0459055	0.0303732	0.0306853	0.0344172
TMEM219	0.0458904	0.0431913	0.0414028	0.0441093
HNRNPK	0.0458633	0.0449164	0.0448757	0.0478164
EMILIN1	0.0458624	0.0410318	0.0378016	0.0433705
SORCS2	0.0458281	0.0385047	0.0349764	0.0419418
ERP29	0.0457117	0.0448087	0.0430601	0.0468017
MIB1	0.0456856	0.041987	0.0497001	0.0434223
DHRS3	0.0456305	0.0485234	0.0516826	0.0523543
AC093525.2	0.0455676	0.0480892	0.0502816	0.0475935
HPN	0.045354	0.044221	0.0432033	0.0465084
GNAS	0.0453311	0.045035	0.0403796	0.0412881
ATP6V0E1	0.0453216	0.0463738	0.0434721	0.0485443
LAMB2	0.0452877	0.039583	0.0455202	0.0426401
CTSA	0.0452671	0.0501664	0.051379	0.0435755
FIS1	0.0452439	0.0497251	0.0483597	0.0545904
EFEMP1	0.0452217	0.0407003	0.0446255	0.0506704
S100A13	0.0451379	0.047982	0.0468667	0.0537822
TUBB4B	0.0450904	0.0369975	0.0403283	0.0356801
RHOC	0.0450443	0.0477183	0.0454377	0.0431267
PARK7	0.0449482	0.0445985	0.0480229	0.0417812
SENP3-EIF4A1	0.0449287	0.0538258	0.0549819	0.0519311
SLC22A1	0.0446574	0.0388049	0.0405775	0.0445826
ATP5F1A	0.0446313	0.0418564	0.0463382	0.0400922
CAPNS1	0.0446166	0.049309	0.0466011	0.0494141
AURKAIP1	0.0445885	0.0487683	0.0464986	0.038541
RTN4	0.0445492	0.0418489	0.047837	0.0476244
ASL	0.0445407	0.0392634	0.0397136	0.0381582
FBP1	0.0444621	0.0436204	0.0383116	0.0407857
BCAP31	0.0444481	0.0438665	0.0454056	0.0411818
EPAS1	0.0444314	0.0415176	0.0410793	0.0479144
CRP	0.0444098	0.0492902	0.0406083	0.0394648
SKP1	0.0443561	0.0494238	0.0440634	0.0430683
NFKBIA	0.0443329	0.0480404	0.0484489	0.0470601
DMD	0.0442758	0.0494769	0.0476143	0.0425424
F5	0.0442249	0.0406411	0.0346605	0.0398106
LDLRAD2	0.0440587	0.0395474	0.0433298	0.0388606
NAA38	0.0440232	0.0500096	0.0444819	0.0447607
DST	0.044004	0.0347197	0.0387134	0.0391446
LAPTM4A	0.043925	0.0469765	0.0492553	0.0436944
S100A10	0.0438823	0.0432898	0.0466272	0.0493782
PTK2	0.0438618	0.044991	0.0430359	0.0416675
DBI	0.0438026	0.0465385	0.0475176	0.0428147
PGK1	0.0434908	0.0507062	0.0372737	0.0500925
ADGRE3	0.0434747	0.0445606	0.0448333	0.0429688
ANXA4	0.043271	0.0401608	0.036922	0.0342867
CLTC	0.0430809	0.049496	0.0468756	0.0404323
GRINA	0.0430563	0.0385954	0.0397847	0.0459876
COX7A1	0.0430109	0.04255	0.0474242	0.0415998
ANPEP	0.0429377	0.0425948	0.0437318	0.0469708
PDLIM5	0.042922	0.0443759	0.036041	0.0397912
SEC61B	0.042853	0.0328312	0.0377465	0.0394378
LRMDA	0.0426652	0.0411699	0.0472178	0.0390584
JCHAIN	0.0426191	0.0424623	0.0458815	0.0451796
GSTP1	0.0426003	0.0520515	0.0514262	0.0531348
XBP1	0.042551	0.0404517	0.0405778	0.0417457
TMED2	0.0423224	0.0465867	0.0413634	0.0448636
YWHAB	0.0423028	0.0456986	0.0469805	0.0464712
PLG	0.0421449	0.0428115	0.0430919	0.0405885
HGD	0.0421412	0.0501148	0.0416653	0.0395034
AFF1	0.0421131	0.0419153	0.0376034	0.0354023
BTG1	0.0420423	0.0462357	0.0450463	0.0450769
POLR2B	0.0420259	0.0388644	0.0440436	0.0424989
SLC38A10	0.0419453	0.0429428	0.0465902	0.0402269
APOL1	0.041707	0.0415849	0.0364789	0.0425775
EFNA1	0.0417029	0.0451926	0.0440245	0.0428659
EIF4G2	0.0416362	0.0420301	0.0319872	0.0365998
LBP	0.0415846	0.0467672	0.0391604	0.0445136
FAH	0.0415651	0.0426417	0.0413337	0.0361924
SORBS2	0.0414992	0.0466066	0.0421867	0.0421715
UGP2	0.0414964	0.0433722	0.0379913	0.0410194
ARF1	0.0414879	0.0401553	0.0421292	0.0461406
PDGFRB	0.0413649	0.0429406	0.0397277	0.0390369
MTDH	0.0413436	0.0364885	0.0352685	0.0385803
UBE2D3	0.04133	0.0327372	0.0329317	0.0375455
SPP1	0.0413275	0.0449715	0.0450354	0.0441083
MAGI1	0.0413033	0.0332903	0.0358007	0.0414183
MICOS10	0.0412558	0.034842	0.0310207	0.0290541
TMEM56	0.0411344	0.0468278	0.0467704	0.0431746
CBR1	0.0410951	0.0435754	0.0486065	0.0390571
PTGES3	0.0410742	0.0451602	0.0447232	0.0456209
TAFA2	0.041067	0.0461591	0.042441	0.0434104
TUFM	0.0410045	0.040936	0.0414561	0.0451742
OS9	0.040973	0.0364324	0.0341074	0.0415522
CYC1	0.0409693	0.0439534	0.0443324	0.0407392
ATP6V1C2	0.0409009	0.0396367	0.0362816	0.0416626
PCNX2	0.0409006	0.0414206	0.0390579	0.0388089
MFGE8	0.0408558	0.0395957	0.0345351	0.0423228
RNF181	0.0407994	0.0327961	0.0344198	0.0343688
RPN1	0.040677	0.0430334	0.0406133	0.0468178
LMAN2	0.0405508	0.0409727	0.0398914	0.0433164
TIMP2	0.0403614	0.0432536	0.0418517	0.0462251
WWOX	0.040278	0.0371863	0.0451	0.0370929
RAD9A	0.0402695	0.0371151	0.0381978	0.0334112
HLA-A	0.0401871	0.0318217	0.0357692	0.0346927
PTP4A1	0.0401751	0.0334746	0.0369326	0.0347758
ACSL1	0.0400722	0.038221	0.0389981	0.0367956
SEC61G	0.040037	0.0478886	0.0439729	0.0429568
PLAC9	0.0400182	0.0470611	0.0471108	0.0400533
HLA-DPB1	0.0399857	0.0446525	0.0396667	0.0428824
EIF6	0.0399693	0.0402886	0.0387266	0.0352809
RDH16	0.0399498	0.0391328	0.0397799	0.0399733
C1QB	0.0399416	0.0449875	0.039622	0.0432333
EXT1	0.0398753	0.035698	0.042177	0.0373886
IGFBP5	0.0398035	0.0388603	0.0341703	0.0338408
PSMB4	0.0397847	0.0439732	0.0478849	0.046339
FOXP1	0.0397762	0.0447417	0.0461954	0.0408298
ANGPTL8	0.0397006	0.0397566	0.0388135	0.0362601
HSPE1	0.0396818	0.0434126	0.0463957	0.0479018
GSTK1	0.0396661	0.0472766	0.0438884	0.0415721
C11orf96	0.0396631	0.036847	0.041656	0.0421136
ATP6V0B	0.0396178	0.0389355	0.0405737	0.0359757
NENF	0.0395584	0.0497114	0.0488489	0.0406316
LEAP2	0.0395474	0.0375222	0.0396028	0.0351736
DDX5	0.0395389	0.044581	0.0410783	0.0412088
TSC22D1	0.0395372	0.0396394	0.0394487	0.0526848
SELENBP1	0.0394753	0.042961	0.0406059	0.044044
C5	0.0394603	0.037593	0.0354851	0.0326808
GADD45GIP1	0.0394487	0.0426235	0.0399819	0.0409962
FBXW5	0.0392637	0.0300221	0.0327604	0.0332885
PARD3	0.0392476	0.0388049	0.0372806	0.0334782
CAT	0.0392439	0.0400252	0.0372142	0.0361886
BEX3	0.0392247	0.0366809	0.0374543	0.0360131
POMP	0.0391208	0.032249	0.0324285	0.0385769
FOXN3	0.0390863	0.0326945	0.0338616	0.0360776
C8B	0.0390418	0.0335081	0.0360296	0.0350048
SERPINA11	0.0389868	0.0349002	0.0367849	0.0484107
NAP1L1	0.0389811	0.0372427	0.0429029	0.040436
MAP4	0.03886	0.0317461	0.032221	0.0378746
CDC42	0.038767	0.0387229	0.0370444	0.0349132
ITGA1	0.0386716	0.0379486	0.041693	0.0354467
CYP8B1	0.0386432	0.036496	0.0384573	0.0364529
TNS3	0.0385649	0.0345542	0.0321146	0.0327362
NUCB1	0.0385489	0.037711	0.0466062	0.0365988
PCBD1	0.0385171	0.0365435	0.0349432	0.037242
ATP1A1	0.0384928	0.0339091	0.0321697	0.036594
PDIA4	0.0384658	0.0495278	0.0496154	0.0434019
MRFAP1	0.0384306	0.0295828	0.0301445	0.0311371
PDK4	0.0383951	0.0436245	0.041253	0.0437556
PLIN2	0.0383841	0.0394996	0.0357298	0.0369853
CYB5R3	0.0383287	0.0407478	0.0398634	0.039488
GNB1	0.0382997	0.0344831	0.036966	0.03523
SARAF	0.0381342	0.0430017	0.0339782	0.0368705
SLC25A47	0.0381184	0.0427501	0.0359042	0.0331347
GNB2	0.0381113	0.0404029	0.0363566	0.0355738
FOS	0.0380546	0.0382689	0.0431254	0.0317684
AC124319.1	0.0380155	0.0364471	0.0326931	0.031986
ABHD2	0.0380121	0.0282099	0.0374945	0.0368534
MCL1	0.0379848	0.0374826	0.0461194	0.0422686
TSPO	0.0379728	0.0338189	0.0391181	0.0383356
MACF1	0.0379359	0.0406441	0.0378406	0.040475
SUB1	0.0377438	0.0358362	0.0386753	0.0387454
NDUFV1	0.0377438	0.0391926	0.0355842	0.0435772
GAS6	0.0377283	0.0276205	0.0344189	0.035202
NONO	0.0377157	0.0385444	0.0350191	0.039784
CTNNA1	0.0376792	0.0391912	0.0340721	0.0335202
VAMP5	0.0376593	0.0338113	0.0388538	0.0305571
ELMO1	0.0376283	0.0325757	0.0353498	0.0279773
SMCO4	0.0375615	0.0413631	0.0443079	0.0428981
AL365205.1	0.0375578	0.038446	0.0407467	0.0454545
AKR1C2	0.037471	0.0387427	0.0444221	0.0394573
LHFPL6	0.0374006	0.0421631	0.0399154	0.0414747
EBP	0.0374002	0.0343361	0.0371896	0.0344679
STARD10	0.0373609	0.0362977	0.0365667	0.0313784
ACOX1	0.0373414	0.0353911	0.0363993	0.0311053
ATP5PO	0.0373134	0.0388011	0.0362389	0.0363271
CUX1	0.0373011	0.0334209	0.0336223	0.0352813
SPARCL1	0.0372847	0.0330497	0.0307872	0.0367372
CRISPLD2	0.0371486	0.0378642	0.0444328	0.0365479
VAMP8	0.0371483	0.0298006	0.0301872	0.0308572
CCND1	0.0371189	0.0304748	0.0264882	0.0276255
POLD4	0.0370905	0.0360954	0.037432	0.0361336
HLA-DRB1	0.0370802	0.0361597	0.0392186	0.0378233
PSMA7	0.0369937	0.0351145	0.0423774	0.0399296
GOT2	0.0369534	0.0364003	0.0336058	0.0385372
ABHD14B	0.0368594	0.0324928	0.0358488	0.0309881
GPS1	0.0368276	0.0362099	0.0349925	0.0338247
CERS2	0.0368077	0.0299695	0.0342287	0.0340971
YWHAZ	0.0367688	0.0306337	0.040397	0.0366073
BHMT	0.0367561	0.0379021	0.0380432	0.0344798
CP	0.0366943	0.0256674	0.0326934	0.0300435
ACTA2	0.036686	0.0357144	0.0347344	0.0365407
ZNF318	0.0366854	0.0351733	0.0382395	0.0394453
CLTA	0.0366539	0.0360577	0.0371004	0.0330195
NDUFC2	0.0366378	0.0346845	0.0401385	0.0340581
INSIG1	0.0366375	0.0375417	0.0396339	0.0405775
AC008763.3	0.0366369	0.0386275	0.0340718	0.0337621
SCARB1	0.036562	0.0286635	0.0354926	0.0370095
PALLD	0.036537	0.0437592	0.0400142	0.027862
AC008695.1	0.0365274	0.0375014	0.0426577	0.0396059
H1FX	0.0364888	0.0385335	0.0343049	0.034867
ARPC1B	0.0364409	0.0399098	0.0368238	0.0381032
HSPA8	0.0363736	0.0462237	0.0438347	0.0420564
OAF	0.036294	0.0383116	0.0357459	0.0344043
TRMT112	0.0362892	0.0360064	0.0405177	0.0338879
OST4	0.0362478	0.0298361	0.0351648	0.0311883
POLR2I	0.0361999	0.0378362	0.0322883	0.0370413
GLYCTK	0.0361483	0.0365151	0.0351853	0.0367966
HMGB1	0.0361363	0.0324018	0.0305116	0.0336361
C19orf53	0.0361169	0.0348345	0.0341942	0.0355065
CIB1	0.0361042	0.0390569	0.0373384	0.0366538
TGFBI	0.0360861	0.0406842	0.0374675	0.0428198
PDZD2	0.0360614	0.0371397	0.0343166	0.0375977
IFI6	0.0360228	0.0286642	0.0335703	0.0349064
CCNI	0.0359903	0.0407628	0.0372573	0.0414805
TM9SF2	0.0359158	0.0311786	0.0288098	0.026642
MASP2	0.035868	0.048374	0.0459783	0.0364176
EI24	0.0358522	0.0267293	0.0276017	0.0262616
TMEM59	0.0358327	0.0469016	0.0432146	0.0429688
BLOC1S1	0.0358072	0.0330541	0.0418222	0.0353766
SLC22A7	0.0357849	0.0361924	0.0357422	0.0343934
TGFBR2	0.0357839	0.0291084	0.0268325	0.033241
CNN3	0.035783	0.035133	0.0340684	0.0346101
HADHA	0.0357616	0.0287508	0.036283	0.0283948
NDUFB11	0.0357582	0.0328644	0.0342496	0.0327749
RERE	0.0357504	0.0284034	0.0386914	0.0310626
TMED9	0.0357213	0.035255	0.0298484	0.0329878
BLVRB	0.0356905	0.040049	0.0452832	0.0495484
AOX1	0.0356626	0.0341979	0.0346274	0.0367966
NDUFB4	0.0356468	0.0374159	0.0339129	0.0313268
TXNDC17	0.035615	0.0303219	0.025446	0.0301979
TPM3	0.0354495	0.026985	0.0303927	0.0312676
AP2S1	0.0354055	0.0343925	0.0281781	0.0384139
SLIRP	0.0353982	0.0321489	0.0330541	0.0300093
CPB2	0.0353945	0.0330807	0.0316285	0.0355885
HM13	0.0353911	0.0372412	0.0340158	0.0319396
THBS1	0.035253	0.0329197	0.0308546	0.0393694
APMAP	0.0352287	0.0305544	0.030795	0.031525
HSPA9	0.0352076	0.0310914	0.0236976	0.0314382
QSOX1	0.0351894	0.0294652	0.0325858	0.0378627
NEURL1B	0.0351736	0.0307048	0.0342886	0.0351432
PLS3	0.0350817	0.0338918	0.0401034	0.0378076
UGT2B7	0.0350434	0.0371469	0.0394128	0.0346856
CCL19	0.0350308	0.0382485	0.0285456	0.0243624
TIMM13	0.0349826	0.0354926	0.0323662	0.0331309
BSG	0.0349764	0.0330257	0.0283005	0.0297048
FBLN5	0.0348704	0.028684	0.0405033	0.0288719
PNKD	0.0348489	0.0286321	0.0325242	0.0326367
CYSTM1	0.0348032	0.0334873	0.0372878	0.0440348
CEBPB	0.0347507	0.0384658	0.0296426	0.0339713
C4BPB	0.0346923	0.0336449	0.033318	0.0344993
CAVIN1	0.0346837	0.0399307	0.0475033	0.041071
MAGED1	0.0346558	0.0292318	0.0285538	0.0304597
MSN	0.0346472	0.0260592	0.0283839	0.0335249
MGST3	0.0346278	0.0353682	0.0270774	0.0287693
MORF4L1	0.0346082	0.0352626	0.0333734	0.0341839
TMEM208	0.0344855	0.0366819	0.0408222	0.0352745
IQSEC1	0.0344736	0.0382603	0.032584	0.0293343
CAMK1D	0.0344418	0.0307455	0.0259235	0.0345598
PICALM	0.0344232	0.0300885	0.0357743	0.0336105
COL5A1	0.0344076	0.034053	0.0367692	0.032888
ECI1	0.0343987	0.0286212	0.029524	0.031931
ZFAND5	0.0343802	0.0331874	0.0358208	0.0395355
JUNB	0.0342291	0.0317437	0.0322172	0.0344839
SERINC2	0.0341894	0.0314193	0.0359869	0.0285684
PPP1R14A	0.0341717	0.0377161	0.0314196	0.035091
EIF3H	0.0341662	0.0280362	0.0347672	0.0353794
ARMC9	0.0341074	0.0261765	0.0351535	0.0343968
TMEM123	0.0341039	0.0333573	0.0310258	0.0332926
ZFHX3	0.0340797	0.035106	0.0365438	0.0310117
ST13	0.0340366	0.0250668	0.0366891	0.0302649
CHMP2A	0.0340073	0.0355329	0.0283199	0.0285479
AP2M1	0.0339891	0.0383595	0.0415323	0.0350736
HDGF	0.0339853	0.0300734	0.0332572	0.0258528
THY1	0.0339744	0.0249055	0.0309746	0.0283364
RAB7A	0.0339484	0.0353203	0.0287962	0.0315042
CYP4A11	0.0339105	0.0327847	0.03798	0.032392
PPP1R16A	0.0338588	0.0348735	0.0373448	0.0362081
RORA	0.0338578	0.0405703	0.0344003	0.0381145
MBNL1	0.0337786	0.0358492	0.0412571	0.0346893
PLEC	0.0337761	0.0288646	0.0326271	0.0379012
PSMB7	0.0337563	0.0322883	0.0318292	0.0303569
AKAP13	0.0337245	0.0400445	0.0387571	0.0401853
RER1	0.0337016	0.0325522	0.0354366	0.0365523
TM7SF2	0.0336889	0.0283005	0.0267847	0.026981
SERINC1	0.033678	0.0310487	0.0299229	0.0265954
PET100	0.0336623	0.0346766	0.0391195	0.03677
ACSM2B	0.0336541	0.0335628	0.0364837	0.0328066
TYMP	0.0336534	0.0355169	0.0375479	0.0279409
SSR3	0.033641	0.0291924	0.0265645	0.031333
EIF4A2	0.0336131	0.0344127	0.0340414	0.0333083
NDUFS7	0.0335665	0.0248818	0.0305629	0.0265513
TTC39C	0.0335351	0.0312104	0.0284386	0.0260619
CSDE1	0.0334715	0.030031	0.0359699	0.0293688
MYDGF	0.0334599	0.0354813	0.0292792	0.0324751
ARHGDIB	0.0334521	0.0307564	0.0322637	0.0357864
CNN2	0.0334302	0.0275029	0.0292297	0.0390304
UQCC2	0.0334284	0.0320456	0.0280191	0.03074
SIVA1	0.0334209	0.0291937	0.0328083	0.0288244
NOP10	0.0334041	0.0308979	0.0256127	0.0257588
CLIC4	0.0333539	0.0276178	0.0287189	0.028023
NDUFS2	0.03329	0.0324336	0.0331239	0.0299092
SIL1	0.0331836	0.0316517	0.0353237	0.0317404
PDIA3	0.0331799	0.0336339	0.0293979	0.0358253
HABP2	0.0331727	0.0324268	0.0328561	0.0328107
2023-09-09	0.0331409	0.031822	0.0295165	0.0322625
CCT3	0.0331242	0.0296905	0.0281818	0.029701
CENPX	0.0331115	0.0281938	0.0342605	0.033959
PROC	0.0330562	0.0437995	0.0399768	0.0394644
ACTN1	0.033026	0.0418048	0.0371554	0.0360277
PRKAR1A	0.0330062	0.0326746	0.0286799	0.0360619
PDLIM1	0.0330005	0.0334592	0.0312655	0.0383322
INSR	0.0329833	0.0356455	0.0343132	0.0410991
UQCRC1	0.032983	0.0325903	0.0359749	0.0325144
ANKS1A	0.0329676	0.0369144	0.034065	0.035377
ECHDC2	0.0329583	0.0277596	0.0302511	0.0284095
ATP5F1C	0.0328913	0.0271566	0.0252487	0.0271351
PCDH11X	0.0328288	0.0390883	0.0334797	0.0396186
VCP	0.0328254	0.0393861	0.031072	0.0319703
NDFIP1	0.032824	0.030163	0.0294837	0.0328941
MTCH1	0.0328008	0.0403365	0.0358412	0.0348113
NPM1	0.0327655	0.0305862	0.0353312	0.0376264
PIPOX	0.0327652	0.0308111	0.0347303	0.0339354
HSD17B13	0.0327386	0.0427641	0.0330726	0.0310428
PPDPF	0.0327102	0.0282393	0.0265081	0.0248866
PPP1CB	0.0326199	0.0313082	0.0322897	0.0328729
HNRNPU	0.0326124	0.033196	0.0311821	0.0315674
PSMC3	0.0326119	0.0291302	0.0305544	0.0345004
RBX1	0.0326025	0.0360539	0.0372973	0.0378182
SPON2	0.0325755	0.0364088	0.0337046	0.0392115
BCAS3	0.0325406	0.0283289	0.0281391	0.0250838
PHYH	0.0325119	0.0268554	0.0318672	0.0294919
HCFC1R1	0.0324733	0.0376325	0.039998	0.0375116
MGLL	0.0323968	0.0325943	0.0288929	0.0363515
NID1	0.0323885	0.0253875	0.0283326	0.0238395
SF3B5	0.0323557	0.0346837	0.0294139	0.032215
FGFR2	0.0323509	0.0341919	0.0421979	0.0358295
EIF4EBP2	0.0323468	0.0260626	0.0270807	0.0269857
SELENOH	0.0323276	0.0285456	0.0311868	0.0286699
PRXL2A	0.0323112	0.0302153	0.029485	0.0268828
IDH2	0.0321365	0.0281586	0.0309178	0.0282957
C1QTNF1	0.0321307	0.0333224	0.0277795	0.0325038
TOR1AIP2	0.0320275	0.0295913	0.0338588	0.0361228
MSMO1	0.0320114	0.029366	0.0323427	0.0323654
NFIC	0.0319994	0.0381465	0.0378186	0.0357779
MORF4L2	0.0319799	0.0256356	0.0314036	0.0289317
GPAA1	0.0319406	0.0328117	0.0287739	0.0364337
LAMP2	0.0319246	0.0348222	0.0358451	0.0323407
CIAO2B	0.0318928	0.0325441	0.028336	0.0381332
AC098650.1	0.0318809	0.024673	0.0230923	0.0273456
HSPD1	0.0318638	0.0311783	0.0288841	0.0342194
CCND3	0.0318456	0.0319164	0.0295442	0.0356928
OPTN	0.031822	0.0234016	0.0252685	0.0305209
SLC25A5	0.0318135	0.0328329	0.0276694	0.0322307
MGMT	0.0317543	0.0335826	0.0322552	0.0337721
CRIP2	0.0317424	0.0353275	0.0344479	0.0418866
ALDH3A2	0.0317352	0.0272031	0.0230615	0.0297844
ELN	0.0317318	0.0275593	0.0295329	0.0257663
ZFAND3	0.0317304	0.0337053	0.0314747	0.0357864
COL14A1	0.0316986	0.0372621	0.0420266	0.0402348
NFIB	0.0316446	0.0284465	0.0325208	0.0337413
PHB	0.031636	0.0286676	0.0296231	0.0325656
GPRC5C	0.0316005	0.0327898	0.0284592	0.0353278
DNM2	0.0315454	0.0259317	0.0312617	0.0319325
MRPL57	0.0315417	0.0264882	0.024396	0.0219301
FBN1	0.0315225	0.0282004	0.0268315	0.0246618
APRT	0.0315061	0.0325488	0.0323273	0.0313548
COPA	0.0314986	0.029485	0.0258524	0.023118
ALKBH7	0.031498	0.030869	0.0276694	0.029212
JAG1	0.0314898	0.0290276	0.0324073	0.0328083
GLUD1	0.0314891	0.0389355	0.0340671	0.0340701
MICOS13	0.0314856	0.0311222	0.0338397	0.0255336
SEC11A	0.0314658	0.0303062	0.020733	0.0248464
PLOD1	0.0314621	0.0293469	0.030684	0.0311456
NCL	0.0314074	0.0315407	0.0329942	0.0413263
CCDC3	0.0313941	0.0415018	0.0359385	0.0375421
NDUFB10	0.0313367	0.0372139	0.0368433	0.0390816
PTGR1	0.0313362	0.0295794	0.0308395	0.0257981
H2AFJ	0.0313253	0.0288768	0.0366536	0.0377389
POLR2E	0.0312887	0.0274831	0.0243523	0.033931
APLP2	0.0312846	0.0386237	0.0336694	0.0426654
ACSL4	0.03126	0.0334995	0.0335703	0.0312324
HNRNPA3	0.0311588	0.0274123	0.0300026	0.0237065
REEP5	0.0311428	0.031324	0.0246997	0.0321559
MLF2	0.0311198	0.0282612	0.0281078	0.0318442
AC007192.1	0.0311181	0.0255451	0.027586	0.0266847
SLC25A1	0.0310682	0.0362194	0.0279973	0.0424798
AOPEP	0.031055	0.0290946	0.0287261	0.0247083
COX5A	0.0310036	0.0292953	0.0306303	0.0285489
VKORC1	0.0309643	0.0328046	0.0289128	0.0322468
PTTG1IP	0.0309605	0.0275186	0.0287545	0.027589
SOX5	0.0308737	0.0325293	0.0272852	0.0265589
ASGR1	0.0308661	0.0329939	0.0353114	0.0303678
APOC2	0.0308661	0.0293305	0.0301318	0.0317803
ETFA	0.0308556	0.0316641	0.0268517	0.0355776
SHISA5	0.0308552	0.0369011	0.0347121	0.0331139
SND1	0.0308467	0.0422639	0.0334363	0.034677
MT1M	0.0308153	0.0362417	0.0299936	0.0291717
PTPRF	0.0308064	0.0323984	0.0301995	0.0303234
ID2	0.0307722	0.0270329	0.0297811	0.031091
ANXA11	0.0307123	0.036939	0.0346178	0.0295117
G6PC	0.0306337	0.0328165	0.0296557	0.0324433
NEGR1	0.030618	0.0300221	0.0240952	0.0268828
UBE2K	0.030618	0.0289234	0.0268359	0.0249611
VPS51	0.030617	0.0274797	0.0271836	0.0309795
FOXO3	0.0306108	0.0300809	0.0328842	0.0291251
HSD11B1	0.0305896	0.0328059	0.0292758	0.0290688
ZFP36L1	0.0305787	0.0319639	0.0415125	0.0335175
TXNL4A	0.0305629	0.0288023	0.0281781	0.0357156
GPI	0.0305431	0.0368152	0.0364375	0.0296963
ARPC4	0.0305315	0.0276575	0.0281601	0.0320657
ANXA6	0.0305301	0.0337125	0.030914	0.0288278
TSHZ2	0.0304959	0.0253984	0.0333297	0.0270336
KDELR1	0.0304956	0.026453	0.0249335	0.0230117
MDH2	0.0304477	0.0330736	0.0334709	0.0318746
MASP1	0.0304016	0.0320112	0.0297678	0.0303924
ADAMTSL2	0.0303565	0.0302317	0.0295329	0.0276344
CTDSPL	0.0303541	0.0348373	0.0298796	0.0340907
TFPI	0.0303253	0.0297421	0.0360457	0.0356275
GALK1	0.0303253	0.0350468	0.0279371	0.0341121
ATF5	0.0303253	0.030164	0.033251	0.0286074
DPT	0.0302977	0.0326592	0.0293825	0.0321894
TMED10	0.0302347	0.0407563	0.0337994	0.036418
FHIT	0.0302313	0.0262719	0.0246497	0.0251498
PRG4	0.03018	0.0265679	0.028056	0.0285879
NUDC	0.0301606	0.0239899	0.0300771	0.0280708
ACTR2	0.0301288	0.0284318	0.0309462	0.0327837
ERGIC3	0.0301213	0.0333221	0.0329697	0.040475
RAB1A	0.0300809	0.0291373	0.0279128	0.0238128
DAZAP2	0.0300614	0.0347397	0.0336182	0.0326795
BRD4	0.0300382	0.0237489	0.030512	0.0260073
ERBB3	0.0299742	0.0271836	0.0303219	0.0240414
AQR	0.029951	0.0261054	0.0299229	0.0258528
RAB2A	0.0299424	0.0302665	0.031324	0.0326723
SP100	0.029939	0.0264493	0.0268199	0.0222616
PSMD14	0.0299192	0.0256712	0.0280912	0.0295692
AIG1	0.0298874	0.026398	0.0291336	0.028374
USP9X	0.029884	0.0301421	0.0318172	0.0252451
EHD2	0.0298758	0.0307711	0.0288823	0.0328945
WASF2	0.0298122	0.0284905	0.0312227	0.0276023
EIF3I	0.0298115	0.030618	0.0264445	0.0239194
TM4SF5	0.0297848	0.0266903	0.0224898	0.0247875
REEP6	0.0297688	0.0294126	0.0364054	0.0306245
ADGRE5	0.0297264	0.0263785	0.029698	0.0301539
TRAM1	0.0297137	0.0335399	0.0350988	0.0310592
IRF2BP2	0.0296785	0.0311982	0.0364443	0.029618
RBFOX2	0.0296426	0.029311	0.0279135	0.0299136
MXD3	0.0296221	0.0291568	0.0255967	0.0221519
TCEAL4	0.0295968	0.0251588	0.0254904	0.0258839
SDF4	0.0295595	0.0289149	0.0232902	0.030971
FURIN	0.0295042	0.0292037	0.0246921	0.0270883
GNG5	0.0294888	0.0280714	0.0293736	0.0299813
FXYD1	0.0294847	0.0258449	0.0247906	0.0222619
SELENOK	0.0294655	0.0257974	0.0180131	0.0242437
CLDN1	0.0294605	0.0265559	0.0293271	0.02571
FBLN1	0.0294499	0.0325488	0.0302587	0.0262531
MCRIP1	0.0294126	0.0313827	0.0321693	0.033553
CAPZB	0.0293979	0.0241441	0.0278625	0.0287653
LAMTOR2	0.0293784	0.0326907	0.0291216	0.0284105
CRTAP	0.029374	0.0265166	0.0286311	0.0308818
XRCC5	0.0293626	0.0223873	0.0258487	0.0241553
MYO1C	0.0293261	0.032422	0.0279924	0.0338285
SOD3	0.0293128	0.0268647	0.0357159	0.0280073
PTBP1	0.0292724	0.0288057	0.0269744	0.031903
ASPN	0.0292676	0.0210451	0.0285152	0.0270606
MAOB	0.0292588	0.0267139	0.0247513	0.0265794
APBB2	0.0292297	0.0250046	0.0306853	0.0312875
RALY	0.0292245	0.0202633	0.02573	0.0218043
C9	0.0292208	0.0275969	0.0269939	0.0240207
NDUFAF8	0.0292208	0.0291425	0.0311749	0.029811
LAMTOR1	0.0291876	0.0295008	0.0244989	0.0300007
NDUFA10	0.0291729	0.0339741	0.0298676	0.0340117
SELENOO	0.0291692	0.0311024	0.030366	0.0229817
MRPL12	0.029162	0.0291213	0.0279689	0.0279286
SNU13	0.0290984	0.0298717	0.0275702	0.0300718
DAG1	0.0290861	0.0211121	0.0248504	0.0244758
QDPR	0.0290348	0.0243766	0.0228925	0.0211645
ARF4	0.0290112	0.0231018	0.02446	0.0237968
TBC1D5	0.0290085	0.0230662	0.0302228	0.0245821
NR1H4	0.0289801	0.0243328	0.0255293	0.0284071
ISOC2	0.0289784	0.0307243	0.026678	0.0301378
RABGAP1L	0.0289514	0.0333581	0.0267249	0.0272656
LSM7	0.0289247	0.028308	0.0264137	0.0210938
LAMTOR5	0.0289086	0.0278465	0.0314709	0.0307666
PRDX2	0.0288533	0.0267686	0.0278222	0.0263582
MXRA8	0.0288472	0.0332889	0.0314577	0.0313085
FUOM	0.0288205	0.0257823	0.0292597	0.0268118
SUMO2	0.0287986	0.029923	0.0319923	0.0272745
AC024592.3	0.0287853	0.0268838	0.0248306	0.0272038
AL121845.3	0.0287583	0.025036	0.0279104	0.0257072
MRPL51	0.0287107	0.0238789	0.0235913	0.0270493
SAT2	0.0287104	0.0292355	0.0256077	0.0333865
SERPINA7	0.0287028	0.031795	0.0298921	0.0284092
LAMB1	0.0286889	0.0220878	0.0301876	0.0222742
EXOC4	0.0286824	0.0258572	0.0289737	0.0234281
PEPD	0.0286078	0.0286786	0.0297968	0.0276839
DLG2	0.0285846	0.0232436	0.0283279	0.0259314
LTBP2	0.0285579	0.0262722	0.0294642	0.0200637
ECI2	0.0285452	0.0307916	0.0319906	0.0296299
AGPAT2	0.0284389	0.0265361	0.0300098	0.0230237
AUTS2	0.0284191	0.0264777	0.0307979	0.0238641
PC	0.0283712	0.0260308	0.029671	0.0238603
NNT	0.0283627	0.0261372	0.0235199	0.0217722
SLC43A1	0.0283555	0.0280455	0.0269669	0.0294211
EIF4G1	0.0283285	0.0251977	0.02573	0.0307079
SYNGR2	0.0283077	0.0327139	0.0288731	0.0318514
GTF3A	0.0282762	0.0275152	0.0269546	0.0283484
PROS1	0.0282454	0.0225131	0.0188462	0.0265158
MSRB1	0.0282297	0.0237247	0.0252063	0.0247438
ATP5PD	0.0281942	0.0287117	0.0251232	0.0341524
PPP1R12B	0.0281305	0.0318638	0.0301681	0.029672
YBX1	0.0281272	0.02729	0.0274335	0.0283914
EIF3E	0.0280916	0.0250911	0.0212895	0.0240538
MRPS24	0.028067	0.0257263	0.0265703	0.0207975
TRAPPC9	0.0280646	0.0257153	0.0259279	0.0252732
RXRA	0.0280409	0.0211866	0.0228649	0.0207069
FMO3	0.0279815	0.0344783	0.0321697	0.0335957
ASAP1	0.0279679	0.0274995	0.024286	0.0314491
SLC39A14	0.027948	0.0314145	0.0293271	0.0311969
ATP2A2	0.0279333	0.0208198	0.0276814	0.0213542
JMJD1C	0.0279299	0.0281391	0.0338507	0.0255729
SLC40A1	0.0279286	0.0302546	0.0214242	0.021386
PSMA4	0.0279091	0.0273768	0.0233626	0.0226922
ZGPAT	0.0279015	0.0303007	0.0316603	0.0268757
PSMD8	0.0278502	0.0257827	0.0255451	0.0248303
LRRC69	0.0278465	0.02554	0.0253396	0.0267567
TGOLN2	0.0278113	0.0278465	0.0255132	0.0224711
SPP2	0.0278099	0.0225244	0.025249	0.0300523
EIF3B	0.0278075	0.0289476	0.0271286	0.026335
GLG1	0.0277952	0.0357316	0.0311715	0.0340869
S100A4	0.0277832	0.0307403	0.027453	0.0287618
PARD3B	0.0277121	0.0299893	0.0213043	0.0252612
CNIH1	0.0277084	0.0264654	0.0237773	0.0238446
LDLRAD4	0.0276889	0.0325327	0.0299192	0.028336
NDUFC1	0.0276851	0.028242	0.0236218	0.0251864
SPATS2L	0.0276766	0.0280277	0.0319762	0.0310978
WDR1	0.0276496	0.0297408	0.0252608	0.0274947
TMEM141	0.0276482	0.0210485	0.0237332	0.0269393
EIF2S3	0.0276413	0.026075	0.0255916	0.0224868
DCAF6	0.0276093	0.0242702	0.0239739	0.0282249
SRRM2	0.027602	0.0218659	0.0276851	0.02843
ANGPTL3	0.0275627	0.0245663	0.0258056	0.0211645
ELL2	0.0275542	0.0213569	0.0245629	0.0264953
FAM20C	0.027546	0.0275351	0.0302707	0.0259191
PCOLCE	0.0275313	0.0303295	0.0275665	0.0324966
ACSM2A	0.0274954	0.0257225	0.0265758	0.0249967
PIGT	0.0274954	0.0227896	0.0252258	0.0258688
SON	0.0274872	0.027428	0.0280476	0.0229834
RIPOR2	0.0274441	0.0248976	0.026157	0.0303131
COMT	0.0274246	0.0268004	0.026623	0.0277834
2023-09-07	0.0274164	0.0263003	0.0234286	0.0280176
TGM2	0.0273877	0.0341077	0.0335631	0.0334467
CLDN5	0.0272862	0.0229318	0.0242384	0.032582
DAD1	0.0272811	0.0255256	0.0272141	0.0239143
FCHSD2	0.0272704	0.0221268	0.0254391	0.0235134
STOM	0.0272544	0.0273768	0.0269033	0.0275582
FKBP1A	0.027251	0.0290898	0.0236265	0.0271754
SERPINH1	0.02725	0.0282971	0.0289408	0.0248002
TMEM147	0.0271675	0.0277932	0.0263772	0.0209871
F9	0.0271675	0.0307243	0.0257495	0.0305612
CHP1	0.0271638	0.02498	0.0256873	0.0264133
COL5A2	0.0271446	0.0320976	0.0343942	0.0323445
PGRMC2	0.0271401	0.0203145	0.0258411	0.02566
BLCAP	0.0271358	0.0269939	0.0263221	0.0255463
CD164	0.0271282	0.022922	0.0211429	0.0233552
DNPH1	0.0271002	0.0338906	0.0306767	0.0260107
DDIT4	0.0270735	0.0226905	0.0276656	0.0272143
PEA15	0.0270257	0.0239899	0.0252845	0.0267058
MAML2	0.0269706	0.0224033	0.0273843	0.0185569
C4orf3	0.0269498	0.0298484	0.0309605	0.0351378
CMPK1	0.0269426	0.0250839	0.0231654	0.0274748
FGD4	0.0269406	0.0249567	0.0303821	0.0260978
TYROBP	0.0269033	0.025758	0.0282454	0.0241283
PSMF1	0.026863	0.018167	0.0202558	0.021062
ATF4	0.0268554	0.0290187	0.0251892	0.0294211
LRG1	0.0268517	0.0271282	0.0270646	0.0282564
PACS1	0.0268007	0.0225842	0.0252579	0.0206827
SIGIRR	0.0268004	0.028577	0.025877	0.0249649
RBM6	0.0267973	0.0228925	0.0249649	0.0272106
ADGRL2	0.026797	0.0279179	0.0303698	0.028131
AL136454.1	0.0267843	0.0331676	0.0298713	0.0283237
ADD1	0.0267812	0.0262746	0.0266538	0.0283791
TMPRSS6	0.0267809	0.0296426	0.0254421	0.0216109
MAGED2	0.0267567	0.0255413	0.0249837	0.0287068
NR2F2	0.0267164	0.0300259	0.0327902	0.0383639
HSBP1	0.0266783	0.0257703	0.0277084	0.023995
LITAF	0.0266746	0.026224	0.0284232	0.0247134
CTSF	0.0266623	0.0266035	0.0237636	0.0281733
HMGCL	0.0266069	0.0250042	0.0255803	0.0301586
RNASE4	0.0265912	0.0278872	0.0286444	0.0284816
C1orf43	0.0265908	0.028123	0.0300805	0.0244475
TPP1	0.0265751	0.0295363	0.0251779	0.02901
CSTB	0.0265508	0.0223199	0.0218612	0.0287301
KLF6	0.0265166	0.0194619	0.0210451	0.0265907
MRPL55	0.0265081	0.0249089	0.0248097	0.0263582
BHMT2	0.0264996	0.0286516	0.0255057	0.0288719
SMIM14	0.0264882	0.0175786	0.0211477	0.0240575
UBXN1	0.0264606	0.0269706	0.0287046	0.0248146
ANTXR1	0.0264411	0.0193946	0.0218061	0.0228809
SLC10A1	0.026437	0.0187594	0.0263259	0.0211608
C7orf50	0.0264345	0.0226122	0.0241834	0.0245614
AKR1C4	0.0264175	0.0237807	0.0259317	0.0263777
ITPR2	0.0264137	0.0241673	0.0243533	0.0215193
VMP1	0.0263847	0.0304798	0.0330223	0.0317024
GAA	0.0263625	0.0159011	0.0218697	0.0221663
UTRN	0.0263614	0.0278164	0.0247721	0.0282249
ACAA2	0.0263426	0.0297627	0.0234173	0.0292903
SAR1B	0.0263306	0.026611	0.025769	0.0287533
CYP4F3	0.0263303	0.0272226	0.030886	0.029985
PSMD4	0.0263027	0.0320664	0.0274797	0.0301354
POLR2J	0.0262903	0.0206068	0.0216922	0.021441
SMOC2	0.0262836	0.033806	0.0245424	0.026801
YIF1A	0.0262753	0.0259915	0.0253875	0.0253989
COA3	0.0262561	0.0302898	0.02652	0.0276843
NDRG1	0.0262524	0.0244084	0.0274954	0.0273329
PITPNC1	0.0262524	0.0283128	0.0247276	0.0268316
HMGCS1	0.026224	0.0204845	0.0268004	0.023619
HERPUD1	0.0262045	0.0245895	0.024554	0.0263542
SDHA	0.0261926	0.0250678	0.0233196	0.019819
AKR1A1	0.0261884	0.027412	0.028336	0.0291286
RMND5B	0.0261783	0.0199118	0.0215381	0.0186437
RREB1	0.0261485	0.0203255	0.0207487	0.0176724
OSGIN1	0.0261409	0.0330968	0.0218498	0.0280154
DKK3	0.0261143	0.024016	0.0234812	0.0272427
LAMC1	0.0261129	0.0292368	0.014921	0.0195638
PXMP2	0.0261116	0.0221938	0.0245786	0.0221358
ARL6IP1	0.0261016	0.0329231	0.0280912	0.0342088
RNASE1	0.0260862	0.0256004	0.0239903	0.0240186
SEC31A	0.0260541	0.0241161	0.0229636	0.0198033
PON3	0.0260541	0.0247276	0.0259279	0.0245186
LRCH3	0.0260503	0.0274123	0.0300098	0.0296019
ARG1	0.0260151	0.0296844	0.0271785	0.0274235
PFKL	0.02601	0.0273887	0.024286	0.0276607
LRPAP1	0.0259635	0.0282615	0.0227688	0.0281819
MRPL52	0.0259444	0.027159	0.0247239	0.0285845
EPS8	0.0259406	0.0279973	0.0282742	0.0317554
BST2	0.025916	0.0296074	0.0254545	0.0285722
SIGMAR1	0.0259085	0.026611	0.0288731	0.0248231
MYO1B	0.0258767	0.0203658	0.0234376	0.0218238
LTBP4	0.0258719	0.0240729	0.0179742	0.0243094
ATXN1	0.0258609	0.0282933	0.0242545	0.0259509
SLC2A4RG	0.0258606	0.0223319	0.0234286	0.0244047
AQP9	0.0258093	0.0253198	0.0275139	0.026362
POLR2F	0.0258018	0.0247598	0.0279811	0.0197787
CFLAR	0.0257898	0.0248528	0.0209227	0.0236037
NIPSNAP1	0.02577	0.028857	0.0275309	0.029405
MRPL24	0.0257673	0.0255098	0.0283483	0.0288436
SSU72	0.0257543	0.0291131	0.0243058	0.0264256
LSM4	0.0257495	0.025019	0.0234836	0.0210934
PTP4A2	0.0257348	0.0190152	0.0183923	0.0211061
CELF1	0.0257263	0.0196318	0.0188975	0.0198546
SEC62	0.0256996	0.022363	0.0280718	0.0252257
CMBL	0.0256674	0.0335693	0.0317741	0.0265989
EIF3G	0.0256637	0.0255293	0.0206974	0.0194523
XRCC6	0.025648	0.0276851	0.022912	0.028916
FAM172A	0.0256432	0.0281781	0.0248942	0.0242226
COPRS	0.0256234	0.0236108	0.0238395	0.029081
FHL1	0.0255971	0.0288967	0.0343331	0.0285408
AC129492.1	0.0255895	0.0236696	0.0207135	0.021753
DECR1	0.0255758	0.0229828	0.0230149	0.0235767
LPIN2	0.0255734	0.0227862	0.0217914	0.0229161
EFEMP2	0.0255468	0.0260303	0.0259431	0.0223928
PPP2R1A	0.0255451	0.0267064	0.020559	0.0221871
MRPL20	0.0255256	0.0297603	0.0266428	0.0204308
GLT8D2	0.0255256	0.0160074	0.022068	0.0189274
GPT2	0.0255256	0.0202031	0.0199474	0.0207069
TTC36	0.0255095	0.0202274	0.0223798	0.0199021
SLC38A4	0.0255095	0.0214475	0.0173109	0.0211611
MAP2K2	0.0255031	0.0277169	0.0271125	0.0261969
HPR	0.02549	0.029884	0.0225291	0.0251546
HEXA	0.0254777	0.0213606	0.0231209	0.0223644
AP001267.5	0.0254586	0.0221264	0.0222098	0.0217848
FXYD2	0.0254501	0.0248419	0.0267752	0.0215367
APOF	0.0254264	0.0272345	0.0227896	0.0233039
ALDH4A1	0.0254179	0.0221107	0.0210328	0.0247257
SRGN	0.0253789	0.0256665	0.0264336	0.0213457
ARPC2	0.0253776	0.0264603	0.0236426	0.0294837
PSMB6	0.0253482	0.0286676	0.0304405	0.0275069
SH3D19	0.0253082	0.02052	0.0259232	0.0235094
ABHD14A-ACY1	0.025304	0.0245968	0.0273928	0.029689
MAP3K20	0.025301	0.0285969	0.0262049	0.023522
PDGFRA	0.0252969	0.0210061	0.0239035	0.0245942
RRAS	0.0252579	0.0208003	0.0175595	0.021521
PPP6R2	0.0252134	0.0245502	0.0215956	0.0217882
PGLYRP2	0.0251461	0.0308382	0.03496	0.0271911
DNAJA1	0.0251219	0.0305947	0.0233305	0.0250948
C9orf16	0.0250914	0.0230149	0.0178907	0.0206509
TACC1	0.0250839	0.0278591	0.0299134	0.0247804
MYH10	0.0250706	0.0246046	0.0194742	0.0308979
SERPINB6	0.0250634	0.0257779	0.019371	0.0216146
ARPC3	0.0250634	0.024302	0.024969	0.0239817
PSMC5	0.0250155	0.0243766	0.0232118	0.026686
PERP	0.0250046	0.0205556	0.0165606	0.0218241
PHB2	0.0250042	0.0341347	0.027143	0.0275497
DPYD	0.0249762	0.0243841	0.0269706	0.0243805
MRPL14	0.0249724	0.0240607	0.0225486	0.0254471
MARCKS	0.0249335	0.0246764	0.0196708	0.0218593
MAN1A1	0.0249297	0.019371	0.0167171	0.0185945
COX14	0.0249211	0.0269546	0.0290102	0.0313145
NDUFV2	0.0249013	0.0284902	0.0234016	0.0288288
EHHADH	0.0248624	0.0286126	0.0280167	0.0225579
THSD4	0.0248624	0.023125	0.0206814	0.0174827
ACOT13	0.02485	0.0314032	0.0228091	0.0279239
H6PD	0.0248453	0.0204455	0.0182186	0.0215401
SUN1	0.0248306	0.0257495	0.0196158	0.0253197
CNBP	0.0248258	0.0246213	0.0258572	0.0246765
AQP1	0.0247953	0.0268999	0.0223753	0.0232209
MT1F	0.0247789	0.0237841	0.021013	0.0247202
SLC43A3	0.0247708	0.0249335	0.0191779	0.0229908
INF2	0.0247489	0.0212188	0.0186603	0.0250716
NPLOC4	0.02474	0.0243681	0.0206814	0.0213187
NDUFB8	0.0247082	0.0294481	0.031822	0.0282957
ARHGAP1	0.0247082	0.0279446	0.0277748	0.0214643
RAPGEF5	0.0246839	0.0216922	0.0211087	0.0222424
SNRPN	0.0246764	0.0249335	0.0249372	0.0221629
AADAC	0.0246692	0.0284584	0.0278564	0.0272817
HAGH	0.0246531	0.0183605	0.0217398	0.0191758
PSMB5	0.0246361	0.0243376	0.0227028	0.0260428
AUP1	0.0246306	0.0242066	0.0276533	0.0233197
HNMT	0.0246213	0.023366	0.0220557	0.0255373
ADH5	0.0245663	0.0231373	0.0240928	0.0267766
SYNPO2	0.0245581	0.0284093	0.031498	0.0252332
COX7A2L	0.0245561	0.0204882	0.0202937	0.0230825
FMO5	0.0245345	0.0238556	0.0206103	0.0212318
ANXA5	0.0245184	0.021669	0.0276656	0.0215989
UACA	0.0244761	0.0250316	0.0182456	0.0235804
DYNC1H1	0.0244316	0.0221548	0.0231923	0.0221358
CALM3	0.0244282	0.0178904	0.0249724	0.0226642
SERINC3	0.0244282	0.0192684	0.0245629	0.0208481
RBFOX1	0.0243926	0.0220348	0.026185	0.0300557
SLCO2B1	0.0243875	0.0261214	0.0244795	0.0304864
TINAGL1	0.0243732	0.0230813	0.0185649	0.0215723
MSRB2	0.0243671	0.0229548	0.0219883	0.0228149
TPM4	0.0243048	0.0239068	0.0292211	0.0263108
STAT1	0.024302	0.0203498	0.0262145	0.0241795
ITGAV	0.024301	0.0264373	0.0247205	0.0325185
RBM39	0.0242457	0.0241766	0.0259037	0.0257502
TTC38	0.0242384	0.0288413	0.0269508	0.0273528
FGGY	0.0242347	0.026157	0.0295473	0.0267178
AKR7A3	0.0242029	0.0173656	0.0147131	0.0163662
DLGAP4	0.0241773	0.0189686	0.0186726	0.0187685
SNRNP70	0.0241673	0.0192879	0.0223996	0.0232561
GHITM	0.0241588	0.0252778	0.0225486	0.0267766
GNG12	0.0241568	0.0253044	0.021641	0.0278668
NDUFV3	0.0241161	0.0254387	0.0218341	0.0267202
TM4SF1	0.0241123	0.0241868	0.0208198	0.0198347
USP34	0.0240805	0.0226871	0.0203265	0.0206522
REX1BD	0.0240733	0.0173342	0.0234846	0.0251228
MRPS26	0.024045	0.0278014	0.0207367	0.02098
TMEM160	0.0240415	0.0203658	0.021467	0.0193409
RASAL2	0.024005	0.0231876	0.0256569	0.0254718
SPIDR	0.0239852	0.022857	0.0201125	0.0192589
FSTL3	0.0239831	0.0190199	0.0214038	0.0211145
CAP1	0.0239267	0.0250042	0.0244074	0.0274003
MAPKAPK2	0.0239144	0.0234528	0.0186052	0.0161277
ST3GAL1	0.0239068	0.0151192	0.0217952	0.0237773
TMEM9	0.0238993	0.0230656	0.024933	0.0247486
POLDIP2	0.0238874	0.0236583	0.0208479	0.0215989
TOLLIP	0.0238836	0.0214632	0.0216406	0.0224318
NECTIN2	0.0238836	0.0210438	0.0196708	0.0223132
CCN1	0.0238789	0.0249995	0.0260398	0.0255179
NR2F6	0.023875	0.0236536	0.0197064	0.0215117
FAM162A	0.0238552	0.0214755	0.0194544	0.0188235
PSMB2	0.0238495	0.0243058	0.0245756	0.02536
SSR1	0.023831	0.0227185	0.0224618	0.0255572
WNK1	0.0238272	0.0253014	0.0249136	0.0243022
CD46	0.0237612	0.0234091	0.0211036	0.0199561
H2AFV	0.0237489	0.0229476	0.0211709	0.0247328
ADK	0.0237209	0.0174685	0.0248771	0.02109
KRT7	0.0237028	0.0282093	0.0295415	0.0280712
ARID1B	0.0236857	0.0222246	0.0279641	0.0223132
SZT2	0.023646	0.0197539	0.0202079	0.0176919
ENY2	0.0236426	0.0241465	0.0216762	0.0274578
C4orf48	0.0236269	0.0297411	0.0268681	0.0210583
RBM47	0.0236265	0.017247	0.0201409	0.0246177
TNFRSF1A	0.0236265	0.027334	0.020974	0.0286898
SHANK2	0.023607	0.0237684	0.0232631	0.0227988
UBE2E2	0.0235715	0.0180217	0.0242508	0.0191588
SCCPDH	0.0235554	0.0209422	0.0201518	0.0237257
PLXNB2	0.0235079	0.0228252	0.0215197	0.022104
EIF4G3	0.0235007	0.0222283	0.0182504	0.0207073
AL049629.2	0.0234884	0.0209422	0.0197823	0.0191687
2023-03-07	0.0234846	0.0224778	0.0197491	0.0211929
GMDS	0.0234809	0.023591	0.0243253	0.0221197
SERBP1	0.0234334	0.0275863	0.0238823	0.0264058
STAT3	0.0234125	0.0267164	0.0243756	0.024077
SLC30A10	0.0233825	0.0151192	0.0160748	0.0174633
CHI3L1	0.0233499	0.022348	0.0222844	0.0213224
SLIT3	0.0233346	0.0191057	0.0196674	0.0236905
CTSL	0.0233342	0.0218816	0.0233267	0.0262161
PALM2-AKAP2	0.0233271	0.0218307	0.0256835	0.0251156
HSD17B10	0.0232987	0.0297807	0.0232839	0.025782
ORMDL3	0.0232792	0.0273022	0.0261092	0.0254543
DIP2C	0.0232788	0.0268199	0.0304248	0.0245063
SNRPC	0.0232741	0.021254	0.0224225	0.0273169
P2RY11	0.0232631	0.0275309	0.0199829	0.0185483
MMP7	0.0232549	0.0262798	0.0273575	0.0209629
NAALADL2	0.0232436	0.0209693	0.026529	0.0235804
DPYS	0.0232238	0.0262438	0.0242334	0.0263897
CHPT1	0.0232194	0.0197064	0.0238357	0.0246457
TCF12	0.0232009	0.0238163	0.027306	0.0211929
ATG7	0.0231886	0.0225059	0.0249301	0.0232011
DUSP23	0.0231883	0.0221815	0.0190431	0.0253634
RAB10	0.0231763	0.0193036	0.0187789	0.0164848
ALDH6A1	0.0231715	0.027334	0.0253714	0.0229834
AC009779.3	0.0231373	0.0224888	0.0254069	0.0203757
ITGA9	0.0231326	0.0217476	0.024582	0.0255452
S100A11	0.0231175	0.0271761	0.0191143	0.0249772
MRPL28	0.0231114	0.0240036	0.0192083	0.0214154
DAP	0.0231018	0.0224618	0.0213056	0.0193296
NDUFAB1	0.023098	0.0242542	0.024286	0.0292437
CCNY	0.02307	0.0218697	0.0227251	0.023091
MUC5B	0.02307	0.0246726	0.0244634	0.0217407
2023-09-02	0.0230662	0.024756	0.0199156	0.0231451
AFF4	0.0230577	0.0199023	0.0225254	0.0248073
TKFC	0.0230539	0.0261727	0.02474	0.0289905
FDPS	0.0230183	0.021254	0.0219172	0.0262516
SNRPE	0.0230183	0.0205713	0.022856	0.0240329
MGAT1	0.0230183	0.0226672	0.0225059	0.0206594
CYCS	0.0230149	0.017701	0.0209385	0.0174438
AGBL5	0.0230112	0.0222649	0.0234846	0.0252253
C19orf24	0.0230112	0.0167222	0.0208151	0.0182681
FNBP1	0.0229992	0.0216533	0.0234846	0.0184297
NADK2	0.0229831	0.0226317	0.0235752	0.0241443
AGAP1	0.0229794	0.019545	0.0221743	0.0248672
HAO1	0.0229636	0.0244634	0.0190749	0.0206751
BRK1	0.0229633	0.0202434	0.0248932	0.0224089
RANGAP1	0.0229633	0.0192596	0.0195129	0.0181102
ANK3	0.0229404	0.0233859	0.0280171	0.0235401
TNRC18	0.022912	0.0201604	0.0210328	0.0207267
FLNB	0.0229083	0.0235202	0.0259208	0.0243094
PRKCA	0.0229083	0.017848	0.0187471	0.0224465
CNPY2	0.0228447	0.0208393	0.0265779	0.024456
UXT	0.0228375	0.0252015	0.0273573	0.0293955
ARL6IP4	0.0228214	0.0260114	0.0255293	0.0167842
TCF25	0.0228167	0.0177954	0.0201874	0.0211379
TRIR	0.0228095	0.0264801	0.0275826	0.0279765
LRRFIP1	0.0228057	0.0260948	0.0231018	0.0231806
FOXO1	0.0228057	0.0225135	0.0258182	0.0207623
ARHGEF12	0.022802	0.0275949	0.0275309	0.0198228
SORBS1	0.0227972	0.022699	0.0248942	0.0217725
EHBP1	0.0227934	0.0174018	0.0208667	0.0206755
ADAR	0.0227739	0.024285	0.0254289	0.0244289
IDI1	0.0227739	0.0203805	0.0220591	0.017846
NRP1	0.0227702	0.0267528	0.022643	0.0220685
VAPA	0.0227702	0.0219846	0.0219993	0.0204308
KANK2	0.0227349	0.0257779	0.0223422	0.027495
CAV1	0.022671	0.0196077	0.0195573	0.0195196
MRPS34	0.0226676	0.0191499	0.018451	0.0162548
NR0B2	0.0226672	0.0258924	0.0188339	0.0227315
PLD3	0.0226553	0.0197344	0.0233305	0.0247325
UROD	0.0226515	0.0188695	0.0217559	0.0246494
UPB1	0.0226354	0.0231517	0.0224775	0.0214605
STUB1	0.022616	0.0208872	0.0178196	0.023683
HADHB	0.0226112	0.0184121	0.0201604	0.021074
2023-09-11	0.0226002	0.0209976	0.024235	0.0303729
MRTFA	0.0226002	0.0216335	0.0247708	0.0210019
GOT1	0.0225999	0.0252842	0.0286957	0.0266699
BOK	0.0225965	0.0202202	0.0241	0.0180784
TLE1	0.0225927	0.0259758	0.0216567	0.0222582
DIAPH2	0.022577	0.0223124	0.0239779	0.0252574
GABARAPL2	0.0225733	0.0232365	0.0265522	0.0236913
EZR	0.0225647	0.0172238	0.0160272	0.0216307
PIP4K2A	0.0225452	0.0169315	0.0162682	0.0168235
RAN	0.0225452	0.0196513	0.0225719	0.0220135
MKLN1	0.0224998	0.0183765	0.0160946	0.0195268
SUCLG2	0.0224618	0.0218721	0.0203463	0.0203792
MDK	0.0224509	0.0174648	0.0208748	0.0234652
SNRNP200	0.0224375	0.0201532	0.0184316	0.0209554
PLXND1	0.0224262	0.0210557	0.025127	0.022049
KALRN	0.0224191	0.0211514	0.0185221	0.0168751
TMCO1	0.0224067	0.0210642	0.0194421	0.0224868
SNRPG	0.0224067	0.0167735	0.0189321	0.0221358
NDUFS8	0.022403	0.0206458	0.0276728	0.0269659
ARPC5	0.0224017	0.0269583	0.0286629	0.0263863
MTHFS	0.022391	0.0206267	0.0193392	0.0215828
CAMTA1	0.0223835	0.0263306	0.024219	0.0255377
ACADS	0.0223678	0.0207648	0.0221107	0.0223839
PUM1	0.0223517	0.0208359	0.0209142	0.0223487
DYNLRB1	0.0223517	0.0209703	0.0225134	0.0242497
PPP6R3	0.0223356	0.0186247	0.0169509	0.022115
CDC37	0.0223356	0.0199313	0.0256162	0.023063
MAML3	0.0223224	0.0133036	0.0148232	0.0183317
DDRGK1	0.0223199	0.0242337	0.020334	0.0244523
MANF	0.0222953	0.0188657	0.0202082	0.0228149
TOMM20	0.0222649	0.0250668	0.0219052	0.0256792
SRSF3	0.0222259	0.0216372	0.0228925	0.0196064
LASP1	0.0222133	0.0196513	0.0215504	0.0227865
PCYT2	0.0222133	0.0172275	0.0188107	0.0185446
CCBE1	0.0222098	0.0194886	0.0244358	0.024831
MRPL37	0.0221938	0.0190042	0.0222649	0.0239864
PLCB1	0.0221938	0.0200855	0.018917	0.0182275
SNRPB	0.0221815	0.0241516	0.0203218	0.0262834
NAXE	0.0221777	0.0171246	0.0230307	0.0259239
GGCX	0.0221743	0.0152221	0.0206253	0.0218546
GRK5	0.0221709	0.0180839	0.0203856	0.0153556
TRIO	0.022162	0.0217634	0.0239386	0.0214728
NCOA2	0.022162	0.0256408	0.0208198	0.0236833
TSKU	0.022162	0.0200698	0.0211121	0.0218556
RBPJ	0.0221463	0.0169595	0.0225011	0.0198337
EML4	0.0221268	0.019249	0.0179031	0.0196259
MVP	0.0221264	0.0238323	0.0237527	0.0188282
RELN	0.0221107	0.0180487	0.0217719	0.0212626
CPNE1	0.0220955	0.018407	0.0202079	0.0180894
SLC7A2	0.0220875	0.0211357	0.0291059	0.0282995
EMP2	0.0220827	0.018917	0.0188818	0.0160186
CREG1	0.0220748	0.0203658	0.0184473	0.0229758
PDS5A	0.0220666	0.0192879	0.0216017	0.0215671
SNRPD3	0.0220557	0.0250005	0.0228802	0.0231143
UBE2R2	0.0220239	0.0235202	0.0238347	0.0247007
RTRAF	0.0220205	0.0185734	0.02117	0.0178693
HGF	0.0219874	0.0258695	0.0204089	0.0221471
PUM2	0.0219846	0.0188586	0.0195645	0.0206912
PINK1	0.0219811	0.0225965	0.0230933	0.0190217
LARGE1	0.0219675	0.024969	0.0251855	0.0248747
ROBO1	0.0219637	0.0210964	0.0161971	0.0212271
CLTB	0.0219209	0.0233736	0.0187239	0.0141044
RAP1B	0.0219087	0.0212184	0.0246019	0.0215231
CAV2	0.0219073	0.0285112	0.0231486	0.0242434
FAM107B	0.0219053	0.0168959	0.0167735	0.0146058
LRP10	0.0218977	0.0228044	0.0234494	0.0207428
AC068580.4	0.0218656	0.0198089	0.0212222	0.0201345
IL4R	0.0218502	0.01885	0.0190431	0.0227636
IMMP2L	0.0218304	0.021467	0.0257584	0.0234424
TMEM248	0.021827	0.0239068	0.0198411	0.0167172
NGLY1	0.0218143	0.0249013	0.0256319	0.0239864
SIK2	0.0218109	0.0183923	0.0235985	0.0185996
JUND	0.0217986	0.0220912	0.0221767	0.0257859
AHCY	0.0217863	0.0240607	0.0191068	0.0241918
GOLPH3	0.0217829	0.0259037	0.0199867	0.0247913
ERBIN	0.0217706	0.0162645	0.0154314	0.0208259
UFC1	0.0217398	0.0188462	0.0235264	0.0211132
AC040162.1	0.0217388	0.0236587	0.0167933	0.0193019
MYLK	0.0217354	0.0244637	0.0275508	0.0324427
NDUFS4	0.0217316	0.0240952	0.021254	0.0230469
MTSS1	0.0217275	0.0219282	0.0194103	0.0195582
FAAP20	0.021708	0.022912	0.0229954	0.0272732
HTRA1	0.021708	0.0256052	0.0266978	0.0216782
PHC2	0.0216783	0.0250829	0.0236621	0.0258883
MPRIP	0.0216722	0.0245776	0.0252418	0.0190497
EGR1	0.0216604	0.0190384	0.023086	0.0213187
SCARB2	0.0216567	0.0252651	0.0193833	0.0225541
ANAPC16	0.0216533	0.0257669	0.0195642	0.0249454
TRIOBP	0.0216529	0.0217753	0.0189881	0.0179048
MRPL33	0.0216519	0.0215504	0.0186726	0.0178337
YWHAG	0.021641	0.0218561	0.0208198	0.0218241
LARP1	0.0216372	0.0185221	0.0189834	0.0190853
NFE2L1	0.0216372	0.0197576	0.0206106	0.021682
TXN2	0.021625	0.0228802	0.023311	0.0229567
SF3B1	0.0216017	0.0188302	0.0213056	0.019127
YWHAQ	0.0215983	0.0192134	0.0154423	0.0182876
AP3D1	0.0215979	0.0160908	0.0181147	0.0144677
CDC42BPA	0.0215969	0.0180572	0.0210807	0.0228785
C6	0.0215699	0.0231212	0.0235752	0.0285882
HAAO	0.0215695	0.0232631	0.0236621	0.0241443
CXXC5	0.0215651	0.0204171	0.0175701	0.0203597
NDUFA12	0.0215627	0.0190715	0.0195731	0.016492
QPRT	0.0215538	0.0189208	0.0217593	0.0254307
ATRAID	0.0215432	0.0221938	0.0214793	0.0207462
HLA-DQB1	0.0215186	0.0221733	0.0240207	0.0238238
TUBA1A	0.0215186	0.0264261	0.0237257	0.0241443
STARD7	0.0215025	0.0223042	0.0162279	0.0213542
SRP9	0.021483	0.0208113	0.0204564	0.0193494
DPP7	0.0214793	0.0312959	0.0304713	0.0245418
LEPROT	0.0214232	0.0207648	0.0206825	0.0158929
TBC1D22A	0.0214157	0.0197187	0.0220751	0.0173765
ABLIM1	0.0213924	0.0155343	0.0163982	0.0162904
VDAC1	0.0213446	0.0178306	0.0242655	0.021737
TCF4	0.0213374	0.0225965	0.020586	0.028576
R3HDM2	0.0213288	0.016004	0.0211477	0.0139978
AGPAT3	0.0213056	0.0183885	0.0193515	0.0158095
EIF3F	0.0212899	0.0240662	0.0211258	0.0243839
UGDH	0.0212895	0.0225965	0.0282492	0.022751
COTL1	0.0212895	0.019545	0.0173106	0.0149411
CTBP1	0.0212701	0.0197932	0.0209617	0.0239314
DGAT2	0.0212496	0.0210595	0.0229831	0.02513
ZKSCAN1	0.0212222	0.0169827	0.0163651	0.0164322
TBCA	0.0212188	0.022883	0.0253595	0.0212941
TLE5	0.0212027	0.0214635	0.0168604	0.0147832
ITCH	0.0212027	0.020066	0.0229794	0.0194913
NTHL1	0.021198	0.0241513	0.0225917	0.0231765
S100A16	0.0211907	0.0195645	0.0199156	0.0219656
CYBRD1	0.021187	0.0194862	0.0173267	0.0160983
AL035461.3	0.0211836	0.0132472	0.0148355	0.0130744
HNRNPM	0.0211637	0.0215343	0.0187789	0.018371
CCT4	0.0211514	0.0203231	0.0187396	0.0174708
TNIP1	0.0211354	0.0238002	0.0219969	0.0239793
GANAB	0.0211354	0.0211832	0.0224898	0.0206239
CTNNB1	0.0211319	0.0194616	0.0216113	0.0203241
TSPAN3	0.0211319	0.0255758	0.0214424	0.0215634
B4GALT1	0.0211159	0.0208516	0.0249126	0.021035
PNPO	0.0211159	0.0225609	0.0248932	0.0192428
HNRNPD	0.0210964	0.0163551	0.0209938	0.0181775
CALU	0.0210841	0.022004	0.0205518	0.0219106
VWF	0.0210803	0.0211159	0.022162	0.0241604
USP22	0.0210759	0.0177878	0.0221032	0.0230791
SYNPO	0.0210684	0.0199829	0.022347	0.0211966
ENAH	0.0210646	0.0209299	0.0185659	0.0239868
LONP2	0.0210485	0.0207648	0.0209214	0.0213542
MED13L	0.0210379	0.0195327	0.0236549	0.0238449
C8A	0.021029	0.0278591	0.0295326	0.0267889
HMGA2	0.0210287	0.0212379	0.0211511	0.0189308
MTREX	0.0210253	0.0213924	0.0220912	0.0186461
MGST2	0.0210239	0.0207292	0.0210448	0.0175696
EMG1	0.0210239	0.0227175	0.0251855	0.0230237
TIMM8B	0.0209976	0.0281747	0.0291647	0.0276649
PON2	0.0209972	0.0204171	0.0184828	0.0175538
CSNK1A1	0.0209935	0.0302181	0.0246213	0.0244465
CASK	0.0209778	0.0155453	0.0203145	0.020668
RBCK1	0.0209774	0.0234443	0.0232594	0.0227154
FRMD4A	0.0209727	0.0214512	0.0197542	0.0163307
AK2	0.0209617	0.0176654	0.0199474	0.022482
SUMF2	0.0209579	0.0228963	0.0211319	0.0206632
SMIM4	0.0209569	0.0180412	0.0168286	0.0191099
AL121594.1	0.0209545	0.0203658	0.0199156	0.0180152
RBM3	0.0209545	0.0157274	0.0178675	0.0163344
C11orf58	0.020919	0.0200489	0.0232754	0.0231891
AL391650.1	0.0209056	0.017729	0.0203145	0.0182008
MARK3	0.0208995	0.0194582	0.0198411	0.0142781
CNTNAP2	0.0208906	0.0188852	0.0190944	0.0181297
GRB2	0.0208814	0.0189881	0.0203819	0.0197322
SEC14L2	0.0208748	0.0202069	0.0221657	0.0222776
CAPZA1	0.0208714	0.0150447	0.0178552	0.015478
PHLDA1	0.0208677	0.0201214	0.023765	0.0209947
DPYSL2	0.0208663	0.0182736	0.0164262	0.0165631
TCIRG1	0.0208591	0.0200147	0.0168641	0.0140494
SMPD1	0.0208554	0.020066	0.0173338	0.0215634
LBH	0.0208516	0.0197542	0.0209104	0.0212086
SMAP2	0.0208469	0.0199669	0.0179225	0.0193176
CYP51A1	0.0208355	0.0209066	0.021467	0.0221197
PXDN	0.0208287	0.0185748	0.0209327	0.0145388
LGMN	0.020799	0.0241198	0.0215661	0.0209003
F2R	0.0207956	0.0195717	0.0188805	0.0174157
NAV2	0.0207952	0.0203587	0.0166549	0.0171
CDC42EP1	0.020788	0.0225083	0.0233941	0.0216502
SAMHD1	0.0207843	0.0140376	0.023377	0.0200442
MFAP4	0.0207761	0.018969	0.0205593	0.0186119
DIP2B	0.0207758	0.0177328	0.0201053	0.0179879
2023-03-06	0.0207723	0.0203255	0.0205716	0.0203707
ACADSB	0.0207682	0.024219	0.0207416	0.0204304
SARS	0.02076	0.0198766	0.0203498	0.0172773
CDIPT	0.0207563	0.0193908	0.018861	0.0185641
CTSH	0.0207487	0.0235913	0.0214988	0.0237417
KLC1	0.0207381	0.0263908	0.0255882	0.0279413
GOLGA4	0.0207367	0.0156656	0.0148355	0.0184967
CCT5	0.020733	0.017997	0.0210096	0.0251033
SRSF11	0.0207122	0.019786	0.0150642	0.0159124
E2F5	0.0206547	0.0196124	0.0207443	0.016519
FAF1	0.0206461	0.0201566	0.0164419	0.0168395
PRPF6	0.0206461	0.020345	0.0164737	0.0186509
PSMD2	0.0206424	0.0185341	0.0197297	0.0194117
AL138752.2	0.0206424	0.022458	0.0189331	0.0165788
VPS13B	0.0206096	0.0207135	0.0184473	0.0207107
EVA1B	0.0205997	0.0199235	0.0250719	0.0188211
SNTB1	0.0205908	0.0199621	0.0220003	0.0218006
CDV3	0.0205874	0.0213374	0.0141405	0.0148505
HNRNPDL	0.0205665	0.0211637	0.0202045	0.0237223
NFASC	0.0205559	0.0194018	0.0201922	0.0256994
HMGA1	0.0205518	0.0192159	0.0200185	0.0178498
TBL1XR1	0.0205508	0.0203662	0.0297848	0.023063
ADAMTS1	0.0205341	0.01515	0.0138126	0.0182634
SNF8	0.020526	0.0216215	0.016059	0.0184028
TNRC6B	0.0205077	0.0218417	0.0245103	0.0244831
CARM1	0.0205043	0.0190873	0.0257618	0.0211895
ATP6V1E1	0.0205043	0.0186518	0.0171127	0.0189116
ZFP36	0.020492	0.0216017	0.0236306	0.0194044
PJA2	0.0204725	0.021361	0.0177646	0.0202927
NCOA4	0.0204687	0.0187433	0.0197382	0.0153751
SNRPF	0.0204687	0.0189881	0.0210646	0.0147282
DDX3X	0.0204674	0.018621	0.0185341	0.0228856
ABCB4	0.020465	0.0243889	0.0225097	0.0199769
MYO9B	0.020464	0.0159048	0.0173338	0.0194557
HERC1	0.0204479	0.0133074	0.0139778	0.0146096
GCHFR	0.0204366	0.0240644	0.0234012	0.0247007
RND3	0.0204298	0.0199697	0.0188087	0.0218204
ATP1B1	0.0204134	0.0196315	0.0169116	0.0207927
STOML2	0.0203942	0.0183923	0.0200222	0.0195941
RNPEPL1	0.0203929	0.0194849	0.0276178	0.0198313
COMMD4	0.0203621	0.0189297	0.0197529	0.0186704
PQLC1	0.0203573	0.0261731	0.0226307	0.0232332
MRPL40	0.0203573	0.0161421	0.0163712	0.0156677
MYO1D	0.0203255	0.0187632	0.0203587	0.0167685
ERGIC1	0.0203145	0.0239865	0.0257847	0.0234738
ILF3	0.0203145	0.0124862	0.0156761	0.0143601
EPHA5	0.0203142	0.0231209	0.022738	0.0237968
APH1A	0.0203108	0.017488	0.0188107	0.0129117
URI1	0.0203108	0.0186247	0.0202079	0.0220524
STAU1	0.0203108	0.0212188	0.0217989	0.0186348
TMEM230	0.0202937	0.0207098	0.0222806	0.0180002
UGT2B15	0.0202671	0.0199758	0.015495	0.014693
PMP22	0.0202633	0.0153732	0.0209193	0.0197449
A1CF	0.0202629	0.0235592	0.0236231	0.0222424
ADGRA2	0.0202598	0.0283791	0.0239109	0.019385
WDR33	0.0202558	0.0149456	0.0158303	0.014546
RNASEH2C	0.0202472	0.0253092	0.0262158	0.0242947
TEAD1	0.0202192	0.0172825	0.0150287	0.0128652
SMYD3	0.0202116	0.0191423	0.0211819	0.0226091
ABCC3	0.0202079	0.0178001	0.0188657	0.0215121
EPN1	0.0201761	0.0175906	0.0171403	0.0190692
RCAN2	0.0201727	0.0219337	0.0231838	0.0185593
ABAT	0.0201723	0.0217296	0.0193036	0.0204257
KLKB1	0.0201566	0.0166829	0.0155732	0.0177982
PRRC2B	0.0201566	0.022403	0.0181512	0.0211645
CTDSP1	0.0201532	0.0282034	0.0240292	0.0207941
WDPCP	0.0201529	0.0192808	0.0179259	0.0138953
STAG1	0.0201508	0.0191413	0.0167062	0.0193532
KIF13A	0.0201163	0.0153213	0.0167735	0.0128813
CERS4	0.0201016	0.0147364	0.0128301	0.0132835
PCCA	0.0201002	0.0220396	0.0160235	0.0225726
SMIM26	0.0200892	0.0269744	0.0262463	0.0225773
PIGK	0.0200855	0.0163195	0.0205432	0.0162117
GNS	0.0200698	0.0129047	0.0187826	0.0160542
NME3	0.0200626	0.0151192	0.0133549	0.0173925
MTLN	0.0200537	0.0196865	0.0185502	0.0184417
TEX264	0.020038	0.017247	0.0183249	0.015494
CCDC80	0.020038	0.0307992	0.0244832	0.0264933
STAT2	0.020038	0.0215699	0.0216622	0.0215231
AP000311.1	0.020038	0.0208037	0.0206766	0.0217052
NQO2	0.0200342	0.0201016	0.0141723	0.0180907
TAF10	0.0200342	0.0275593	0.0260151	0.0233272
SRPK2	0.0200185	0.0206143	0.0158693	0.0176406
EVL	0.020011	0.0256077	0.019825	0.0209663
RUNX1	0.0200024	0.0196708	0.0216762	0.0195904
CPT1A	0.0199829	0.0198055	0.0138246	0.0172063
MDM2	0.0199724	0.0156601	0.0151035	0.0166461
UBE2E1	0.0199669	0.0154314	0.0129683	0.0111209
CHURC1	0.0199635	0.0199242	0.0185246	0.0211645
CAST	0.0199597	0.0204332	0.0231212	0.0249885
AL031847.2	0.0199511	0.0194226	0.0184671	0.0186352
PLXNB1	0.0199511	0.0181123	0.0118671	0.0184155
HYAL1	0.0199474	0.0169742	0.020575	0.0181297
ITGB2	0.0199474	0.0172313	0.0149053	0.0187062
BIRC6	0.0199313	0.0206301	0.0217719	0.024279
PLAAT4	0.0199071	0.0164214	0.0237612	0.0226447
CPE	0.0198842	0.01949	0.0170733	0.015856
NOTCH3	0.0198804	0.0171212	0.0150058	0.0198461
FTH1	0.01988	0.0185536	0.0177167	0.0216341
EID1	0.01988	0.0181318	0.0202681	0.0174742
AC004593.3	0.0198729	0.0187912	0.0209019	0.0192746
SSBP3	0.0198568	0.017662	0.0163319	0.0182165
C17orf100	0.0198568	0.0178552	0.0213251	0.0197483
TMEM259	0.0198448	0.0211316	0.0273364	0.0194557
SFPQ	0.0198445	0.0168798	0.0153948	0.0231451
PSMA1	0.0198445	0.0165961	0.0153763	0.0201933
CYP4V2	0.0198411	0.0201727	0.0155182	0.0159636
HIPK2	0.0198411	0.0205398	0.0220837	0.0167879
AC004922.1	0.0198397	0.0227493	0.0188462	0.0218361
ZNF358	0.019825	0.0119098	0.0190558	0.0141875
LPGAT1	0.0198216	0.0225059	0.0173499	0.0207428
VPS29	0.0197932	0.0194066	0.0185294	0.0160381
RHOT1	0.0197894	0.0208906	0.0229756	0.0255924
SETBP1	0.019786	0.0184634	0.0198326	0.0199769
SDSL	0.01977	0.0159917	0.015589	0.0162278
ABCA1	0.0197576	0.0194421	0.0195682	0.0210777
RTN3	0.0197576	0.0222488	0.0219685	0.0220015
SCYL1	0.0197505	0.0210964	0.0186603	0.0194486
CREBBP	0.0197491	0.016885	0.0159366	0.0157189
CAVIN3	0.019741	0.0189605	0.0156054	0.0159736
LGALS3	0.0197382	0.0180326	0.0155732	0.0192233
CLSTN1	0.01973	0.0200308	0.0197935	0.0178778
TRIP12	0.0197262	0.0153285	0.017701	0.0161567
ELOC	0.0197187	0.0174918	0.0161924	0.0178891
DIAPH1	0.0197149	0.0188746	0.0200892	0.0249259
RAD51B	0.0197064	0.0239034	0.0220827	0.0203047
CPQ	0.0196711	0.0141049	0.0129047	0.0173641
CDC42BPB	0.0196708	0.0190944	0.0165643	0.0210422
MRPL34	0.0196674	0.0211252	0.0183803	0.0206475
GCGR	0.0196633	0.0203819	0.0182186	0.0204304
CAMK2N1	0.0196513	0.0179543	0.01862	0.0200248
GPHN	0.0196513	0.021774	0.017247	0.0209359
STX8	0.0196513	0.0188695	0.0209019	0.0208491
PRKACA	0.0196466	0.0176032	0.0178433	0.0176564
PPP2R5A	0.0196381	0.019315	0.0169827	0.020668
ANGPTL4	0.0196353	0.0223356	0.0245455	0.0244721
CCM2	0.0196318	0.0223199	0.0228878	0.0181102
PPP1R1A	0.0196318	0.022178	0.0205594	0.025644
PECAM1	0.0196281	0.0214635	0.0253519	0.025293
DGCR6L	0.0195997	0.0203929	0.0240084	0.0204465
PRKAG2	0.0195963	0.0175396	0.0175701	0.016804
HUWE1	0.0195963	0.0160235	0.0136191	0.0208392
LMOD1	0.0195929	0.0172228	0.0157227	0.0192076
TP53INP1	0.019584	0.0166672	0.0185146	0.0188638
LTBP3	0.019584	0.0218659	0.0249211	0.0239509
SRSF2	0.0195484	0.0182186	0.0173181	0.0203792
ATXN2	0.019545	0.0194018	0.0183239	0.0192431
PRSS23	0.0195289	0.0221586	0.0227264	0.0235391
AOC3	0.0195218	0.0190555	0.0159992	0.0156201
FBXO2	0.0195132	0.0174364	0.0153237	0.0217763
ACO2	0.0194934	0.017488	0.0207231	0.0187377
SLC20A2	0.0194924	0.0172228	0.016738	0.0146892
JAK1	0.01949	0.0145271	0.0147682	0.0162439
JUN	0.0194849	0.018407	0.0217401	0.0162985
PKIG	0.0194839	0.0258501	0.022576	0.0211365
CARHSP1	0.0194777	0.0208554	0.0193553	0.0196772
RETREG2	0.0194739	0.0216922	0.0182025	0.023008
MRPL27	0.0194641	0.0230785	0.0167773	0.0208443
CUX2	0.0194607	0.0162792	0.020733	0.0223573
TMEM30A	0.0194582	0.0138995	0.0121902	0.0136861
SLC39A1	0.0194384	0.0201091	0.0145077	0.0179879
NOTCH2	0.0194264	0.0155647	0.0153018	0.021654
DBT	0.019426	0.0211121	0.0177964	0.0206006
ANKRD17	0.0194223	0.0219209	0.0233736	0.0244881
HSD17B11	0.0194066	0.0235554	0.0255919	0.022834
ARSE	0.0193956	0.0144365	0.0195413	0.0188956
STIM1	0.0193748	0.0250716	0.0163746	0.0250872
RDH11	0.0193713	0.0143692	0.01416	0.0194117
KANK1	0.01937	0.0173462	0.017712	0.0229212
RAP1A	0.0193638	0.0164775	0.0203538	0.0187011
ATP5PB	0.0193553	0.0202069	0.0190678	0.0190644
LIPA	0.0193553	0.0131296	0.0165961	0.0160737
CLUH	0.0193307	0.0199868	0.0242826	0.0193177
SIK3	0.0193235	0.0213569	0.0199829	0.0178095
CCT7	0.0193197	0.022003	0.0217435	0.0232171
COPZ1	0.0193197	0.0200295	0.0220807	0.0202876
BAIAP3	0.0193197	0.0168409	0.0173267	0.0186437
PAMR1	0.0193126	0.0204458	0.021666	0.0192005
METTL26	0.019304	0.0153247	0.0163356	0.0167879
CHPF	0.0192917	0.0161056	0.0172631	0.0187695
ANP32B	0.0192879	0.0216301	0.0206058	0.0202339
ILK	0.0192845	0.0177171	0.0211832	0.0162083
HPCAL1	0.0192684	0.0122414	0.0159048	0.0141007
ATL3	0.0192684	0.0130906	0.0153887	0.0166461
COA4	0.0192524	0.0152379	0.0162963	0.0194311
ADAMTSL1	0.0192281	0.0161975	0.0153288	0.0165706
TMEM222	0.0192168	0.0183909	0.0189331	0.0154462
ECE1	0.0192134	0.0168043	0.0142937	0.0223682
YPEL3	0.0192134	0.0189844	0.0219323	0.0214803
PRKAR2A	0.0192097	0.0166549	0.0202243	0.0159318
SHMT2	0.0192097	0.0199829	0.0220714	0.0176246
SSH2	0.0192097	0.0173855	0.0187594	0.017467
FAM114A1	0.0191926	0.0186408	0.0212506	0.0153912
ANKRD11	0.0191926	0.0204161	0.0235202	0.0192271
RBMS3	0.0191841	0.0175472	0.0174012	0.0182059
IARS2	0.0191765	0.0215893	0.0224423	0.0198655
MDN1	0.0191618	0.0173181	0.0197187	0.0194875
MLLT10	0.019157	0.0134417	0.0163746	0.0194277
CTSS	0.0191457	0.0155021	0.0167417	0.0203477
TSTD1	0.0191423	0.0254535	0.0202752	0.0194079
RALGAPA2	0.0191423	0.0209066	0.0154153	0.0186546
CHID1	0.0191252	0.0253468	0.0249492	0.0195268
PAIP2	0.0191105	0.0151866	0.0154508	0.0147319
SHC2	0.0191105	0.0179031	0.0145627	0.0146769
PNRC1	0.019091	0.0161496	0.0147791	0.0139271
VDAC2	0.019091	0.0158574	0.0161459	0.0154305
PTH1R	0.0190909	0.0250197	0.0157189	0.0183775
CTNNA3	0.0190787	0.0250914	0.0199118	0.016437
NME1	0.0190787	0.0187115	0.0197576	0.0186348
PRNP	0.0190787	0.0196794	0.0197187	0.0202018
MICAL3	0.0190715	0.0139863	0.0199118	0.0221676
RETREG3	0.019047	0.0137415	0.0123443	0.0149178
CAB39	0.0190431	0.0170463	0.0190787	0.0200405
CDKAL1	0.0190237	0.020919	0.0223774	0.018805
N4BP2L2	0.0190004	0.0225931	0.0163835	0.0218631
BUD31	0.0189881	0.0197542	0.0199317	0.0164687
NCOR2	0.0189881	0.0216017	0.0211354	0.0196222
MXD4	0.0189796	0.0178196	0.0153958	0.0155952
NEXN	0.0189686	0.0173024	0.0189407	0.0154903
HINT2	0.0189686	0.0248979	0.0200698	0.0174708
BAIAP2	0.0189639	0.0148	0.0198876	0.0153556
MAP1B	0.0189396	0.0234481	0.0223022	0.0233319
AFMID	0.0189331	0.0180681	0.014614	0.016086
RBM8A	0.0189208	0.0145381	0.0171564	0.0189971
SLC25A13	0.018905	0.016912	0.0195238	0.0200039
PSMD3	0.018905	0.0182859	0.0182689	0.0176406
CAPN2	0.0188852	0.0173257	0.0159404	0.0184099
GSE1	0.0188743	0.0185857	0.0222881	0.0188563
SNX17	0.0188685	0.0194226	0.0223199	0.0235828
EIF5	0.0188661	0.0218622	0.0181194	0.0197114
PFDN2	0.0188657	0.0228362	0.0192524	0.0177985
PI4KA	0.018861	0.0141405	0.0156368	0.0156837
VTI1A	0.01885	0.019371	0.0178675	0.0188375
VAT1	0.0188497	0.0212861	0.0173144	0.0199608
AC010618.1	0.0188466	0.0170183	0.0173144	0.0176246
CKAP4	0.0188462	0.0236781	0.0188144	0.0263497
ADH6	0.0188339	0.0238556	0.0216495	0.0225015
MBNL2	0.0188339	0.0219175	0.0281871	0.0181263
JPT1	0.0188225	0.0166354	0.0188975	0.0122733
FH	0.0188217	0.0218977	0.0199915	0.0209003
CGNL1	0.0188059	0.0193197	0.0184511	0.0177545
AZIN1	0.0187936	0.0155377	0.0158608	0.0155846
SAP18	0.0187912	0.0246726	0.0238836	0.020537
PRKN	0.0187598	0.0233001	0.0178552	0.0224465
ANO6	0.0187471	0.0191461	0.0135323	0.0213152
KLF9	0.0187462	0.0213288	0.0218304	0.0224834
MRPS7	0.0187433	0.0169633	0.0188415	0.0223839
WDR6	0.0187362	0.0193515	0.0199758	0.0159674
OLFML3	0.0187276	0.0151869	0.0140452	0.0162121
RSL1D1	0.0187276	0.0175198	0.0119098	0.0200798
FST	0.0187115	0.0222136	0.0165093	0.0202766
RAB6A	0.0187068	0.0202472	0.022643	0.0198669
AC058822.1	0.0186921	0.0149897	0.0145784	0.021073
SLC25A10	0.0186921	0.0136191	0.013706	0.0138399
DSP	0.0186883	0.0227664	0.0201371	0.0213897
GSTA2	0.0186763	0.0169154	0.0170344	0.0159513
NTS	0.0186763	0.0189368	0.0175434	0.0162671
OCIAD2	0.018676	0.0203658	0.0271087	0.0213347
TMEM109	0.0186565	0.0168556	0.0168802	0.0207808
CKB	0.0186531	0.0193163	0.0170344	0.0202838
MAOA	0.0186408	0.0172627	0.0149063	0.0186864
DOCK4	0.018637	0.0188657	0.0137378	0.0156003
ISLR	0.018637	0.0223678	0.0237492	0.0250559
HNRNPF	0.018621	0.0231288	0.0211354	0.0191047
PEMT	0.0186162	0.0198055	0.0237489	0.0182917
HES4	0.0185943	0.0167852	0.0158355	0.0157316
DZIP1L	0.0185857	0.017997	0.0164101	0.015533
ID1	0.018582	0.0158337	0.0153921	0.0216625
RAB5C	0.0185807	0.0170857	0.0169315	0.0173532
WIPI2	0.0185697	0.0120835	0.0160077	0.0124777
PRKCSH	0.0185697	0.0208906	0.0241161	0.0202213
SH3BGRL	0.0185502	0.0145665	0.0156919	0.0206167
PMVK	0.0185379	0.017701	0.0214119	0.0189311
PSD3	0.0185379	0.0192439	0.0185061	0.0180822
CPEB3	0.0185379	0.0165999	0.0172043	0.0170805
AGRN	0.0185345	0.0227028	0.0170891	0.0140494
EIF3D	0.0185221	0.0197187	0.0198643	0.0177545
KMT2C	0.0185184	0.0189368	0.0218464	0.0222264
SFXN1	0.0185146	0.0200858	0.0140499	0.018196
HEBP2	0.0185146	0.0164064	0.0148587	0.0156909
LAMA2	0.0185023	0.0199829	0.0186958	0.0186499
LHFPL3	0.0185023	0.0180801	0.0172627	0.0229724
PDE4D	0.0184671	0.0188572	0.0225562	0.01768
CD24	0.0184671	0.0177489	0.017701	0.0188282
ZNF706	0.0184668	0.0203269	0.0187789	0.0191205
MAP4K3	0.0184634	0.0142947	0.0156406	0.0156553
BRWD1	0.0184557	0.0132486	0.0108087	0.0156359
C1orf122	0.0184473	0.0160272	0.0203501	0.0161178
RBM5	0.0184429	0.0146068	0.0183201	0.0184062
DCTN2	0.0184231	0.015779	0.0178747	0.0192982
VOPP1	0.0184155	0.017164	0.0111246	0.0109439
ACYP2	0.0184121	0.0170966	0.0188661	0.0121154
MKKS	0.0184117	0.0168798	0.0134565	0.012222
ILRUN	0.0184083	0.016059	0.011823	0.0163341
STAT6	0.018407	0.0123994	0.016458	0.015845
EPHX2	0.0183923	0.0214632	0.0245895	0.020778
UQCC3	0.0183765	0.0183503	0.017488	0.0142036
EIF4A1	0.0183642	0.0176664	0.0212543	0.0176206
IDH1	0.0183601	0.0210294	0.0201211	0.0182165
SMARCC1	0.0183567	0.0169827	0.016524	0.0181741
DIO1	0.0183444	0.0159719	0.017034	0.0181017
CYHR1	0.018341	0.0180449	0.0178001	0.018437
BMP6	0.0183287	0.0217117	0.0229989	0.0242469
SORL1	0.0183287	0.0200068	0.015522	0.0166219
PECR	0.0183249	0.0169865	0.0149921	0.0157582
SIPA1L1	0.0183054	0.0272657	0.020826	0.0214889
CXCR4	0.018302	0.0210205	0.0220239	0.0199332
KTN1	0.0182931	0.0223873	0.0157948	0.021062
TNRC6A	0.0182931	0.0182541	0.019556	0.0179403
NR3C1	0.0182893	0.0169154	0.0130626	0.0195894
PDE1A	0.0182859	0.0180207	0.0184747	0.0153143
TPST2	0.0182774	0.0132168	0.0150994	0.0139626
GALM	0.0182702	0.0142899	0.0168248	0.0185996
RNF145	0.0182579	0.0145945	0.0149323	0.0163625
SLC47A1	0.0182575	0.0130783	0.0110179	0.0139271
HP1BP3	0.0182541	0.0155732	0.0182736	0.0168395
CMIP	0.0182541	0.0146923	0.0157189	0.0178132
TAX1BP1	0.0182418	0.021483	0.0223114	0.0222616
MMP24OS	0.0182223	0.0195413	0.0178712	0.0166499
NAPA	0.0182172	0.0192329	0.0201922	0.0250483
TSPAN6	0.0182125	0.0139706	0.0138126	0.015911
IMPDH2	0.0182025	0.019556	0.0184312	0.0217336
ARL6IP5	0.0181991	0.0145186	0.0177526	0.0137695
CCS	0.018194	0.0162682	0.0211429	0.0182486
ATP13A3	0.0181868	0.0118589	0.0133549	0.0153556
UBE2H	0.0181868	0.0197737	0.0189673	0.0187575
ARHGAP42	0.0181783	0.0176265	0.0136414	0.0173314
COP1	0.018155	0.0164617	0.017488	0.0164882
ATRN	0.0181393	0.0149613	0.0194971	0.0177469
SNX3	0.0181352	0.0199826	0.0168443	0.0145227
WDR13	0.0181267	0.0213094	0.0188818	0.0221201
SERPINE1	0.018116	0.0232474	0.0206974	0.0168751
SUMO3	0.0181	0.0115625	0.0156368	0.0199892
UBXN6	0.0180996	0.0228447	0.0235397	0.0230592
UBAC2	0.0180962	0.0200821	0.0201642	0.0152531
JUP	0.0180952	0.0222259	0.0186333	0.0155084
PLPP3	0.0180801	0.0197932	0.0188144	0.0195589
ASH1L	0.0180644	0.0194031	0.0222649	0.0176406
TIMM17A	0.0180644	0.0125536	0.0102826	0.0140689
ETV6	0.0180644	0.013907	0.0162327	0.0157692
CD93	0.0180644	0.0150324	0.012676	0.011816
PHLDB1	0.0180487	0.0178394	0.0144526	0.0211416
EMC3	0.0180483	0.0185109	0.020279	0.0210374
FHL2	0.0180388	0.0128486	0.0113021	0.0207466
ITGB1	0.0180254	0.0137415	0.0161459	0.0199062
GLB1	0.0180251	0.0204882	0.0197847	0.0238641
CFDP1	0.0180179	0.0160272	0.0185184	0.0166499
BMPR2	0.0180131	0.0166036	0.0155685	0.0184417
CAPZA2	0.0180094	0.0144047	0.0159011	0.0121116
TOMM22	0.0180094	0.0228091	0.021095	0.0169971
PRODH2	0.018008	0.0143179	0.016726	0.0171
ARHGAP15	0.0180046	0.0222919	0.0220594	0.0175761
2023-09-04	0.0179728	0.0207966	0.0176583	0.0188714
PMEPA1	0.0179619	0.02354	0.0220708	0.0257346
PDXK	0.0179615	0.0134612	0.0148868	0.0165788
GYPC	0.0179543	0.0214588	0.0233011	0.0195904
BTBD9	0.017942	0.01452	0.0172935	0.0149216
OCIAD1	0.0179373	0.0178552	0.0188781	0.0196416
PDE3B	0.0179225	0.0157118	0.0133231	0.0163967
NPW	0.0179102	0.0137881	0.0140731	0.0150121
UBE2L6	0.0179065	0.0121902	0.0171564	0.0167124
IRS2	0.0179065	0.0183287	0.0182575	0.0150915
SEC11C	0.0178904	0.0216762	0.0160908	0.0214055
SREBF2	0.0178904	0.0136903	0.0144916	0.0147794
FGFR3	0.017887	0.0154276	0.0207487	0.0132285
SF1	0.017887	0.0216762	0.0196661	0.0199608
HIGD2A	0.017886	0.0184781	0.0185857	0.018141
SSNA1	0.0178709	0.0246611	0.0128691	0.0165043
WAC	0.0178675	0.0204369	0.0196831	0.0242008
PAFAH1B2	0.0178614	0.0175909	0.016059	0.0172897
MXRA7	0.0178589	0.014187	0.016513	0.0205091
RABGAP1	0.0178552	0.0147682	0.0166867	0.0161372
KLF2	0.0178504	0.0239021	0.0170894	0.0226082
PSMD13	0.0178501	0.0214314	0.0188657	0.0176212
NCKAP1	0.0178357	0.0188144	0.0203611	0.0145545
MBD5	0.0178319	0.0118709	0.014614	0.0193054
EFHD1	0.0177906	0.0188073	0.0172791	0.0153437
ASPH	0.0177841	0.0188657	0.0204209	0.023359
PTPRJ	0.0177841	0.0153763	0.0210024	0.01875
ABI2	0.0177365	0.0158659	0.018183	0.0182719
AF241726.2	0.0177328	0.0154864	0.0141798	0.0148543
PPARA	0.0176812	0.0132989	0.0210328	0.0138758
DMGDH	0.0176658	0.0130233	0.01913	0.0150241
EDNRB	0.017662	0.01973	0.0206524	0.0190094
COX17	0.0176607	0.0183092	0.0182223	0.0193443
PPP1CC	0.0176607	0.0215025	0.0147326	0.0235278
STAB1	0.017646	0.0202947	0.0182699	0.0217886
SELENOF	0.0176337	0.0225808	0.0182983	0.0188235
OSTC	0.0176261	0.0140855	0.016403	0.0168908
MRPL53	0.0176104	0.0208	0.0161814	0.018575
CREB3L2	0.0176104	0.0157387	0.0139816	0.017166
CDK2AP2	0.0176104	0.0201446	0.0211832	0.0211768
SRPRB	0.0175739	0.0151548	0.0181905	0.0199537
YAP1	0.0175714	0.0266613	0.0233223	0.0203867
CLPTM1	0.0175714	0.0129047	0.0149029	0.0133703
GALNT2	0.0175701	0.0186528	0.0234727	0.0179721
LAMC3	0.0175431	0.0156724	0.0169865	0.0198351
PAPOLA	0.0175431	0.0184463	0.02117	0.0178498
EPHA3	0.0175396	0.0203306	0.0199795	0.0182388
AC078927.1	0.0175393	0.0170891	0.0159206	0.0189663
MBD3	0.0175393	0.0140537	0.0169633	0.0161875
KIAA1671	0.0175236	0.0180094	0.017208	0.0232746
DDAH1	0.0174918	0.0189492	0.0185892	0.0159281
MAD1L1	0.017488	0.0168713	0.0154276	0.0220135
BPTF	0.0174723	0.0180606	0.0217672	0.0209396
EP300	0.0174685	0.0165914	0.0191816	0.017467
CNDP2	0.0174562	0.0185502	0.0176778	0.0179403
KMT2E	0.017433	0.0152615	0.0179704	0.0122538
DYNLL2	0.0174173	0.0180449	0.0163588	0.017116
PODN	0.0174101	0.0217917	0.0175164	0.0174344
FERMT2	0.0174101	0.0156249	0.0147965	0.0123563
KHDRBS1	0.0174049	0.0172228	0.014121	0.0171
PLXDC2	0.0174012	0.0190079	0.0190042	0.0192076
RHBDD2	0.0173927	0.0159048	0.0128852	0.0184612
SDHB	0.0173851	0.0216116	0.0177133	0.0179158
GADD45G	0.0173851	0.0205556	0.017701	0.0161567
CYTH1	0.0173851	0.0169277	0.0138796	0.0147049
PAG1	0.0173817	0.012742	0.0152259	0.0151307
CD52	0.0173783	0.0180326	0.0181673	0.0175894
HSDL2	0.0173694	0.0163503	0.0135286	0.0164175
AAMDC	0.0173694	0.0131652	0.011073	0.0176762
TTC28	0.0173694	0.0177807	0.0193871	0.0176714
SH3PXD2A	0.0173656	0.0146813	0.0163394	0.0151659
SNX29	0.0173527	0.0156406	0.0145627	0.0169103
KLHL5	0.0173338	0.0109472	0.0122931	0.0152333
EMC10	0.0173338	0.0150523	0.0169424	0.0164564
QARS	0.0173291	0.0209422	0.0146461	0.0185285
SPPL2A	0.0173267	0.017887	0.0172114	0.0172971
WBP1L	0.0173144	0.0171332	0.0176972	0.0191
SERPINE2	0.0173109	0.0147876	0.0174685	0.0189116
CLYBL	0.0173106	0.0162327	0.0135446	0.0105768
RAD23B	0.0172911	0.020279	0.0212701	0.0275742
RAB3GAP2	0.0172825	0.0214512	0.0196476	0.0173409
KIAA0319L	0.0172788	0.0136817	0.0128339	0.0115908
IL1R1	0.0172788	0.0172238	0.0159722	0.015356
NPTN	0.017274	0.0212301	0.0193515	0.0190692
MRPL54	0.0172627	0.0171175	0.0193235	0.0171318
C6orf62	0.0172593	0.0205238	0.0161971	0.0189667
ATP6V1G1	0.0172593	0.021613	0.0205471	0.0188956
TXNL1	0.0172385	0.015763	0.019584	0.0189592
RNF7	0.0172204	0.0170183	0.0142591	0.017183
SET	0.0171957	0.019036	0.018905	0.015829
PSMA2	0.017192	0.0195607	0.0219052	0.0177982
ATF7IP2	0.0171882	0.0134578	0.0128961	0.0139623
ADAMTS2	0.0171872	0.0209532	0.0208838	0.0201068
SEL1L	0.0171602	0.0149384	0.0169154	0.018181
GADD45B	0.0171602	0.0193908	0.017646	0.0180589
OGT	0.0171517	0.0130783	0.00973079	0.0136055
LMF2	0.0171403	0.0215784	0.0195129	0.0227277
CRYAB	0.0171397	0.0137221	0.0160116	0.0163112
TMUB1	0.0171369	0.0267453	0.0183799	0.0215989
MCRIP2	0.0171369	0.0199902	0.0124862	0.0158645
ITPA	0.0171322	0.0175947	0.0181636	0.0186793
FETUB	0.0171246	0.0131494	0.0157421	0.0139944
SBF2	0.0171246	0.0152933	0.0206575	0.0166232
RFNG	0.0171209	0.0200185	0.0187433	0.019764
HELZ	0.0171137	0.018396	0.0167417	0.0162315
UBE2D2	0.0170857	0.0260948	0.0185892	0.0223292
ATRX	0.0170733	0.0168959	0.013426	0.0118465
UROS	0.0170686	0.0171246	0.0169216	0.0180039
TANC1	0.0170662	0.0148587	0.0186726	0.0189519
BCL2	0.0170662	0.0177057	0.0145186	0.0147747
POLR1D	0.0170611	0.0133231	0.0155343	0.0133707
EBNA1BP2	0.0170378	0.0177646	0.0165804	0.0139821
NDUFB6	0.017034	0.0161056	0.0132363	0.018426
SERINC5	0.0170183	0.0236621	0.0215884	0.0141912
ADAM10	0.0170183	0.0194852	0.0155275	0.0153348
TCEA2	0.0170183	0.0142629	0.0154508	0.0165436
CLNS1A	0.0170145	0.0182504	0.0176104	0.0166461
PIAS1	0.0170145	0.0111601	0.0117874	0.0105806
AC011462.1	0.0170145	0.0158498	0.0225951	0.0139783
HNRNPUL1	0.0170111	0.0147008	0.0157592	0.0190692
SYPL1	0.0170022	0.022162	0.0150837	0.0178891
FBLIM1	0.0169988	0.0195095	0.016764	0.0174462
KDM2A	0.0169988	0.0168484	0.0150324	0.0159711
KLHDC2	0.0169975	0.0169315	0.0140694	0.0130036
CELF2	0.016989	0.015215	0.016699	0.0194401
DHX30	0.0169865	0.0224703	0.0198729	0.0215794
HAX1	0.0169827	0.0146092	0.0134222	0.0168553
RNF152	0.016967	0.0184319	0.0165448	0.0160186
GLO1	0.0169667	0.0126917	0.0200278	0.0201468
ANXA7	0.0169667	0.0170696	0.0176938	0.0152333
EIF5AL1	0.0169667	0.0134099	0.0142311	0.0174315
RAB11A	0.0169667	0.0213203	0.020575	0.0153704
UQCRFS1	0.0169667	0.0159917	0.0154827	0.016141
SVEP1	0.0169585	0.0154437	0.015297	0.0167736
WDR82	0.0169377	0.0104258	0.0166515	0.015992
F11R	0.0169339	0.0178747	0.0179738	0.0193334
ARL15	0.0169315	0.0219299	0.0194421	0.0207623
TAOK3	0.0169315	0.0135959	0.0154034	0.0170094
LDB2	0.0169154	0.0151192	0.0151634	0.0157227
[truncated: 15,018 more rows]

## Sheet: 8.Genelist
CAF-FAP
POSTN
VCAN
SULF1
COL1A1
FN1
NTM
COL1A2
TIMP1
FAP
COL8A1
THBS2
MGP
CCDC80
INHBA
COL15A1
CDH11
DPYSL3
SVIL
SERPINE1
AEBP1
KIAA1755
NOX4
COL3A1
COL6A3
GAS7
KCNQ5
ERG
CYP1B1
ITGA11
LTBP2
MICAL2
MRC2
ISLR
COL5A1
BNC2
HSPG2
F2R
ITGA2
BGN
NAV1
COL11A1
LUM
ARMC9
ABI3BP
THSD4
EFEMP1
PDLIM3
SPARC
LINC00607
TIMP3

[truncated: 1 more sheets: 9. Survival ]
