# Supplementary material for: Stromal architecture and fibroblast subpopulations with opposing effects on outcomes in hepatocellular carcinoma
Source: Cell Discov. 2025 Jan 28;11:1. doi: 10.1038/s41421-024-00747-z (PMC11772884; doi:10.1038/s41421-024-00747-z)
Supplement: Supplementary file 6 — Supplementary Table S5 [file 41421_2024_747_MOESM6_ESM.xlsx]

## Sheet: Descriptions
Supplementary Table S5. Gene expression, chromatin accessibility, gene regulatory network by integrated snRNA-snATAC and experimental validation, related to Fig. 5 & Supplementary Fig. S5.
Description
1. Number of nuclei per major cell type and fibroblast subsets for the integrated snATAC-seq.
2. Fibroblst-specific gene expression estimated from integrated snRNA-snATAC.
3. Fibroblst-specific gene chromatin accessibility estimated from snATAC-seq.
4. Gene regulatory network (GRN) for CAF-FAP.
5. Gene regulatory network (GRN) for CAF-C7.
6. mIHC staining protocol for TF validation.
7. Differentially expressed genes (DEGs) in human hepatic satellite cells (LX-2) with or without USF2 knockdown (USF2-KD) at RNA level. Wilcoxon test.
8. DEGs in human hepatic satellite cells (LX-2) with or without RUNX1 overexpression (RUNX1-OE) at RNA level. Wilcoxon test.

## Sheet: 1. Nuclei count
Major cell type	Count		Fibroblast subtype	Count
Cancer	79904		CAF1-FAP	1854
Endothelial	11683		CAF2-MYH11	327
Fibroblast	11277		CAF3-C7	2445
Hepatocytes	73267		HSC	4243
ImmuneCell	27814		Pericytes	1672

## Sheet: 2. Genescore
Gene Symbol	Idx	Start	End	Strand	Seqnames	Log2FC	FDR	MeanDiff	Cluster
FAP	838	162243535	162170684	2	chr2	3.40764	2.59665e-138	3.3806	CAF-FAP
NTM	1215	131370478	132336822	1	chr11	3.48869	3.22872e-136	4.61665	CAF-FAP
THBS2	1067	169254044	169215780	2	chr6	2.59148	2.15627e-132	5.78871	CAF-FAP
INHBA	230	41703108	41685114	2	chr7	3.29262	4.75642e-130	3.51748	CAF-FAP
SLC12A8	742	125212864	125082636	2	chr3	4.35471	2.8326e-129	0.736889	CAF-FAP
FN1	1106	215436172	215360440	2	chr2	2.70806	3.03723e-126	76.3961	CAF-FAP
DGKI	758	137846863	137390524	2	chr7	4.54297	1.6587e-124	1.29931	CAF-FAP
CDKN2B	85	22009363	22002903	2	chr9	3.79451	5.99965e-121	0.135298	CAF-FAP
COL15A1	383	98943179	99070792	1	chr9	2.75313	1.78498e-120	0.780773	CAF-FAP
VCAN	353	83471465	83582303	1	chr5	2.31704	5.77026e-120	6.56134	CAF-FAP
SULF1	337	69466624	69660915	1	chr8	4.43948	6.57654e-120	23.9162	CAF-FAP
ERG	141	38661780	38380027	2	chr21	2.30486	3.59803e-119	1.48718	CAF-FAP
NOX4	910	89589611	89324356	2	chr11	3.08245	1.80797e-118	1.24427	CAF-FAP
MOXD1	880	132401545	132296055	2	chr6	3.08142	9.41662e-117	1.22008	CAF-FAP
UCK2	1483	165827531	165911618	1	chr1	2.9919	1.86574e-116	0.373643	CAF-FAP
ITGA11	353	68432162	68296533	2	chr15	2.56154	3.24824e-115	3.24043	CAF-FAP
SPHK1	1019	76376584	76387860	1	chr17	3.7785	5.43665e-115	0.440989	CAF-FAP
COL8A1	581	99638475	99799226	1	chr3	2.49309	2.50832e-114	3.87659	CAF-FAP
PVT1	586	127794533	128101253	1	chr8	1.64224	4.21073e-114	1.93992	CAF-FAP
MICAL2	223	12094008	12263789	1	chr11	2.1343	5.60526e-114	4.45094	CAF-FAP
TMEM67	435	93754844	93819234	1	chr8	2.48855	8.90845e-114	0.540925	CAF-FAP
RUNX1	120	35049344	34787801	2	chr21	2.15073	1.91995e-113	2.96247	CAF-FAP
CCDC80	645	112649447	112596794	2	chr3	2.70504	3.57731e-113	2.25046	CAF-FAP
PPP1R3F	234	49269843	49301461	1	chrX	3.95879	6.0178e-113	0.142485	CAF-FAP
ALPK2	229	58628957	58481247	2	chr18	2.80909	6.76702e-113	0.498992	CAF-FAP
ST6GALNAC5	824	76867441	77065711	1	chr1	4.55639	2.87643e-112	1.60403	CAF-FAP
RNF121	797	71928701	71997597	1	chr11	2.2796	7.40927e-112	0.505803	CAF-FAP
VDR	348	47943048	47841537	2	chr12	3.1174	1.32398e-111	0.417741	CAF-FAP
FAM151B	336	80487969	80542563	1	chr5	3.03451	1.32398e-111	0.35146	CAF-FAP
PPP1R18	260	30687895	30676389	2	chr6	2.97512	1.64887e-110	0.185432	CAF-FAP
ROR2	321	91950162	91563091	2	chr9	1.97492	1.41023e-109	2.50145	CAF-FAP
ITPR3	395	33620365	33696574	1	chr6	2.73381	1.59063e-109	0.396976	CAF-FAP
CDH11	554	65126112	64943753	2	chr16	2.30816	3.82361e-109	2.65672	CAF-FAP
LINC01592	335	69104190	68911803	2	chr8	4.18663	8.22854e-109	0.408897	CAF-FAP
LEF1	508	108168956	108047545	2	chr4	3.83967	1.39297e-108	0.260088	CAF-FAP
TRIO	68	14143702	14532128	1	chr5	1.43412	6.01848e-108	6.97578	CAF-FAP
PKDCC	252	42048020	42058528	1	chr2	1.58804	6.514e-108	1.70319	CAF-FAP
C4orf47	778	185426249	185449826	1	chr4	2.7554	2.28393e-107	0.248247	CAF-FAP
PLK3	615	44800225	44805990	1	chr1	2.97596	3.22425e-107	0.334997	CAF-FAP
SPTBN4	818	40466241	40576464	1	chr19	3.15757	5.84903e-107	0.171493	CAF-FAP
COMP	526	18791314	18782773	2	chr19	4.44988	7.9234e-107	0.40774	CAF-FAP
STRA6	402	74212267	74179466	2	chr15	4.35385	1.0224e-106	0.323334	CAF-FAP
MAP3K5	905	136792518	136557047	2	chr6	1.52093	1.23457e-106	3.60383	CAF-FAP
SVIL	157	29736781	29457338	2	chr10	1.84625	2.32222e-106	4.43204	CAF-FAP
KCND2	661	120273668	120750331	1	chr7	2.33706	2.99132e-106	1.72042	CAF-FAP
NPAS2	594	100820152	100996829	1	chr2	2.25735	9.69015e-106	0.946602	CAF-FAP
CTHRC1	496	103371515	103382997	1	chr8	2.94862	3.215e-104	0.26854	CAF-FAP
COL1A2	457	94394561	94431232	1	chr7	1.68745	8.6821e-104	13.5132	CAF-FAP
SRGAP1	631	63844293	64162221	1	chr12	1.9139	1.87115e-103	2.22961	CAF-FAP
EGR2	288	62819167	62811996	2	chr10	3.27025	1.95845e-103	0.175393	CAF-FAP
DPYSL3	719	147510056	147390811	2	chr5	2.01697	2.91328e-103	3.88751	CAF-FAP
ARNTL2	273	27332854	27425289	1	chr12	3.99725	3.07199e-103	0.795824	CAF-FAP
MTHFD1L	976	150865549	151101887	1	chr6	1.6995	7.67483e-103	4.72387	CAF-FAP
ITGA10	1123	145910189	145891208	2	chr1	3.2686	3.07264e-102	0.196487	CAF-FAP
POT1-AS1	686	124929873	125179315	1	chr7	2.26922	1.0511e-101	0.845759	CAF-FAP
VMP1	835	59707465	59841092	1	chr17	1.44386	1.1503e-101	9.65577	CAF-FAP
EFEMP1	322	55924139	55865967	2	chr2	1.79271	1.16954e-101	1.72942	CAF-FAP
LPAR2	554	19628930	19623668	2	chr19	2.94962	2.85131e-101	0.112682	CAF-FAP
C10orf88	732	122954403	122930903	2	chr10	3.08564	8.43573e-101	0.163379	CAF-FAP
TNFAIP8L3	227	51105276	51056598	2	chr15	2.75541	2.36237e-100	0.328399	CAF-FAP
FBN1	207	48645849	48408306	2	chr15	1.39947	2.65972e-100	10.8441	CAF-FAP
CDH13	742	82626803	83800640	1	chr16	2.48749	2.68905e-100	5.22828	CAF-FAP
FMN1	57	33194733	32765545	2	chr15	2.7819	3.40491e-100	0.199692	CAF-FAP
KIAA1755	328	38260772	38210488	2	chr20	2.2917	4.26245e-100	0.865948	CAF-FAP
ENTPD1	513	95711779	95869695	1	chr10	2.39542	9.01725e-100	2.50471	CAF-FAP
UBE2Z	729	48908369	48929056	1	chr17	2.258	4.14001e-99	0.634637	CAF-FAP
RGS17	989	153131249	153004459	2	chr6	3.81017	5.96043e-99	0.134923	CAF-FAP
SLC39A10	996	195575977	195737702	1	chr2	2.01216	7.77948e-99	0.302603	CAF-FAP
SEMA3C	404	80922359	80742538	2	chr7	2.06498	4.67826e-98	1.5952	CAF-FAP
ITGBL1	385	101452593	101720856	1	chr13	1.8813	7.76586e-97	8.65412	CAF-FAP
SRM	146	11060024	11054584	2	chr1	2.19365	1.95638e-96	0.374341	CAF-FAP
SPOCK1	575	137598379	136975298	2	chr5	2.58909	5.84036e-96	0.582368	CAF-FAP
SND1-IT1	694	127997597	128000077	1	chr7	2.58401	2.28099e-95	0.258322	CAF-FAP
TMEM91	842	41350911	41384083	1	chr19	3.55134	2.94188e-95	0.1647	CAF-FAP
DOK5	483	54475597	54651171	1	chr20	2.11483	3.8898e-95	0.763626	CAF-FAP
TSPAN5	459	98658629	98470367	2	chr4	2.03129	4.5903e-95	0.637706	CAF-FAP
PTPRZ1	667	121873089	122062036	1	chr7	2.50558	1.03577e-94	0.308971	CAF-FAP
RWDD2B	52	29019378	29004384	2	chr21	3.22611	1.50761e-94	0.147619	CAF-FAP
ZNF678	1898	227563543	227677443	1	chr1	1.94645	1.63529e-94	0.340883	CAF-FAP
LTBP2	407	74612378	74498170	2	chr14	2.0481	1.88525e-94	0.987601	CAF-FAP
TTC9	370	70641787	70675360	1	chr14	4.50248	2.66238e-94	0.104021	CAF-FAP
CALU	704	128739292	128771807	1	chr7	1.61954	2.75642e-94	1.64978	CAF-FAP
ENTPD7	558	99659506	99706240	1	chr10	4.40651	5.03855e-94	0.1963	CAF-FAP
LURAP1L	50	12775021	12822131	1	chr9	1.66794	1.19102e-93	1.16488	CAF-FAP
CLIC6	117	34669389	34718227	1	chr21	2.69378	1.72542e-93	0.27274	CAF-FAP
ACVRL1	428	51906908	51923359	1	chr12	3.07178	2.96521e-93	0.180261	CAF-FAP
FIBP	684	65888539	65883741	2	chr11	4.53394	3.88526e-93	0.070028	CAF-FAP
ATP10A	23	25865172	25677273	2	chr15	2.21403	1.12017e-92	3.5729	CAF-FAP
C5orf46	724	147906538	147880726	2	chr5	4.60248	1.67911e-92	0.668194	CAF-FAP
WNT4	294	22143969	22117305	2	chr1	4.06448	2.75481e-92	0.110407	CAF-FAP
SYDE1	429	15107403	15114988	1	chr19	2.26229	7.0379e-92	0.326165	CAF-FAP
COL11A1	954	103108496	102876467	2	chr1	4.0744	1.42017e-91	3.1786	CAF-FAP
GDPD4	862	77301687	77216558	2	chr11	3.90689	1.62171e-91	0.112789	CAF-FAP
SSH1	853	108857590	108778192	2	chr12	1.64804	3.36275e-91	1.39462	CAF-FAP
CDPF1	407	46250679	46244011	2	chr22	4.1809	5.66114e-91	0.0943934	CAF-FAP
DRAM1	802	101877351	102012130	1	chr12	2.19953	6.08145e-91	0.699496	CAF-FAP
LINC02043	1128	186825521	186810880	2	chr3	4.31762	7.5602e-91	0.0830362	CAF-FAP
GEM	438	94262350	94249253	2	chr8	1.33807	1.61883e-90	4.05069	CAF-FAP
POLR1A	510	86106155	86020216	2	chr2	2.22691	2.26154e-90	0.391445	CAF-FAP
KCNQ5	640	72621792	73198851	1	chr6	2.0399	2.75656e-90	1.49321	CAF-FAP
GADD45A	789	67685061	67688338	1	chr1	2.25136	4.16083e-90	0.475123	CAF-FAP
FGD6	763	95217482	95076749	2	chr12	1.88379	6.87009e-90	0.684971	CAF-FAP
ILKAP	1288	238203729	238170401	2	chr2	1.47328	9.72996e-90	0.975818	CAF-FAP
SYT12	728	67006778	67050863	1	chr11	2.59208	3.16691e-89	0.218091	CAF-FAP
TMEM178B	788	141074232	141480380	1	chr7	1.70608	3.58503e-89	0.894433	CAF-FAP
TFB1M	995	155314493	155257509	2	chr6	2.42249	4.72983e-89	0.407469	CAF-FAP
EVL	567	99971449	100144236	1	chr14	1.42585	9.69627e-89	1.29385	CAF-FAP
MIRLET7BHG	404	46053869	46113928	1	chr22	1.98291	2.56683e-88	0.279021	CAF-FAP
PRAG1	30	8386498	8317736	2	chr8	2.46108	2.64288e-88	0.435516	CAF-FAP
CDK7	258	69234795	69277430	1	chr5	1.93072	2.90688e-88	0.223938	CAF-FAP
ISM1	127	13221771	13300651	1	chr20	4.37008	3.3898e-88	0.304638	CAF-FAP
NFATC1	304	79395856	79529325	1	chr18	2.49192	3.72519e-88	0.202789	CAF-FAP
SPIN2B	296	57121547	57118551	2	chrX	3.66903	4.18219e-88	0.0766434	CAF-FAP
SGMS2	505	107824563	107915047	1	chr4	2.7016	3.64095e-87	0.136198	CAF-FAP
ATP10B	832	160852214	160563120	2	chr5	4.8261	4.22256e-87	0.105407	CAF-FAP
VEGFB	612	64234538	64238793	1	chr11	2.29641	4.35278e-87	0.394406	CAF-FAP
ZNF16	705	144950888	144930358	2	chr8	3.2218	4.75684e-87	0.174081	CAF-FAP
AFAP1	90	7939926	7758714	2	chr4	1.84544	4.82674e-87	1.46942	CAF-FAP
KMO	1988	241532134	241595642	1	chr1	2.44436	5.09506e-87	0.0929019	CAF-FAP
TMTC2	719	82686880	83134870	1	chr12	2.09945	5.09506e-87	0.818417	CAF-FAP
TWIST2	1294	238848032	238910543	1	chr2	3.58335	7.99277e-87	0.11443	CAF-FAP
GUCA1B	494	42194916	42184401	2	chr6	3.08868	1.32647e-86	0.087276	CAF-FAP
UCHL1	196	41256413	41268455	1	chr4	4.00157	4.31247e-86	0.165091	CAF-FAP
POSTN	125	37598844	37562583	2	chr13	3.97781	8.34002e-86	7.42069	CAF-FAP
LINC00862	1670	200374354	200342544	2	chr1	3.33174	1.42663e-85	0.230857	CAF-FAP
ADGRL1	406	14206187	14147743	2	chr19	2.72871	1.64802e-85	0.186752	CAF-FAP
SYN1	187	47619853	47571898	2	chrX	2.89195	2.44609e-85	0.277454	CAF-FAP
MPZL1	1496	167721950	167791919	1	chr1	1.31985	7.63724e-85	1.52174	CAF-FAP
ITGA2	183	52989326	53094779	1	chr5	2.00469	7.65343e-85	1.18956	CAF-FAP
MCTP2	589	94231538	94483952	1	chr15	2.15514	1.00914e-84	0.211473	CAF-FAP
2023-09-11	373	76949703	77040384	1	chr4	1.38776	1.14e-84	6.25897	CAF-FAP
TSGA10	578	99154964	98997261	2	chr2	2.31004	2.4133e-84	0.349552	CAF-FAP
ISPD-AS1	91	16210488	16270604	1	chr7	4.05306	2.88131e-84	0.12109	CAF-FAP
FAM155A	406	107866735	107163510	2	chr13	1.63212	3.08521e-84	0.58729	CAF-FAP
SLC11A2	415	51028566	50979401	2	chr12	1.73528	4.39749e-84	0.341612	CAF-FAP
LINC01504	251	72305430	72343210	1	chr9	2.94897	4.55062e-84	0.24524	CAF-FAP
DCAF17	882	171434217	171485052	1	chr2	2.80171	4.86806e-84	0.245451	CAF-FAP
IGDCC4	326	65423072	65381464	2	chr15	2.19173	7.20262e-84	0.160149	CAF-FAP
PIK3CA	1049	179148114	179240093	1	chr3	1.32986	8.88528e-84	1.23644	CAF-FAP
C1orf198	1932	230869589	230837119	2	chr1	1.60315	9.868e-84	0.703558	CAF-FAP
THTPA	85	23511760	23560778	1	chr14	2.45242	1.07349e-83	0.064456	CAF-FAP
PLEKHA8	175	30027404	30130483	1	chr7	1.63411	1.52195e-83	0.270834	CAF-FAP
FANK1	758	125896539	126009592	1	chr10	3.21549	1.62916e-83	0.144778	CAF-FAP
CTIF	185	48539046	48863217	1	chr18	1.47054	2.81689e-83	2.28182	CAF-FAP
HSPB8	948	119178642	119221131	1	chr12	2.2224	5.20486e-83	0.119005	CAF-FAP
WIPF3	172	29806486	29917066	1	chr7	2.37557	7.16066e-83	0.430553	CAF-FAP
PDK3	111	24465221	24539837	1	chrX	1.59155	1.258e-82	0.43402	CAF-FAP
SLC20A1	661	112645857	112663827	1	chr2	2.43607	1.43455e-82	0.498199	CAF-FAP
EOGT	517	69013961	68975214	2	chr3	2.52085	1.75408e-82	0.316152	CAF-FAP
BSN	353	49554489	49671545	1	chr3	2.95815	3.0883e-82	0.0703153	CAF-FAP
MKS1	810	58219605	58205437	2	chr17	2.62569	3.84222e-82	0.303399	CAF-FAP
ARMC9	1226	231198546	231374837	1	chr2	1.6252	5.11713e-82	1.83154	CAF-FAP
CEP126	955	101915015	102001058	1	chr11	1.77288	9.45994e-82	0.819339	CAF-FAP
LIMK2	199	31212239	31280080	1	chr22	1.67193	9.47171e-82	0.737022	CAF-FAP
RGCC	148	41457559	41470882	1	chr13	3.16349	1.33856e-81	1.50903	CAF-FAP
EDIL3	355	84384793	83940554	2	chr5	1.4899	1.41116e-81	1.51611	CAF-FAP
ZNF326	888	89995112	90035531	1	chr1	1.31621	1.67819e-81	0.806499	CAF-FAP
AHDC1	386	27604431	27534035	2	chr1	1.81674	1.77246e-81	0.334313	CAF-FAP
BDNF-AS	303	27506838	27698174	1	chr11	1.92831	2.56781e-81	0.239082	CAF-FAP
SLC52A2	679	144354135	144361272	1	chr8	2.36354	4.92855e-81	0.172011	CAF-FAP
P4HA3	830	74311657	74247487	2	chr11	2.22107	5.18766e-81	0.320683	CAF-FAP
RNF168	1196	196503768	196468783	2	chr3	1.35905	5.5335e-81	0.499708	CAF-FAP
AKTIP	482	53504411	53491040	2	chr16	2.08708	2.03653e-80	0.203455	CAF-FAP
ITGB5	739	124901418	124761948	2	chr3	1.70395	6.11927e-80	1.37114	CAF-FAP
PIWIL4	936	94543840	94621421	1	chr11	1.90841	9.98532e-80	0.367491	CAF-FAP
LINC00265	224	39733632	39793092	1	chr7	2.34622	1.09346e-79	0.127744	CAF-FAP
ADAMTS14	332	70672803	70762441	1	chr10	1.48756	1.18788e-79	0.429621	CAF-FAP
PPIL6	774	109441171	109390215	2	chr6	2.94242	1.24923e-79	0.177518	CAF-FAP
TDP1	484	89954939	90044768	1	chr14	2.19667	2.18467e-79	0.137181	CAF-FAP
GRK4	49	2963608	3040747	1	chr4	1.86743	2.20419e-79	0.699717	CAF-FAP
SPATA9	387	95698711	95652181	2	chr5	2.85878	2.39332e-79	0.139345	CAF-FAP
PDLIM7	924	177497606	177483394	2	chr5	1.25173	2.89056e-79	2.19289	CAF-FAP
GMPPB	358	49723951	49716844	2	chr3	2.38025	3.2936e-79	0.108726	CAF-FAP
TMEM217	447	37258155	37212180	2	chr6	2.00109	3.46629e-79	0.0606382	CAF-FAP
CEMIP	484	80779343	80951776	1	chr15	2.65442	3.66304e-79	0.652247	CAF-FAP
XRCC4	352	83077498	83353787	1	chr5	1.89642	4.29415e-79	0.86879	CAF-FAP
TRABD2B	669	47996895	47760528	2	chr1	1.77451	5.92284e-79	0.752227	CAF-FAP
GAS7	222	10198551	9910609	2	chr17	1.78874	9.25242e-79	0.908918	CAF-FAP
GPR63	725	96837463	96794126	2	chr6	4.35384	1.07717e-78	0.0872143	CAF-FAP
CREB3L1	382	46277661	46321422	1	chr11	1.95973	1.32658e-78	0.220942	CAF-FAP
AFTPH	354	64524305	64593005	1	chr2	1.61472	1.6887e-78	0.451136	CAF-FAP
COL22A1	609	138914006	138588235	2	chr8	4.49036	1.86812e-78	0.108955	CAF-FAP
TBCD	1142	82752064	82945922	1	chr17	1.42646	1.99033e-78	0.830372	CAF-FAP
GLIPR2	183	36136536	36163913	1	chr9	1.82039	2.33558e-78	0.517698	CAF-FAP
CYP1B1-AS1	233	38073447	38231651	1	chr2	1.67099	2.69347e-78	0.62054	CAF-FAP
BAALC-AS1	494	103285907	103156990	2	chr8	2.15655	2.82597e-78	0.121623	CAF-FAP
TBC1D2	379	98255721	98198999	2	chr9	2.64363	3.37747e-78	0.151787	CAF-FAP
PMM2	192	8788823	8849331	1	chr16	1.80455	8.31211e-78	0.874218	CAF-FAP
RANBP17	861	170861870	171300015	1	chr5	2.35099	2.13507e-77	0.731173	CAF-FAP
RAB7B	1758	206003461	205976740	2	chr1	1.90701	2.16175e-77	0.171293	CAF-FAP
SUSD6	359	69611596	69715142	1	chr14	1.27291	2.34512e-77	1.16915	CAF-FAP
PDLIM3	780	185535612	185500660	2	chr4	1.72905	2.69111e-77	7.50895	CAF-FAP
C6orf132	492	42142619	42101118	2	chr6	3.89212	2.77668e-77	0.184532	CAF-FAP
ATP13A3	1171	194498364	194402672	2	chr3	1.27841	3.51089e-77	0.784171	CAF-FAP
COL1A1	755	50201632	50183289	2	chr17	1.48759	3.98163e-77	5.59869	CAF-FAP
UTP18	780	51260528	51297936	1	chr17	1.88674	5.80078e-77	0.272212	CAF-FAP
ZNF571-AS1	740	37548914	37587348	1	chr19	4.48614	1.53822e-76	0.0638072	CAF-FAP
LINC01117	925	176637710	176655958	1	chr2	3.40365	1.57612e-76	0.121145	CAF-FAP
BNC2	63	16870843	16409503	2	chr9	1.5314	1.71911e-76	4.83379	CAF-FAP
GALNT12	382	98807699	98850081	1	chr9	3.36592	2.26595e-76	0.16731	CAF-FAP
ROR1	768	63774022	64181498	1	chr1	1.474	2.71254e-76	1.61733	CAF-FAP
FAM168A	819	73598189	73400487	2	chr11	1.29496	4.63738e-76	1.59755	CAF-FAP
C7orf69	281	47795291	47819847	1	chr7	2.63852	5.76917e-76	0.115986	CAF-FAP
CPA4	725	130293134	130324180	1	chr7	2.2134	6.82977e-76	0.0421645	CAF-FAP
MYO1E	277	59372900	59132434	2	chr15	1.50252	7.80767e-76	5.68998	CAF-FAP
COL5A1	682	134641774	134844843	1	chr9	1.31591	9.2868e-76	2.73816	CAF-FAP
PTPRE	767	127907061	128085855	1	chr10	1.97394	1.45369e-75	0.491933	CAF-FAP
ZNF25	182	37976633	37949572	2	chr10	1.968	1.53816e-75	0.39146	CAF-FAP
IKBKB	236	42271302	42332653	1	chr8	1.43983	2.4189e-75	0.513185	CAF-FAP
ANKH	71	14871778	14704804	2	chr5	2.13241	2.47213e-75	0.79107	CAF-FAP
GCNT1	267	76419850	76507416	1	chr9	4.37904	2.57914e-75	0.271967	CAF-FAP
TEX41	781	144667967	145182541	1	chr2	1.4593	3.10399e-75	1.77634	CAF-FAP
MGP	212	14885926	14881181	2	chr12	1.62487	3.3804e-75	0.992986	CAF-FAP
NOD1	179	30478784	30424527	2	chr7	1.66565	3.42296e-75	0.461405	CAF-FAP
C1orf56	1185	151047740	151051986	1	chr1	4.54513	3.43031e-75	0.101829	CAF-FAP
NPIPB3	281	21448071	21402237	2	chr16	1.85464	3.91176e-75	0.215672	CAF-FAP
SLCO2A1	831	134052184	133932696	2	chr3	3.62107	4.60107e-75	0.215792	CAF-FAP
STEAP3	689	119223831	119265652	1	chr2	3.2255	4.61106e-75	0.103252	CAF-FAP
FBXL12	268	9827816	9810267	2	chr19	2.24305	7.6163e-75	0.218294	CAF-FAP
DAZAP1	51	1407569	1435687	1	chr19	1.4864	8.13521e-75	0.622038	CAF-FAP
ZNF599	644	34773229	34758076	2	chr19	3.72462	8.56631e-75	0.109587	CAF-FAP
SLC15A2	711	121894089	121944102	1	chr3	2.16606	1.53124e-74	0.0696543	CAF-FAP
STC2	877	173329503	173314713	2	chr5	3.28597	1.75317e-74	0.112396	CAF-FAP
MEX3B	492	82046141	82041778	2	chr15	2.53804	1.92037e-74	0.201529	CAF-FAP
SLC22A24	587	63144221	63079940	2	chr11	2.38984	2.07376e-74	0.0448327	CAF-FAP
ZNF146	712	36214602	36238774	1	chr19	1.93452	3.22495e-74	0.440255	CAF-FAP
PPP1R13L	959	45406349	45379634	2	chr19	1.56951	3.55255e-74	0.577199	CAF-FAP
B4GALT2	604	43978943	43991170	1	chr1	2.0688	3.56393e-74	0.240373	CAF-FAP
ERCC6	245	49539026	49455368	2	chr10	1.59234	6.44219e-74	0.611506	CAF-FAP
CCDC144NL-AS1	324	20868433	20932818	1	chr17	1.50009	7.06561e-74	0.177694	CAF-FAP
BTBD19	616	44808482	44815585	1	chr1	1.48366	7.10994e-74	0.43154	CAF-FAP
CYP1B1	232	38109902	38067507	2	chr2	1.96344	8.08789e-74	0.31821	CAF-FAP
SIRT4	959	120302316	120313249	1	chr12	3.17325	8.55254e-74	0.111104	CAF-FAP
PFDN4	482	54207847	54228052	1	chr20	3.08786	9.47491e-74	0.045038	CAF-FAP
HS2ST1	868	86914648	87109998	1	chr1	1.31297	1.03687e-73	0.742167	CAF-FAP
KANK4	758	62319414	62236979	2	chr1	3.25567	1.07489e-73	0.0543614	CAF-FAP
NUMBL	821	40690972	40665905	2	chr19	1.51734	1.22624e-73	0.536582	CAF-FAP
TBX18	685	84764519	84687373	2	chr6	1.89457	1.29153e-73	0.311291	CAF-FAP
AFG1L	766	108294894	108526001	1	chr6	1.90856	2.06432e-73	0.260894	CAF-FAP
NHS	71	17375420	17735994	1	chrX	1.25562	3.67105e-73	0.956455	CAF-FAP
C11orf24	761	68272001	68261335	2	chr11	1.71165	4.72944e-73	0.260419	CAF-FAP
ZBTB26	528	122931500	122915566	2	chr9	2.93372	8.1422e-73	0.110598	CAF-FAP
LINC01271	462	50321342	50310711	2	chr20	3.59171	8.98789e-73	0.13239	CAF-FAP
C3orf38	555	88149743	88157968	1	chr3	2.17703	9.29213e-73	0.238695	CAF-FAP
PIM1	446	37170203	37175426	1	chr6	1.94962	1.84327e-72	0.229245	CAF-FAP
PLBD2	918	113358566	113391625	1	chr12	2.12713	1.86937e-72	0.175807	CAF-FAP
TRDMT1	95	17201682	17146737	2	chr10	2.25772	2.11778e-72	0.254446	CAF-FAP
PNMA1	390	73714372	73711783	2	chr14	2.54012	2.74761e-72	0.064693	CAF-FAP
IQCD	915	113221094	113195441	2	chr12	3.34911	4.09955e-72	0.121015	CAF-FAP
NVL	1874	224330387	224227334	2	chr1	1.37359	4.87296e-72	0.551752	CAF-FAP
BTN3A3	164	26440472	26453415	1	chr6	1.94016	5.06476e-72	0.182263	CAF-FAP
ZNF282	843	149195485	149226248	1	chr7	1.41999	7.92339e-72	0.190688	CAF-FAP
NAB2	582	57088894	57095476	1	chr12	2.20201	9.83818e-72	0.171171	CAF-FAP
FREM3	622	143700675	143577302	2	chr4	3.59277	1.30073e-71	0.0875852	CAF-FAP
KARS	713	75648643	75627474	2	chr16	1.60007	1.35339e-71	0.20617	CAF-FAP
NT5DC3	814	103841197	103770453	2	chr12	2.41768	1.72365e-71	0.41603	CAF-FAP
RNF19B	462	32964685	32936445	2	chr1	3.27663	1.91034e-71	0.583238	CAF-FAP
P2RX4	980	121209857	121234106	1	chr12	1.58818	2.17546e-71	0.288087	CAF-FAP
KIAA0930	394	45240769	45190338	2	chr22	1.73254	2.18722e-71	0.366959	CAF-FAP
TLE4	277	79571773	79726882	1	chr9	1.41866	2.2054e-71	0.502687	CAF-FAP
DNAH6	487	84516455	84819589	1	chr2	1.77957	3.20979e-71	0.144564	CAF-FAP
PCOLCE-AS1	540	100604206	100589402	2	chr7	2.72145	3.50643e-71	0.0418776	CAF-FAP
FAM230C	1	18195297	18232024	1	chr13	2.36111	3.65535e-71	0.0525209	CAF-FAP
IPP	635	45750650	45694324	2	chr1	1.78807	4.38752e-71	0.236291	CAF-FAP
TNFSF13B	409	108269629	108308484	1	chr13	2.03225	4.66035e-71	0.315236	CAF-FAP
C5AR1	1015	47309874	47322066	1	chr19	2.15598	5.15213e-71	0.192888	CAF-FAP
SLC36A1	774	151437046	151492381	1	chr5	1.50509	6.47031e-71	0.379891	CAF-FAP
SINHCAF	294	31327058	31280584	2	chr12	2.8028	6.79824e-71	0.106213	CAF-FAP
MALRD1	110	19048771	19790401	1	chr10	1.37645	6.82859e-71	0.654244	CAF-FAP
DUSP5	654	110497838	110511544	1	chr10	2.44347	1.19255e-70	0.349362	CAF-FAP
ZNF226	921	44165073	44178381	1	chr19	1.84785	1.23589e-70	0.205846	CAF-FAP
ZC3H8	656	112255136	112211525	2	chr2	1.76201	1.32318e-70	0.286272	CAF-FAP
PBDC1	371	76172936	76178204	1	chrX	2.35208	1.96253e-70	0.119599	CAF-FAP
EFNA4	1291	155063731	155069553	1	chr1	3.99089	2.25299e-70	0.0593641	CAF-FAP
IQSEC2	266	53321324	53232876	2	chrX	1.83027	2.45436e-70	0.158006	CAF-FAP
RAB5IF	307	36605734	36612557	1	chr20	2.76647	2.71899e-70	0.0929609	CAF-FAP
SMARCE1	531	40648508	40624962	2	chr17	1.34787	3.07515e-70	0.460386	CAF-FAP
LINC00607	1107	215843722	215611563	2	chr2	2.01404	3.8986e-70	1.50184	CAF-FAP
IDUA	17	986997	1004506	1	chr4	2.30041	4.10247e-70	0.0760729	CAF-FAP
PPT2	344	32153441	32163680	1	chr6	3.11815	4.53621e-70	0.044413	CAF-FAP
C8orf37-AS1	450	95204456	95810136	1	chr8	2.90267	5.72304e-70	0.296351	CAF-FAP
GFPT2	962	180353387	180300690	2	chr5	2.24401	6.15966e-70	0.919104	CAF-FAP
DCAF15	396	13952492	13961449	1	chr19	2.81875	6.68814e-70	0.100675	CAF-FAP
CD44	344	35138870	35232402	1	chr11	2.15922	7.65934e-70	0.720583	CAF-FAP
ADAM22	423	87934143	88202889	1	chr7	3.12306	9.18924e-70	0.0531049	CAF-FAP
ENPP1	877	131808016	131895155	1	chr6	1.46662	1.02782e-69	0.367731	CAF-FAP
MTRF1	146	41263577	41216369	2	chr13	2.30836	1.23694e-69	0.164301	CAF-FAP
COL7A1	320	48595267	48564073	2	chr3	2.59436	1.32008e-69	0.255836	CAF-FAP
OGFRP1	358	42269753	42275196	1	chr22	3.33222	1.47343e-69	0.054909	CAF-FAP
ITPKC	823	40717103	40740860	1	chr19	1.5237	1.60397e-69	0.449218	CAF-FAP
LMCD1	27	8501707	8574673	1	chr3	1.52745	1.88784e-69	3.29812	CAF-FAP
TNFAIP6	794	151357592	151380048	1	chr2	2.5186	2.09666e-69	0.330129	CAF-FAP
BTN3A1	163	26402237	26415216	1	chr6	1.85148	2.48889e-69	0.131438	CAF-FAP
SCAMP1	320	78360583	78479071	1	chr5	1.8334	2.57042e-69	0.301892	CAF-FAP
ZFP36L2	261	43226609	43222402	2	chr2	1.69201	2.75128e-69	0.681698	CAF-FAP
CHD3	183	7884806	7912760	1	chr17	1.38167	3.13524e-69	0.559009	CAF-FAP
EVA1B	499	36324154	36322031	2	chr1	2.01256	3.53464e-69	0.0389953	CAF-FAP
AK5	826	77282051	77559969	1	chr1	3.00513	4.17641e-69	0.131223	CAF-FAP
EBPL	210	49691475	49660723	2	chr13	1.82416	4.61233e-69	0.0743819	CAF-FAP
NAV1	1687	201622927	201826969	1	chr1	1.58702	6.96758e-69	1.88183	CAF-FAP
ADGRD1	1071	130953907	131141469	1	chr12	1.43663	6.97661e-69	0.749985	CAF-FAP
ZPBP	287	50121329	49850421	2	chr7	2.74874	1.30739e-68	0.100674	CAF-FAP
ZNF354A	940	178730702	178711592	2	chr5	2.09008	1.59109e-68	0.375679	CAF-FAP
ESYT3	855	138434613	138478414	1	chr3	4.31974	2.04307e-68	0.0923626	CAF-FAP
ACADL	1093	210225491	210187939	2	chr2	2.79058	2.07837e-68	0.0623705	CAF-FAP
USB1	539	57999546	58021618	1	chr16	2.39754	2.93723e-68	0.104545	CAF-FAP
CC2D1A	394	13906201	13930879	1	chr19	1.52644	3.58632e-68	0.221265	CAF-FAP
VPS37C	521	61161617	61130256	2	chr11	2.15983	4.02165e-68	0.172756	CAF-FAP
CADPS	490	62875389	62398346	2	chr3	2.54938	4.30729e-68	0.450026	CAF-FAP
CASC2	699	118046279	118210153	1	chr10	3.1605	4.86833e-68	0.218121	CAF-FAP
PTK7	513	43076268	43161719	1	chr6	1.7448	5.60612e-68	0.267762	CAF-FAP
KIF15	258	44761717	44873376	1	chr3	3.17895	6.82672e-68	0.0914338	CAF-FAP
SLC6A6	97	14402576	14489349	1	chr3	1.67157	1.09569e-67	0.416481	CAF-FAP
EPHB3	1102	184561784	184582409	1	chr3	3.96288	1.20309e-67	0.141786	CAF-FAP
KIF13B	167	29263124	29067279	2	chr8	1.31032	1.31075e-67	0.859158	CAF-FAP
FNIP2	690	158769138	158908049	1	chr4	1.51261	1.39278e-67	1.66377	CAF-FAP
ZBTB7C	184	48410752	48026673	2	chr18	1.32299	1.4422e-67	0.11775	CAF-FAP
CENPL	1547	173824720	173799550	2	chr1	4.42566	2.16056e-67	0.0972817	CAF-FAP
GTPBP10	431	90340371	90391455	1	chr7	1.62886	2.23689e-67	0.13066	CAF-FAP
TGIF1	19	3411608	3459978	1	chr18	1.54173	2.60209e-67	0.0948477	CAF-FAP
GLRB	681	157076057	157172090	1	chr4	4.22736	3.10379e-67	0.111775	CAF-FAP
ATAD3B	38	1471769	1497848	1	chr1	1.36935	3.38636e-67	0.399392	CAF-FAP
DIAPH3	250	60163987	59665583	2	chr13	2.28267	4.22092e-67	0.319605	CAF-FAP
ZNF708	572	21329425	21221500	2	chr19	1.57831	4.93481e-67	0.147825	CAF-FAP
DCUN1D3	274	20900384	20854925	2	chr16	1.88754	6.22436e-67	0.12333	CAF-FAP
RPIA	530	88691644	88750935	1	chr2	1.9132	6.68435e-67	0.131487	CAF-FAP
C12orf66	632	64222296	64186316	2	chr12	2.97272	8.76938e-67	0.0467005	CAF-FAP
SYT11	1315	155859509	155885199	1	chr1	2.18385	9.43819e-67	0.0993812	CAF-FAP
KLHL4	399	87517749	87670050	1	chrX	3.05168	9.80403e-67	0.0965929	CAF-FAP
FBXO44	155	11654375	11663327	1	chr1	1.93822	1.0208e-66	0.143121	CAF-FAP
ARHGAP23	481	38419280	38512392	1	chr17	2.12758	1.0208e-66	0.19291	CAF-FAP
CNEP1R1	464	50024410	50037088	1	chr16	1.53773	1.13678e-66	0.0872298	CAF-FAP
GREM1	56	32717974	32745107	1	chr15	3.48702	1.33246e-66	0.308419	CAF-FAP
CXorf56	528	119565408	119538149	2	chrX	1.97575	1.70695e-66	0.114864	CAF-FAP
CYTH4	256	37282027	37315345	1	chr22	3.30524	2.14344e-66	0.0881959	CAF-FAP
HCFC1	710	153971807	153947553	2	chrX	2.9384	2.19671e-66	0.061216	CAF-FAP
TGM2	327	38166578	38127387	2	chr20	1.60734	2.41649e-66	0.22972	CAF-FAP
CHD5	87	6180123	6101793	2	chr1	3.26787	2.6327e-66	0.032348	CAF-FAP
IQCB1	709	121835079	121769763	2	chr3	1.32671	2.97747e-66	0.624756	CAF-FAP
GLIS2	157	4314761	4339597	1	chr16	1.85624	3.12771e-66	0.106293	CAF-FAP
ZNF776	1366	57682045	57758159	1	chr19	3.21221	3.12771e-66	0.0891956	CAF-FAP
MRC2	858	62627401	62693597	1	chr17	1.41836	3.92719e-66	1.21353	CAF-FAP
DDA1	480	17309518	17323301	1	chr19	2.31855	4.1357e-66	0.0769317	CAF-FAP
LINC01137	506	37474411	37454879	2	chr1	2.81058	5.62989e-66	0.0538528	CAF-FAP
ZFAS1	446	49278178	49295594	1	chr20	1.62481	5.88277e-66	0.262315	CAF-FAP
TMEM144	685	158201604	158255411	1	chr4	3.09254	5.88277e-66	0.0740911	CAF-FAP
CNTROB	186	7932101	7949918	1	chr17	1.9179	6.22692e-66	0.211966	CAF-FAP
TCTE3	1071	169751559	169740114	2	chr6	2.86424	6.77565e-66	0.0747733	CAF-FAP
MROH1	674	144148016	144261940	1	chr8	1.61148	8.7403e-66	0.154183	CAF-FAP
RAB9B	462	103832228	103822322	2	chrX	2.24086	9.57743e-66	0.110492	CAF-FAP
POLR2M	267	57706629	57782762	1	chr15	2.52341	1.07712e-65	0.133797	CAF-FAP
POLRMT	14	633604	617224	2	chr19	2.69148	1.14637e-65	0.170646	CAF-FAP
IMPDH1	699	128410252	128392277	2	chr7	1.96984	2.82443e-65	0.110102	CAF-FAP
DAGLB	61	6484190	6409126	2	chr7	1.3044	2.84652e-65	1.0536	CAF-FAP
ACOT11	723	54542257	54639192	1	chr1	2.19255	3.04547e-65	0.0986148	CAF-FAP
GPX8	195	55160118	55167071	1	chr5	2.28492	3.50142e-65	0.119539	CAF-FAP
RIOK2	398	97183260	97160867	2	chr5	2.82823	4.03977e-65	0.120639	CAF-FAP
MCF2L2	1073	183428778	183178043	2	chr3	1.79469	4.42732e-65	0.142706	CAF-FAP
LSMEM1	634	112480853	112491062	1	chr7	2.10727	4.71966e-65	0.0912416	CAF-FAP
KCNE4	1186	223051814	223198399	1	chr2	1.44956	5.16021e-65	1.09874	CAF-FAP
ZNF703	196	37695751	37700021	1	chr8	2.14744	6.27374e-65	0.159008	CAF-FAP
SLC25A28	557	99620609	99610522	2	chr10	1.76002	6.51897e-65	0.277734	CAF-FAP
RHEBL1	376	49070025	49064685	2	chr12	3.70555	1.04297e-64	0.0561154	CAF-FAP
MORN4	540	97633500	97614553	2	chr10	2.29014	1.21478e-64	0.193822	CAF-FAP
GMCL1	393	69829642	69881396	1	chr2	1.59275	1.56407e-64	0.279399	CAF-FAP
ZNF738	573	21358930	21379302	1	chr19	2.3666	1.60909e-64	0.164615	CAF-FAP
SPAG17	1092	118185223	117953861	2	chr1	1.85852	1.64653e-64	0.0706564	CAF-FAP
CTGF	878	131951373	131948176	2	chr6	1.45462	1.74637e-64	9.07631	CAF-FAP
GCOM1	265	57591908	57714745	1	chr15	1.9109	1.78458e-64	0.118584	CAF-FAP
SLC17A9	558	62952647	62969585	1	chr20	1.87829	2.05639e-64	0.0815882	CAF-FAP
EXOSC6	655	70251930	70246778	2	chr16	2.24136	2.73828e-64	0.0733166	CAF-FAP
PDP2	572	66878589	66895754	1	chr16	2.03633	3.20811e-64	0.0648676	CAF-FAP
CSNK2A2	543	58197920	58157907	2	chr16	1.33288	3.52738e-64	0.199151	CAF-FAP
FN3KRP	1140	82716683	82728017	1	chr17	2.70703	3.56251e-64	0.185531	CAF-FAP
GMIP	555	19643667	19629476	2	chr19	2.64174	3.56378e-64	0.0418093	CAF-FAP
GK5	881	142225607	142157527	2	chr3	1.31621	3.91949e-64	0.414536	CAF-FAP
ING5	1322	241702035	241729478	1	chr2	1.4607	3.95751e-64	0.49666	CAF-FAP
NUP50-DT	392	45163781	45133020	2	chr22	1.31008	4.27905e-64	0.479166	CAF-FAP
C8orf58	113	22589274	22604150	1	chr8	2.12218	4.51229e-64	0.0593427	CAF-FAP
C8orf89	352	73259502	73241329	2	chr8	3.73841	5.22975e-64	0.0563835	CAF-FAP
MELK	188	36572862	36677683	1	chr9	2.45746	8.08813e-64	0.0608602	CAF-FAP
SERPINE2	1191	224039319	223975112	2	chr2	2.12773	8.9134e-64	1.03397	CAF-FAP
FNDC1	1014	159169397	159272109	1	chr6	1.43797	9.27044e-64	0.449987	CAF-FAP
PDCD2	1080	170584692	170575295	2	chr6	1.77905	1.12185e-63	0.131018	CAF-FAP
AQP11	865	77589391	77610355	1	chr11	2.54441	1.64465e-63	0.098689	CAF-FAP
ZCCHC10	535	133026604	132996985	2	chr5	1.32729	1.92744e-63	0.245779	CAF-FAP
LINC00922	556	65576300	65284499	2	chr16	3.98664	2.19086e-63	0.109525	CAF-FAP
HAPLN3	536	88895626	88877288	2	chr15	2.66173	2.39965e-63	0.238013	CAF-FAP
MAP7D2	89	20116917	20006713	2	chrX	3.96801	2.55212e-63	0.0434141	CAF-FAP
MEOX1	625	43661954	43640388	2	chr17	3.89958	2.58916e-63	0.15286	CAF-FAP
IGIP	613	140125935	140129392	1	chr5	1.57805	2.66029e-63	0.107914	CAF-FAP
FLRT2	468	85530144	85654426	1	chr14	1.47114	4.91374e-63	0.556874	CAF-FAP
RAB33B	602	139453807	139476609	1	chr4	3.03509	4.94831e-63	0.0595338	CAF-FAP
KDM5C	265	53225422	53191321	2	chrX	1.46376	5.47334e-63	0.296736	CAF-FAP
LRIG3	620	58920522	58872149	2	chr12	1.89951	7.36668e-63	0.348383	CAF-FAP
CNIH1	248	54441431	54423560	2	chr14	1.59458	8.90632e-63	0.163217	CAF-FAP
PON2	464	95435329	95404863	2	chr7	1.33576	8.90632e-63	0.34982	CAF-FAP
GTF2IRD1	366	74453790	74602604	1	chr7	1.25223	9.29348e-63	0.303407	CAF-FAP
CARHSP1	193	8869012	8852942	2	chr16	1.35696	1.16644e-62	0.171205	CAF-FAP
REXO5	273	20806429	20849668	1	chr16	2.61555	1.19819e-62	0.0612418	CAF-FAP
MED25	1109	49818279	49838816	1	chr19	1.64943	1.29358e-62	0.174295	CAF-FAP
CDC123	67	12195965	12250589	1	chr10	1.31592	1.64553e-62	0.394316	CAF-FAP
IFT46	1088	118572970	118544528	2	chr11	1.8318	1.81267e-62	0.165377	CAF-FAP
RMDN2-AS1	231	38039327	37949911	2	chr2	2.02233	1.86116e-62	0.12877	CAF-FAP
PGM1	767	63593276	63660245	1	chr1	1.67565	1.96889e-62	0.241847	CAF-FAP
FBLN2	89	13549131	13638422	1	chr3	1.93081	1.98141e-62	0.231062	CAF-FAP
MIR34AHG	121	9182392	9148011	2	chr1	1.40146	2.12436e-62	0.537043	CAF-FAP
HS3ST4	320	25692026	26137688	1	chr16	2.75927	2.26064e-62	0.0525921	CAF-FAP
UBFD1	301	23557362	23574389	1	chr16	2.16412	2.38125e-62	0.191817	CAF-FAP
WRNIP1	12	2765414	2786952	1	chr6	1.37299	2.62248e-62	0.243775	CAF-FAP
ZDHHC20	23	21459370	21372573	2	chr13	1.4384	2.75557e-62	0.478815	CAF-FAP
BAG2	619	57172326	57189833	1	chr6	1.81886	2.78988e-62	0.302831	CAF-FAP
STK17B	998	196176503	196133566	2	chr2	1.467	2.88901e-62	0.583732	CAF-FAP
NUAK1	831	106140033	106063340	2	chr12	1.27705	2.89811e-62	0.452635	CAF-FAP
ZNF862	851	149838367	149867479	1	chr7	1.37041	2.98606e-62	0.386474	CAF-FAP
HACE1	743	104859919	104728093	2	chr6	1.42263	3.94952e-62	0.434031	CAF-FAP
RAPSN	405	47449178	47437757	2	chr11	3.7583	4.07244e-62	0.0462181	CAF-FAP
FBXL8	582	67159931	67164570	1	chr16	2.70894	4.94895e-62	0.0620183	CAF-FAP
CPXM2	739	123940267	123706207	2	chr10	1.40012	5.7642e-62	0.769438	CAF-FAP
LOXL1-AS1	395	73928248	73908071	2	chr15	4.12195	6.37588e-62	0.096191	CAF-FAP
FAM53B	744	124791727	124617080	2	chr10	1.89544	6.40557e-62	0.110559	CAF-FAP
TMED7-TICAM2	449	115632992	115578642	2	chr5	1.71293	7.82279e-62	0.194219	CAF-FAP
CPO	1075	206939554	206969474	1	chr2	3.73752	8.56034e-62	0.0639168	CAF-FAP
WDR62	705	36054881	36105106	1	chr19	1.72349	9.19823e-62	0.0504341	CAF-FAP
TBC1D30	638	64781194	64881032	1	chr12	3.49194	9.39556e-62	0.111369	CAF-FAP
STK38L	272	27243968	27325959	1	chr12	1.55799	1.22868e-61	2.63673	CAF-FAP
VKORC1L1	327	65873267	65959563	1	chr7	1.38002	1.88823e-61	0.295196	CAF-FAP
PHETA1	892	111369121	111360651	2	chr12	3.25466	1.94131e-61	0.133177	CAF-FAP
SFXN3	583	101031234	101041244	1	chr10	1.29145	2.45264e-61	0.116808	CAF-FAP
GMPPA	1171	219498867	219506989	1	chr2	2.24125	2.58154e-61	0.213509	CAF-FAP
HELQ	409	83455856	83407343	2	chr4	1.66937	3.16499e-61	0.223933	CAF-FAP
ZNF512B	590	64048758	63956702	2	chr20	1.85229	3.34253e-61	0.230477	CAF-FAP
SLC41A2	824	104928655	104802553	2	chr12	1.72773	3.35664e-61	0.230756	CAF-FAP
IDO1	223	39902275	39928444	1	chr8	3.23331	4.33379e-61	0.410561	CAF-FAP
LINC00578	1044	177441921	177752305	1	chr3	1.58565	4.65173e-61	0.57219	CAF-FAP
CPNE7	815	89575768	89597246	1	chr16	2.96766	4.76433e-61	0.114352	CAF-FAP
ARHGAP31	683	119294373	119420714	1	chr3	1.72553	4.8891e-61	0.605532	CAF-FAP
LLGL1	290	18225587	18244875	1	chr17	3.03137	5.16289e-61	0.0596982	CAF-FAP
SCAMP2	417	74873365	74843730	2	chr15	1.48838	6.76817e-61	0.237722	CAF-FAP
LAYN	1010	111540280	111561745	1	chr11	2.62359	7.62313e-61	0.0898735	CAF-FAP
ZNF202	1138	123741675	123724177	2	chr11	3.30272	8.31479e-61	0.106962	CAF-FAP
HOXB6	719	48604992	48573982	2	chr17	2.40148	8.95877e-61	0.0749372	CAF-FAP
CXCL9	361	76007488	76001275	2	chr4	3.50984	1.02795e-60	0.397195	CAF-FAP
PDGFD	972	104164379	103907186	2	chr11	1.29923	1.08e-60	0.128681	CAF-FAP
PPIC	479	123036741	123023250	2	chr5	1.31017	1.08e-60	0.0667304	CAF-FAP
INPP5F	713	119726097	119829278	1	chr10	1.83717	1.10348e-60	0.579908	CAF-FAP
ZNF823	332	11739009	11721265	2	chr19	1.80216	1.12983e-60	0.173955	CAF-FAP
MDFIC	641	114922154	115019916	1	chr7	1.45421	1.12983e-60	0.966474	CAF-FAP
LRP12	502	104589024	104489231	2	chr8	2.10436	1.33696e-60	0.169792	CAF-FAP
WARS	572	100376805	100333788	2	chr14	2.08367	1.43766e-60	0.345447	CAF-FAP
EXOSC1	532	97446017	97436142	2	chr10	1.54193	1.49783e-60	0.20655	CAF-FAP
RASA3	464	114132611	113977783	2	chr13	1.35007	1.76246e-60	0.32326	CAF-FAP
WIZ	436	15449951	15419980	2	chr19	1.72905	2.14325e-60	0.0767334	CAF-FAP
MSL3	32	11758159	11775753	1	chrX	1.63508	2.28106e-60	0.235601	CAF-FAP
C1orf123	705	53220617	53214099	2	chr1	1.45318	2.38031e-60	0.139584	CAF-FAP
CRAT	610	129111189	129094810	2	chr9	1.63116	2.62821e-60	0.106532	CAF-FAP
AIF1L	636	131096476	131123152	1	chr9	3.41018	3.24234e-60	0.128865	CAF-FAP
UNC119B	973	120710435	120723640	1	chr12	2.22946	4.04325e-60	0.0630638	CAF-FAP
LINC02408	651	67519829	67567126	1	chr12	5.12083	4.40315e-60	0.163033	CAF-FAP
TMEM92-AS1	758	50287855	50281577	2	chr17	3.2319	4.77673e-60	0.116931	CAF-FAP
UBE2L6	456	57568284	57551656	2	chr11	2.14163	5.12742e-60	0.0810636	CAF-FAP
DIRC3-AS1	1121	217282739	217336120	1	chr2	4.23745	6.17462e-60	0.0610055	CAF-FAP
ZBTB17	216	15976132	15941869	2	chr1	1.56724	8.05691e-60	0.192232	CAF-FAP
IKBIP	782	98645113	98613405	2	chr12	1.35705	9.69019e-60	0.461477	CAF-FAP
RHBDL2	528	38941799	38885807	2	chr1	1.7577	1.38682e-59	0.103787	CAF-FAP
IL1RAP	1149	190514051	190659750	1	chr3	1.51602	1.42065e-59	0.645561	CAF-FAP
ELFN1	21	1688119	1747954	1	chr7	2.0005	1.42327e-59	0.0614793	CAF-FAP
MR1	1591	181033425	181061938	1	chr1	2.17978	1.45703e-59	0.128581	CAF-FAP
RPF2	788	110982015	111028263	1	chr6	1.5844	1.54278e-59	0.235474	CAF-FAP
PROM2	536	95274453	95291308	1	chr2	2.92254	1.71554e-59	0.0440244	CAF-FAP
RBM15B	397	51391268	51397908	1	chr3	1.85844	1.84768e-59	0.0521787	CAF-FAP
HOPX	264	56681899	56647988	2	chr4	3.33967	2.01652e-59	0.0357019	CAF-FAP
ARL4C	1267	234497053	234493041	2	chr2	2.52257	2.28079e-59	0.246883	CAF-FAP
RPTOR	1079	80544819	80966371	1	chr17	1.36317	2.52925e-59	0.354539	CAF-FAP
ADAM12	760	126388455	126012381	2	chr10	2.56762	2.84596e-59	0.93141	CAF-FAP
LINC01257	1073	131165011	131212931	1	chr12	4.38472	2.93244e-59	0.045948	CAF-FAP
ZNF48	388	30378312	30400108	1	chr16	2.53031	3.23021e-59	0.0619261	CAF-FAP
CMTM3	566	66603874	66613892	1	chr16	1.6474	3.28925e-59	0.108249	CAF-FAP
ITGB8	108	20330702	20415754	1	chr7	1.27975	3.50789e-59	0.110798	CAF-FAP
C12orf65	1019	123232916	123257959	1	chr12	1.7513	3.76856e-59	0.123261	CAF-FAP
LINC01435	649	108197849	107694973	2	chr10	3.65623	4.49121e-59	0.0409281	CAF-FAP
VGLL3	550	86991119	86937969	2	chr3	1.65544	4.85272e-59	0.564957	CAF-FAP
INHBA-AS1	231	41693916	41779388	1	chr7	2.23662	5.73067e-59	0.062519	CAF-FAP
CDC42EP1	260	37560447	37569405	1	chr22	3.8592	6.25699e-59	0.0527437	CAF-FAP
ZNF460	1345	57280051	57293569	1	chr19	2.37127	6.44599e-59	0.0564438	CAF-FAP
SFXN4	707	119165667	119140767	2	chr10	1.62197	6.47632e-59	0.093422	CAF-FAP
FBXO38	731	148383935	148442836	1	chr5	1.3404	6.48583e-59	0.319785	CAF-FAP
FRMD5	177	44195252	43870761	2	chr15	3.30639	8.23934e-59	0.133822	CAF-FAP
LTB4R	120	24311450	24318036	1	chr14	1.98586	8.23948e-59	0.0636076	CAF-FAP
EXTL3	163	28600469	28755599	1	chr8	1.67191	8.65683e-59	0.198403	CAF-FAP
CXorf40B	661	149938811	149929527	2	chrX	2.23	1.32359e-58	0.0961522	CAF-FAP
LRRC37A3	891	64919480	64854312	2	chr17	1.62961	1.33827e-58	0.113744	CAF-FAP
ZNF736	319	64310828	64354860	1	chr7	1.51347	1.6693e-58	0.19922	CAF-FAP
ZNF512	173	27582969	27635174	1	chr2	1.35252	1.72058e-58	0.235747	CAF-FAP
SLC39A14	109	22367249	22434129	1	chr8	1.27476	1.92674e-58	0.310931	CAF-FAP
TMEM200A	869	130365734	130443063	1	chr6	3.25991	1.93554e-58	0.174741	CAF-FAP
RTEL1	578	63657810	63696253	1	chr20	1.77767	4.01296e-58	0.224526	CAF-FAP
NEK3	234	52159861	52132639	2	chr13	1.42427	4.27451e-58	0.180405	CAF-FAP
BHLHE41	265	26125127	26120026	2	chr12	3.59715	4.38539e-58	0.0591091	CAF-FAP
SLC35F2	989	107928293	107790991	2	chr11	2.17399	4.49265e-58	0.159663	CAF-FAP
JAKMIP3	777	132104671	132184809	1	chr10	3.73289	4.71809e-58	0.0360099	CAF-FAP
KIAA1671	127	24952730	25197448	1	chr22	1.70772	4.91543e-58	0.394334	CAF-FAP
ZNF714	570	21082159	21125270	1	chr19	1.62377	4.99707e-58	0.10066	CAF-FAP
ZNF2	535	95165432	95184317	1	chr2	3.90807	5.54736e-58	0.0526208	CAF-FAP
ALG8	873	78139660	78100936	2	chr11	1.29894	6.68023e-58	0.147925	CAF-FAP
TAMM41	75	11846919	11790442	2	chr3	1.42634	6.75812e-58	0.304253	CAF-FAP
DPH1	33	2030110	2043430	1	chr17	1.59467	7.10886e-58	0.168151	CAF-FAP
ZNF425	841	149126346	149102784	2	chr7	1.5476	8.1548e-58	0.114302	CAF-FAP
FLNC	707	128830377	128859274	1	chr7	1.70386	8.38153e-58	0.100006	CAF-FAP
PLPP7	639	131289694	131309262	1	chr9	3.75554	1.01667e-57	0.109267	CAF-FAP
POLR1C	524	43509702	43529585	1	chr6	1.61406	1.08401e-57	0.278569	CAF-FAP
OTUD6B	426	91070196	91087095	1	chr8	1.25008	1.82665e-57	0.0787619	CAF-FAP
KPTN	1020	47484268	47475144	2	chr19	4.15237	1.84384e-57	0.13593	CAF-FAP
CNOT6	963	180494412	180578405	1	chr5	1.29301	2.02013e-57	0.181001	CAF-FAP
ABL2	1575	179229684	179099327	2	chr1	1.34774	2.03596e-57	1.66626	CAF-FAP
UBTD1	535	97498868	97571209	1	chr10	1.64416	2.22859e-57	0.141632	CAF-FAP
ALAD	471	113401333	113386317	2	chr9	1.64371	2.49128e-57	0.117774	CAF-FAP
BANK1	479	101419961	102074812	1	chr4	1.6972	2.51123e-57	0.0882792	CAF-FAP
AHNAK2	628	104978357	104937244	2	chr14	4.06562	2.62364e-57	0.0597886	CAF-FAP
KALRN	737	124080023	124726325	1	chr3	1.32084	2.69679e-57	11.2154	CAF-FAP
ZNF8	1385	58278951	58315197	1	chr19	2.40946	3.4854e-57	0.136728	CAF-FAP
DEPDC4	788	100267079	100203669	2	chr12	3.53041	3.62818e-57	0.115823	CAF-FAP
ABCC11	457	48247568	48166910	2	chr16	2.20972	3.65095e-57	0.0929328	CAF-FAP
TAF13	975	109076002	109062486	2	chr1	1.60305	3.67054e-57	0.0849769	CAF-FAP
TG	599	132866958	133134903	1	chr8	2.05358	3.8039e-57	0.291505	CAF-FAP
SUGCT	227	40134977	40860763	1	chr7	1.81089	4.47508e-57	1.26426	CAF-FAP
FBXL2	174	33277025	33403662	1	chr3	1.25892	5.00255e-57	0.464703	CAF-FAP
IGHMBP2	768	68903842	68940602	1	chr11	1.70564	5.46773e-57	0.16201	CAF-FAP
ZNF81	193	47836902	48002561	1	chrX	1.2556	5.68204e-57	0.213213	CAF-FAP
RNF2	1621	185045364	185102608	1	chr1	1.25338	7.09679e-57	0.0658756	CAF-FAP
NUP50	393	45163841	45188015	1	chr22	1.76976	9.36874e-57	0.155821	CAF-FAP
LAMB4	623	108130356	108023548	2	chr7	2.16114	1.12625e-56	0.0495528	CAF-FAP
ERI2	272	20900349	20780193	2	chr16	1.25854	1.12879e-56	0.27135	CAF-FAP
SEC14L1	1035	77088749	77217101	1	chr17	1.30873	1.19221e-56	0.557928	CAF-FAP
PPP1R26-AS1	686	135480777	135462727	2	chr9	3.1389	1.3366e-56	0.124139	CAF-FAP
SUV39H1	209	48695554	48709012	1	chrX	3.55492	1.38518e-56	0.0524252	CAF-FAP
GPR1	1068	206218047	206175316	2	chr2	3.5687	1.71557e-56	0.0751475	CAF-FAP
CMC2	730	81020270	80966448	2	chr16	1.51959	1.8315e-56	0.257142	CAF-FAP
AGTRAP	159	11736084	11754802	1	chr1	2.35189	1.90149e-56	0.0770286	CAF-FAP
C12orf45	825	104986310	104995226	1	chr12	1.50046	2.00459e-56	0.1306	CAF-FAP
UVSSA	25	1347266	1388049	1	chr4	1.46893	2.36469e-56	0.311694	CAF-FAP
ELAC2	243	13018187	12992391	2	chr17	1.62994	2.69555e-56	0.164125	CAF-FAP
C2CD6	1042	201619178	201487425	2	chr2	1.3446	2.93525e-56	0.142852	CAF-FAP
HPS4	135	26483837	26443423	2	chr22	1.38543	3.01297e-56	0.294639	CAF-FAP
FAM118B	1184	126211414	126262986	1	chr11	1.59531	3.2282e-56	0.102436	CAF-FAP
SHCBP1L	1607	182953525	182899865	2	chr1	2.55663	3.25715e-56	0.0320792	CAF-FAP
FAM122B	596	134797232	134769566	2	chrX	1.34444	3.74563e-56	0.134975	CAF-FAP
SERPINE1	560	101127089	101139266	1	chr7	3.31751	3.90398e-56	44.8171	CAF-FAP
ANKRD28	115	15859771	15667236	2	chr3	1.42762	4.06927e-56	0.575238	CAF-FAP
SNAI1	453	49982999	49988886	1	chr20	1.8443	4.87663e-56	0.135768	CAF-FAP
FRMD6	231	51489100	51730727	1	chr14	1.30298	6.2318e-56	0.404255	CAF-FAP
C3orf14	488	62318973	62336213	1	chr3	2.42728	6.48992e-56	0.0677908	CAF-FAP
TWIST1	103	19117672	19020991	2	chr7	1.7939	7.41512e-56	0.0547949	CAF-FAP
ZFP2	942	178895894	178933212	1	chr5	2.12538	8.25859e-56	0.0634547	CAF-FAP
BNIP1	875	173144442	173164387	1	chr5	1.65853	9.52422e-56	0.030391	CAF-FAP
CARNMT1	262	75028423	74981020	2	chr9	1.68414	1.00259e-55	0.179332	CAF-FAP
C17orf51	332	21574517	21528310	2	chr17	2.88884	1.12405e-55	0.0787354	CAF-FAP
CDKN2A	84	21995301	21967753	2	chr9	2.27906	1.16138e-55	0.140158	CAF-FAP
ARSB	322	78986087	78777209	2	chr5	1.25848	1.29929e-55	0.307324	CAF-FAP
TRMT2B	419	101052116	101009346	2	chrX	1.77371	1.6636e-55	0.136137	CAF-FAP
CCDC81	900	86374736	86423109	1	chr11	1.77018	1.83235e-55	0.164493	CAF-FAP
ADAL	160	43330674	43354555	1	chr15	1.96605	1.87007e-55	0.183517	CAF-FAP
TIMP1	188	47582313	47586789	1	chrX	1.88972	1.96252e-55	3.70275	CAF-FAP
POLD3	834	74493851	74669117	1	chr11	1.40052	2.15371e-55	0.15073	CAF-FAP
ZNF266	260	9435578	9412598	2	chr19	1.32545	2.31757e-55	0.225444	CAF-FAP
STEAP1	428	90154375	90164829	1	chr7	1.92326	2.52006e-55	0.055544	CAF-FAP
PIK3CD	126	9651732	9729114	1	chr1	2.09014	2.61743e-55	0.135177	CAF-FAP
ERLIN2	197	37736599	37759101	1	chr8	1.75287	2.66833e-55	0.0659948	CAF-FAP
CGREF1	148	27119115	27098889	2	chr2	2.15416	3.05205e-55	0.0561042	CAF-FAP
ZDHHC2	71	17156029	17224799	1	chr8	1.63109	3.06151e-55	0.146316	CAF-FAP
STUM	1893	226548800	226609214	1	chr1	1.48078	3.19934e-55	0.0934027	CAF-FAP
ELOA	315	23743155	23762059	1	chr1	1.3092	3.45018e-55	0.157487	CAF-FAP
JCAD	158	30115494	30012800	2	chr10	1.25501	5.04135e-55	0.178764	CAF-FAP
FAM53A	26	1684302	1617915	2	chr4	3.24698	7.56362e-55	0.0563048	CAF-FAP
SEC22B	1105	120176515	120150898	2	chr1	1.34958	1.02374e-54	0.336127	CAF-FAP
RAB19	780	140404043	140426250	1	chr7	3.49506	1.20935e-54	0.0376364	CAF-FAP
ZNF423	463	49857919	49487524	2	chr16	1.48518	1.24532e-54	0.124455	CAF-FAP
ZNF526	866	42220271	42228201	1	chr19	2.37843	1.24768e-54	0.077013	CAF-FAP
BATF2	639	64997045	64987943	2	chr11	2.54295	1.42883e-54	0.0726979	CAF-FAP
TJP2	233	69121264	69255208	1	chr9	2.38291	2.07202e-54	0.0893504	CAF-FAP
SCO2	446	50526439	50523568	2	chr22	2.13678	2.10199e-54	0.114965	CAF-FAP
GLI1	593	57460135	57472262	1	chr12	1.9902	2.21735e-54	0.118658	CAF-FAP
ZBTB21	171	42010387	41986831	2	chr21	1.68963	2.49403e-54	0.111954	CAF-FAP
AVIL	615	57818704	57797376	2	chr12	1.4158	2.68958e-54	0.542156	CAF-FAP
CHUK	566	100229619	100188298	2	chr10	1.54383	2.9505e-54	0.123071	CAF-FAP
FGF7	215	49423096	49488775	1	chr15	2.70056	3.26994e-54	0.6827	CAF-FAP
FAT4	574	125316399	125492932	1	chr4	1.43653	3.69815e-54	0.55167	CAF-FAP
RAB11B-AS1	239	8390685	8374373	2	chr19	1.46072	4.1432e-54	0.156848	CAF-FAP
LAS1L	309	65534775	65512582	2	chrX	1.42534	4.1862e-54	0.167031	CAF-FAP
HOMER1	327	79514217	79372636	2	chr5	1.45204	4.25356e-54	0.336802	CAF-FAP
ANKRD55	205	56233359	56099678	2	chr5	1.79671	4.47096e-54	0.0517269	CAF-FAP
SLU7	829	160421711	160401641	2	chr5	1.6475	5.71311e-54	0.153629	CAF-FAP
IP6K1	359	49786542	49724294	2	chr3	1.34619	5.78179e-54	0.360505	CAF-FAP
TPD52L2	587	63865228	63891545	1	chr20	1.71023	6.27518e-54	0.144007	CAF-FAP
PLEKHG4B	1	140258	189970	1	chr5	2.74284	6.54608e-54	0.0661546	CAF-FAP
MRPS18C	410	83455932	83467504	1	chr4	2.58562	6.67737e-54	0.101327	CAF-FAP
LINC01788	803	70706453	70786468	1	chr1	4.61368	7.06639e-54	0.0674088	CAF-FAP
MANEA	720	95577543	95609457	1	chr6	1.7725	7.58698e-54	0.0507142	CAF-FAP
RMND5B	934	178130996	178150565	1	chr5	1.6091	7.95472e-54	0.206773	CAF-FAP
TRMT10A	470	99564032	99546709	2	chr4	2.03248	8.47981e-54	0.150949	CAF-FAP
TIAF1	372	29078857	29073521	2	chr17	3.84508	8.55464e-54	0.0542306	CAF-FAP
ZFAND1	391	81732903	81701334	2	chr8	2.18404	9.21323e-54	0.0935223	CAF-FAP
FAM57B	376	30052978	30024427	2	chr16	3.30988	9.25459e-54	0.0566959	CAF-FAP
MAGEF1	1103	184712002	184710367	2	chr3	1.89182	1.11547e-53	0.0850203	CAF-FAP
DUS4L	615	107563484	107578464	1	chr7	1.63202	1.11698e-53	0.0484004	CAF-FAP
MLST8	94	2204596	2209416	1	chr16	2.61811	1.16478e-53	0.10163	CAF-FAP
P3H3	75	6828410	6839851	1	chr12	1.32345	1.35419e-53	0.172396	CAF-FAP
ACOX3	94	8440723	8366282	2	chr4	2.15613	1.58675e-53	0.228183	CAF-FAP
TMEM167A	351	83077863	83052846	2	chr5	1.29822	1.69609e-53	0.0872106	CAF-FAP
GTF2H4	270	30908184	30914106	1	chr6	2.5276	1.77058e-53	0.115167	CAF-FAP
DNAJC24	314	31369840	31431849	1	chr11	1.30221	1.83106e-53	0.212165	CAF-FAP
RRP1	195	43789513	43805293	1	chr21	1.98003	1.89587e-53	0.0516107	CAF-FAP
SLC39A7	376	33200445	33204439	1	chr6	1.32379	1.98223e-53	0.0945421	CAF-FAP
MUC13	740	124953819	124905442	2	chr3	2.70757	2.67469e-53	0.0272412	CAF-FAP
ZNF674	170	46545457	46497727	2	chrX	2.14634	3.29246e-53	0.0976539	CAF-FAP
TMEM72-AS1	206	44959689	44811024	2	chr10	1.60685	3.36085e-53	0.432156	CAF-FAP
VAMP1	57	6470987	6462237	2	chr12	1.85644	4.39337e-53	0.0517101	CAF-FAP
RTCA-AS1	943	100266120	100264009	2	chr1	4.98515	4.47274e-53	0.0641822	CAF-FAP
HEPACAM	1164	124936412	124919193	2	chr11	3.23762	5.03576e-53	0.0253477	CAF-FAP
KCNMB4	676	70366276	70434292	1	chr12	1.37244	5.1617e-53	0.253214	CAF-FAP
FUCA2	935	143511690	143494811	2	chr6	1.74584	5.27662e-53	0.236944	CAF-FAP
PYGO2	1282	154963853	154957026	2	chr1	1.59214	5.45671e-53	0.110973	CAF-FAP
SPG21	316	64990310	64963021	2	chr15	1.39586	5.75755e-53	0.307115	CAF-FAP
CSDC2	338	41560763	41577741	1	chr22	3.14406	6.09626e-53	0.0462332	CAF-FAP
ABRAXAS1	411	83523348	83459517	2	chr4	3.43665	7.44533e-53	0.0631452	CAF-FAP
CCNT2	759	134918235	134959342	1	chr2	1.26086	7.85943e-53	0.545137	CAF-FAP
ATP6V1E2	281	46542557	46490750	2	chr2	3.02146	1.01766e-52	0.0499987	CAF-FAP
RPP30	472	90871716	90908553	1	chr10	1.74367	1.03791e-52	0.128251	CAF-FAP
PRDM6	480	123089121	123194266	1	chr5	1.61078	1.22115e-52	0.186818	CAF-FAP
CDK5RAP1	252	33401561	33358839	2	chr20	1.41829	1.4057e-52	0.247945	CAF-FAP
MYL1	1094	210315190	210290150	2	chr2	3.92055	1.42301e-52	0.0533779	CAF-FAP
GDF6	453	96160792	96142330	2	chr8	3.92266	1.42301e-52	0.0535316	CAF-FAP
STRN	218	36966472	36843640	2	chr2	1.36152	1.56362e-52	0.666682	CAF-FAP
ISLR	401	74173671	74176872	1	chr15	2.29861	1.72713e-52	0.217612	CAF-FAP
STOML2	157	35103195	35099776	2	chr9	1.40557	2.26189e-52	0.112541	CAF-FAP
EMG1	88	6970893	6997428	1	chr12	1.37512	2.44193e-52	0.208414	CAF-FAP
PCYT2	1112	81911464	81900965	2	chr17	1.4431	2.5579e-52	0.0762102	CAF-FAP
PYHIN1	1387	158930796	158977054	1	chr1	2.61442	3.04807e-52	0.0477294	CAF-FAP
DDX47	192	12725929	12829981	1	chr12	4.38118	3.09694e-52	0.110539	CAF-FAP
ATG16L1	1250	233210051	233295674	1	chr2	1.51152	3.19788e-52	0.144794	CAF-FAP
GBP3	877	89022894	89006666	2	chr1	1.39551	3.71678e-52	0.358759	CAF-FAP
PRR13	480	53441605	53446645	1	chr12	1.96112	3.869e-52	0.0737581	CAF-FAP
FHAD1	201	15247272	15400283	1	chr1	1.49221	4.06147e-52	0.122588	CAF-FAP
RILPL2	1023	123436717	123410683	2	chr12	1.49046	4.17846e-52	0.178929	CAF-FAP
BASP1	79	17065598	17276843	1	chr5	1.39356	4.28753e-52	0.210719	CAF-FAP
MTRR	46	7851195	7901124	1	chr5	1.54522	4.39288e-52	0.129494	CAF-FAP
GPRC5A	193	12890782	12917937	1	chr12	2.38977	4.39312e-52	0.157797	CAF-FAP
ERCC4	222	13920157	13952345	1	chr16	1.29235	4.41089e-52	0.204022	CAF-FAP
NUP43	963	149749665	149724315	2	chr6	1.30123	4.97275e-52	0.17756	CAF-FAP
GXYLT2	534	72888073	72998138	1	chr3	1.26099	5.09135e-52	0.522323	CAF-FAP
GPSM1	702	136327476	136359605	1	chr9	1.62994	5.11794e-52	0.132513	CAF-FAP
GAPDHS	672	35533412	35545316	1	chr19	3.28405	5.21088e-52	0.105841	CAF-FAP
CLN8	9	1755778	1786572	1	chr8	2.0032	5.77929e-52	0.103767	CAF-FAP
SYNE4	701	36008793	36003307	2	chr19	2.7165	6.46833e-52	0.0406863	CAF-FAP
MIEF2	292	18260534	18266552	1	chr17	2.1809	7.31926e-52	0.0582368	CAF-FAP
LTC4S	954	179793980	179796647	1	chr5	2.86733	7.40639e-52	0.0759746	CAF-FAP
RMC1	98	23503470	23531807	1	chr18	2.09955	7.42096e-52	0.249684	CAF-FAP
CDKL4	243	39229588	39175646	2	chr2	2.15767	7.455e-52	0.131081	CAF-FAP
CFAP36	319	55519604	55545879	1	chr2	1.28802	1.00259e-51	0.242847	CAF-FAP
CACNB1	496	39197703	39173456	2	chr17	2.32285	1.08312e-51	0.120536	CAF-FAP
REXO2	1046	114439386	114450279	1	chr11	1.33587	1.38272e-51	0.229526	CAF-FAP
SLC38A1	338	46269951	46183063	2	chr12	1.81253	1.63152e-51	0.0626398	CAF-FAP
SLFNL1-AS1	560	41014590	41043890	1	chr1	2.16597	1.73109e-51	0.0570948	CAF-FAP
TSHZ1	289	75210755	75289950	1	chr18	1.4542	1.82864e-51	0.100986	CAF-FAP
STK40	500	36385896	36339624	2	chr1	1.70566	2.01265e-51	0.271029	CAF-FAP
PKHD1L1	514	109362477	109530330	1	chr8	2.72076	2.10447e-51	0.100849	CAF-FAP
SFRP4	216	38025695	37905932	2	chr7	1.97742	2.14744e-51	0.200429	CAF-FAP
ICK	598	53061802	53001279	2	chr6	1.59857	2.34009e-51	0.21467	CAF-FAP
PRAF2	223	49079887	49071156	2	chrX	3.01504	2.63885e-51	0.0673456	CAF-FAP
ZNF667	1327	56478065	56439325	2	chr19	1.49748	2.92728e-51	0.0939856	CAF-FAP
SSBP4	515	18418864	18434562	1	chr19	1.41424	2.95342e-51	0.163047	CAF-FAP
WNT9A	1902	227947898	227918656	2	chr1	3.32046	3.07883e-51	0.141594	CAF-FAP
VARS	320	31795953	31777518	2	chr6	1.30548	3.30123e-51	0.110377	CAF-FAP
ESRRA	620	64305572	64316743	1	chr11	1.49485	4.35921e-51	0.190594	CAF-FAP
LINC01899	276	71782281	71732615	2	chr18	3.09805	5.00569e-51	0.239383	CAF-FAP
ATP6V0A2	1031	123712318	123761755	1	chr12	1.3672	6.65396e-51	0.24665	CAF-FAP
SPATA6L	22	4666674	4553386	2	chr9	1.26737	6.81191e-51	0.103083	CAF-FAP
CDH3	634	68644836	68722616	1	chr16	3.26761	9.06738e-51	0.117655	CAF-FAP
SSX2IP	850	84690803	84643707	2	chr1	2.31346	9.12546e-51	0.0650623	CAF-FAP
GRIK2	742	101398788	102070083	1	chr6	2.51825	9.76885e-51	0.111403	CAF-FAP
MS4A2	498	60088261	60098466	1	chr11	5.39723	1.09848e-50	0.100466	CAF-FAP
FRMPD1	198	37651000	37746904	1	chr9	3.89156	1.2012e-50	0.0411729	CAF-FAP
SLITRK4	646	143635777	143622790	2	chrX	2.40976	1.2069e-50	0.0725482	CAF-FAP
MEDAG	89	30906191	30925572	1	chr13	2.93377	1.27248e-50	0.0874241	CAF-FAP
C8orf59	398	85220421	85214076	2	chr8	1.50816	1.32978e-50	0.1942	CAF-FAP
ALPK3	518	84816680	84873482	1	chr15	1.54958	1.43184e-50	0.0544666	CAF-FAP
CACNB4	798	152099079	151832776	2	chr2	1.80469	1.56792e-50	0.495635	CAF-FAP
ARPC1A	487	99325898	99388164	1	chr7	1.4586	1.59913e-50	0.0648574	CAF-FAP
PINLYP	898	43576800	43582104	1	chr19	1.63916	1.63982e-50	0.0891624	CAF-FAP
OSCP1	502	36450451	36415827	2	chr1	2.30438	1.69531e-50	0.135911	CAF-FAP
KLHL21	100	6614607	6590724	2	chr1	1.38843	1.71953e-50	0.143044	CAF-FAP
TRAFD1	903	112125501	112153609	1	chr12	1.56132	2.00029e-50	0.276609	CAF-FAP
LGI2	145	25030879	24998847	2	chr4	2.92918	2.20718e-50	0.100416	CAF-FAP
ETFBKMT	297	31647160	31673114	1	chr12	1.69823	2.64355e-50	0.0502257	CAF-FAP
FRMPD2	234	48274870	48156558	2	chr10	3.25444	2.91621e-50	0.0357163	CAF-FAP
ACTN2	1975	236686454	236764631	1	chr1	2.89825	2.99564e-50	0.10042	CAF-FAP
EGFL8	346	32164605	32168281	1	chr6	2.8739	3.0792e-50	0.0879419	CAF-FAP
S100A12	1238	153375649	153373706	2	chr1	2.66917	3.33341e-50	0.031874	CAF-FAP
PLXNA3	725	154458281	154477779	1	chrX	1.83289	3.57574e-50	0.377828	CAF-FAP
LARS2-AS1	267	45509545	45483974	2	chr3	2.57609	3.6299e-50	0.0290756	CAF-FAP
HK2	471	74833981	74893359	1	chr2	1.47336	3.64276e-50	0.0644255	CAF-FAP
2023-03-03	493	127030808	126867714	2	chr5	1.29439	4.09444e-50	0.276221	CAF-FAP
SACS	28	23433728	23328823	2	chr13	1.3164	4.52697e-50	0.170453	CAF-FAP
L3HYPDH	284	59484430	59460363	2	chr14	1.37396	5.64532e-50	0.214975	CAF-FAP
SRD5A1	41	6633343	6674386	1	chr5	1.86098	5.81507e-50	0.0917093	CAF-FAP
BORA	274	72727749	72756198	1	chr13	1.86216	6.68826e-50	0.105713	CAF-FAP
C19orf44	461	16496311	16521352	1	chr19	1.57951	7.80493e-50	0.107625	CAF-FAP
NBPF20	1114	145405778	145289900	2	chr1	1.74136	8.75916e-50	0.0741547	CAF-FAP
MYSM1	745	58700092	58654739	2	chr1	1.35045	1.03505e-49	0.518599	CAF-FAP
GPR89B	1141	147928393	147993521	1	chr1	1.51855	1.12625e-49	0.201802	CAF-FAP
E2F3	104	20401906	20493715	1	chr6	1.74008	1.31855e-49	0.245566	CAF-FAP
SDHD	1024	112086773	112193561	1	chr11	1.38785	1.53612e-49	0.237784	CAF-FAP
NRIP2	25	2835544	2825348	2	chr12	1.47784	1.54883e-49	0.0593272	CAF-FAP
SMIM17	1333	56643145	56655766	1	chr19	2.25979	1.58905e-49	0.0669935	CAF-FAP
C17orf75	406	32350023	32324565	2	chr17	1.4992	1.69267e-49	0.157183	CAF-FAP
LRRC4B	1134	50568045	50516892	2	chr19	1.55592	1.88099e-49	0.175227	CAF-FAP
NETO1	278	72867949	72742314	2	chr18	3.90262	1.96159e-49	0.0387119	CAF-FAP
SLC25A35	202	8295343	8287763	2	chr17	2.3313	1.98883e-49	0.0659793	CAF-FAP
ADAMTS7	467	78811431	78759203	2	chr15	2.1845	2.01081e-49	0.102602	CAF-FAP
FAM214B	158	35116341	35104112	2	chr9	1.30591	2.23568e-49	0.120848	CAF-FAP
RABL2B	459	50783663	50767501	2	chr22	1.70644	2.44692e-49	0.430942	CAF-FAP
TTYH3	32	2631951	2664802	1	chr7	2.01348	2.46461e-49	0.0698828	CAF-FAP
INTS2	853	61928016	61865367	2	chr17	1.33842	2.51898e-49	0.0903558	CAF-FAP
TXNL4A	309	80033949	79970811	2	chr18	1.44435	2.76539e-49	0.247144	CAF-FAP
RAD18	31	8963773	8775402	2	chr3	1.79072	2.77401e-49	0.388915	CAF-FAP
LINC01841	407	14370196	14305458	2	chr19	2.43539	2.82047e-49	0.0367362	CAF-FAP
SIGLEC1	67	3707128	3686970	2	chr20	2.39326	2.87168e-49	0.0291034	CAF-FAP
GBP5	882	89272804	89258950	2	chr1	3.33825	2.91255e-49	0.0605224	CAF-FAP
FHL3	522	38005606	37996770	2	chr1	2.0386	4.01877e-49	0.14954	CAF-FAP
AACS	1042	125065379	125143333	1	chr12	1.59983	4.33637e-49	0.191133	CAF-FAP
MPG	5	77007	85853	1	chr16	1.61281	5.10171e-49	0.276127	CAF-FAP
SLC39A12	105	17951839	18043292	1	chr10	3.36216	5.15223e-49	0.0235827	CAF-FAP
RTCA	942	100266207	100292769	1	chr1	1.33234	5.28285e-49	0.191315	CAF-FAP
ACKR3	1273	236567787	236582358	1	chr2	2.24656	5.42289e-49	0.100886	CAF-FAP
ARL8A	1696	202144743	202133404	2	chr1	2.21673	5.45451e-49	0.119062	CAF-FAP
FAM198B	684	158173050	158124474	2	chr4	1.25552	5.8533e-49	0.112344	CAF-FAP
CORIN	219	47838106	47593998	2	chr4	3.55435	6.05688e-49	0.0298842	CAF-FAP
GRPEL2	738	149345430	149354583	1	chr5	3.4791	6.83717e-49	0.0508508	CAF-FAP
SYNPR	492	63228315	63616921	1	chr3	4.58528	6.91983e-49	0.118179	CAF-FAP
TMEM70	359	73972437	73982783	1	chr8	4.20775	7.77469e-49	0.102519	CAF-FAP
SERF1B	266	70025356	70918520	1	chr5	2.62626	8.22125e-49	0.0555307	CAF-FAP
FAM227A	289	38656629	38578120	2	chr22	1.75791	9.02257e-49	0.0483201	CAF-FAP
CRTC3-AS1	566	90717141	90620007	2	chr15	1.6134	1.05053e-48	0.0787781	CAF-FAP
GRIP1	649	66804186	66347431	2	chr12	1.31416	1.11287e-48	0.129054	CAF-FAP
KHDC1	642	73310365	73209746	2	chr6	1.89046	1.30448e-48	0.0719217	CAF-FAP
C2orf16	172	27576522	27582720	1	chr2	2.9416	1.48206e-48	0.042479	CAF-FAP
LINC00571	127	38143232	38050817	2	chr13	1.81301	1.49239e-48	0.124142	CAF-FAP
LINC01116	924	176637931	176629589	2	chr2	2.08167	1.59768e-48	0.0380408	CAF-FAP
SNAP25	117	10218830	10307418	1	chr20	3.26724	1.91524e-48	0.0783318	CAF-FAP
LINC00222	768	108751654	108769942	1	chr6	2.99267	2.5253e-48	0.0842173	CAF-FAP
GRAMD1C	660	113828182	113947174	1	chr3	1.60777	2.63337e-48	0.106965	CAF-FAP
MXD4	38	2262294	2247432	2	chr4	1.4904	2.70423e-48	0.374404	CAF-FAP
SPAG8	176	35812272	35808045	2	chr9	2.20347	2.89551e-48	0.0909827	CAF-FAP
WDR18	31	984271	998438	1	chr19	2.37283	3.15845e-48	0.0535153	CAF-FAP
SMS	96	21940573	21994835	1	chrX	1.31117	3.20332e-48	0.237077	CAF-FAP
GNB2	545	100673531	100679174	1	chr7	1.60827	3.47316e-48	0.188777	CAF-FAP
BCL10	857	85277090	85266248	2	chr1	3.07002	3.4745e-48	0.0426826	CAF-FAP
DIAPH2-AS1	409	97617259	97431286	2	chrX	1.34229	3.63252e-48	0.0760714	CAF-FAP
TBCCD1	1120	186570543	186546073	2	chr3	1.40046	3.7966e-48	0.171353	CAF-FAP
RPGRIP1L	483	53703938	53597683	2	chr16	1.59974	3.92232e-48	0.181443	CAF-FAP
ANO4	793	100717526	101128641	1	chr12	1.25028	4.56082e-48	0.468352	CAF-FAP
TMPRSS2	165	41531116	41464551	2	chr21	3.96441	5.35829e-48	0.0506027	CAF-FAP
C19orf48	1141	50804929	50797704	2	chr19	2.35032	5.50446e-48	0.0772217	CAF-FAP
TMEM199	345	28357581	28381697	1	chr17	2.44318	6.36566e-48	0.10819	CAF-FAP
SCAMP1-AS1	319	78360507	78342365	2	chr5	3.23542	7.03512e-48	0.083321	CAF-FAP
FAM153B	892	176060689	176126959	1	chr5	2.75958	7.36773e-48	0.0555218	CAF-FAP
KBTBD3	982	106077765	106051098	2	chr11	2.39801	7.38011e-48	0.086154	CAF-FAP
FAM71F2	702	128672288	128687872	1	chr7	2.59955	8.79024e-48	0.094029	CAF-FAP
RGPD3	623	106468376	106391290	2	chr2	2.40513	9.96697e-48	0.0468879	CAF-FAP
IL15	616	141636599	141733987	1	chr4	1.26901	1.03347e-47	0.424439	CAF-FAP
ZDHHC9	565	129843909	129803288	2	chrX	1.60934	1.03674e-47	0.0826497	CAF-FAP
FIZ1	1302	55601970	55591371	2	chr19	2.85896	1.17529e-47	0.0561078	CAF-FAP
MAPK9	961	180292099	180233143	2	chr5	1.31218	1.5212e-47	0.234532	CAF-FAP
ABCB9	1013	122981649	122920951	2	chr12	1.4146	1.542e-47	0.104066	CAF-FAP
GPR39	752	132416574	132646559	1	chr2	3.9306	1.58569e-47	0.125591	CAF-FAP
ST3GAL3	599	43705824	43931165	1	chr1	2.47124	1.84919e-47	0.0345954	CAF-FAP
SLC2A5	119	9088478	9035107	2	chr1	1.72579	1.98441e-47	0.0768505	CAF-FAP
TMEM92	757	50271406	50281485	1	chr17	2.95117	2.46228e-47	0.0332616	CAF-FAP
FAM98B	82	38454127	38487710	1	chr15	1.97103	2.93624e-47	0.141282	CAF-FAP
GPT	692	144502973	144507174	1	chr8	2.09631	3.10731e-47	0.0860487	CAF-FAP
PLCH1	951	155745067	155375580	2	chr3	2.43555	3.74378e-47	0.0223877	CAF-FAP
TNFRSF11B	533	118952200	118923557	2	chr8	1.84854	4.15794e-47	0.917125	CAF-FAP
LINC01494	1148	218930636	218900811	2	chr2	3.85788	4.63978e-47	0.0440225	CAF-FAP
SPATC1L	235	46184476	46161148	2	chr21	2.67488	7.3406e-47	0.040353	CAF-FAP
FAM83D	337	38926312	38953106	1	chr20	1.98275	7.67015e-47	0.0735057	CAF-FAP
LINC01356	1043	112850643	112820170	2	chr1	2.12184	7.67954e-47	0.0335213	CAF-FAP
SNCAIP	475	122311354	122464219	1	chr5	2.71424	8.03514e-47	0.102203	CAF-FAP
ZNF700	338	11925068	11950773	1	chr19	1.30171	8.69357e-47	0.203716	CAF-FAP
MFSD4B	790	111259348	111271167	1	chr6	1.86095	9.65288e-47	0.117842	CAF-FAP
TMEM143	1044	48364237	48332356	2	chr19	1.74693	1.00708e-46	0.172425	CAF-FAP
DBF4B	656	44708608	44752264	1	chr17	1.39338	1.51224e-46	0.08779	CAF-FAP
CEP85	358	26234153	26279038	1	chr1	1.53974	1.64496e-46	0.0735561	CAF-FAP
AGGF1	311	77029251	77065234	1	chr5	1.29868	2.46897e-46	0.18859	CAF-FAP
TMEM185A	656	149631912	149596556	2	chrX	1.55944	2.50189e-46	0.114515	CAF-FAP
CD4	73	6786858	6820808	1	chr12	1.68514	2.75543e-46	0.137238	CAF-FAP
MTF1	519	37859620	37809567	2	chr1	1.2885	3.02496e-46	0.161462	CAF-FAP
ARHGEF39	167	35675866	35658875	2	chr9	3.56632	3.16132e-46	0.0278243	CAF-FAP
ZMYND19	769	137590490	137582079	2	chr9	1.82844	3.23165e-46	0.0673655	CAF-FAP
B3GNT2	343	62196113	62224731	1	chr2	1.40193	4.34922e-46	0.10463	CAF-FAP
DNM1	583	128203352	128255248	1	chr9	1.29924	4.62786e-46	0.288054	CAF-FAP
NDST1	759	150485818	150558211	1	chr5	1.33478	4.96472e-46	0.248745	CAF-FAP
PCLAF	308	64387687	64251545	2	chr15	1.80148	5.36497e-46	0.059477	CAF-FAP
ESPL1	473	53268299	53293643	1	chr12	3.90702	5.367e-46	0.0312555	CAF-FAP
PLXNB1	313	48430051	48403854	2	chr3	1.49367	5.76416e-46	0.181276	CAF-FAP
POLR2J2	586	102671641	102637049	2	chr7	1.75022	6.26762e-46	0.0638164	CAF-FAP
WAS	208	48676596	48691427	1	chrX	2.61657	6.46567e-46	0.0418524	CAF-FAP
MAMDC2-AS1	241	70175888	70087419	2	chr9	1.27237	7.78588e-46	0.214144	CAF-FAP
ATP6V0A4	763	138799560	138706295	2	chr7	2.08436	8.06391e-46	0.0438913	CAF-FAP
LINC01307	952	101323337	101390303	1	chr1	3.79933	8.92509e-46	0.0259484	CAF-FAP
ACSM6	508	95194200	95228928	1	chr10	3.41741	8.92509e-46	0.0194463	CAF-FAP
NEURL1-AS1	633	103517393	103479603	2	chr10	3.57558	8.92509e-46	0.0219322	CAF-FAP
PDILT	265	20404737	20359170	2	chr16	3.81181	8.92509e-46	0.0261913	CAF-FAP
RCVRN	221	9905621	9896320	2	chr17	3.84287	8.92509e-46	0.0268051	CAF-FAP
ZNF888	1211	52923470	52915196	2	chr19	4.35849	8.92509e-46	0.0391834	CAF-FAP
LINC01804	73	15690782	15744339	1	chr2	3.61695	8.92509e-46	0.0226287	CAF-FAP
EDAR	638	108989372	108894471	2	chr2	3.38125	8.92509e-46	0.0189152	CAF-FAP
SPSB4	873	141051402	141148611	1	chr3	3.7718	8.92509e-46	0.0254201	CAF-FAP
TECRL	276	64409468	64275257	2	chr4	3.06953	8.92509e-46	0.0148493	CAF-FAP
TRIM60	703	165031953	165041744	1	chr4	3.84159	8.92509e-46	0.0267795	CAF-FAP
ID1	219	31605283	31606515	1	chr20	1.63727	1.06829e-45	0.0422	CAF-FAP
LLPH	644	66130768	66116555	2	chr12	1.92791	1.26388e-45	0.0715854	CAF-FAP
UGDH	183	39528311	39498755	2	chr4	1.48241	1.36258e-45	0.522942	CAF-FAP
TMUB1	881	151083546	151081080	2	chr7	2.06628	1.694e-45	0.119698	CAF-FAP
PAPLN	381	73237497	73274640	1	chr14	1.53951	2.34478e-45	0.679952	CAF-FAP
ATL1	222	50532509	50633068	1	chr14	1.26507	2.37614e-45	0.139029	CAF-FAP
TEN1	1006	75979220	76000586	1	chr17	2.2533	2.41299e-45	0.0692842	CAF-FAP
FZD6	495	103298433	103332866	1	chr8	1.36404	2.64517e-45	0.178036	CAF-FAP
ADTRP	72	11807046	11712054	2	chr6	1.65145	3.05185e-45	0.0437518	CAF-FAP
EIF2A	922	150546678	150584242	1	chr3	1.61527	3.46527e-45	0.260341	CAF-FAP
DENND6B	439	50327060	50309030	2	chr22	1.76057	3.53131e-45	0.114133	CAF-FAP
PRRX1	1525	170662728	170739419	1	chr1	1.57765	4.36246e-45	0.513741	CAF-FAP
WFIKKN1	27	630932	634116	1	chr16	3.09466	4.57769e-45	0.026969	CAF-FAP
R3HCC1	124	23270120	23296279	1	chr8	2.961	4.83744e-45	0.0675477	CAF-FAP
COLQ	112	15521751	15439199	2	chr3	1.30238	5.83584e-45	0.374748	CAF-FAP
SLC6A11	69	10816200	10940733	1	chr3	2.70325	8.55973e-45	0.0209258	CAF-FAP
ANKDD1B	302	75611459	75671846	1	chr5	2.11849	1.00632e-44	0.171986	CAF-FAP
C5orf51	157	41904188	41921636	1	chr5	1.65688	1.12001e-44	0.080307	CAF-FAP
OTC	144	38352545	38421450	1	chrX	2.38542	1.14593e-44	0.060495	CAF-FAP
PIP5K1C	119	3700479	3630183	2	chr19	2.00808	1.29811e-44	0.0807799	CAF-FAP
JMJD7-PLA2G4B	133	41828095	41848155	1	chr15	1.43995	1.44849e-44	0.0915287	CAF-FAP
ZNF114	1039	48172318	48287608	1	chr19	2.44322	1.46131e-44	0.0446597	CAF-FAP
TNFSF4	1541	173207313	173183734	2	chr1	2.02383	1.6026e-44	0.061335	CAF-FAP
ZNF317	253	9140380	9163424	1	chr19	2.57665	1.76284e-44	0.103489	CAF-FAP
TGM5	157	43266857	43232595	2	chr15	4.50128	1.86214e-44	0.0797295	CAF-FAP
FAM78B	1484	166166969	166057426	2	chr1	1.26712	1.91278e-44	0.58187	CAF-FAP
BFSP1	140	17569220	17493905	2	chr20	2.47422	2.1695e-44	0.0632872	CAF-FAP
KRBA1	848	149714781	149734575	1	chr7	1.71217	2.39256e-44	0.0661911	CAF-FAP
LINC00501	1043	177294442	177323418	1	chr3	3.39507	3.06177e-44	0.0276095	CAF-FAP
DVL1	29	1349350	1335276	2	chr1	1.35819	3.13453e-44	0.203093	CAF-FAP
ANKRD1	473	90921276	90912096	2	chr10	3.41353	3.36035e-44	0.112565	CAF-FAP
TFEB	483	41736259	41683978	2	chr6	2.09244	3.5695e-44	0.0935173	CAF-FAP
MMP14	58	22836557	22849027	1	chr14	1.29482	3.71493e-44	0.184293	CAF-FAP
EIF2B1	1028	123633766	123620406	2	chr12	1.39822	4.03624e-44	0.18417	CAF-FAP
TMEM107	195	8176399	8173237	2	chr17	1.61675	4.6313e-44	0.0437625	CAF-FAP
KIF2C	613	44739818	44767767	1	chr1	1.83645	4.73066e-44	0.0742473	CAF-FAP
PPT1	544	40097703	40072705	2	chr1	1.63694	4.89385e-44	0.0878781	CAF-FAP
PTPRO	219	15322397	15597399	1	chr12	1.61007	4.94188e-44	0.0494863	CAF-FAP
PUDP	13	7148190	7048920	2	chrX	1.25325	4.96188e-44	0.094372	CAF-FAP
C2orf88	979	189879627	190203484	1	chr2	1.7603	5.94846e-44	0.0596774	CAF-FAP
LRRC42	715	53946077	53968168	1	chr1	1.45435	7.28612e-44	0.041065	CAF-FAP
TGM1	114	24264432	24249114	2	chr14	2.81566	7.36969e-44	0.0370076	CAF-FAP
STK32A	718	147234963	147387852	1	chr5	2.13509	8.74397e-44	0.0455662	CAF-FAP
MEX3A	1324	156081998	156072013	2	chr1	2.79566	9.33534e-44	0.03652	CAF-FAP
RAB40A	453	103519489	103499754	2	chrX	1.42037	9.57022e-44	0.0895154	CAF-FAP
AGTPBP1	292	85742029	85546539	2	chr9	1.30089	9.68834e-44	0.293557	CAF-FAP
ARHGEF26	946	154121003	154257827	1	chr3	1.33233	1.23893e-43	1.50868	CAF-FAP
U2AF1L5	3	43107587	6484661	2	chr21	2.05895	1.3892e-43	0.0370513	CAF-FAP
PIWIL3	124	24774720	24719034	2	chr22	2.92212	1.46821e-43	0.0418675	CAF-FAP
GYG2	2	2828788	2882818	1	chrX	1.74437	1.59959e-43	0.102243	CAF-FAP
ANGEL1	433	76826246	76786178	2	chr14	1.50409	1.60333e-43	0.134977	CAF-FAP
ZDHHC12	597	128724127	128720869	2	chr9	1.39083	1.80207e-43	0.042855	CAF-FAP
CLBA1	629	104985775	105010482	1	chr14	2.76061	1.88063e-43	0.0667781	CAF-FAP
KXD1	519	18557762	18569387	1	chr19	1.39001	2.03736e-43	0.14242	CAF-FAP
RAB38	905	88175467	88113242	2	chr11	4.49832	2.2313e-43	0.0587945	CAF-FAP
VPS33B	576	91022603	90998416	2	chr15	1.65239	2.47219e-43	0.0924681	CAF-FAP
LINC01111	368	76406654	76524356	1	chr8	3.31265	2.47219e-43	0.0290683	CAF-FAP
SRRM3	384	76201900	76287288	1	chr7	2.53246	2.66582e-43	0.0748375	CAF-FAP
SDCBP2	27	1329239	1309909	2	chr20	2.58699	2.78121e-43	0.0109286	CAF-FAP
PPM1H	626	62935037	62643982	2	chr12	2.79666	3.04644e-43	0.0819933	CAF-FAP
LXN	972	158672693	158645822	2	chr3	2.7097	3.18796e-43	0.436325	CAF-FAP
BUB3	737	123154277	123170467	1	chr10	1.42412	3.43849e-43	0.162008	CAF-FAP
LINC02097	932	72072333	72093481	1	chr17	3.35873	3.60633e-43	0.0266735	CAF-FAP
OR4D9	489	59514913	59515857	1	chr11	3.35778	3.6363e-43	0.0266753	CAF-FAP
PLAUR	904	43670547	43646095	2	chr19	2.21223	4.40272e-43	0.161274	CAF-FAP
ASB7	611	100602534	100651705	1	chr15	1.89017	5.31763e-43	0.325828	CAF-FAP
SLC9A7	173	46759172	46599252	2	chrX	1.60219	7.06243e-43	0.116723	CAF-FAP
GPANK1	307	31666283	31661229	2	chr6	1.4189	7.74888e-43	0.139223	CAF-FAP
FIBIN	297	26994184	26996121	1	chr11	1.91003	8.50801e-43	0.100063	CAF-FAP
ZNF845	1222	53333749	53354869	1	chr19	1.99992	9.36623e-43	0.0659581	CAF-FAP
EIF5A2	1023	170908693	170888415	2	chr3	2.02706	1.03765e-42	0.0733511	CAF-FAP
NLRP12	1229	53824394	53793603	2	chr19	1.58363	1.1738e-42	0.0448374	CAF-FAP
CPNE4	812	132285410	131533555	2	chr3	2.34312	1.17537e-42	0.0517492	CAF-FAP
POLR3C	1119	145824088	145842505	1	chr1	1.33757	1.19955e-42	0.204775	CAF-FAP
CKLF-CMTM1	563	66552613	66579135	1	chr16	1.69113	1.26846e-42	0.095621	CAF-FAP
IFT22	569	101321823	101313367	2	chr7	2.66867	1.26846e-42	0.117059	CAF-FAP
NOXRED1	447	77423517	77394021	2	chr14	2.54342	1.40341e-42	0.061832	CAF-FAP
2023-03-04	1114	216372027	216257865	2	chr2	2.62166	1.60117e-42	0.0525808	CAF-FAP
RGMB	400	98768650	98798643	1	chr5	2.06947	2.11176e-42	0.116479	CAF-FAP
WWC1	847	168291651	168472303	1	chr5	1.74577	2.25496e-42	0.304508	CAF-FAP
SLCO1A2	238	21419594	21264600	2	chr12	1.52213	2.33987e-42	0.056352	CAF-FAP
C3orf62	346	49277909	49268602	2	chr3	1.33137	2.38422e-42	0.166402	CAF-FAP
CTBP1-AS	21	1210120	1218591	1	chr4	1.48822	2.80669e-42	0.0381366	CAF-FAP
GBP7	880	89176040	89131751	2	chr1	2.22907	2.98315e-42	0.156668	CAF-FAP
LINC01819	259	43039547	43027853	2	chr2	3.21605	3.6897e-42	0.0917949	CAF-FAP
KIAA1549L	330	33542072	33674102	1	chr11	1.78517	4.1385e-42	0.0837337	CAF-FAP
LINC01013	879	132131915	132169374	1	chr6	2.84472	4.20641e-42	0.055404	CAF-FAP
REX1BD	522	18588685	18592336	1	chr19	1.51855	6.08969e-42	0.271858	CAF-FAP
FRK	806	116060758	115931149	2	chr6	1.25703	6.52106e-42	0.120707	CAF-FAP
ZNF550	1358	57559863	57535257	2	chr19	1.48629	6.76901e-42	0.0352326	CAF-FAP
NINJ2	7	663779	564296	2	chr12	2.37351	7.53034e-42	0.0847261	CAF-FAP
ADAMTS6	238	65481920	65148736	2	chr5	2.53329	8.71108e-42	0.276415	CAF-FAP
SLC45A1	113	8317826	8344167	1	chr1	1.76904	1.04581e-41	0.0896815	CAF-FAP
MIR210HG	22	568457	565660	2	chr11	2.4504	1.06759e-41	0.102871	CAF-FAP
MAP3K7CL	55	29077471	29175889	1	chr21	1.37012	1.07343e-41	0.172577	CAF-FAP
NRSN2	11	346782	359660	1	chr20	1.65584	1.17552e-41	0.127549	CAF-FAP
CCDC115	735	130342349	130338241	2	chr2	2.06418	1.23393e-41	0.0750316	CAF-FAP
MANCR	22	4678154	4650185	2	chr10	3.44566	1.26064e-41	0.0236851	CAF-FAP
KLRF1	136	9827481	9845007	1	chr12	3.45615	1.26064e-41	0.0239122	CAF-FAP
CXCL13	376	77511753	77611834	1	chr4	3.11716	1.26064e-41	0.0279481	CAF-FAP
ADAMTS16	34	5140330	5320304	1	chr5	3.82129	1.26064e-41	0.0335413	CAF-FAP
UBALD2	1016	76265202	76271299	1	chr17	1.27118	1.49933e-41	0.12327	CAF-FAP
ZNF615	1189	52008230	51991332	2	chr19	1.68073	1.57172e-41	0.119723	CAF-FAP
TECR	414	14517085	14565980	1	chr19	2.06047	2.05503e-41	0.0489524	CAF-FAP
ZNF404	910	43883964	43872363	2	chr19	1.56354	2.09787e-41	0.140343	CAF-FAP
HSPB6	690	35758079	35754568	2	chr19	2.51268	2.22374e-41	0.0394246	CAF-FAP
PTH2R	1088	208359714	208840100	1	chr2	1.52565	2.45185e-41	0.183287	CAF-FAP
GTPBP1	293	38705723	38738299	1	chr22	1.46526	2.483e-41	0.111167	CAF-FAP
TRAF3IP2	793	111606278	111556454	2	chr6	1.59285	2.89999e-41	0.0508634	CAF-FAP
ELAC1	200	50967991	51047111	1	chr18	2.14824	2.90374e-41	0.0874446	CAF-FAP
NCLN	106	3185563	3209575	1	chr19	1.57746	3.47702e-41	0.169004	CAF-FAP
C3orf33	952	155806351	155762617	2	chr3	3.03103	4.39574e-41	0.0618644	CAF-FAP
METTL7B	529	55681546	55684611	1	chr12	1.76949	4.49979e-41	0.0652178	CAF-FAP
SFT2D2	1502	168225938	168253025	1	chr1	1.25991	4.71738e-41	0.271865	CAF-FAP
DIRC1	968	188790104	188734155	2	chr2	3.34979	5.64887e-41	0.0373206	CAF-FAP
MFAP5	121	8662888	8637346	2	chr12	1.31041	5.70302e-41	0.117166	CAF-FAP
ATP6V1G2-DDX39B	291	31546608	31530219	2	chr6	2.83507	6.31399e-41	0.0942648	CAF-FAP
SLC26A8	426	36024868	35943514	2	chr6	2.41994	6.33873e-41	0.0863789	CAF-FAP
LGALS2	261	37582616	37570246	2	chr22	3.41496	6.34914e-41	0.0326812	CAF-FAP
CCDC34	300	27363868	27330827	2	chr11	1.56837	6.99335e-41	0.176541	CAF-FAP
SMAGP	421	51270890	51244558	2	chr12	2.10295	8.5972e-41	0.0428903	CAF-FAP
ZNF79	558	127424374	127445372	1	chr9	1.35754	9.32673e-41	0.0882964	CAF-FAP
ETFRF1	259	25195216	25209645	1	chr12	1.26794	9.60857e-41	0.0870151	CAF-FAP
PICK1	277	38056311	38075701	1	chr22	1.30442	1.23391e-40	0.121669	CAF-FAP
EFCAB14-AS1	653	46674036	46692098	1	chr1	2.53282	1.44094e-40	0.118796	CAF-FAP
EHD1	633	64888296	64851642	2	chr11	1.57368	1.66846e-40	0.0865381	CAF-FAP
ZNF365	286	62374192	62672011	1	chr10	1.96237	1.6936e-40	0.0894837	CAF-FAP
RTN1	288	59870966	59595976	2	chr14	2.38504	1.71343e-40	0.838522	CAF-FAP
ZNF587	1371	57819719	57865112	1	chr19	1.48944	1.81465e-40	0.153723	CAF-FAP
APOO	105	23907934	23833353	2	chrX	1.52014	2.67889e-40	0.13371	CAF-FAP
PTK2B	148	27311482	27459391	1	chr8	1.49139	2.79217e-40	0.132658	CAF-FAP
HEXIM2	670	45160700	45170040	1	chr17	2.23866	3.07961e-40	0.0496867	CAF-FAP
MICB	288	31494881	31511124	1	chr6	2.6029	4.05135e-40	0.047419	CAF-FAP
TSN	707	121737103	121767853	1	chr2	1.25078	4.30588e-40	0.10766	CAF-FAP
SYT16	306	61995823	62112550	1	chr14	2.45071	4.32972e-40	0.0375588	CAF-FAP
SULT1E1	301	69860152	69810780	2	chr4	2.89891	4.386e-40	0.0786622	CAF-FAP
IFFO2	248	18956686	18904281	2	chr1	2.10306	4.7226e-40	0.17937	CAF-FAP
C8orf34	334	68330722	68819022	1	chr8	1.65661	5.89564e-40	0.104131	CAF-FAP
EXOC8	1940	231337852	231332753	2	chr1	2.92268	7.53243e-40	0.0447838	CAF-FAP
GAP43	672	115623324	115721490	1	chr3	3.79621	8.20089e-40	0.0374129	CAF-FAP
UFM1	128	38349849	38363619	1	chr13	1.31621	9.04419e-40	0.312743	CAF-FAP
CGRRF1	250	54509812	54539309	1	chr14	2.07421	9.33589e-40	0.0796564	CAF-FAP
NPIPA1	232	14750813	16350203	1	chr16	1.52641	1.0186e-39	0.207017	CAF-FAP
EGR3	116	22693302	22687659	2	chr8	4.4827	1.05051e-39	0.105572	CAF-FAP
NEK6	534	124257606	124353307	1	chr9	1.44944	1.0751e-39	0.175601	CAF-FAP
ZNF107	321	64666083	64711582	1	chr7	1.40799	1.0906e-39	0.0632377	CAF-FAP
ZNF558	248	8832328	8806170	2	chr19	1.35563	1.11377e-39	0.076216	CAF-FAP
SH3BGR	152	39445855	39515506	1	chr21	2.21458	1.28754e-39	0.048302	CAF-FAP
RACGAP1	401	50033136	49976923	2	chr12	1.51223	1.40702e-39	0.0514033	CAF-FAP
SLC16A3	1129	82228397	82261129	1	chr17	1.30317	1.57858e-39	0.059649	CAF-FAP
IL6	117	22725884	22732002	1	chr7	3.08953	1.62579e-39	0.0630199	CAF-FAP
SH2D4A	84	19313617	19396218	1	chr8	3.43667	1.93006e-39	0.140749	CAF-FAP
SLC5A12	296	26723427	26667019	2	chr11	4.44919	1.93383e-39	0.0697645	CAF-FAP
SGK494	349	28614200	28455752	2	chr17	1.95535	2.06823e-39	0.0332874	CAF-FAP
FAM169B	598	98514382	98437162	2	chr15	1.50485	2.11413e-39	0.0689939	CAF-FAP
NEURL4	147	7329393	7315628	2	chr17	1.70732	2.53341e-39	0.0658517	CAF-FAP
SOCS5	285	46698952	46763129	1	chr2	1.54646	2.8129e-39	0.297415	CAF-FAP
PRSS53	419	31094602	31083425	2	chr16	1.77745	2.81984e-39	0.100097	CAF-FAP
IRF8	770	85898803	85922609	1	chr16	3.13648	3.20743e-39	0.123074	CAF-FAP
RASGEF1C	960	180209153	180100791	2	chr5	2.68119	3.36076e-39	0.0212383	CAF-FAP
CDKL5	78	18425583	18653629	1	chrX	1.56707	3.72741e-39	0.719797	CAF-FAP
GABRB3	26	26939539	26543546	2	chr15	2.18723	4.34374e-39	0.08188	CAF-FAP
ZNF852	249	44510640	44498970	2	chr3	3.78974	4.41184e-39	0.0344868	CAF-FAP
ARHGAP19-SLIT1	526	97292637	97153046	2	chr10	1.27731	4.54293e-39	0.135997	CAF-FAP
BRIX1	114	34915376	34925996	1	chr5	1.43392	5.52923e-39	0.148635	CAF-FAP
TCTEX1D2	1191	196318299	196248230	2	chr3	2.77931	5.69858e-39	0.0473761	CAF-FAP
HPN-AS1	653	35106304	35059059	2	chr19	1.75371	6.00152e-39	0.110947	CAF-FAP
ASB1	1292	238426742	238452250	1	chr2	1.40424	6.96025e-39	0.0762053	CAF-FAP
SMIM11B	6	7744962	34407866	1	chr21	3.70923	8.04978e-39	0.0453614	CAF-FAP
EXOSC7	262	44975241	45012668	1	chr3	1.32679	9.22455e-39	0.286272	CAF-FAP
HMBS	1102	119084866	119093549	1	chr11	1.29029	1.02726e-38	0.0502992	CAF-FAP
ZNF596	2	232137	247342	1	chr8	1.77052	1.04741e-38	0.146269	CAF-FAP
CNTNAP4	715	76277278	76819624	1	chr16	2.71361	1.10701e-38	0.0317678	CAF-FAP
ZNF527	735	37371061	37393066	1	chr19	1.63775	1.11716e-38	0.0505769	CAF-FAP
FAM161A	340	61854143	61824854	2	chr2	1.68075	1.13459e-38	0.0554169	CAF-FAP
ACER2	72	19409059	19452020	1	chr9	1.58433	1.16395e-38	0.230349	CAF-FAP
ZSCAN23	211	28443502	28431930	2	chr6	2.55212	1.46505e-38	0.0884939	CAF-FAP
LSM12	635	44067619	44034635	2	chr17	1.52226	1.47709e-38	0.10584	CAF-FAP
INTS7	1810	212035542	211940399	2	chr1	1.34717	1.62717e-38	0.0986084	CAF-FAP
NRG4	440	76059795	75935969	2	chr15	2.81567	1.66527e-38	0.0481606	CAF-FAP
ADAM19	806	157575775	157395534	2	chr5	1.38423	1.95545e-38	0.716719	CAF-FAP
GRAMD2A	376	72197785	72159807	2	chr15	2.36408	2.21934e-38	0.0379114	CAF-FAP
UHRF1	160	4903080	4962154	1	chr19	1.71591	2.29138e-38	0.065964	CAF-FAP
SLC28A3	290	84340683	84275457	2	chr9	2.16283	2.39113e-38	0.0557866	CAF-FAP
MYH13	223	10373130	10298084	2	chr17	2.91781	2.61341e-38	0.0450909	CAF-FAP
MYCBPAP	766	50508384	50531501	1	chr17	1.48267	2.93116e-38	0.100887	CAF-FAP
PSMA6	167	35278633	35317493	1	chr14	1.29692	3.28644e-38	0.0715719	CAF-FAP
ZNF485	196	43606407	43617903	1	chr10	3.01406	3.75199e-38	0.0560576	CAF-FAP
APOL2	236	36239954	36226203	2	chr22	1.34892	4.11195e-38	0.428007	CAF-FAP
S100A11	1217	152047907	152032506	2	chr1	1.3323	4.1187e-38	0.0636969	CAF-FAP
RNF144A	32	6917392	7068286	1	chr2	1.80186	4.31204e-38	0.0834	CAF-FAP
FAM120C	272	54183281	54068324	2	chrX	1.70429	4.48929e-38	0.148943	CAF-FAP
COQ10A	557	56266858	56270966	1	chr12	2.39091	4.76967e-38	0.101762	CAF-FAP
BCL2L11	650	111119378	111168447	1	chr2	2.6087	5.12305e-38	0.0202143	CAF-FAP
ITPK1	508	93116320	92936914	2	chr14	1.25208	5.77584e-38	0.122003	CAF-FAP
PCDHGA10	681	141412987	141512979	1	chr5	2.16395	5.9152e-38	0.0457927	CAF-FAP
KPNA7	486	99207506	99173574	2	chr7	1.6256	6.30256e-38	0.0534901	CAF-FAP
BCAT1	255	24949459	24810022	2	chr12	2.63691	7.03372e-38	0.539541	CAF-FAP
TMEM106A	620	43211835	43220041	1	chr17	1.44576	7.1329e-38	0.152512	CAF-FAP
LIMK1	361	74082933	74122525	1	chr7	1.78421	7.3719e-38	0.127646	CAF-FAP
BFAR	228	14632815	14669236	1	chr16	1.32947	8.20687e-38	0.0783523	CAF-FAP
MMP23B	44	1632095	1701810	1	chr1	1.27934	8.95891e-38	0.212645	CAF-FAP
ARPP21	178	35638945	35794496	1	chr3	3.1926	8.99237e-38	0.0890377	CAF-FAP
MIR548XHG	27	18760003	18561265	2	chr21	1.739	9.71019e-38	0.0504109	CAF-FAP
SPOCD1	433	31816051	31790422	2	chr1	3.08229	1.02064e-37	0.133544	CAF-FAP
UTP15	287	73565443	73583377	1	chr5	2.64538	1.08553e-37	0.0706596	CAF-FAP
SLC22A11	624	64555626	64572875	1	chr11	3.49654	1.23629e-37	0.0285143	CAF-FAP
GPBAR1	1127	218261015	218263859	1	chr2	3.23699	1.3409e-37	0.0364405	CAF-FAP
TMED1	305	10836318	10832438	2	chr19	1.29846	1.4187e-37	0.0600801	CAF-FAP
A3GALT2	467	33321098	33306766	2	chr1	2.75584	1.5712e-37	0.0277533	CAF-FAP
SAMD3	868	130365425	130133566	2	chr6	1.94853	1.59704e-37	0.292472	CAF-FAP
PDP1	436	93916855	93926066	1	chr8	1.79485	1.59704e-37	0.309931	CAF-FAP
MMP25-AS1	130	3059370	3051096	2	chr16	1.47856	1.64407e-37	0.178228	CAF-FAP
CCDC85B	685	65890112	65891635	1	chr11	1.95148	1.70607e-37	0.0594905	CAF-FAP
NME5	582	138139443	138115172	2	chr5	4.32694	1.84744e-37	0.0625997	CAF-FAP
GLIPR1L1	692	75334639	75370560	1	chr12	1.31953	1.88821e-37	0.0278392	CAF-FAP
KIF26B	2007	245154985	245709431	1	chr1	1.4404	2.55305e-37	2.08458	CAF-FAP
SLC26A2	747	149960737	149993455	1	chr5	1.87674	3.38075e-37	0.0461923	CAF-FAP
UGT1A10	1255	233636454	233773305	1	chr2	1.97013	3.59829e-37	0.0574404	CAF-FAP
PRR22	170	5784765	5782960	2	chr19	2.30043	3.64077e-37	0.0214327	CAF-FAP
PDCD1LG2	34	5510570	5571254	1	chr9	2.43714	4.03901e-37	0.174923	CAF-FAP
GRID2IP	63	6551436	6497462	2	chr7	1.55574	4.28187e-37	0.0179444	CAF-FAP
STRAP	221	15882391	15903478	1	chr12	1.27987	5.35914e-37	0.431965	CAF-FAP
MTURN	176	30134810	30162762	1	chr7	1.60765	7.46343e-37	0.074968	CAF-FAP
MIR1-1HG-AS1	545	62551526	62544343	2	chr20	4.21785	7.56366e-37	0.0385043	CAF-FAP
DYRK2	652	67648338	67665406	1	chr12	2.23752	7.94114e-37	0.0796594	CAF-FAP
MED8	593	43389808	43383917	2	chr1	1.85184	8.39925e-37	0.0763524	CAF-FAP
OLFM3	953	101997030	101802574	2	chr1	2.51387	8.46847e-37	0.0276343	CAF-FAP
ANKRD34A	1128	145964582	145959442	2	chr1	3.19402	9.28097e-37	0.0180483	CAF-FAP
ZNF883	458	113012227	112997215	2	chr9	2.10108	9.36813e-37	0.0891401	CAF-FAP
ZNF619	216	40477113	40490236	1	chr3	3.45202	1.01787e-36	0.0307814	CAF-FAP
RAB3B	685	51990764	51907956	2	chr1	2.01417	1.22042e-36	0.0453174	CAF-FAP
TMEM179	617	104605647	104474678	2	chr14	4.11813	1.46526e-36	0.0356463	CAF-FAP
LINC01501	315	90582744	90463524	2	chr9	3.8471	1.46526e-36	0.0287389	CAF-FAP
CNN1	328	11538717	11550323	1	chr19	1.41229	1.59761e-36	0.417467	CAF-FAP
LGALS9	337	27623364	27649560	1	chr17	3.30945	1.81017e-36	0.200008	CAF-FAP
BRMS1	705	66345125	66337333	2	chr11	2.00227	1.93288e-36	0.0630877	CAF-FAP
ACOXL	648	110732573	111118222	1	chr2	2.59651	2.17736e-36	0.0220368	CAF-FAP
LNX1	243	53701405	53459301	2	chr4	2.58058	2.35904e-36	0.140991	CAF-FAP
FAM216B	154	42781550	42791549	1	chr13	5.39131	2.52724e-36	0.092027	CAF-FAP
HMGA2	643	65824131	65966295	1	chr12	2.3389	2.55457e-36	0.0426914	CAF-FAP
LRRC43	996	122167738	122203471	1	chr12	1.41092	2.59554e-36	0.0800366	CAF-FAP
OSCAR	1237	54102692	54094668	2	chr19	1.70315	2.63129e-36	0.0202351	CAF-FAP
PLA1A	690	119597842	119629811	1	chr3	2.39313	2.659e-36	0.257773	CAF-FAP
L3MBTL1	351	43507680	43550950	1	chr20	1.69429	2.70804e-36	0.206339	CAF-FAP
PLB1	183	28457145	28643788	1	chr2	2.10539	3.18503e-36	0.129356	CAF-FAP
COCH	145	30874514	30895065	1	chr14	1.72384	3.70847e-36	0.0457402	CAF-FAP
ANKRD13B	379	29589769	29614761	1	chr17	3.4881	3.81197e-36	0.0414113	CAF-FAP
CEP170B	626	104865280	104896770	1	chr14	1.91179	3.87257e-36	0.0451396	CAF-FAP
DPY19L1	202	35038271	34928876	2	chr7	1.4129	4.04148e-36	0.123819	CAF-FAP
TAF1A-AS1	1860	222589825	222593032	1	chr1	3.82379	4.12515e-36	0.0264265	CAF-FAP
PLEK2	339	67412200	67386983	2	chr14	3.1149	4.12515e-36	0.0153879	CAF-FAP
LINC02345	80	38040393	38062340	1	chr15	3.03505	4.12515e-36	0.0144513	CAF-FAP
ZNF793-AS1	738	37507046	37497159	2	chr19	3.29944	4.12515e-36	0.0177617	CAF-FAP
LINC02085	601	101940859	101997926	1	chr3	3.04974	4.12515e-36	0.0146197	CAF-FAP
HMMR	841	163460203	163491945	1	chr5	2.82391	4.12515e-36	0.0122104	CAF-FAP
RHOXF1	539	120115937	120109053	2	chrX	3.29668	4.12515e-36	0.017724	CAF-FAP
RARRES1	973	158732696	158696892	2	chr3	1.65678	4.344e-36	0.224912	CAF-FAP
SNTG2	8	950868	1367613	1	chr2	2.45683	4.49728e-36	0.0813461	CAF-FAP
LINC00624	1137	147517875	147258885	2	chr1	1.80272	4.51933e-36	0.0970884	CAF-FAP
SLC1A6	425	15022990	14950034	2	chr19	2.2695	4.57729e-36	0.0331727	CAF-FAP
PLEKHG5	96	6520061	6466092	2	chr1	3.01774	4.85902e-36	0.0467104	CAF-FAP
ARHGAP28	37	6729718	6915716	1	chr18	1.63108	4.91323e-36	0.201826	CAF-FAP
HBEGF	616	140346631	140332843	2	chr5	3.97996	5.34178e-36	0.0326087	CAF-FAP
GLRA1	780	151924842	151822513	2	chr5	4.49082	5.70854e-36	0.0874856	CAF-FAP
ERICH6	925	150703971	150659885	2	chr3	2.72109	5.81312e-36	0.0156679	CAF-FAP
ZMAT5	168	29767011	29730956	2	chr22	2.87196	5.93315e-36	0.0236139	CAF-FAP
VAV1	201	6772714	6857366	1	chr19	1.36602	5.97466e-36	0.0165497	CAF-FAP
CTU2	800	88706463	88715386	1	chr16	1.93814	6.20658e-36	0.089279	CAF-FAP
BTN2A2	162	26383096	26394874	1	chr6	1.26467	6.23856e-36	0.0655145	CAF-FAP
PLAT	235	42207724	42175233	2	chr8	1.77368	6.24628e-36	0.277143	CAF-FAP
PPFIA4	1709	203026498	203078740	1	chr1	2.5463	6.74068e-36	0.0528783	CAF-FAP
MYO18B	132	25742144	26031041	1	chr22	2.00179	6.97353e-36	0.0266447	CAF-FAP
FXN	232	69035259	69100178	1	chr9	1.25686	7.121e-36	0.230401	CAF-FAP
WDR90	31	649311	667833	1	chr16	1.47876	7.22858e-36	0.0989333	CAF-FAP
FBXO16	161	28490318	28428408	2	chr8	2.25489	7.29285e-36	0.0552812	CAF-FAP
TIE1	589	43300993	43323108	1	chr1	5.16076	7.49259e-36	0.0920623	CAF-FAP
ZNF267	439	31873758	31917357	1	chr16	1.32934	7.49259e-36	0.036236	CAF-FAP
CLEC1B	143	10013424	9985642	2	chr12	4.30315	7.78317e-36	0.068505	CAF-FAP
RECQL4	694	144517845	144511288	2	chr8	2.13729	8.21658e-36	0.0459976	CAF-FAP
ZNF430	569	21020620	21060050	1	chr19	1.33342	1.07591e-35	0.20842	CAF-FAP
SLX4	149	3611598	3581181	2	chr16	1.40979	1.08714e-35	0.0851147	CAF-FAP
ENO4	689	116849512	116911788	1	chr10	1.68215	1.09805e-35	0.0558129	CAF-FAP
REXO1	64	1848463	1815246	2	chr19	1.67525	1.34323e-35	0.0779681	CAF-FAP
VARS2	271	30908242	30926459	1	chr6	1.28693	1.78421e-35	0.122463	CAF-FAP
ARHGAP20	1003	110713189	110577042	2	chr11	1.61964	2.06816e-35	0.063931	CAF-FAP
IKBKG	731	154541255	154565046	1	chrX	2.12915	2.06816e-35	0.0939403	CAF-FAP
LANCL2	302	55365448	55433742	1	chr7	1.63735	2.21854e-35	0.196936	CAF-FAP
ZNF454	943	178941191	178966433	1	chr5	1.86955	2.4498e-35	0.0764007	CAF-FAP
IDH3G	702	153794523	153785766	2	chrX	2.35819	2.68398e-35	0.0720534	CAF-FAP
LINC00842	223	46375752	46537864	1	chr10	3.76042	2.80768e-35	0.0383583	CAF-FAP
CYP19A1	228	51338610	51208057	2	chr15	2.73556	3.00673e-35	0.0148999	CAF-FAP
NCBP2	1206	196942597	196935406	2	chr3	1.61265	3.16467e-35	0.08646	CAF-FAP
PCOLCE2	886	142889203	142815922	2	chr3	2.07578	3.39597e-35	0.104022	CAF-FAP
NRXN2	626	64723188	64606174	2	chr11	1.35928	3.42934e-35	0.0190523	CAF-FAP
SYNGR2	1043	78168558	78173527	1	chr17	1.49613	3.91206e-35	0.0656959	CAF-FAP
TSPYL1	811	116279903	116276578	2	chr6	1.2639	4.11026e-35	0.0638047	CAF-FAP
GCM1	600	53148829	53126964	2	chr6	2.99404	4.15599e-35	0.017079	CAF-FAP
LRFN4	726	66857502	66860475	1	chr11	2.28141	4.19617e-35	0.0261808	CAF-FAP
DNASE1L1	720	154412112	154401238	2	chrX	2.09132	4.69982e-35	0.0674781	CAF-FAP
LAMC2	1609	183186238	183244900	1	chr1	2.2481	5.3185e-35	0.0809573	CAF-FAP
ZFPM1	792	88453317	88537016	1	chr16	2.06572	5.50815e-35	0.0483988	CAF-FAP
DRP2	422	101219769	101264497	1	chrX	3.68345	6.0094e-35	0.0753178	CAF-FAP
TANGO2	50	20017014	20065926	1	chr22	1.6491	6.13158e-35	0.0486778	CAF-FAP
RUBCNL	186	46438190	46342000	2	chr13	2.45502	6.35881e-35	0.0680754	CAF-FAP
FBXO21	936	117190531	117141988	2	chr12	1.36672	6.59919e-35	0.119117	CAF-FAP
CHST1	374	45665622	45648877	2	chr11	2.06254	7.52745e-35	0.0582454	CAF-FAP
SPATA17	1835	217631324	217871696	1	chr1	1.68587	8.91757e-35	0.0421527	CAF-FAP
SETD1A	413	30957294	30985116	1	chr16	1.3959	9.02589e-35	0.115973	CAF-FAP
CCDC138	637	108786757	108885477	1	chr2	1.41228	9.75875e-35	0.148659	CAF-FAP
GRIA1	784	153489615	153813869	1	chr5	1.69146	1.10664e-34	0.0302454	CAF-FAP
IER5L	612	129178262	129175552	2	chr9	1.79308	1.33622e-34	0.110855	CAF-FAP
TPRG1L	72	3625002	3630127	1	chr1	2.40485	1.4468e-34	0.0406048	CAF-FAP
TEKT3	248	15341641	15303811	2	chr17	1.31136	1.61404e-34	0.0292191	CAF-FAP
PHYHIP	106	22232341	22219704	2	chr8	1.27006	1.98552e-34	0.031776	CAF-FAP
SLC22A14	195	38282294	38318575	1	chr3	2.24894	2.18521e-34	0.0189649	CAF-FAP
FAM84A	70	14632686	14640046	1	chr2	2.68787	2.23367e-34	0.0235908	CAF-FAP
NAIF1	576	128068206	128061233	2	chr9	1.93984	2.34802e-34	0.0221047	CAF-FAP
PRRG1	134	37349275	37457295	1	chrX	1.30135	2.41474e-34	0.223103	CAF-FAP
CLNK	104	10684865	10486395	2	chr4	2.0614	2.78537e-34	0.0744614	CAF-FAP
SERPINB9P1	14	2881407	2854657	2	chr6	1.99242	2.93475e-34	0.0171298	CAF-FAP
ROR1-AS1	769	64171297	64094442	2	chr1	2.11538	3.08381e-34	0.0342474	CAF-FAP
GREB1	64	11482341	11642788	1	chr2	1.45902	3.64077e-34	0.101979	CAF-FAP
2023-03-10	859	62808344	62701314	2	chr17	2.47893	4.10135e-34	0.0555831	CAF-FAP
KIF23	361	69414246	69448427	1	chr15	2.88659	4.22689e-34	0.0295832	CAF-FAP
MPPED1	375	43411196	43507848	1	chr22	1.84535	4.4194e-34	0.00714823	CAF-FAP
ABCG1	174	42199689	42297244	1	chr21	1.78936	4.45089e-34	0.112932	CAF-FAP
TLR1	174	38856817	38790848	2	chr4	3.70763	5.13949e-34	0.0377911	CAF-FAP
TK2	561	66552544	66508003	2	chr16	1.65908	5.39195e-34	0.189552	CAF-FAP
GGT1	122	24583750	24629005	1	chr22	1.60163	5.40003e-34	0.0890612	CAF-FAP
ST8SIA1	249	22336200	22066419	2	chr12	1.46352	5.65384e-34	0.0608034	CAF-FAP
TRDN	843	123637093	123216339	2	chr6	2.49999	6.04426e-34	0.0384957	CAF-FAP
ZYG11A	699	52842511	52894998	1	chr1	1.88192	6.06488e-34	0.0588348	CAF-FAP
MIR497HG	124	7019630	6985494	2	chr17	1.51594	6.35177e-34	0.0750737	CAF-FAP
WBP2NL	351	41998725	42058456	1	chr22	1.55304	6.91528e-34	0.132599	CAF-FAP
C16orf96	167	4556490	4600714	1	chr16	1.38598	6.94634e-34	0.0407454	CAF-FAP
FSD1	140	4304600	4323843	1	chr19	2.0447	7.8646e-34	0.0166995	CAF-FAP
SHC3	308	89178767	89005771	2	chr9	1.36594	8.25007e-34	0.0431546	CAF-FAP
RUNDC1	614	42980565	42993690	1	chr17	1.35076	8.49629e-34	0.0444108	CAF-FAP
CNTNAP3B	212	42129510	41890314	2	chr9	1.52587	9.11284e-34	0.0371194	CAF-FAP
CHRAC1	612	140511298	140517137	1	chr8	2.69725	9.31318e-34	0.0532308	CAF-FAP
C6orf163	695	87344849	87365463	1	chr6	3.2683	1.05732e-33	0.0627166	CAF-FAP
PIAS4	130	4007646	4039386	1	chr19	1.73543	1.11705e-33	0.111321	CAF-FAP
MIR217HG	323	56047326	55963191	2	chr2	2.9489	1.27118e-33	0.0146903	CAF-FAP
OTUD7A	48	31870789	31475398	2	chr15	1.44711	1.70641e-33	0.183644	CAF-FAP
FA2H	698	74774831	74712955	2	chr16	2.01895	1.75656e-33	0.0168009	CAF-FAP
ZNF239	1900-07-13	43574618	43556344	2	chr10	3.43756	1.76902e-33	0.038004	CAF-FAP
SH2D4B	414	80537902	80646560	1	chr10	2.67677	1.93164e-33	0.0419871	CAF-FAP
ARRDC4	597	97960698	97973838	1	chr15	2.12662	2.01546e-33	0.0607134	CAF-FAP
MMP16	413	88328025	88032009	2	chr8	1.27321	2.0915e-33	0.355567	CAF-FAP
RNF32	915	156640281	156677130	1	chr7	3.72414	2.65417e-33	0.0366043	CAF-FAP
IL17D	15	20702127	20723098	1	chr13	2.69501	2.78245e-33	0.0505705	CAF-FAP
POMZP3	390	76627261	76609986	2	chr7	1.52807	2.96269e-33	0.0935448	CAF-FAP
MS4A13	507	60515413	60542721	1	chr11	2.89831	3.04544e-33	0.0246349	CAF-FAP
ANK1	232	41896762	41653220	2	chr8	2.95226	3.24786e-33	0.0847226	CAF-FAP
IMPG2	592	101320560	101222546	2	chr3	3.55743	3.44879e-33	0.082834	CAF-FAP
ISLR2	400	74100311	74138540	1	chr15	3.1295	3.50895e-33	0.0452892	CAF-FAP
SCN8A	426	51590266	51812864	1	chr12	1.83587	3.53928e-33	0.159246	CAF-FAP
APBA2	33	28884483	29118315	1	chr15	1.69451	3.54584e-33	0.0908518	CAF-FAP
FBXO47	493	38967402	38936432	2	chr17	1.65139	3.62345e-33	0.0263756	CAF-FAP
ARHGEF35	829	144195655	144186083	2	chr7	1.87322	3.85887e-33	0.0821118	CAF-FAP
IL15RA	39	5978187	5937569	2	chr10	1.34841	4.23863e-33	0.323914	CAF-FAP
SFTPD	404	79982614	79937740	2	chr10	3.65199	4.47815e-33	0.026946	CAF-FAP
PDZD3	1109	119185457	119190223	1	chr11	4.17262	4.47815e-33	0.0426935	CAF-FAP
PLCZ1	228	18738057	18683169	2	chr12	3.677	4.47815e-33	0.0275382	CAF-FAP
KRT73-AS1	451	52601467	52615305	1	chr12	3.75462	4.47815e-33	0.0294655	CAF-FAP
ITGAD	431	31393312	31426505	1	chr16	3.68136	4.47815e-33	0.0276427	CAF-FAP
YBX2	144	7294615	7288252	2	chr17	3.75151	4.47815e-33	0.0293854	CAF-FAP
WDR49	1003	167653983	167478684	2	chr3	3.58853	4.47815e-33	0.0255029	CAF-FAP
GABRA2	213	46475230	46248427	2	chr4	3.30334	4.47815e-33	0.0199399	CAF-FAP
TMPRSS11A	286	67964140	67909385	2	chr4	3.70065	4.47815e-33	0.0281108	CAF-FAP
RHAG	571	49636839	49605158	2	chr6	3.69228	4.47815e-33	0.0279067	CAF-FAP
GNAT3	403	80512020	80458671	2	chr7	4.13751	4.47815e-33	0.0413618	CAF-FAP
POC1A	415	52154690	52075253	2	chr3	2.43923	4.67668e-33	0.0396433	CAF-FAP
HTR4	732	148677235	148451032	2	chr5	1.88528	4.73651e-33	0.0870603	CAF-FAP
SAC3D1	643	65040901	65044828	1	chr11	3.86012	5.05711e-33	0.0340983	CAF-FAP
TMEM119	850	108598320	108589846	2	chr12	2.01059	5.49435e-33	0.0645268	CAF-FAP
LINC00868	1033	76850176	76861836	1	chr17	3.94359	7.3843e-33	0.0493838	CAF-FAP
SLC36A2	773	151347590	151314978	2	chr5	4.16329	7.3843e-33	0.0660102	CAF-FAP
GDPGP1	559	90233808	90245811	1	chr15	2.65082	7.51056e-33	0.0645101	CAF-FAP
ZNF830	421	34961530	34963775	1	chr17	2.08503	8.57495e-33	0.049477	CAF-FAP
MGAM	798	141907813	142106747	1	chr7	2.19467	8.59352e-33	0.0483657	CAF-FAP
TSSC4	79	2400488	2403878	1	chr11	1.34516	9.25605e-33	0.0747721	CAF-FAP
F11-AS1	787	186555328	186286094	2	chr4	1.33359	1.14253e-32	0.0267724	CAF-FAP
PLSCR2	895	146495991	146391421	2	chr3	1.77691	1.16108e-32	0.040965	CAF-FAP
HEATR4	383	73558947	73478484	2	chr14	2.20694	1.22774e-32	0.0540368	CAF-FAP
WNT9B	689	46833201	46886730	1	chr17	3.81011	1.25944e-32	0.0420615	CAF-FAP
SEMA6C	1189	151146664	151131685	2	chr1	2.39301	1.30993e-32	0.0624148	CAF-FAP
LINC01624	1075	170272474	170279887	1	chr6	2.33989	1.32995e-32	0.0233562	CAF-FAP
FN3K	1141	82735575	82751197	1	chr17	2.42672	1.37026e-32	0.0313676	CAF-FAP
HTR2B	1225	231125118	231108230	2	chr2	2.12511	1.60044e-32	0.0661905	CAF-FAP
CBWD6	211	41199261	41131306	2	chr9	1.98435	1.72567e-32	0.017105	CAF-FAP
NRIR	29	6840464	6828514	2	chr2	3.0283	1.76579e-32	0.0385211	CAF-FAP
FRAT2	529	97334709	97332497	2	chr10	4.98252	1.77004e-32	0.0920261	CAF-FAP
FBXL19-AS1	411	30923269	30919319	2	chr16	2.27391	1.8866e-32	0.0915444	CAF-FAP
LINC00923	596	97874550	97665624	2	chr15	1.63111	1.93864e-32	0.0542376	CAF-FAP
CA14	1161	150257159	150265078	1	chr1	3.24032	2.74507e-32	0.0179687	CAF-FAP
STRC	167	43618800	43599398	2	chr15	3.25408	2.74507e-32	0.0181725	CAF-FAP
CCL17	525	57404767	57416062	1	chr16	3.25512	2.74507e-32	0.018188	CAF-FAP
LINC01476	831	59526946	59430869	2	chr17	2.09525	2.81528e-32	0.0385589	CAF-FAP
AK6	260	69370013	69350984	2	chr5	1.70487	3.07245e-32	0.0950204	CAF-FAP
TIGD3	659	65354767	65357613	1	chr11	3.62549	3.33657e-32	0.0227748	CAF-FAP
LINC02369	1057	128118132	128086985	2	chr12	3.68011	3.33657e-32	0.0237311	CAF-FAP
GOLGA8K	50	32403195	32392782	2	chr15	3.68638	3.33657e-32	0.0238432	CAF-FAP
C16orf86	606	67666816	67668758	1	chr16	3.68121	3.33657e-32	0.0237508	CAF-FAP
OR10H1	446	15808126	15807003	2	chr19	3.68846	3.33657e-32	0.0238804	CAF-FAP
DEFB123	213	31440519	31450257	1	chr20	3.70484	3.33657e-32	0.0241762	CAF-FAP
BPIFA2	248	33161768	33181412	1	chr20	3.70888	3.33657e-32	0.0242495	CAF-FAP
RAB36	93	23145326	23164350	1	chr22	3.70762	3.33657e-32	0.0242266	CAF-FAP
LINC02037	1167	194247648	194257772	1	chr3	3.62321	3.33657e-32	0.0227357	CAF-FAP
HRH2	889	175658030	175686242	1	chr5	3.57353	3.33657e-32	0.0218982	CAF-FAP
TRIM10	243	30160934	30151945	2	chr6	4.10693	3.33657e-32	0.0325922	CAF-FAP
MAGEA1	687	153179285	153183880	1	chrX	3.28483	3.33657e-32	0.0175625	CAF-FAP
RBM43	792	151261879	151247940	2	chr2	1.72557	4.05695e-32	0.0319152	CAF-FAP
GALNTL5	894	151956379	152019934	1	chr7	1.89711	4.33208e-32	0.0336703	CAF-FAP
CDKN2B-AS1	82	21802636	22121097	1	chr9	1.83501	4.35415e-32	0.057697	CAF-FAP
LOXL4	549	98268250	98247690	2	chr10	3.40972	4.5352e-32	0.0843639	CAF-FAP
HCST	697	35902480	35904377	1	chr19	3.06224	4.59637e-32	0.0169239	CAF-FAP
SLC30A4	197	45522807	45479611	2	chr15	2.16054	5.10141e-32	0.117409	CAF-FAP
DCAF4L1	201	41981696	41986467	1	chr4	2.84287	5.27969e-32	0.0219631	CAF-FAP
ACKR2	236	42804752	42908105	1	chr3	1.52348	5.39884e-32	0.0723023	CAF-FAP
B4GALT6	130	31685836	31622247	2	chr18	2.74737	6.19061e-32	0.103115	CAF-FAP
RFX5	1199	151347357	151340640	2	chr1	1.42819	6.41828e-32	0.0914066	CAF-FAP
VSIG1	484	108044970	108079184	1	chrX	1.42514	7.92786e-32	0.0264846	CAF-FAP
GTF2H5	1004	158168352	158199344	1	chr6	1.65236	7.97926e-32	0.173671	CAF-FAP
PXT1	433	36442889	36390551	2	chr6	3.09457	8.2128e-32	0.0337028	CAF-FAP
MIR4500HG	320	87671259	87427200	2	chr13	1.36115	8.47692e-32	0.00622841	CAF-FAP
TMEM242	999	157323601	157289386	2	chr6	1.79112	9.79927e-32	0.0833793	CAF-FAP
MALINC1	611	140108630	140072857	2	chr5	3.17621	1.00538e-31	0.0332379	CAF-FAP
LINC01963	1113	216217045	216220192	1	chr2	3.5668	1.14853e-31	0.0249781	CAF-FAP
DRICH1	98	23638941	23608452	2	chr22	1.80527	1.18941e-31	0.0577494	CAF-FAP
SSH3	733	67303448	67312605	1	chr11	2.77975	1.65711e-31	0.023606	CAF-FAP
GPN1	174	27628247	27651508	1	chr2	1.65752	1.74826e-31	0.0385654	CAF-FAP
ZBTB8A	451	32465057	32605939	1	chr1	1.43734	1.78231e-31	0.0451368	CAF-FAP
TMEM240	40	1540453	1535174	2	chr1	2.85445	1.8098e-31	0.0315994	CAF-FAP
COLGALT2	1616	184037729	183929854	2	chr1	1.67241	1.85924e-31	0.0940742	CAF-FAP
KCNJ14	1049	48455509	48466980	1	chr19	1.53774	1.87065e-31	0.0882034	CAF-FAP
ASF1B	405	14136956	14119509	2	chr19	3.79138	1.9703e-31	0.0341959	CAF-FAP
SERTAD4	1798	210232799	210246631	1	chr1	3.15869	2.01017e-31	0.028107	CAF-FAP
GOLGA8H	42	30604126	30614561	1	chr15	2.9286	2.04755e-31	0.0257265	CAF-FAP
AQP7	121	33402682	33383179	2	chr9	3.47171	2.05913e-31	0.0245787	CAF-FAP
SYNJ1	89	32728048	32628759	2	chr21	1.32365	2.07825e-31	0.214342	CAF-FAP
C14orf93	66	23010166	22985908	2	chr14	1.46531	2.32511e-31	0.0350407	CAF-FAP
CMKLR1	845	108339341	108288044	2	chr12	2.48954	2.39597e-31	0.0329344	CAF-FAP
HPGDS	450	94342876	94298535	2	chr4	2.53091	2.4357e-31	0.0441206	CAF-FAP
SLC26A7	428	91209494	91398152	1	chr8	1.88223	2.82772e-31	0.0153671	CAF-FAP
LZTFL1	271	45916042	45823316	2	chr3	1.75799	2.86924e-31	0.0478941	CAF-FAP
LINC00629	594	134549973	134559923	1	chrX	2.2152	3.18225e-31	0.049639	CAF-FAP
CIPC	439	77098097	77117287	1	chr14	1.99776	3.34434e-31	0.0663235	CAF-FAP
FAM43B	274	20552439	20555010	1	chr1	2.9455	3.35038e-31	0.0157981	CAF-FAP
PLPPR5	930	99005032	98890245	2	chr1	3.71766	3.35038e-31	0.0331243	CAF-FAP
JSRP1	80	2269759	2252252	2	chr19	2.76181	3.35038e-31	0.0133156	CAF-FAP
LY75	826	159904749	159803355	2	chr2	2.89191	3.35038e-31	0.0150289	CAF-FAP
FRRS1L	431	109167291	109130293	2	chr9	2.91077	3.35038e-31	0.0152951	CAF-FAP
OSER1-DT	359	44210960	44226027	1	chr20	2.34053	3.45368e-31	0.0887971	CAF-FAP
MAPK11	437	50270767	50263713	2	chr22	3.68227	3.66353e-31	0.047086	CAF-FAP
NUAK2	1744	205321791	205302059	2	chr1	2.81249	4.25359e-31	0.112637	CAF-FAP
NCF2	1612	183590876	183555563	2	chr1	3.26186	4.64689e-31	0.0827223	CAF-FAP
LINC01812	374	67825562	67796054	2	chr2	2.77259	5.19217e-31	0.0279006	CAF-FAP
FAM47E-STBD1	368	76251721	76311129	1	chr4	1.40021	5.97269e-31	0.0716527	CAF-FAP
SUCLA2	193	48001354	47936491	2	chr13	1.25558	6.03823e-31	0.265395	CAF-FAP
BAG5	605	103562831	103556544	2	chr14	1.92235	6.75291e-31	0.0826889	CAF-FAP
SLCO5A1	338	69835064	69667047	2	chr8	1.55042	7.51488e-31	0.0473059	CAF-FAP
LINC02547	222	12030875	12061785	1	chr11	2.49833	7.61191e-31	0.0235851	CAF-FAP
BCAS4	466	50794894	50882676	1	chr20	1.63635	7.69911e-31	0.0363802	CAF-FAP
TSTD3	735	99520693	99531918	1	chr6	1.74695	8.37727e-31	0.076605	CAF-FAP
EXTL2	948	100895998	100872372	2	chr1	1.35705	8.87902e-31	0.0837118	CAF-FAP
PDE1B	511	54549350	54579239	1	chr12	1.96012	9.0085e-31	0.0797045	CAF-FAP
DLG4	135	7219702	7189890	2	chr17	1.26976	1.05124e-30	0.163895	CAF-FAP
TUBB2B	23	3231730	3224261	2	chr6	2.19396	1.08526e-30	0.0353486	CAF-FAP
CSKMT	564	62665309	62668496	1	chr11	1.97608	1.16689e-30	0.0350145	CAF-FAP
UBXN11	360	26318363	26281328	2	chr1	1.5878	1.20059e-30	0.0580611	CAF-FAP
DTX4	483	59171430	59208587	1	chr11	1.58266	1.25633e-30	0.307679	CAF-FAP
CLSTN3	95	7129698	7158945	1	chr12	1.4054	1.428e-30	0.379659	CAF-FAP
SPATA13	34	23979700	24321031	1	chr13	1.26084	1.56031e-30	0.107244	CAF-FAP
LINC01284	249	51171400	51095844	2	chrX	2.80378	1.66694e-30	0.0263856	CAF-FAP
AGBL2	413	47715389	47659591	2	chr11	1.38061	1.67952e-30	0.0363833	CAF-FAP
WDR4	184	42879568	42843094	2	chr21	1.59651	1.82463e-30	0.143159	CAF-FAP
ADH7	468	99435737	99412261	2	chr4	4.18635	2.11308e-30	0.0563031	CAF-FAP
KLHL30	1286	238138722	238152947	1	chr2	2.57784	2.18669e-30	0.035334	CAF-FAP
ZNF646	418	31074422	31084196	1	chr16	2.1306	2.18787e-30	0.0368356	CAF-FAP
CCDC136	706	128790757	128822132	1	chr7	1.54772	2.44636e-30	0.0717287	CAF-FAP
RHOJ	309	63204114	63293219	1	chr14	1.26681	2.67218e-30	0.142386	CAF-FAP
DNAAF1	750	84145287	84178767	1	chr16	1.69597	2.67256e-30	0.0841055	CAF-FAP
CACNA2D4	14	1918836	1791957	2	chr12	2.28306	2.78984e-30	0.0620518	CAF-FAP
RNF139-AS1	568	124474564	124462485	2	chr8	2.50548	2.89104e-30	0.0499499	CAF-FAP
SRRD	136	26483877	26494658	1	chr22	1.56458	3.19403e-30	0.0775612	CAF-FAP
RHD	338	25272393	25330445	1	chr1	2.83612	4.16984e-30	0.0309276	CAF-FAP
MIR3142HG	831	160468268	160487426	1	chr5	3.7215	4.18405e-30	0.0610876	CAF-FAP
CCDC28B	439	32200386	32205387	1	chr1	3.24632	4.46864e-30	0.0276278	CAF-FAP
TRIM55	314	66126896	66175487	1	chr8	1.56287	5.59622e-30	0.0351693	CAF-FAP
EFNB1	318	68828997	68842147	1	chrX	1.43544	5.64341e-30	0.0859134	CAF-FAP
NPIPB9	341	28751787	28772807	1	chr16	3.3579	6.048e-30	0.0293424	CAF-FAP
CATIP	1132	218356856	218368099	1	chr2	3.35452	6.048e-30	0.0292235	CAF-FAP
SLC30A8	528	116950273	117176714	1	chr8	3.25319	6.048e-30	0.0259205	CAF-FAP
MATK	124	3802129	3777970	2	chr19	2.33443	6.95615e-30	0.0196056	CAF-FAP
WDR24	36	690444	684622	2	chr16	1.9927	8.26999e-30	0.0551189	CAF-FAP
TLCD1	362	28727935	28724348	2	chr17	2.41839	8.27634e-30	0.0445759	CAF-FAP
GDAP1	362	74321130	74488872	1	chr8	2.09753	9.12724e-30	0.0442157	CAF-FAP
VWC2L	1102	214411065	214578959	1	chr2	2.06116	1.09605e-29	0.0506028	CAF-FAP
CACNA1S	1677	201112566	201039512	2	chr1	1.63555	1.12921e-29	0.0552778	CAF-FAP
PHF21B	391	45009999	44881162	2	chr22	2.64214	1.1398e-29	0.0261494	CAF-FAP
STXBP5L	703	120908072	121424761	1	chr3	1.60539	1.16851e-29	0.0389574	CAF-FAP
SCTR	694	119525301	119439843	2	chr2	2.94935	1.20902e-29	0.0489782	CAF-FAP
RPUSD3	48	9844602	9837849	2	chr3	1.53355	1.22588e-29	0.0736651	CAF-FAP
OSBP2	191	30693782	30907824	1	chr22	1.59131	1.53133e-29	0.0962329	CAF-FAP
SLC4A3	1178	219627327	219641980	1	chr2	1.68961	1.53703e-29	0.0551127	CAF-FAP
BLOC1S4	80	6716055	6717671	1	chr4	1.70447	1.58349e-29	0.0450239	CAF-FAP
RAD50	522	132556019	132646344	1	chr5	2.34534	1.80556e-29	0.0850805	CAF-FAP
NPSR1	201	34658239	34878332	1	chr7	2.09655	2.41366e-29	0.0152229	CAF-FAP
MED31	117	6651634	6643315	2	chr17	2.39571	3.02221e-29	0.0707547	CAF-FAP
SLC28A1	519	84884654	84945796	1	chr15	3.03073	3.06036e-29	0.042713	CAF-FAP
SHISA3	204	42397839	42402487	1	chr4	3.32659	3.07509e-29	0.04957	CAF-FAP
KIF9	298	47283451	47228026	2	chr3	1.41244	3.9895e-29	0.0754611	CAF-FAP
KCNK2	1830	215005775	215237093	1	chr1	1.96224	4.78545e-29	0.0200357	CAF-FAP
TBC1D24	104	2475118	2520218	1	chr16	1.83913	4.80374e-29	0.0460075	CAF-FAP
MYOM2	13	2045040	2165552	1	chr8	2.99527	5.29728e-29	0.0631206	CAF-FAP
CYB561	861	63446378	63432304	2	chr17	1.33075	5.97205e-29	0.0707128	CAF-FAP
MMADHC	789	149587816	149569634	2	chr2	1.29543	6.44424e-29	0.0728204	CAF-FAP
SNAP91	678	83709691	83552880	2	chr6	1.91406	6.71438e-29	0.0729045	CAF-FAP
SPHKAP	1207	228181645	227979950	2	chr2	1.98406	6.91581e-29	0.0236602	CAF-FAP
LINC01270	461	50292720	50314922	1	chr20	3.46396	8.41402e-29	0.0214239	CAF-FAP
LINC00839	185	42475543	42495336	1	chr10	2.80848	8.74011e-29	0.0240238	CAF-FAP
ZNF474	474	122129513	122179617	1	chr5	1.71186	8.84399e-29	0.0506799	CAF-FAP
NXNL2	305	88535101	88584274	1	chr9	2.65695	9.15578e-29	0.0409862	CAF-FAP
LINC01419	394	83403758	83408900	1	chr8	2.46254	9.50016e-29	0.0261169	CAF-FAP
LINC02421	653	67729475	67709047	2	chr12	2.32063	9.5583e-29	0.0191402	CAF-FAP
LINC02444	688	73159190	73208317	1	chr12	2.27408	9.5583e-29	0.0174451	CAF-FAP
LINC01511	21	1380067	1363582	2	chr5	2.31326	9.5583e-29	0.0188565	CAF-FAP
LINC00536	522	116325059	115950511	2	chr8	2.83995	9.95546e-29	0.0244825	CAF-FAP
FBXO39	121	6776223	6797101	1	chr17	1.63192	1.06605e-28	0.0125662	CAF-FAP
LINC01133	1407	159961218	159984750	1	chr1	3.39449	1.08697e-28	0.0210141	CAF-FAP
THAP5	626	108569750	108554543	2	chr7	1.30512	1.08964e-28	0.0523543	CAF-FAP
LCA5L	151	39445805	39405844	2	chr21	2.35596	1.25956e-28	0.0417495	CAF-FAP
CHRNB3	242	42697376	42737407	1	chr8	1.44398	1.28045e-28	0.0171745	CAF-FAP
PITPNA-AS1	19	1516931	1518096	1	chr17	3.3218	1.40032e-28	0.0217366	CAF-FAP
MGAT5B	1034	76868456	76950393	1	chr17	3.36126	1.40032e-28	0.0225441	CAF-FAP
RGS22	472	100131268	99960936	2	chr8	2.24117	1.43813e-28	0.0443415	CAF-FAP
C1QTNF12	21	1246722	1242446	2	chr1	3.88226	1.58782e-28	0.0396514	CAF-FAP
DNAJC9-AS1	358	73247360	73276984	1	chr10	3.85415	1.58782e-28	0.0384993	CAF-FAP
RSPH1	180	42496354	42472486	2	chr21	3.84111	1.58782e-28	0.0379783	CAF-FAP
LIPG	189	49560699	49599182	1	chr18	1.35636	2.53795e-28	0.0914404	CAF-FAP
PBX4	553	19618916	19561707	2	chr19	1.2831	2.77239e-28	0.0693882	CAF-FAP
HLX-AS1	1854	220880140	220832763	2	chr1	2.18653	3.20429e-28	0.092297	CAF-FAP
ARHGEF3-AS1	461	56940040	56960854	1	chr3	3.42846	4.09108e-28	0.0546664	CAF-FAP
EFCAB3	855	62370218	62416476	1	chr17	1.60388	4.14067e-28	0.0129282	CAF-FAP
DCAF4	377	72926332	72959703	1	chr14	1.33737	4.70232e-28	0.0778124	CAF-FAP
NIM1K	164	43192071	43280850	1	chr5	1.78427	5.82549e-28	0.0347476	CAF-FAP
CERNA1	239	52180093	52205874	1	chr15	2.25132	5.87131e-28	0.0197846	CAF-FAP
TNFSF11	153	42562736	42608013	1	chr13	3.84297	7.1646e-28	0.0503615	CAF-FAP
MYOM3	325	24112175	24056035	2	chr1	3.15343	7.60207e-28	0.0190065	CAF-FAP
TMEM11	328	21214624	21197280	2	chr17	2.11978	8.99351e-28	0.0605768	CAF-FAP
LINC01483	923	69577251	69903000	1	chr17	2.01888	9.36367e-28	0.0266512	CAF-FAP
DISP3	152	11479166	11537584	1	chr1	2.41705	9.63734e-28	0.0110789	CAF-FAP
OR2T12	2039	248295578	248294616	2	chr1	2.41031	9.63734e-28	0.0109983	CAF-FAP
EGOT	17	4751590	4749192	2	chr3	2.38832	9.63734e-28	0.0107395	CAF-FAP
GABRB2	834	161549044	161288429	2	chr5	2.32333	9.63734e-28	0.0100117	CAF-FAP
PPP1R14C	973	150143076	150250357	1	chr6	2.37696	9.63734e-28	0.0106084	CAF-FAP
SPAM1	681	123925237	123971414	1	chr7	2.41031	9.63734e-28	0.0109983	CAF-FAP
SPIB	1128	50415799	50431313	1	chr19	1.41228	1.07931e-27	0.0398052	CAF-FAP
AIP	744	67483041	67491103	1	chr11	1.36749	1.09413e-27	0.0454892	CAF-FAP
DACT3-AS1	1001	46660364	46677447	1	chr19	2.35567	1.25815e-27	0.0475722	CAF-FAP
DKK2	503	107283806	106921802	2	chr4	3.72343	1.32639e-27	0.333623	CAF-FAP
PROSER3	689	35758143	35769864	1	chr19	1.35928	1.3288e-27	0.165626	CAF-FAP
VAC14	665	70801161	70687439	2	chr16	1.50987	1.33861e-27	0.0970186	CAF-FAP
MPV17L2	506	18193182	18196948	1	chr19	1.45083	1.45641e-27	0.0339613	CAF-FAP
CAVIN4	395	100578079	100587906	1	chr9	3.04405	1.54667e-27	0.105678	CAF-FAP
MRPL48	822	73787316	73865133	1	chr11	1.38346	1.58321e-27	0.139753	CAF-FAP
CCDC62	1010	122774327	122827528	1	chr12	2.14736	1.61229e-27	0.0705697	CAF-FAP
HCG27	284	31197760	31203968	1	chr6	3.07758	1.75516e-27	0.0341253	CAF-FAP
EFHD2	202	15409895	15430343	1	chr1	1.50368	1.79587e-27	0.0624471	CAF-FAP
COASY	589	42562134	42566277	1	chr17	1.35651	1.84041e-27	0.0612504	CAF-FAP
OXER1	257	42764261	42762481	2	chr2	2.96297	1.89379e-27	0.0536014	CAF-FAP
C1QTNF2	827	160370641	160347751	2	chr5	2.80423	2.34946e-27	0.0201693	CAF-FAP
VAMP5	500	85584408	85593412	1	chr2	1.55178	2.89295e-27	0.123827	CAF-FAP
GRM1	946	146027646	146437598	1	chr6	2.58242	2.95542e-27	0.0278907	CAF-FAP
JAKMIP2-AS1	720	147559994	147662009	1	chr5	3.22123	3.04113e-27	0.030534	CAF-FAP
ZNF281	1671	200410056	200404940	2	chr1	1.32804	3.19515e-27	0.125017	CAF-FAP
LINC00426	82	30377145	30340270	2	chr13	1.45146	3.22719e-27	0.0073641	CAF-FAP
SAMSN1	14	14583402	14485228	2	chr21	1.71282	3.46521e-27	0.0448485	CAF-FAP
FAM241B	319	69630251	69633599	1	chr10	3.24375	3.48291e-27	0.0266478	CAF-FAP
DNAH5	67	13944543	13690331	2	chr5	1.77479	4.19789e-27	0.0838428	CAF-FAP
GRM6	944	178995298	178978327	2	chr5	1.71281	4.32396e-27	0.0605949	CAF-FAP
PPP3R1	378	68256237	68178857	2	chr2	2.31901	4.61259e-27	0.0559259	CAF-FAP
NCR3LG1	246	17351726	17377341	1	chr11	2.67022	5.24488e-27	0.0596474	CAF-FAP
TMEM88	180	7855065	7856099	1	chr17	4.37073	6.27209e-27	0.0430109	CAF-FAP
BIRC7	563	63235883	63240507	1	chr20	4.40891	6.27209e-27	0.0443251	CAF-FAP
RAB42	406	28592200	28595443	1	chr1	2.96502	7.10594e-27	0.0176168	CAF-FAP
LINC01363	1491	167195792	167175917	2	chr1	2.94797	7.10594e-27	0.0173124	CAF-FAP
GTSF1	509	54473602	54455950	2	chr12	2.97134	7.10594e-27	0.0177312	CAF-FAP
GIP	731	48968596	48958554	2	chr17	2.96139	7.10594e-27	0.0175515	CAF-FAP
ZNF285	926	44401608	44382298	2	chr19	2.98919	7.10594e-27	0.0180586	CAF-FAP
NCR1	1271	54906150	54916140	1	chr19	3.52983	7.10594e-27	0.0323948	CAF-FAP
WNT7B	402	45977129	45920362	2	chr22	3.02523	7.10594e-27	0.0187409	CAF-FAP
SPINK8	311	48328341	48306842	2	chr3	2.9447	7.10594e-27	0.0172546	CAF-FAP
ARF4-AS1	470	57597715	57600927	1	chr3	3.01646	7.10594e-27	0.0185723	CAF-FAP
H1FOO	798	129543214	129551467	1	chr3	3.01766	7.10594e-27	0.0185952	CAF-FAP
LINC00461	364	88691041	88507546	2	chr5	2.95855	7.10594e-27	0.0175005	CAF-FAP
TMEM231	710	75608445	75536744	2	chr16	1.51321	7.29042e-27	0.0556058	CAF-FAP
PPEF2	358	75902571	75859864	2	chr4	2.75479	8.32404e-27	0.0141164	CAF-FAP
MYO1H	862	109347903	109455523	1	chr12	1.44333	8.74607e-27	0.0450304	CAF-FAP
SLC29A4	45	5274369	5306870	1	chr7	3.08056	8.79928e-27	0.0229782	CAF-FAP
PLCE1-AS1	500	94287478	94279277	2	chr10	2.31023	8.93273e-27	0.00877211	CAF-FAP
OR10A2	172	6869693	6870745	1	chr11	2.265	8.93273e-27	0.00839927	CAF-FAP
OR5A1	487	59443144	59444194	1	chr11	2.29252	8.93273e-27	0.00862435	CAF-FAP
LINC00376	259	63328094	63183101	2	chr13	1.97042	8.93273e-27	0.00629479	CAF-FAP
CMTM2	565	66579448	66588275	1	chr16	2.2464	8.93273e-27	0.00825018	CAF-FAP
KRT10	539	40822595	40818117	2	chr17	2.16649	8.93273e-27	0.00763603	CAF-FAP
TTC30A	930	177618966	177612992	2	chr2	2.75753	8.93273e-27	0.013401	CAF-FAP
AIFM3	68	20965108	20981360	1	chr22	2.25744	8.93273e-27	0.00833836	CAF-FAP
TPRG1-AS1	1140	188947639	188941715	2	chr3	2.07599	8.93273e-27	0.00698941	CAF-FAP
LINC02261	158	27217479	27282225	1	chr4	2.18807	8.93273e-27	0.00779776	CAF-FAP
BTNL8	969	180899077	180950906	1	chr5	1.29697	8.93273e-27	0.00302999	CAF-FAP
FANCA	824	89816657	89737549	2	chr16	1.43502	9.2495e-27	0.0729101	CAF-FAP
CNGA3	572	98346155	98398601	1	chr2	3.78107	9.69374e-27	0.0306121	CAF-FAP
STKLD1	666	133376367	133406096	1	chr9	2.91642	1.26823e-26	0.016872	CAF-FAP
DRAXIN	158	11691729	11725857	1	chr1	3.06043	1.3565e-26	0.035976	CAF-FAP
DLEU1-AS1	216	50527449	50520933	2	chr13	3.09084	1.3565e-26	0.0381786	CAF-FAP
UBAC2-AS1	366	99200710	99196377	2	chr13	3.09149	1.3565e-26	0.0382276	CAF-FAP
SIX4	296	60724348	60709528	2	chr14	3.07989	1.3565e-26	0.037362	CAF-FAP
SLC6A20	270	45796535	45755450	2	chr3	3.08546	1.3565e-26	0.0377739	CAF-FAP
CAPSL	120	35938779	35904295	2	chr5	3.33082	1.3565e-26	0.0669483	CAF-FAP
LIMS2	717	127681786	127638381	2	chr2	1.38407	1.40882e-26	0.371073	CAF-FAP
LINC01580	587	93900701	93984150	1	chr15	1.52037	1.6026e-26	0.0110554	CAF-FAP
LINC01989	413	34195937	34157181	2	chr17	2.24472	1.66207e-26	0.020637	CAF-FAP
FHDC1	660	152936352	152979696	1	chr4	2.79426	1.73549e-26	0.0125759	CAF-FAP
BIRC3	958	102317450	102339403	1	chr11	1.39468	1.97037e-26	0.176299	CAF-FAP
HNF1B	472	37745247	37686432	2	chr17	1.37028	2.2874e-26	0.0181837	CAF-FAP
TPTE	8	10482738	10606140	1	chr21	1.79462	2.50411e-26	0.0312868	CAF-FAP
C15orf38-AP3S2	554	89912882	89834308	2	chr15	2.11531	2.5998e-26	0.0211437	CAF-FAP
FUK	660	70454421	70480274	1	chr16	1.41078	2.70417e-26	0.0652897	CAF-FAP
CHODL	25	17901263	18267373	1	chr21	1.70319	2.77689e-26	0.0441754	CAF-FAP
ATP6V1C2	55	10721649	10785110	1	chr2	1.32979	2.94031e-26	0.0299117	CAF-FAP
TTC6	184	37595847	38041442	1	chr14	1.69766	3.04194e-26	0.137593	CAF-FAP
TUFT1	1204	151540305	151583583	1	chr1	3.84554	3.45709e-26	0.0918028	CAF-FAP
AP1S2	62	15855014	15825806	2	chrX	1.31601	3.63003e-26	0.0829413	CAF-FAP
C8orf33	707	145052378	145056030	1	chr8	1.41769	3.89878e-26	0.0321844	CAF-FAP
SPIN4	302	63351344	63347228	2	chrX	1.37356	4.02601e-26	0.129122	CAF-FAP
ZNF497	1389	58362848	58354357	2	chr19	2.15557	4.88126e-26	0.0247541	CAF-FAP
RBM12B	434	93741017	93729356	2	chr8	1.49013	4.98952e-26	0.107487	CAF-FAP
TSKS	1106	49763330	49739755	2	chr19	1.27364	5.24427e-26	0.0420452	CAF-FAP
PAQR7	347	25871253	25861210	2	chr1	1.45368	5.27432e-26	0.0924798	CAF-FAP
GRIK1-AS1	59	29748175	29764002	1	chr21	2.2505	5.50046e-26	0.0388045	CAF-FAP
HACD2	731	123585185	123491554	2	chr3	1.8478	5.75039e-26	0.0725282	CAF-FAP
NFKBID	696	35902303	35888241	2	chr19	1.36494	6.06538e-26	0.0368417	CAF-FAP
BHLHE22	306	64580367	64583628	1	chr8	3.05752	6.20354e-26	0.0396417	CAF-FAP
ARRDC3-AS1	374	91380349	91439085	1	chr5	1.69822	6.51642e-26	0.0782462	CAF-FAP
CD72	163	35646810	35609533	2	chr9	1.3163	6.6e-26	0.0322295	CAF-FAP
DYDC1	411	80356755	80336105	2	chr10	2.30238	7.38897e-26	0.0104982	CAF-FAP
LMO3	225	16610594	16548373	2	chr12	2.62018	8.06462e-26	0.0406768	CAF-FAP
LINGO2	102	28670286	27948078	2	chr9	1.98915	8.11359e-26	0.0809051	CAF-FAP
C3orf52	638	112086335	112131004	1	chr3	3.20153	8.56423e-26	0.0230066	CAF-FAP
PIGW	460	36535020	36539310	1	chr17	2.46396	1.06262e-25	0.0233228	CAF-FAP
LINC02428	489	103256159	103453658	1	chr4	1.46026	1.20671e-25	0.0238596	CAF-FAP
MMP26	111	4704927	4992429	1	chr11	3.34749	1.24297e-25	0.0319427	CAF-FAP
SFN	370	26863138	26864457	1	chr1	2.61043	1.27794e-25	0.0127137	CAF-FAP
TTC4	727	54715822	54742657	1	chr1	2.08796	1.70713e-25	0.0197024	CAF-FAP
HCAR1	1008	122730843	122726076	2	chr12	2.95092	1.8262e-25	0.023292	CAF-FAP
TICRR	545	89575482	89631056	1	chr15	2.88117	1.8262e-25	0.0212253	CAF-FAP
SNX20	470	50681353	50666300	2	chr16	2.9168	1.8262e-25	0.0222498	CAF-FAP
THEGL	263	56530609	56603507	1	chr4	2.86077	1.8262e-25	0.0206657	CAF-FAP
IL20RA	907	137045180	136999971	2	chr6	3.1091	1.8262e-25	0.0290609	CAF-FAP
CHGB	95	5911430	5925361	1	chr20	3.05185	1.96415e-25	0.0275187	CAF-FAP
TM6SF2	545	19273391	19264364	2	chr19	1.56178	2.02645e-25	0.115306	CAF-FAP
ADORA1	1710	203090654	203167405	1	chr1	2.11708	2.06017e-25	0.0112842	CAF-FAP
CFAP73	912	113149858	113159276	1	chr12	2.58466	2.34514e-25	0.0285308	CAF-FAP
CACNA1I	314	39570753	39689737	1	chr22	2.57671	2.34514e-25	0.0280041	CAF-FAP
LVRN	455	115962454	116027619	1	chr5	2.58752	2.34514e-25	0.0287239	CAF-FAP
SCX	675	144266560	144268481	1	chr8	3.3278	2.7943e-25	0.037228	CAF-FAP
HIST2H2BE	1151	149886652	149884459	2	chr1	2.68935	2.85663e-25	0.019465	CAF-FAP
C19orf18	1377	57974534	57958437	2	chr19	1.3635	3.28948e-25	0.0495294	CAF-FAP
CARD9	704	136373681	136361903	2	chr9	2.03116	3.29743e-25	0.0312168	CAF-FAP
CA12	297	63381846	63324688	2	chr15	3.24891	3.71421e-25	0.05164	CAF-FAP
CCDC121	175	27629012	27625639	2	chr2	1.42286	3.95568e-25	0.0172677	CAF-FAP
M1AP	469	74648338	74557883	2	chr2	2.83686	3.98588e-25	0.0350293	CAF-FAP
SPATA5L1	195	45402331	45421419	1	chr15	1.40802	4.18757e-25	0.157865	CAF-FAP
C11orf97	934	94512581	94532123	1	chr11	3.29884	4.25079e-25	0.0185085	CAF-FAP
TMPRSS4	1074	118077012	118121890	1	chr11	3.1372	4.25079e-25	0.0162454	CAF-FAP
LINC00395	260	63738018	63667682	2	chr13	3.09783	4.25079e-25	0.0157344	CAF-FAP
SPACA7	437	112376319	112434689	1	chr13	2.9971	4.25079e-25	0.0144936	CAF-FAP
SLC16A6	911	68291267	68267026	2	chr17	3.80682	4.25079e-25	0.0277362	CAF-FAP
KCNJ2	927	70168673	70180048	1	chr17	3.07039	4.25079e-25	0.0153871	CAF-FAP
DNER	1209	229714558	229357629	2	chr2	3.02704	4.25079e-25	0.0148528	CAF-FAP
ZBBX	1000	167381346	167240287	2	chr3	4.39825	4.25079e-25	0.0442995	CAF-FAP
C4orf17	469	99511004	99542303	1	chr4	3.82992	4.25079e-25	0.0282479	CAF-FAP
TMEM244	866	129861547	129831244	2	chr6	3.17459	4.25079e-25	0.0167446	CAF-FAP
HSD17B1	588	42549214	42555213	1	chr17	2.84094	4.66727e-25	0.0245547	CAF-FAP
SUSD2	113	24181259	24189110	1	chr22	1.75097	4.88858e-25	0.0382863	CAF-FAP
NEU4	1325	241808825	241817413	1	chr2	2.16591	5.96584e-25	0.031375	CAF-FAP
SEMA4G	578	100969518	100985871	1	chr10	1.40141	5.9942e-25	0.0292511	CAF-FAP
WNT10B	371	48971763	48965340	2	chr12	2.65516	6.02751e-25	0.012836	CAF-FAP
RNASE7	38	21042226	21044234	1	chr14	2.73351	6.02751e-25	0.0138753	CAF-FAP
EPX	809	58192737	58205174	1	chr17	2.73046	6.02751e-25	0.0138333	CAF-FAP
CAPG	495	85418432	85394748	2	chr2	3.26654	6.02751e-25	0.0239225	CAF-FAP
CST7	194	24949230	24959928	1	chr20	3.07854	6.02751e-25	0.0196573	CAF-FAP
LRFN2	467	40587465	40391586	2	chr6	2.60895	6.02751e-25	0.0122613	CAF-FAP
LINC00681	62	12794243	12818291	1	chr8	2.72249	6.02751e-25	0.0137241	CAF-FAP
MBOAT4	174	30144686	30131824	2	chr8	2.10016	6.02751e-25	0.00738846	CAF-FAP
MUM1L1	470	106168305	106208956	1	chrX	2.70277	6.02751e-25	0.0134575	CAF-FAP
SCUBE3	413	35214419	35253079	1	chr6	1.68689	6.246e-25	0.0115724	CAF-FAP
DDO	783	110415562	110391771	2	chr6	2.32506	6.48341e-25	0.0235499	CAF-FAP
TCF19	282	31158542	31167159	1	chr6	1.732	6.74224e-25	0.0378804	CAF-FAP
CD83	83	14117256	14136918	1	chr6	2.81108	6.76621e-25	0.0302687	CAF-FAP
UBE2Q2L	512	84172490	84182234	1	chr15	1.8546	6.7931e-25	0.0425364	CAF-FAP
FDX2	287	10316015	10305427	2	chr19	1.60019	6.88418e-25	0.0238332	CAF-FAP
OTOGL	708	80209453	80379090	1	chr12	1.25846	8.27552e-25	0.0507103	CAF-FAP
NAA11	385	79326050	79225694	2	chr4	1.40699	9.34867e-25	0.0249723	CAF-FAP
SULT1A4	356	29459889	30204310	1	chr16	2.87351	1.01182e-24	0.0184138	CAF-FAP
ZNF283	909	43827292	43852017	1	chr19	1.66412	1.0464e-24	0.0628427	CAF-FAP
TEX261	412	70995336	70939318	2	chr2	2.6399	1.0627e-24	0.0159139	CAF-FAP
ZSWIM9	1038	48170692	48197620	1	chr19	1.39062	1.11851e-24	0.0805759	CAF-FAP
LRRN2	1737	204685733	204617170	2	chr1	1.92239	1.14206e-24	0.0717174	CAF-FAP
TOMM40L	1447	161225939	161230744	1	chr1	2.80904	1.17984e-24	0.0919725	CAF-FAP
KHDRBS2	622	62286227	61679960	2	chr6	1.86238	1.18798e-24	0.0448128	CAF-FAP
SELPLG	851	108633959	108622277	2	chr12	1.6971	1.37601e-24	0.0311853	CAF-FAP
FAM171B	962	186693971	186765965	1	chr2	2.59372	1.71385e-24	0.0274933	CAF-FAP
TSPAN18	370	44726465	44932421	1	chr11	1.59493	1.92943e-24	0.0326499	CAF-FAP
ELF3	1694	202007945	202017188	1	chr1	3.13808	2.04418e-24	0.0309424	CAF-FAP
SCNN1A	53	6377730	6346843	2	chr12	2.29273	2.0878e-24	0.0422494	CAF-FAP
GIT1	378	29594054	29573469	2	chr17	1.3536	2.27237e-24	0.0814584	CAF-FAP
SPART-AS1	114	36346431	36369601	1	chr13	2.17927	2.31281e-24	0.0415474	CAF-FAP
LINC01001	1	138998	127204	2	chr11	1.68777	2.32747e-24	0.019029	CAF-FAP
CLEC18B	694	74421953	74408270	2	chr16	1.68976	2.35319e-24	0.0264206	CAF-FAP
KRT23	542	40937634	40922696	2	chr17	3.62434	2.57816e-24	0.0681144	CAF-FAP
BTBD11	840	107318413	107659642	1	chr12	1.30225	2.64605e-24	0.0399766	CAF-FAP
ZNF771	390	30407297	30431108	1	chr16	2.74426	3.22389e-24	0.174541	CAF-FAP
TGM4	260	44874608	44914990	1	chr3	2.43975	3.35708e-24	0.0349135	CAF-FAP
GATA3	51	8053604	8075198	1	chr10	2.57159	3.38014e-24	0.0166228	CAF-FAP
CCDC151	323	11435782	11420604	2	chr19	1.91891	3.42031e-24	0.0122315	CAF-FAP
HSF5	817	58488384	58420167	2	chr17	4.07237	3.52209e-24	0.0317733	CAF-FAP
TP53I11	371	44951306	44885903	2	chr11	1.69903	3.85799e-24	0.0781182	CAF-FAP
CA10	783	52160017	51630313	2	chr17	3.01779	4.07248e-24	0.036576	CAF-FAP
S1PR2	281	10231272	10221435	2	chr19	1.30635	4.14984e-24	0.0275221	CAF-FAP
CCNJ	516	96043394	96060870	1	chr10	2.89594	4.33433e-24	0.0707171	CAF-FAP
CDH9	91	27121150	26880600	2	chr5	2.62212	4.46197e-24	0.0399375	CAF-FAP
IQUB	675	123535077	123452400	2	chr7	3.18504	4.54008e-24	0.0366715	CAF-FAP
C11orf71	1044	114400550	114391443	2	chr11	1.32358	4.61664e-24	0.033442	CAF-FAP
SPATA45	1821	212847649	212830141	2	chr1	2.86132	4.66936e-24	0.0275673	CAF-FAP
NLRP8	1316	55947832	55988629	1	chr19	2.39478	4.78363e-24	0.0309439	CAF-FAP
CFAP70	360	73358859	73253759	2	chr10	1.91673	5.02352e-24	0.0781727	CAF-FAP
NLGN3	342	71144831	71171201	1	chrX	2.19937	5.37887e-24	0.0323858	CAF-FAP
ISCA1	296	86282538	86264546	2	chr9	1.51001	5.5991e-24	0.0404782	CAF-FAP
DSCC1	539	119856010	119833976	2	chr8	1.39252	6.19942e-24	0.0399308	CAF-FAP
DLL4	117	40929340	40939072	1	chr15	2.08463	7.05237e-24	0.0371577	CAF-FAP
FAM153C	932	178006405	178049087	1	chr5	1.54562	7.23474e-24	0.0147973	CAF-FAP
ZNF691	581	42846573	42852477	1	chr1	2.19018	7.47916e-24	0.043513	CAF-FAP
ARL2-SNX15	641	65014182	65040570	1	chr11	1.56294	7.65335e-24	0.0504609	CAF-FAP
ALG6	764	63367590	63438562	1	chr1	1.38204	8.78704e-24	0.0994459	CAF-FAP
HEPHL1	929	94021361	94113751	1	chr11	2.97614	8.78704e-24	0.0265954	CAF-FAP
LINC01787	922	96374125	96254069	2	chr1	1.80419	8.79332e-24	0.0348722	CAF-FAP
GINS3	546	58392394	58406144	1	chr16	2.45505	8.95684e-24	0.0251637	CAF-FAP
LINC00880	962	157123004	157081667	2	chr3	2.30715	9.44421e-24	0.0148715	CAF-FAP
FBXO48	381	68467258	68459419	2	chr2	2.0661	1.01658e-23	0.0247315	CAF-FAP
NGEF	1248	233013272	232878686	2	chr2	1.34495	1.07356e-23	0.0292548	CAF-FAP
LINC01968	1176	194708421	194782168	1	chr3	3.14389	1.10834e-23	0.020262	CAF-FAP
GABBR2	380	98709197	98288082	2	chr9	1.33393	1.12663e-23	0.0494251	CAF-FAP
ZBTB34	553	126860665	126885878	1	chr9	1.76615	1.15061e-23	0.0346686	CAF-FAP
BDKRB2	549	96204679	96244166	1	chr14	3.63056	1.15168e-23	0.0262881	CAF-FAP
CD7	1131	82317602	82314868	2	chr17	4.197	1.15168e-23	0.0432243	CAF-FAP
OR7A17	424	14881452	14880426	2	chr19	4.2176	1.15168e-23	0.0440326	CAF-FAP
CLTRN	58	15665031	15627318	2	chrX	4.18378	1.15168e-23	0.0427141	CAF-FAP
ARHGEF37	744	149551947	149634968	1	chr5	1.50925	1.16933e-23	0.0613801	CAF-FAP
PCYOX1L	740	149358007	149369653	1	chr5	1.41461	1.20324e-23	0.0333415	CAF-FAP
PATL2	183	44711316	44665732	2	chr15	2.26331	1.23778e-23	0.117434	CAF-FAP
SLC45A4	616	141308305	141207166	2	chr8	1.6532	1.24268e-23	0.0570196	CAF-FAP
GEMIN7-AS1	950	45090391	45076510	2	chr19	1.37246	1.30629e-23	0.0662659	CAF-FAP
DNAH12	467	57544344	57293699	2	chr3	1.47637	1.50372e-23	0.035278	CAF-FAP
ALG1	183	5033960	5085587	1	chr16	1.70843	1.53566e-23	0.0197634	CAF-FAP
TMEM170B	71	11538278	11583524	1	chr6	1.53907	1.83516e-23	0.0297967	CAF-FAP
SPSB1	123	9292880	9369532	1	chr1	1.35196	1.84382e-23	0.223985	CAF-FAP
GPR75-ASB3	304	53860160	53532672	2	chr2	1.6627	1.94519e-23	0.0676154	CAF-FAP
THAP10	369	70892785	70881342	2	chr15	2.41076	1.98152e-23	0.026475	CAF-FAP
DPM2	574	127938484	127935099	2	chr9	1.76712	2.00848e-23	0.0665299	CAF-FAP
CITED4	558	40862366	40861051	2	chr1	1.61564	2.19478e-23	0.027841	CAF-FAP
TNFSF18	1540	173050963	173039960	2	chr1	2.42934	2.27344e-23	0.0134557	CAF-FAP
TNFRSF10A	122	23225126	23190452	2	chr8	2.7655	2.51608e-23	0.0444744	CAF-FAP
CASP10	1037	201182881	201229406	1	chr2	1.5545	3.01074e-23	0.0580916	CAF-FAP
MID2	483	107825755	107927193	1	chrX	1.53719	3.05321e-23	0.083894	CAF-FAP
MMRN1	445	89879532	89954629	1	chr4	1.64632	3.35738e-23	0.0190741	CAF-FAP
LY6G5B	306	31666102	31673546	1	chr6	2.14254	3.42222e-23	0.0317115	CAF-FAP
PCSK4	54	1490752	1481428	2	chr19	2.5351	3.43815e-23	0.0225985	CAF-FAP
CSTF2	415	100820359	100840932	1	chrX	2.84653	3.48666e-23	0.033128	CAF-FAP
FBXL14	12	1594165	1565993	2	chr12	2.77713	3.74399e-23	0.0298381	CAF-FAP
ZNF324B	1393	58451604	58457833	1	chr19	1.74025	4.08016e-23	0.0698813	CAF-FAP
C2orf80	1084	208190073	208165343	2	chr2	4.09228	4.38544e-23	0.05991	CAF-FAP
UBXN10	268	20186085	20196048	1	chr1	2.72148	4.83256e-23	0.0469871	CAF-FAP
MAP3K19	760	135047468	134964491	2	chr2	1.58871	5.70481e-23	0.022518	CAF-FAP
TNFRSF19	31	23570370	23676104	1	chr13	1.5341	5.93284e-23	0.0436356	CAF-FAP
KCTD12	288	76886400	76880166	2	chr13	2.32387	5.97433e-23	0.0448531	CAF-FAP
FOXC2	777	86567251	86569728	1	chr16	1.9387	6.06581e-23	0.031174	CAF-FAP
CCL4L2	456	36210924	36212878	1	chr17	2.73887	6.23975e-23	0.0173308	CAF-FAP
DARS-AS1	768	135985176	136022593	1	chr2	2.78216	6.30908e-23	0.0204085	CAF-FAP
ZSCAN25	501	99616946	99632407	1	chr7	2.43862	6.38356e-23	0.0304223	CAF-FAP
TM9SF1	106	24213473	24189143	2	chr14	1.92892	6.64752e-23	0.0574298	CAF-FAP
CYS1	49	10080944	10056780	2	chr2	1.505	7.18668e-23	0.0162319	CAF-FAP
CPEB1	498	82648861	82540032	2	chr15	1.87883	7.29282e-23	0.0448691	CAF-FAP
QRICH2	1017	76307680	76274049	2	chr17	3.63936	7.32746e-23	0.103595	CAF-FAP
GPNMB	123	23235967	23275108	1	chr7	2.0991	7.34337e-23	0.116705	CAF-FAP
ABCD2	312	39619751	39550033	2	chr12	1.71973	7.74571e-23	0.024526	CAF-FAP
ZNF788P	343	12092263	12137235	1	chr19	1.50201	8.36365e-23	0.0419012	CAF-FAP
FBXO6	156	11664124	11674354	1	chr1	1.64166	8.49693e-23	0.0277322	CAF-FAP
MGAT4A	576	98731126	98619106	2	chr2	1.3075	8.54197e-23	0.0679372	CAF-FAP
STMND1	91	17102258	17131372	1	chr6	2.80641	1.01415e-22	0.0144329	CAF-FAP
ERVFRD-1	69	11111732	11102489	2	chr6	3.94269	1.24736e-22	0.0288692	CAF-FAP
GAGE10	235	49303669	49319844	1	chrX	3.9209	1.24736e-22	0.0284063	CAF-FAP
NIFK	706	121736923	121726945	2	chr2	1.33039	1.26355e-22	0.0692134	CAF-FAP
TTC22	729	54801267	54779712	2	chr1	3.85182	1.49379e-22	0.0277625	CAF-FAP
EPS8L2	29	694438	727727	1	chr11	1.28339	1.58684e-22	0.0639161	CAF-FAP
PIK3CD-AS2	128	9687555	9672426	2	chr1	2.27414	1.67713e-22	0.0125593	CAF-FAP
LINC00507	1054	127915372	127951552	1	chr12	2.14859	1.67713e-22	0.0105347	CAF-FAP
C2orf27B	750	131801661	131794961	2	chr2	2.32329	1.67713e-22	0.0134844	CAF-FAP
C6orf120	1069	169702190	169704856	1	chr6	1.30401	1.70918e-22	0.0212836	CAF-FAP
TAP2	363	32838822	32813767	2	chr6	1.3112	1.74192e-22	0.0864367	CAF-FAP
CCDC190	1472	162868815	162824458	2	chr1	2.10392	1.8087e-22	0.0114506	CAF-FAP
MAGEC2	643	142205290	142202345	2	chrX	2.31179	1.86826e-22	0.0154934	CAF-FAP
LINC01909	272	70335439	70352459	1	chr18	3.67897	2.56011e-22	0.0276044	CAF-FAP
RABIF	1704	202889135	202878957	2	chr1	2.6242	2.94809e-22	0.022161	CAF-FAP
FAM186B	390	49605639	49582885	2	chr12	2.06265	3.0234e-22	0.0411362	CAF-FAP
LENG9	1256	54463711	54461796	2	chr19	1.81736	3.10452e-22	0.0368048	CAF-FAP
MS4A5	504	60429589	60455214	1	chr11	1.68021	3.61866e-22	0.0122294	CAF-FAP
SPINT2	750	38244035	38292614	1	chr19	1.43167	3.67059e-22	0.113396	CAF-FAP
LINC02392	739	90280894	90300340	1	chr12	3.15431	4.07499e-22	0.0158698	CAF-FAP
HOXA3	147	27140225	27106184	2	chr7	3.0736	4.07499e-22	0.014897	CAF-FAP
TRIM50	344	73328082	73312539	2	chr7	3.14985	4.07499e-22	0.0158145	CAF-FAP
ZKSCAN3	209	28349914	28369177	1	chr6	1.65434	4.12356e-22	0.0325519	CAF-FAP
ZBTB49	61	4290251	4321786	1	chr4	1.43297	4.17883e-22	0.0547686	CAF-FAP
ITGAL	393	30472658	30523185	1	chr16	1.25942	4.47476e-22	0.021836	CAF-FAP
GATB	653	151761023	151670504	2	chr4	1.33086	4.58304e-22	0.118752	CAF-FAP
TYSND1	323	70146676	70137981	2	chr10	1.26926	4.62092e-22	0.132949	CAF-FAP
UBQLN2	293	56563639	56567868	1	chrX	2.067	4.62092e-22	0.0358105	CAF-FAP
MFSD5	472	53251586	53254405	1	chr12	1.40704	4.75206e-22	0.0220411	CAF-FAP
FANCD2OS	58	10108231	10081317	2	chr3	3.04016	4.99321e-22	0.0169782	CAF-FAP
ZNF530	1361	57599885	57608267	1	chr19	1.6994	5.08392e-22	0.0210249	CAF-FAP
LMO2	335	33892289	33858576	2	chr11	2.70533	5.60756e-22	0.0169129	CAF-FAP
FOXO4	338	71096197	71103535	1	chrX	1.36599	5.64503e-22	0.0176181	CAF-FAP
SLC19A3	1204	227718012	227685210	2	chr2	3.01617	5.80921e-22	0.0226784	CAF-FAP
LINC01499	358	41714568	41836442	1	chr11	1.3087	5.86688e-22	0.0241782	CAF-FAP
PDE6B	7	625584	670782	1	chr4	1.78039	8.00309e-22	0.0588651	CAF-FAP
NOL6	123	33473930	33461441	2	chr9	2.10354	8.25755e-22	0.0334607	CAF-FAP
WNT8B	572	100463041	100483744	1	chr10	3.04958	1.25767e-21	0.0188524	CAF-FAP
LINC00609	172	36070427	36165288	1	chr14	3.03374	1.25767e-21	0.0185504	CAF-FAP
MAPK4	197	50560078	50731824	1	chr18	2.6172	1.33088e-21	0.0162465	CAF-FAP
ZNF273	323	64882493	64930966	1	chr7	2.15622	1.53211e-21	0.0294508	CAF-FAP
FAHD2B	563	97094882	97083583	2	chr2	3.24	1.55668e-21	0.0400829	CAF-FAP
NPM3	594	101783413	101781325	2	chr10	1.38436	1.62486e-21	0.01717	CAF-FAP
USP38	618	143184917	143223830	1	chr4	2.17978	1.7986e-21	0.0286404	CAF-FAP
ZFP62	968	180861285	180847611	2	chr5	1.94321	2.01538e-21	0.0553803	CAF-FAP
NDST2	373	73811798	73796514	2	chr10	2.59834	2.23935e-21	0.0149666	CAF-FAP
CCR6	1049	166999405	167139696	1	chr6	2.56524	2.23935e-21	0.0143798	CAF-FAP
ZNF630-AS1	197	48056310	48066583	1	chrX	2.61141	2.23935e-21	0.0152062	CAF-FAP
TLR4	496	117704332	117716871	1	chr9	1.48973	2.62926e-21	0.112094	CAF-FAP
FAM186A	408	50396622	50326230	2	chr12	3.22538	2.73068e-21	0.0182013	CAF-FAP
NRCAM	624	108456717	108147623	2	chr7	2.15579	2.73756e-21	0.0550985	CAF-FAP
LPXN	473	58578220	58526871	2	chr11	1.30138	3.04564e-21	0.0729752	CAF-FAP
C15orf48	196	45430529	45448761	1	chr15	4.25697	3.24875e-21	0.0392481	CAF-FAP
RAVER1	288	10333640	10315471	2	chr19	1.66928	3.28137e-21	0.0193884	CAF-FAP
CETN2	682	152830777	152826973	2	chrX	1.49454	3.30416e-21	0.047206	CAF-FAP
LINC02355	646	149154295	149278123	1	chr4	1.54035	3.45029e-21	0.035736	CAF-FAP
EXTL1	350	26019884	26036464	1	chr1	3.43685	3.66842e-21	0.0217433	CAF-FAP
MAP4K1	762	38618882	38587641	2	chr19	2.04785	3.87145e-21	0.00816633	CAF-FAP
RASA4	584	102642869	102579646	2	chr7	1.54225	4.26893e-21	0.0232451	CAF-FAP
FBN2	501	128659185	128257909	2	chr5	1.25351	4.39928e-21	0.0418683	CAF-FAP
GPR153	91	6260975	6247346	2	chr1	1.41991	4.51799e-21	0.115204	CAF-FAP
TMPRSS15	26	18485879	18269116	2	chr21	2.14964	5.82207e-21	0.0337142	CAF-FAP
C2orf81	450	74421591	74414176	2	chr2	1.66167	6.49091e-21	0.00742598	CAF-FAP
LINC01924	261	64104091	64423601	1	chr18	1.33322	6.87355e-21	0.0132501	CAF-FAP
FBXO27	778	39032785	38990714	2	chr19	1.68526	8.58394e-21	0.0335136	CAF-FAP
RIMBP2	1068	130716281	130396137	2	chr12	1.53248	9.96259e-21	0.0144116	CAF-FAP
LINC00115	3	827522	826206	2	chr1	1.54512	1.13529e-20	0.04125	CAF-FAP
LINC01336	297	75052843	75047719	2	chr5	3.07161	1.17479e-20	0.043527	CAF-FAP
RIMS2	499	103500748	104256094	1	chr8	1.50907	1.32972e-20	0.0306529	CAF-FAP
HSPA6	1455	161524540	161526910	1	chr1	2.24961	1.3779e-20	0.00754124	CAF-FAP
IGF2BP1	732	48997412	49055650	1	chr17	1.35094	1.3779e-20	0.00311402	CAF-FAP
ZSCAN1	1379	58034032	58054631	1	chr19	2.29813	1.3779e-20	0.00786787	CAF-FAP
LIF	174	30246851	30240447	2	chr22	2.30104	1.3779e-20	0.00788781	CAF-FAP
SSC4D	387	76409695	76389334	2	chr7	2.00442	1.3779e-20	0.00604874	CAF-FAP
B4GALT1-AS1	116	33166975	33179983	1	chr9	2.76109	1.3779e-20	0.0116046	CAF-FAP
IGFBPL1	204	38424447	38408994	2	chr9	2.30466	1.3779e-20	0.00791267	CAF-FAP
NQO2	18	2987987	3028869	1	chr6	1.25549	1.43065e-20	0.187155	CAF-FAP
VMO1	82	4786433	4785285	2	chr17	3.56401	1.69287e-20	0.0242885	CAF-FAP
MBNL1-AS1	942	152269555	152262616	2	chr3	1.46391	2.22825e-20	0.0330546	CAF-FAP
LINC00581	106	21511895	21486061	2	chr6	2.18829	2.47239e-20	0.0128626	CAF-FAP
CLEC1A	146	10111627	10069554	2	chr12	2.8606	2.47421e-20	0.016096	CAF-FAP
LINC01637	67	20957092	20964679	1	chr22	2.69959	2.48678e-20	0.0206645	CAF-FAP
GPC6-AS1	338	94187991	94154193	2	chr13	1.50561	2.72944e-20	0.0469993	CAF-FAP
PGAP3	506	39696797	39671122	2	chr17	1.68485	3.2095e-20	0.0674172	CAF-FAP
KLF8	292	56232421	56287889	1	chrX	1.33638	3.27869e-20	0.0632531	CAF-FAP
NUTM2F	345	94328644	94318196	2	chr9	2.30782	3.36381e-20	0.0141092	CAF-FAP
PAQR9	888	142963682	142961231	2	chr3	1.85322	3.56333e-20	0.0137363	CAF-FAP
TWNK	580	100987367	100994401	1	chr10	3.31765	3.70851e-20	0.0185563	CAF-FAP
ZNF614	1190	52030240	52012765	2	chr19	2.78541	4.31846e-20	0.0654142	CAF-FAP
GHRL	65	10292947	10285675	2	chr3	1.30215	4.58041e-20	0.0109535	CAF-FAP
ZNF57	98	2900898	2918476	1	chr19	2.08239	5.12267e-20	0.0891183	CAF-FAP
C19orf38	304	10836575	10869790	1	chr19	2.57735	5.19395e-20	0.0448646	CAF-FAP
DRAIC	362	69463026	69571440	1	chr15	1.41514	6.0029e-20	0.0267548	CAF-FAP
C7orf31	135	25180356	25134697	2	chr7	1.62556	6.39339e-20	0.0313401	CAF-FAP
GPR55	1220	230961066	230907318	2	chr2	1.71953	6.45664e-20	0.010593	CAF-FAP
CYYR1	43	26573284	26466209	2	chr21	3.03545	6.59327e-20	0.0149798	CAF-FAP
HCN3	1305	155277583	155289848	1	chr1	1.93321	7.20298e-20	0.0274039	CAF-FAP
SMCO4	922	93543508	93478472	2	chr11	1.43598	7.45084e-20	0.108798	CAF-FAP
KRBOX1	237	42809446	43055871	1	chr3	2.72951	7.58006e-20	0.0168148	CAF-FAP
SPATA41	607	100349655	100344457	2	chr15	2.35142	8.1046e-20	0.0297173	CAF-FAP
SLC8A3	363	70189070	70044217	2	chr14	3.02864	8.36215e-20	0.0213468	CAF-FAP
C6orf201	30	4079209	4130951	1	chr6	3.01689	8.36215e-20	0.0210558	CAF-FAP
TNFRSF18	17	1206691	1203508	2	chr1	1.97705	8.59902e-20	0.00636789	CAF-FAP
WNT3A	1903	228007051	228061260	1	chr1	2.40729	8.74679e-20	0.010289	CAF-FAP
DRD2	1035	113475691	113409615	2	chr11	2.44555	8.74679e-20	0.0106963	CAF-FAP
BLID	1129	122116215	122115354	2	chr11	2.48319	8.74679e-20	0.0111128	CAF-FAP
ZNF469	791	88427471	88440757	1	chr16	2.54229	8.74679e-20	0.0118005	CAF-FAP
HRH4	107	24460629	24479957	1	chr18	2.45706	8.74679e-20	0.010822	CAF-FAP
PRSS12	540	118353003	118280038	2	chr4	2.44653	8.74679e-20	0.0107069	CAF-FAP
LINC02113	403	99549432	99577957	1	chr5	2.48319	8.74679e-20	0.0111128	CAF-FAP
CCIN	184	36169394	36171334	1	chr9	3.1558	8.74679e-20	0.0223902	CAF-FAP
SMIM32	572	136193134	136191468	2	chr5	1.83726	1.01416e-19	0.0178556	CAF-FAP
KDR	248	55125589	55078477	2	chr4	1.57195	1.09875e-19	0.019299	CAF-FAP
JAZF1-AS1	166	28180322	28243917	1	chr7	1.88917	1.17351e-19	0.0208541	CAF-FAP
LINC00616	594	138130709	138027422	2	chr4	3.4097	1.18693e-19	0.0435357	CAF-FAP
WDR54	451	74421678	74425755	1	chr2	1.81019	1.34426e-19	0.0194498	CAF-FAP
LINC01497	924	69961707	69983538	1	chr17	2.48513	1.42465e-19	0.0144351	CAF-FAP
GRXCR2	709	145872968	145859733	2	chr5	2.32055	1.42465e-19	0.0116845	CAF-FAP
ENHO	137	34523041	34521040	2	chr9	1.39646	1.45122e-19	0.0699679	CAF-FAP
VSNL1	79	17539126	17657018	1	chr2	2.06728	1.5095e-19	0.0277154	CAF-FAP
TFAP2E	485	35573370	35595328	1	chr1	1.86905	1.53585e-19	0.0259609	CAF-FAP
ABCB5	109	20615207	20777038	1	chr7	2.33256	1.60827e-19	0.0423471	CAF-FAP
CELSR1	413	46537170	46360834	2	chr22	1.69511	1.72015e-19	0.0944309	CAF-FAP
COBL	294	51316818	51016212	2	chr7	1.73269	1.83889e-19	0.0745199	CAF-FAP
GP6	1274	55038264	55013705	2	chr19	2.40012	2.15418e-19	0.0330548	CAF-FAP
F11	786	186265945	186288806	1	chr4	1.7742	2.33206e-19	0.0689821	CAF-FAP
IGSF23	930	44613630	44636781	1	chr19	1.86646	2.35848e-19	0.0143514	CAF-FAP
UPK2	1095	118925164	118958559	1	chr11	1.68412	2.38077e-19	0.00651281	CAF-FAP
GNGT1	453	93591573	93911265	1	chr7	2.26832	2.74278e-19	0.0328197	CAF-FAP
LINC01322	998	165206960	165581028	1	chr3	1.81324	2.85877e-19	0.0469779	CAF-FAP
CHMP2B	551	87227271	87255548	1	chr3	1.53353	3.29033e-19	0.0891989	CAF-FAP
NOXA1	763	137423350	137434406	1	chr9	1.65595	3.29982e-19	0.0269884	CAF-FAP
OSR1	87	19358653	19351485	2	chr2	3.26117	3.96776e-19	0.0635613	CAF-FAP
CHRNA6	243	42796392	42752620	2	chr8	2.7098	4.24549e-19	0.0295758	CAF-FAP
PTH	230	13496181	13492055	2	chr11	2.74709	4.33811e-19	0.0214182	CAF-FAP
CRNDE	488	54929189	54918863	2	chr16	3.3347	4.98168e-19	0.0395863	CAF-FAP
CD1D	1369	158179947	158184896	1	chr1	1.74201	5.30269e-19	0.0155734	CAF-FAP
AASDHPPT	983	106075501	106098710	1	chr11	1.54811	5.41115e-19	0.0901438	CAF-FAP
MIR2052HG	363	74599775	74823313	1	chr8	1.64573	5.82204e-19	0.0230445	CAF-FAP
B3GNT5	1074	183253244	183296311	1	chr3	1.3272	6.15802e-19	0.0168829	CAF-FAP
AIPL1	112	6435199	6393693	2	chr17	2.62225	6.17235e-19	0.0296549	CAF-FAP
TRAM2-AS1	591	52577307	52583993	1	chr6	2.73408	6.88172e-19	0.021417	CAF-FAP
CNTN6	5	1092576	1404217	1	chr3	1.69914	7.02999e-19	0.0516038	CAF-FAP
KCNJ3	805	154698299	154858352	1	chr2	1.50832	7.11322e-19	0.0427201	CAF-FAP
SLC6A12	2	214570	190077	2	chr12	2.42065	7.38574e-19	0.0337595	CAF-FAP
ZNF300	766	150904983	150894392	2	chr5	2.44396	7.75719e-19	0.035461	CAF-FAP
NOVA2	983	45973546	45933734	2	chr19	1.97558	7.89966e-19	0.0301478	CAF-FAP
TNFSF15	486	114806126	114784635	2	chr9	2.20517	8.41135e-19	0.0148311	CAF-FAP
C19orf54	824	40751553	40740856	2	chr19	3.66761	9.20291e-19	0.0284152	CAF-FAP
LRP8	707	53328070	53242364	2	chr1	1.92399	9.37581e-19	0.0214334	CAF-FAP
DYDC2	412	80344745	80368073	1	chr10	2.00774	9.47787e-19	0.0258721	CAF-FAP
WDR64	1991	241652278	241802133	1	chr1	2.31166	1.02605e-18	0.0350656	CAF-FAP
ADA	369	44651742	44619522	2	chr20	1.55897	1.09925e-18	0.0488176	CAF-FAP
TEX36	751	125683144	125576522	2	chr10	1.26967	1.29571e-18	0.0150551	CAF-FAP
LINC02288	437	77041064	77069503	1	chr14	2.90732	1.36101e-18	0.0299965	CAF-FAP
SFTA3	175	36519521	36473207	2	chr14	2.67686	1.38409e-18	0.0361484	CAF-FAP
C6orf58	861	127519455	127591817	1	chr6	2.30161	1.45083e-18	0.0148107	CAF-FAP
RAP2B	944	153162270	153167173	1	chr3	1.97536	1.50625e-18	0.047703	CAF-FAP
NEURL1	634	103493979	103592552	1	chr10	1.49942	1.50946e-18	0.0083315	CAF-FAP
SH3D21	498	36306387	36324886	1	chr1	1.26523	1.5173e-18	0.0257623	CAF-FAP
KIF24	131	34329200	34252381	2	chr9	2.14708	1.52613e-18	0.0231025	CAF-FAP
TRIM46	1296	155173787	155184971	1	chr1	2.80059	1.76038e-18	0.012127	CAF-FAP
FCGR2B	1458	161663147	161678654	1	chr1	2.69467	1.76038e-18	0.0111139	CAF-FAP
TMPRSS11D	285	67884032	67820876	2	chr4	2.75361	1.76038e-18	0.0116683	CAF-FAP
KLHL34	92	21658330	21654690	2	chrX	2.69004	1.76038e-18	0.0110714	CAF-FAP
TFF1	177	42366594	42362282	2	chr21	1.58127	1.78484e-18	0.00493994	CAF-FAP
PPP2R2C	74	6563600	6320578	2	chr4	2.51781	1.80512e-18	0.0599667	CAF-FAP
CAV3	29	8733800	8841808	1	chr3	2.15228	1.80937e-18	0.0351806	CAF-FAP
PKMYT1	122	2980539	2968102	2	chr16	2.93517	1.83073e-18	0.0374383	CAF-FAP
SLC6A8	697	153688099	153696593	1	chrX	1.30191	1.93611e-18	0.0219607	CAF-FAP
UMOD	264	20356301	20333052	2	chr16	2.69832	1.93919e-18	0.0157247	CAF-FAP
BAALC	493	103140710	103230305	1	chr8	2.06809	2.07685e-18	0.0149492	CAF-FAP
SEC14L4	184	30505711	30488913	2	chr22	2.11277	2.18709e-18	0.015216	CAF-FAP
ADORA2B	257	15944917	15975746	1	chr17	3.314	2.19992e-18	0.0185431	CAF-FAP
CEP295NL	1055	78903217	78870910	2	chr17	3.35731	2.19992e-18	0.0191915	CAF-FAP
LINC01248	24	5691118	5618327	2	chr2	3.295	2.19992e-18	0.0182652	CAF-FAP
SECTM1	1132	82334074	82321024	2	chr17	3.57835	2.20336e-18	0.0540135	CAF-FAP
LENG8-AS1	1255	54449045	54444813	2	chr19	2.37504	2.3683e-18	0.0575468	CAF-FAP
CD1A	1370	158254137	158258269	1	chr1	1.65033	2.57035e-18	0.00515391	CAF-FAP
HRASLS2	594	63563383	63552770	2	chr11	2.1177	2.75634e-18	0.00942851	CAF-FAP
LINC02412	751	93174366	93181832	1	chr12	2.11656	2.75634e-18	0.00941489	CAF-FAP
DCHS1	167	6655854	6621323	2	chr11	1.35328	2.91748e-18	0.0123874	CAF-FAP
KIAA1210	524	119150579	119078635	2	chrX	2.52993	3.09725e-18	0.0180207	CAF-FAP
ZNF836	1194	52171643	52130548	2	chr19	1.3621	3.1251e-18	0.0803587	CAF-FAP
TNNC2	410	45833745	45823214	2	chr20	1.52116	3.1821e-18	0.0287579	CAF-FAP
FAM221A	128	23680130	23703249	1	chr7	1.31438	3.30129e-18	0.0289493	CAF-FAP
UBASH3A	179	42403447	42447681	1	chr21	3.15128	3.4405e-18	0.0283061	CAF-FAP
ZNF749	1352	57435329	57445485	1	chr19	1.63511	3.77132e-18	0.0865281	CAF-FAP
MTNR1B	919	92969720	92985066	1	chr11	1.96035	3.89675e-18	0.0071639	CAF-FAP
ALG10	308	34022281	34029694	1	chr12	1.96144	3.89675e-18	0.00717287	CAF-FAP
FOXN3-AS1	481	89417354	89419793	1	chr14	2.4429	3.89675e-18	0.012546	CAF-FAP
FADS6	965	74893781	74877299	2	chr17	1.92209	3.89675e-18	0.00685542	CAF-FAP
PHACTR2-AS1	937	143562031	143554325	2	chr6	1.93526	3.89675e-18	0.00696009	CAF-FAP
ZBTB18	1999	244048939	244057476	1	chr1	1.46144	4.12657e-18	0.0421287	CAF-FAP
FAM167B	444	32247233	32248856	1	chr1	2.33315	5.14732e-18	0.0177562	CAF-FAP
CABLES2	542	62407285	62388632	2	chr20	1.46626	5.42213e-18	0.00842554	CAF-FAP
PRDM8	389	80183879	80204329	1	chr4	2.51449	5.66439e-18	0.0348677	CAF-FAP
PPP1R16B	336	38805705	38923024	1	chr20	1.92431	6.11232e-18	0.0405254	CAF-FAP
TRIM32	495	116687302	116701300	1	chr9	1.57373	6.43609e-18	0.0258757	CAF-FAP
KCNN4	907	43781257	43766533	2	chr19	1.78435	6.55192e-18	0.115172	CAF-FAP
ARR3	329	70268305	70281840	1	chrX	3.16445	6.65406e-18	0.0211082	CAF-FAP
FBXO32	559	123541206	123497889	2	chr8	1.41544	7.07569e-18	0.747267	CAF-FAP
HAS1	1179	51723994	51713112	2	chr19	1.27565	7.0899e-18	0.0191497	CAF-FAP
LDHC	263	18412307	18452058	1	chr11	2.30137	8.14491e-18	0.0185055	CAF-FAP
RINL	771	38878279	38867834	2	chr19	1.37991	8.50406e-18	0.0321083	CAF-FAP
BBOX1-AS1	299	27220113	27047186	2	chr11	1.72765	8.72272e-18	0.0437125	CAF-FAP
POLR1B	659	112541915	112577150	1	chr2	1.84939	9.42342e-18	0.035803	CAF-FAP
CD22	664	35319261	35347355	1	chr19	2.55286	9.46984e-18	0.0187487	CAF-FAP
HIGD1C	414	50953922	50970506	1	chr12	1.52977	9.88714e-18	0.0435628	CAF-FAP
ZNF470	1331	56567511	56588911	1	chr19	2.40024	1.02992e-17	0.0724894	CAF-FAP
CFAP300	956	102047443	102084560	1	chr11	2.1238	1.10206e-17	0.0306265	CAF-FAP
DLGAP5	257	55191678	55148112	2	chr14	2.8683	1.11917e-17	0.0323606	CAF-FAP
RAB37	958	74670578	74747335	1	chr17	1.68212	1.14459e-17	0.0210797	CAF-FAP
PHETA2	353	42074251	42079441	1	chr22	1.98566	1.29546e-17	0.0569987	CAF-FAP
LINC01090	966	188384313	187712816	2	chr2	1.58212	1.49956e-17	0.0396466	CAF-FAP
HNRNPA1L2	239	52600042	52642542	1	chr13	1.47991	1.55551e-17	0.0188605	CAF-FAP
RIPOR1	601	67518418	67546788	1	chr16	1.3911	1.61095e-17	0.0826488	CAF-FAP
POLR1E	194	37485935	37503697	1	chr9	1.46696	1.7059e-17	0.0192158	CAF-FAP
HAPLN2	1344	156619294	156625725	1	chr1	2.45213	1.76129e-17	0.0094963	CAF-FAP
CHIT1	1713	203272809	203212827	2	chr1	2.23376	1.76129e-17	0.00778884	CAF-FAP
ACBD7	85	15088776	15077523	2	chr10	2.47033	1.76129e-17	0.00965222	CAF-FAP
ZNF17	1351	57390008	57421939	1	chr19	3.19514	1.76129e-17	0.0181426	CAF-FAP
LINC01907	1217	230700529	230690921	2	chr2	2.41782	1.76129e-17	0.00920838	CAF-FAP
MROH2A	1263	233775679	233833423	1	chr2	2.40977	1.76129e-17	0.00914199	CAF-FAP
PDYN-AS1	37	1947246	2007517	1	chr20	2.35179	1.76129e-17	0.00867558	CAF-FAP
CCRL2	280	46407163	46409523	1	chr3	2.46185	1.76129e-17	0.00957934	CAF-FAP
ARL9	262	56505343	56524448	1	chr4	2.31475	1.76129e-17	0.00838852	CAF-FAP
APELA	700	164877004	164898965	1	chr4	2.49045	1.76129e-17	0.0098272	CAF-FAP
LUARIS	238	43522542	43508728	2	chr7	2.46977	1.76129e-17	0.00964736	CAF-FAP
DCSTAMP	501	104339087	104356689	1	chr8	2.94148	1.76129e-17	0.0145868	CAF-FAP
ZNF784	1304	55624601	55620742	2	chr19	2.41042	1.93475e-17	0.021769	CAF-FAP
ZNF436-AS1	309	23368997	23371839	1	chr1	1.5026	1.94324e-17	0.102968	CAF-FAP
CCNT2-AS1	757	134918710	134735464	2	chr2	1.3235	1.98731e-17	0.0573768	CAF-FAP
KCNK12	294	47570939	47516581	2	chr2	2.03547	2.00534e-17	0.013252	CAF-FAP
ZNF28	1208	52857600	52764917	2	chr19	1.29818	2.22961e-17	0.0382696	CAF-FAP
TMEM30B	301	61281840	61277370	2	chr14	2.62015	2.44312e-17	0.0170807	CAF-FAP
SPI1	402	47378576	47354860	2	chr11	2.73387	3.08846e-17	0.0170544	CAF-FAP
LINC01603	336	69448244	69425035	2	chr8	2.77857	3.08846e-17	0.0180159	CAF-FAP
OR1M1	251	9093179	9094213	1	chr19	2.51216	3.2341e-17	0.0116707	CAF-FAP
C7orf55-LUC7L2	772	139341360	139422599	1	chr7	2.46878	3.2341e-17	0.0111589	CAF-FAP
ZNF774	563	90352245	90369146	1	chr15	2.73681	3.44284e-17	0.035016	CAF-FAP
MAP1A	164	43510958	43531620	1	chr15	1.9846	3.6342e-17	0.053546	CAF-FAP
P2RY1	943	152834693	152841439	1	chr3	1.716	3.90573e-17	0.0534989	CAF-FAP
KCNC1	251	17734812	17783055	1	chr11	1.30185	3.92859e-17	0.0172074	CAF-FAP
RABGEF1	333	66628958	66811464	1	chr7	1.4244	4.64561e-17	0.0613641	CAF-FAP
SDK1	36	3301448	4269000	1	chr7	1.56354	4.67801e-17	1.95848	CAF-FAP
ATP6V1B1	411	70935882	70965406	1	chr2	3.42633	4.99893e-17	0.0238735	CAF-FAP
BCHE	999	165837472	165772904	2	chr3	1.47893	5.18997e-17	0.0994399	CAF-FAP
IL10RB-DT	99	33266260	33263873	2	chr21	2.21147	5.79196e-17	0.0353895	CAF-FAP
DOK1	468	74549026	74557554	1	chr2	2.31161	5.8732e-17	0.0242135	CAF-FAP
OR7D2	254	9185594	9188817	1	chr19	2.75379	6.03821e-17	0.0178271	CAF-FAP
SH2D1B	1467	162412138	162395266	2	chr1	2.6268	6.76381e-17	0.0125581	CAF-FAP
GPR158-AS1	135	25176276	25158072	2	chr10	3.20775	6.76381e-17	0.0225738	CAF-FAP
ARSK	384	95555074	95605064	1	chr5	1.32598	7.55729e-17	0.0585118	CAF-FAP
DPF1	749	38229714	38211006	2	chr19	1.84847	7.66047e-17	0.0202257	CAF-FAP
MMP24	281	35226654	35277000	1	chr20	2.62094	7.66371e-17	0.0177407	CAF-FAP
MMP9	421	46008908	46016561	1	chr20	3.37032	8.18954e-17	0.0255418	CAF-FAP
LINC02026	1164	194003659	193957372	2	chr3	1.60355	8.21867e-17	0.0062855	CAF-FAP
B3GAT2	635	70957038	70856679	2	chr6	1.86513	8.91854e-17	0.0931947	CAF-FAP
LINC01914	250	41933723	41931599	2	chr2	3.60623	1.05378e-16	0.0286598	CAF-FAP
GABRG1	212	46124081	46035769	2	chr4	1.86765	1.07558e-16	0.0576236	CAF-FAP
CDC37L1-DT	25	4679502	4676600	2	chr9	1.74105	1.09063e-16	0.0273883	CAF-FAP
PITPNM3	114	6556494	6451264	2	chr17	1.91007	1.10489e-16	0.0317583	CAF-FAP
LINC01583	493	82088594	82097694	1	chr15	3.27727	1.14599e-16	0.0192272	CAF-FAP
LINC01049	329	90493287	90535080	1	chr13	3.35983	1.19204e-16	0.02609	CAF-FAP
SCAF1	1100	49642125	49658642	1	chr19	1.51154	1.20041e-16	0.0379534	CAF-FAP
OPRD1	410	28812142	28871267	1	chr1	1.45101	1.31465e-16	0.0410059	CAF-FAP
ADGRE2	420	14778541	14732393	2	chr19	2.36287	1.35646e-16	0.135286	CAF-FAP
CASC1	258	25195162	25108420	2	chr12	2.47327	1.3983e-16	0.0156647	CAF-FAP
FBXL15	608	102419189	102423136	1	chr10	1.69933	1.43304e-16	0.0327754	CAF-FAP
TP63	1143	189631416	189897279	1	chr3	1.28952	1.44197e-16	0.0891348	CAF-FAP
TNFRSF11A	243	62325287	62391292	1	chr18	1.39398	1.54599e-16	0.0309854	CAF-FAP
NETO2	450	47143997	47077703	2	chr16	1.43029	1.56143e-16	0.00720246	CAF-FAP
NTSR1	549	62708837	62762771	1	chr20	1.67179	1.62669e-16	0.0146172	CAF-FAP
PHKA2-AS1	82	18890296	18894497	1	chrX	1.73703	1.64327e-16	0.0263701	CAF-FAP
KCNK3	138	26692690	26733420	1	chr2	1.84798	1.6527e-16	0.00714591	CAF-FAP
FAAP24	622	32972209	32978222	1	chr19	2.39104	1.77669e-16	0.0172893	CAF-FAP
WSCD1	111	5772926	6124427	1	chr17	2.44607	1.92898e-16	0.0114591	CAF-FAP
FUT1	1062	48755390	48748011	2	chr19	2.6264	1.92898e-16	0.0139538	CAF-FAP
ZNF679	318	64228474	64266931	1	chr7	2.49136	1.92898e-16	0.0120365	CAF-FAP
CPA1	727	130380339	130388114	1	chr7	2.88656	2.0823e-16	0.014348	CAF-FAP
LINC01456	75	18104644	17970197	2	chrX	2.09803	2.0823e-16	0.00696619	CAF-FAP
MKI67	768	128126385	128096659	2	chr10	1.59828	2.11071e-16	0.00537958	CAF-FAP
C17orf107	86	4899418	4902932	1	chr17	2.23555	2.11071e-16	0.0132878	CAF-FAP
GLDN	229	51341629	51408013	1	chr15	2.07899	2.14e-16	0.0325004	CAF-FAP
XKRX	417	100929433	100913445	2	chrX	2.07313	2.16121e-16	0.0160228	CAF-FAP
GCC2-AS1	634	108534196	108507515	2	chr2	1.76178	2.27391e-16	0.0899573	CAF-FAP
LINC01798	368	66574030	66730157	1	chr2	1.38045	2.31096e-16	0.0608298	CAF-FAP
CNKSR1	356	26177403	26189886	1	chr1	2.82048	2.68832e-16	0.0133751	CAF-FAP
TTC39A	680	51345116	51287258	2	chr1	3.39615	2.68832e-16	0.0221966	CAF-FAP
LYPD4	856	41844697	41837074	2	chr19	2.8668	2.68832e-16	0.0139338	CAF-FAP
LINC01287	900	153413936	153399920	2	chr7	2.63315	2.68832e-16	0.0113241	CAF-FAP
FAM167A	47	11474715	11421463	2	chr8	2.84586	2.68832e-16	0.0136786	CAF-FAP
DCT	339	94479682	94436808	2	chr13	1.26091	3.13006e-16	0.0148056	CAF-FAP
TMC5	255	19410496	19499113	1	chr16	1.58451	3.15012e-16	0.0418062	CAF-FAP
ICA1	76	8262687	8113184	2	chr7	2.2206	3.20975e-16	0.0673353	CAF-FAP
GNAS-AS1	515	58850903	58818919	2	chr20	1.38368	3.24591e-16	0.0303212	CAF-FAP
LAIR1	1252	54370558	54351384	2	chr19	2.52086	3.31906e-16	0.043472	CAF-FAP
FAM66B	25	7355354	7301611	2	chr8	1.83797	3.43707e-16	0.0329328	CAF-FAP
SNHG9	78	1964959	1965509	1	chr16	1.48253	3.51834e-16	0.0361128	CAF-FAP
ZNF341-AS1	261	33811097	33787373	2	chr20	1.32109	3.62393e-16	0.0214528	CAF-FAP
IGSF11	677	119146068	118900557	2	chr3	1.6624	3.78103e-16	0.0613016	CAF-FAP
NTN5	1057	48673081	48661407	2	chr19	1.98732	3.8413e-16	0.0196992	CAF-FAP
PRB1	178	11395566	11351823	2	chr12	2.01265	4.03576e-16	0.0175206	CAF-FAP
ITGB2	218	44931989	44885953	2	chr21	3.22518	4.31205e-16	0.0507974	CAF-FAP
OTOP1	58	4226889	4188803	2	chr4	2.108	4.39108e-16	0.0159374	CAF-FAP
KCTD16	707	144170832	144485686	1	chr5	1.52813	4.98677e-16	0.0404357	CAF-FAP
RFPL2	213	32203477	32190435	2	chr22	1.8381	5.12202e-16	0.0143518	CAF-FAP
COMMD9	350	36289449	36272292	2	chr11	1.82938	5.67755e-16	0.0447665	CAF-FAP
ALDH1L1-AS2	751	126180065	126210169	1	chr3	1.34293	5.72407e-16	0.0234661	CAF-FAP
LINC01312	890	133821147	133851800	1	chr6	1.48412	5.76763e-16	0.0393676	CAF-FAP
PLA2G7	556	46735693	46704201	2	chr6	2.01793	5.8804e-16	0.0176789	CAF-FAP
ANTXRL	221	46286345	46330207	1	chr10	2.31485	6.22008e-16	0.0103424	CAF-FAP
C15orf65	252	55408548	55418764	1	chr15	2.24333	6.22008e-16	0.00954857	CAF-FAP
CCL22	523	57358772	57366190	1	chr16	2.23265	6.22008e-16	0.00943569	CAF-FAP
CLEC4F	407	70820600	70808643	2	chr2	2.20457	6.22008e-16	0.00914522	CAF-FAP
LINC01484	879	173746211	173707614	2	chr5	2.20761	6.22008e-16	0.0091762	CAF-FAP
KCNAB3	185	7930622	7921859	2	chr17	2.98225	6.23574e-16	0.0217709	CAF-FAP
ZNF287	266	16569206	16551387	2	chr17	2.11169	6.45878e-16	0.00768468	CAF-FAP
MSI1	961	120369180	120341330	2	chr12	1.53408	6.85127e-16	0.0117762	CAF-FAP
ZNF628	1296	55476332	55484487	1	chr19	1.58262	9.7036e-16	0.016543	CAF-FAP
CLIC2	744	155334657	155276211	2	chrX	2.2916	1.0792e-15	0.139016	CAF-FAP
LIN28B	745	104957048	105083332	1	chr6	2.77179	1.08731e-15	0.0337043	CAF-FAP
HMOX1	227	35380361	35394214	1	chr22	1.31852	1.16015e-15	0.0592491	CAF-FAP
CKMT1B	166	43593054	43599406	1	chr15	2.55061	1.16748e-15	0.0122562	CAF-FAP
SCN11A	202	38950561	38845769	2	chr3	2.23844	1.17169e-15	0.0088542	CAF-FAP
RNF183	467	113303271	113297093	2	chr9	2.29864	1.17169e-15	0.00942655	CAF-FAP
TXNDC16	238	52552522	52430590	2	chr14	1.87868	1.27784e-15	0.0501391	CAF-FAP
OTOA	284	21678514	21760729	1	chr16	1.61122	1.31566e-15	0.00670402	CAF-FAP
IGDCC3	325	65378040	65327127	2	chr15	1.33383	1.31579e-15	0.0136221	CAF-FAP
ZSCAN2	513	84600986	84623717	1	chr15	1.58813	1.46218e-15	0.030696	CAF-FAP
FAM177B	1864	222737207	222750805	1	chr1	2.2441	1.54295e-15	0.0577569	CAF-FAP
XPNPEP2	563	129738974	129769538	1	chrX	1.43531	1.54498e-15	0.0105404	CAF-FAP
ST20	475	79923702	79898840	2	chr15	1.68758	1.55237e-15	0.0348727	CAF-FAP
TMEM51-AS1	198	15152464	15111815	2	chr1	1.67277	1.60824e-15	0.0158701	CAF-FAP
KIF14	1672	200620734	200551497	2	chr1	2.42781	1.69112e-15	0.0211163	CAF-FAP
SOX9	933	72121020	72126420	1	chr17	1.49939	1.76912e-15	0.0324136	CAF-FAP
STPG4	290	47176511	47065941	2	chr2	1.50752	1.92349e-15	0.0445905	CAF-FAP
CCDC157	179	30356635	30378658	1	chr22	2.02777	2.23249e-15	0.00618021	CAF-FAP
AREG	348	74445134	74455009	1	chr4	3.53487	2.23249e-15	0.021266	CAF-FAP
SURF2	663	133356552	133361169	1	chr9	1.38408	2.29925e-15	0.0252355	CAF-FAP
VANGL2	1421	160400586	160428678	1	chr1	1.54749	2.37659e-15	0.0308854	CAF-FAP
ZAN	549	100733626	100797797	1	chr7	2.40259	2.43939e-15	0.0248553	CAF-FAP
LINC00381	280	74419173	74435159	1	chr13	2.26717	2.80441e-15	0.009172	CAF-FAP
TSLP	425	111070062	111078024	1	chr5	1.6887	2.81005e-15	0.00626906	CAF-FAP
NANOGNB	104	7765216	7774121	1	chr12	2.13835	3.22159e-15	0.0077172	CAF-FAP
EIF4EBP3	621	140547666	140549578	1	chr5	1.98944	3.25279e-15	0.0121136	CAF-FAP
DNASE1L2	98	2235816	2238711	1	chr16	1.9577	3.42324e-15	0.00864734	CAF-FAP
CCDC192	498	127703390	127941634	1	chr5	2.27741	3.53999e-15	0.0673604	CAF-FAP
PLN	830	118548298	118560730	1	chr6	1.5831	3.69576e-15	0.0332612	CAF-FAP
TNFRSF25	95	6466195	6461151	2	chr1	1.25723	4.13533e-15	0.0533196	CAF-FAP
CHCHD5	660	112584240	112589275	1	chr2	1.47457	4.46437e-15	0.0248542	CAF-FAP
CASZ1	142	10796650	10636604	2	chr1	1.72271	4.75473e-15	0.0178351	CAF-FAP
GALNT6	424	51392867	51351247	2	chr12	1.57604	5.3613e-15	0.0132034	CAF-FAP
HTRA4	217	38974164	38988662	1	chr8	2.97832	5.77269e-15	0.0285028	CAF-FAP
PSORS1C1	277	31114750	31140092	1	chr6	1.81623	6.33851e-15	0.0140617	CAF-FAP
MCHR2	738	99994247	99919910	2	chr6	2.00689	6.39061e-15	0.0102306	CAF-FAP
NCAPG	134	17810902	17844862	1	chr4	1.36001	6.58306e-15	0.00775888	CAF-FAP
FLVCR1-DT	1822	212858088	212852108	2	chr1	1.59698	7.14778e-15	0.0278022	CAF-FAP
LRP3	626	33177603	33208867	1	chr19	1.49239	7.93821e-15	0.0385125	CAF-FAP
CORO2A	378	98192640	98120975	2	chr9	1.74287	8.17181e-15	0.0464916	CAF-FAP
PAX6	317	31817961	31784792	2	chr11	1.87759	9.48566e-15	0.0192987	CAF-FAP
DOK2	94	21913860	21908873	2	chr8	4.01151	1.05665e-14	0.0391969	CAF-FAP
LINC00382	309	79872586	79917944	1	chr13	2.44612	1.07353e-14	0.0269125	CAF-FAP
ZBTB42	624	104800913	104804712	1	chr14	2.43777	1.07353e-14	0.0263577	CAF-FAP
TRAPPC5	218	7678501	7687703	1	chr19	2.41415	1.07353e-14	0.0248801	CAF-FAP
C18orf21	149	35972083	35979286	1	chr18	1.62334	1.0881e-14	0.0228902	CAF-FAP
ADGRE1	202	6887566	6940459	1	chr19	1.6145	1.10991e-14	0.037529	CAF-FAP
ALX1	723	85280107	85301784	1	chr12	1.76145	1.12657e-14	0.0082936	CAF-FAP
MESP2	551	89760591	89778754	1	chr15	1.40209	1.12657e-14	0.00464334	CAF-FAP
KLHL41	865	169509702	169526262	1	chr2	1.42912	1.12657e-14	0.0048447	CAF-FAP
POTEH	1	15690026	15721631	1	chr22	1.73438	1.12657e-14	0.00792301	CAF-FAP
CENPM	349	41947164	41938721	2	chr22	1.52046	1.12657e-14	0.00559571	CAF-FAP
PINCR	160	43176994	43226598	1	chrX	1.44083	1.12657e-14	0.00493472	CAF-FAP
CXCL10	363	76023497	76021117	2	chr4	2.41277	1.14759e-14	0.0468357	CAF-FAP
LINC01799	370	66904436	66971462	1	chr2	3.17259	1.23159e-14	0.0173269	CAF-FAP
GNAZ	92	23070361	23125037	1	chr22	3.23467	1.23159e-14	0.0182491	CAF-FAP
FBXO46	972	45730904	45710629	2	chr19	1.37268	1.43482e-14	0.0310119	CAF-FAP
[truncated: 8,677 more rows]

## Sheet: 3. Acceesibility
Idx	Seqnames	Start	End	Log2FC	FDR	MeanDiff	Cluster
12634	chr10	103676843	103677343	2.40394	2.79524e-14	0.566533	CAF-FAP
14048	chr2	149648594	149649094	2.84754	6.9811e-13	0.532604	CAF-FAP
5216	chr5	76805865	76806365	3.13513	7.79427e-13	0.377994	CAF-FAP
7134	chr10	70656435	70656935	4.22962	1.92343e-12	0.294	CAF-FAP
4560	chr12	47881854	47882354	3.74273	2.62013e-11	0.294516	CAF-FAP
5716	chr5	83471350	83471850	3.0214	3.28983e-11	0.403702	CAF-FAP
2334	chr7	20219587	20220087	2.90625	5.63853e-11	0.410611	CAF-FAP
8964	chr1	33060720	33061220	2.08802	6.5429e-11	0.322809	CAF-FAP
14025	chr1	67559239	67559739	2.2299	6.5429e-11	0.407625	CAF-FAP
14554	chr6	168007408	168007908	4.72472	6.5429e-11	0.29766	CAF-FAP
4229	chr15	65069188	65069688	2.35464	7.28022e-11	0.343691	CAF-FAP
2732	chr17	10127921	10128421	2.82357	7.49915e-11	0.347066	CAF-FAP
16458	chr11	132220478	132220978	4.49775	1.66241e-10	0.280017	CAF-FAP
6071	chr9	98223183	98223683	4.57242	3.36837e-10	0.215269	CAF-FAP
2631	chr15	51318690	51319190	2.01333	4.64638e-10	0.348717	CAF-FAP
7780	chr16	72291443	72291943	2.86036	5.33882e-10	0.274833	CAF-FAP
10334	chr19	43752928	43753428	2.6586	8.70554e-10	0.432481	CAF-FAP
6899	chr14	96053910	96054410	2.70115	1.0382e-09	0.243376	CAF-FAP
11428	chr10	97542213	97542713	2.81621	2.75031e-09	0.332519	CAF-FAP
9679	chr12	101925265	101925765	1.92947	3.96679e-09	0.389793	CAF-FAP
10324	chr3	112774929	112775429	2.01704	6.2403e-09	0.248787	CAF-FAP
2631	chr22	29031294	29031794	3.32817	6.33019e-09	0.345699	CAF-FAP
4582	chr14	74571863	74572363	3.71796	6.97059e-09	0.26206	CAF-FAP
7977	chr19	29687471	29687971	2.82	6.97059e-09	0.272568	CAF-FAP
4887	chr6	36350689	36351189	2.2658	6.97059e-09	0.285198	CAF-FAP
11201	chr4	185542825	185543325	2.53132	7.42672e-09	0.388364	CAF-FAP
18169	chr2	207239155	207239655	1.95395	1.01021e-08	0.380812	CAF-FAP
9753	chr4	156168990	156169490	3.48672	1.01021e-08	0.24804	CAF-FAP
2544	chr20	25237800	25238300	1.92311	1.14045e-08	0.390096	CAF-FAP
12930	chr2	128563314	128563814	1.76735	1.35717e-08	0.460441	CAF-FAP
15093	chr11	121829041	121829541	2.6501	1.43811e-08	0.297474	CAF-FAP
11925	chr1	48201944	48202444	3.15984	1.44418e-08	0.295339	CAF-FAP
5915	chr16	57194581	57195081	3.63716	1.44418e-08	0.249372	CAF-FAP
10953	chr8	134972199	134972699	3.77992	1.44418e-08	0.272538	CAF-FAP
7042	chr5	113489225	113489725	4.17328	1.55758e-08	0.221102	CAF-FAP
6282	chr11	61602962	61603462	2.77797	2.1314e-08	0.263813	CAF-FAP
7094	chr8	95801771	95802271	2.73061	2.1314e-08	0.263811	CAF-FAP
3491	chr12	27966709	27967209	3.40038	2.19285e-08	0.243064	CAF-FAP
1991	chr11	8604111	8604611	2.98265	2.48788e-08	0.221744	CAF-FAP
6823	chr3	52670595	52671095	3.14237	2.48788e-08	0.326972	CAF-FAP
10855	chr17	59843006	59843506	1.49676	2.8568e-08	0.395471	CAF-FAP
3109	chr10	29658974	29659474	2.03514	3.34353e-08	0.329404	CAF-FAP
21593	chr2	235659853	235660353	2.87965	3.73483e-08	0.216345	CAF-FAP
6174	chr9	98989588	98990088	1.55803	4.15741e-08	0.373442	CAF-FAP
2001	chr18	25650058	25650558	2.5611	4.62202e-08	0.255662	CAF-FAP
1480	chr3	14363886	14364386	2.8859	4.62202e-08	0.209787	CAF-FAP
767	chr21	31282187	31282687	2.29773	4.85627e-08	0.267924	CAF-FAP
1675	chr21	36429874	36430374	3.3953	5.55914e-08	0.248763	CAF-FAP
2496	chr21	42040424	42040924	3.1374	5.78425e-08	0.266405	CAF-FAP
6153	chr9	98958152	98958652	2.31426	5.91523e-08	0.314709	CAF-FAP
10467	chr8	131856687	131857187	3.98336	6.95382e-08	0.245372	CAF-FAP
19273	chr2	217934221	217934721	1.58074	7.37255e-08	0.383056	CAF-FAP
14212	chr1	68384361	68384861	3.35201	8.62901e-08	0.234302	CAF-FAP
879	chr3	11453295	11453795	2.77416	1.03271e-07	0.234333	CAF-FAP
21222	chr2	234203282	234203782	2.94948	1.5558e-07	0.213723	CAF-FAP
9495	chr3	99677824	99678324	3.26118	1.5558e-07	0.199352	CAF-FAP
2960	chr17	13562014	13562514	5.28317	1.71775e-07	0.219569	CAF-FAP
4153	chr7	40469979	40470479	2.78461	1.72129e-07	0.261752	CAF-FAP
10365	chr5	148473801	148474301	2.59373	1.72829e-07	0.264624	CAF-FAP
2347	chr4	14856336	14856836	2.50939	1.83701e-07	0.289861	CAF-FAP
4511	chr7	43648095	43648595	3.0738	1.95144e-07	0.285924	CAF-FAP
1343	chr21	34836044	34836544	3.01393	2.20849e-07	0.208626	CAF-FAP
1980	chr1	7299194	7299694	2.41461	2.22354e-07	0.272088	CAF-FAP
5212	chr5	76790783	76791283	1.91828	2.31798e-07	0.28695	CAF-FAP
5751	chr14	85731160	85731660	6.57674	2.36667e-07	0.189667	CAF-FAP
7274	chr20	51366074	51366574	1.75797	2.46703e-07	0.295128	CAF-FAP
4716	chr11	43830955	43831455	3.939	2.53449e-07	0.201062	CAF-FAP
1339	chr1	3504085	3504585	3.82214	2.62576e-07	0.225763	CAF-FAP
14288	chr1	70487135	70487635	2.04201	2.62576e-07	0.260658	CAF-FAP
10859	chr6	131733342	131733842	3.42366	2.95232e-07	0.191149	CAF-FAP
9146	chr17	48972232	48972732	3.08186	2.95261e-07	0.229552	CAF-FAP
4934	chr4	72858278	72858778	3.29775	2.95261e-07	0.157602	CAF-FAP
2175	chr18	31487505	31488005	5.14058	3.22149e-07	0.195499	CAF-FAP
11445	chr5	151740367	151740867	1.50888	3.22653e-07	0.385348	CAF-FAP
5788	chr8	70273501	70274001	6.32718	3.54935e-07	0.15922	CAF-FAP
4789	chr8	48316457	48316957	3.97677	3.60529e-07	0.208139	CAF-FAP
1707	chr2	18473382	18473882	3.40614	3.78806e-07	0.190172	CAF-FAP
12276	chr7	138186803	138187303	2.75802	3.78806e-07	0.306233	CAF-FAP
10342	chr19	43765140	43765640	4.79937	3.81662e-07	0.188183	CAF-FAP
3535	chr22	32649533	32650033	3.74931	3.99959e-07	0.244863	CAF-FAP
10185	chr8	128900568	128901068	1.48286	3.99959e-07	0.287441	CAF-FAP
11395	chr7	131188600	131189100	3.66443	4.20944e-07	0.222806	CAF-FAP
1955	chr18	24763772	24764272	3.20949	4.71584e-07	0.218249	CAF-FAP
7790	chr12	69405445	69405945	2.09885	4.85867e-07	0.316898	CAF-FAP
6636	chr16	67055712	67056212	3.86821	4.85867e-07	0.205207	CAF-FAP
14963	chr5	180330811	180331311	2.53428	4.85867e-07	0.244628	CAF-FAP
1215	chr5	15008494	15008994	2.56497	4.91004e-07	0.245755	CAF-FAP
17299	chr3	188796024	188796524	3.68025	5.51609e-07	0.189465	CAF-FAP
2284	chr12	12976288	12976788	2.7276	5.5661e-07	0.192879	CAF-FAP
7622	chr12	67434791	67435291	2.11506	5.5661e-07	0.258815	CAF-FAP
286	chr3	5053400	5053900	3.14619	5.5661e-07	0.164567	CAF-FAP
14820	chr3	156535154	156535654	1.69069	5.5661e-07	0.251048	CAF-FAP
10238	chr9	128215894	128216394	2.89626	5.5661e-07	0.196255	CAF-FAP
10406	chr11	74278737	74279237	2.47038	5.70749e-07	0.214775	CAF-FAP
11589	chr16	89581091	89581591	4.42306	5.93658e-07	0.168426	CAF-FAP
11148	chr6	134422711	134423211	4.14232	6.29345e-07	0.186009	CAF-FAP
5671	chr8	68584848	68585348	4.59232	6.44582e-07	0.190534	CAF-FAP
6265	chr16	64952053	64952553	3.29933	7.59127e-07	0.248391	CAF-FAP
15843	chr2	176491132	176491632	2.35046	7.89152e-07	0.251005	CAF-FAP
4932	chr11	44862180	44862680	2.06036	8.02187e-07	0.233727	CAF-FAP
8508	chr11	66970703	66971203	1.90319	9.44836e-07	0.238909	CAF-FAP
13201	chr7	151039179	151039679	2.47971	9.44836e-07	0.217288	CAF-FAP
8308	chr9	120441697	120442197	2.26635	9.44836e-07	0.250055	CAF-FAP
7198	chr1	26276119	26276619	2.51854	9.45781e-07	0.236564	CAF-FAP
10341	chr19	43763356	43763856	3.48308	1.00561e-06	0.201761	CAF-FAP
7110	chr1	25892384	25892884	3.34146	1.03605e-06	0.206056	CAF-FAP
7052	chr17	40486073	40486573	2.15348	1.07923e-06	0.274929	CAF-FAP
16932	chr2	195534297	195534797	3.27812	1.0974e-06	0.234441	CAF-FAP
7856	chr3	64462152	64462652	6.14958	1.24153e-06	0.140546	CAF-FAP
1663	chr2	17977198	17977698	2.18013	1.35879e-06	0.2618	CAF-FAP
2355	chr22	27718106	27718606	1.90302	1.38268e-06	0.266287	CAF-FAP
21290	chr2	234549004	234549504	2.44052	1.40008e-06	0.215373	CAF-FAP
8342	chr16	78392609	78393109	2.76291	1.43211e-06	0.245533	CAF-FAP
9303	chr4	150224853	150225353	4.53204	1.43211e-06	0.167228	CAF-FAP
12168	chr11	94152199	94152699	3.64963	1.46052e-06	0.219774	CAF-FAP
8243	chr12	77122200	77122700	3.61726	1.56705e-06	0.157857	CAF-FAP
6236	chr16	64440463	64440963	3.31845	1.58836e-06	0.197934	CAF-FAP
6904	chr5	111997696	111998196	3.12473	1.6456e-06	0.199407	CAF-FAP
5287	chr18	75489706	75490206	4.11066	1.71198e-06	0.17138	CAF-FAP
4576	chr11	36431450	36431950	3.63642	1.71387e-06	0.185408	CAF-FAP
10329	chr5	147535458	147535958	3.73797	1.75504e-06	0.129125	CAF-FAP
3747	chr18	54776149	54776649	2.61965	1.77571e-06	0.222568	CAF-FAP
2773	chr19	5173077	5173577	2.83198	1.88084e-06	0.245822	CAF-FAP
11604	chr16	89602370	89602870	2.43015	1.89832e-06	0.1794	CAF-FAP
6957	chr6	46521509	46522009	2.19635	1.89832e-06	0.287653	CAF-FAP
4811	chr3	45667881	45668381	2.34869	1.93053e-06	0.174398	CAF-FAP
16112	chr11	129143250	129143750	1.86707	1.95842e-06	0.208141	CAF-FAP
13257	chr1	59994552	59995052	1.76652	2.0737e-06	0.328523	CAF-FAP
8112	chr17	44138068	44138568	2.12162	2.07803e-06	0.306911	CAF-FAP
838	chr3	11136724	11137224	4.48731	2.12984e-06	0.163842	CAF-FAP
858	chr18	11325128	11325628	4.18658	2.13396e-06	0.123555	CAF-FAP
12111	chr11	93576895	93577395	3.80228	2.18503e-06	0.141798	CAF-FAP
253	chr14	22546311	22546811	3.51822	2.18503e-06	0.220426	CAF-FAP
13739	chr5	174229939	174230439	3.46465	2.18503e-06	0.223094	CAF-FAP
1511	chr6	14706315	14706815	1.67909	2.18503e-06	0.316025	CAF-FAP
4644	chr5	68924403	68924903	4.67372	2.27678e-06	0.173285	CAF-FAP
15308	chr10	126253190	126253690	2.72679	2.34989e-06	0.162076	CAF-FAP
11790	chr3	125110473	125110973	3.26292	2.36987e-06	0.209443	CAF-FAP
9891	chr4	158810641	158811141	1.48381	2.4211e-06	0.188444	CAF-FAP
7075	chr17	40521508	40522008	4.01412	2.48807e-06	0.165515	CAF-FAP
5618	chr12	52230309	52230809	3.93194	2.55555e-06	0.133903	CAF-FAP
10079	chr12	105987261	105987761	3.25489	2.7656e-06	0.152195	CAF-FAP
5062	chr16	48458306	48458806	6.29369	2.78923e-06	0.155521	CAF-FAP
17254	chr2	200172770	200173270	5.72711	2.78923e-06	0.104358	CAF-FAP
1461	chr3	14266222	14266722	2.33897	2.78923e-06	0.193925	CAF-FAP
4507	chr20	38272893	38273393	2.65187	2.82355e-06	0.226067	CAF-FAP
5521	chr9	94945367	94945867	2.9889	2.82355e-06	0.262251	CAF-FAP
5050	chr1	17768568	17769068	2.06152	2.9109e-06	0.274248	CAF-FAP
4669	chr20	39358121	39358621	2.17745	2.9109e-06	0.28553	CAF-FAP
5175	chr6	37242397	37242897	2.56666	3.02019e-06	0.19948	CAF-FAP
8251	chr5	133240433	133240933	2.16273	3.0328e-06	0.188922	CAF-FAP
5624	chr11	47607244	47607744	2.04117	3.17046e-06	0.254645	CAF-FAP
16411	chr11	131760310	131760810	3.09893	3.34927e-06	0.153544	CAF-FAP
6943	chr8	94241990	94242490	1.73321	3.35842e-06	0.23351	CAF-FAP
4392	chr10	36494296	36494796	3.369	3.59244e-06	0.136695	CAF-FAP
13442	chr10	114271706	114272206	2.95685	3.80999e-06	0.180567	CAF-FAP
12508	chr5	168472359	168472859	2.66367	3.82965e-06	0.192586	CAF-FAP
4443	chr20	38173240	38173740	1.22527	4.06956e-06	0.13632	CAF-FAP
26953	chr1	218811517	218812017	2.18349	4.10112e-06	0.228002	CAF-FAP
1526	chr13	37446413	37446913	3.93148	4.10112e-06	0.172447	CAF-FAP
5290	chr1	19398330	19398830	3.95397	4.30669e-06	0.164259	CAF-FAP
7630	chr12	67534543	67535043	3.43563	4.31436e-06	0.203561	CAF-FAP
19340	chr2	217994746	217995246	2.28095	4.31436e-06	0.244262	CAF-FAP
8062	chr20	58623811	58624311	2.22532	4.31436e-06	0.218245	CAF-FAP
13929	chr6	159249152	159249652	3.97116	4.31436e-06	0.175354	CAF-FAP
9629	chr7	102872275	102872775	6.31872	4.31436e-06	0.158278	CAF-FAP
629	chr12	2613737	2614237	2.38843	4.3885e-06	0.183562	CAF-FAP
15256	chr10	126062430	126062930	2.47962	4.46571e-06	0.277225	CAF-FAP
3600	chr14	68695283	68695783	3.74668	4.53833e-06	0.180574	CAF-FAP
1086	chr5	14190248	14190748	1.65357	4.5894e-06	0.248244	CAF-FAP
237	chr15	25830897	25831397	1.92584	4.73181e-06	0.269393	CAF-FAP
235	chr4	1043489	1043989	2.01161	4.86899e-06	0.311507	CAF-FAP
11757	chr2	112627325	112627825	3.45136	4.98611e-06	0.17962	CAF-FAP
3709	chr7	33987197	33987697	3.47774	4.98611e-06	0.179772	CAF-FAP
6980	chr14	99035870	99036370	1.57475	5.11421e-06	0.253751	CAF-FAP
1706	chr13	39897631	39898131	3.36938	5.18964e-06	0.144515	CAF-FAP
7219	chr20	50980193	50980693	3.71087	5.18964e-06	0.155721	CAF-FAP
1126	chr13	32880944	32881444	3.0906	5.32573e-06	0.182493	CAF-FAP
4403	chr17	20300248	20300748	2.50551	5.32573e-06	0.203166	CAF-FAP
3257	chr18	48728400	48728900	2.16701	5.32573e-06	0.189932	CAF-FAP
3336	chr4	38100065	38100565	1.5325	5.32573e-06	0.275113	CAF-FAP
2228	chr10	17025535	17026035	1.96565	5.38789e-06	0.188624	CAF-FAP
6338	chr16	66028776	66029276	2.54395	5.38789e-06	0.243847	CAF-FAP
4236	chr7	41368420	41368920	1.86801	5.4501e-06	0.193456	CAF-FAP
8694	chr1	32236022	32236522	1.65633	5.6068e-06	0.196014	CAF-FAP
8581	chr5	135456163	135456663	4.82912	5.78561e-06	0.152719	CAF-FAP
15965	chr11	128467496	128467996	1.56931	5.99701e-06	0.263769	CAF-FAP
1254	chr12	6069313	6069813	4.00817	5.99701e-06	0.142519	CAF-FAP
7569	chr17	42436371	42436871	2.31316	5.99701e-06	0.2026	CAF-FAP
5335	chr3	48124968	48125468	4.00454	5.99701e-06	0.139355	CAF-FAP
10267	chr2	100742267	100742767	1.45192	6.17384e-06	0.305996	CAF-FAP
5426	chr14	77303587	77304087	3.6655	6.24702e-06	0.167098	CAF-FAP
2051	chr15	45631238	45631738	2.47021	6.25758e-06	0.177812	CAF-FAP
26947	chr1	218735435	218735935	3.36622	6.28739e-06	0.148019	CAF-FAP
3500	chr9	76654590	76655090	2.47764	6.36254e-06	0.242794	CAF-FAP
3191	chr10	30000774	30001274	2.3014	6.87588e-06	0.213059	CAF-FAP
4165	chr4	53688133	53688633	3.66054	6.87588e-06	0.175646	CAF-FAP
2321	chr4	13907325	13907825	4.69646	7.05264e-06	0.159435	CAF-FAP
3850	chr14	69088407	69088907	3.27754	7.08608e-06	0.227483	CAF-FAP
10088	chr12	106030342	106030842	2.12244	7.11309e-06	0.211426	CAF-FAP
6300	chr10	62433129	62433629	4.18063	7.23546e-06	0.138549	CAF-FAP
8729	chr5	137142580	137143080	3.06474	7.23546e-06	0.166235	CAF-FAP
8446	chr9	121278379	121278879	1.30122	7.52433e-06	0.348798	CAF-FAP
7193	chr6	52595156	52595656	1.72652	7.80216e-06	0.318342	CAF-FAP
3265	chr10	30445678	30446178	2.85922	7.94666e-06	0.192533	CAF-FAP
60	chr13	20419918	20420418	2.6524	8.03082e-06	0.154466	CAF-FAP
9176	chr1	33943888	33944388	3.22196	8.04467e-06	0.141014	CAF-FAP
10779	chr7	124954756	124955256	5.08943	8.59331e-06	0.135726	CAF-FAP
8981	chr1	33099237	33099737	2.64051	8.64903e-06	0.248037	CAF-FAP
189	chr13	21986557	21987057	1.6721	8.65281e-06	0.245606	CAF-FAP
16425	chr11	131897854	131898354	4.73084	8.78673e-06	0.125084	CAF-FAP
3300	chr12	26319422	26319922	3.59716	8.78673e-06	0.175758	CAF-FAP
1281	chr13	33520071	33520571	4.6953	8.78673e-06	0.122782	CAF-FAP
7271	chr20	51360414	51360914	2.41834	8.92127e-06	0.174764	CAF-FAP
5836	chr20	47274475	47274975	2.60285	9.18206e-06	0.195876	CAF-FAP
13348	chr6	156427363	156427863	2.71545	9.18206e-06	0.151274	CAF-FAP
682	chr5	7321645	7322145	2.52281	9.50167e-06	0.199924	CAF-FAP
12438	chr11	95877266	95877766	5.85279	9.6915e-06	0.11404	CAF-FAP
311	chr9	3906731	3907231	3.85928	9.6915e-06	0.196675	CAF-FAP
11290	chr9	130317853	130318353	6.41912	9.6915e-06	0.169829	CAF-FAP
7058	chr3	55160507	55161007	1.74105	1.01949e-05	0.364088	CAF-FAP
21962	chr2	237280168	237280668	2.70818	1.04353e-05	0.187369	CAF-FAP
14201	chr10	121096889	121097389	2.8496	1.04655e-05	0.163716	CAF-FAP
3406	chr11	16791584	16792084	1.38446	1.04929e-05	0.237401	CAF-FAP
7920	chr2	67260787	67261287	1.30798	1.04929e-05	0.278608	CAF-FAP
2260	chr1	8090339	8090839	3.47039	1.06092e-05	0.203088	CAF-FAP
4582	chr11	36455739	36456239	1.14073	1.08676e-05	0.338207	CAF-FAP
2854	chr11	12200987	12201487	0.872075	1.09319e-05	0.376172	CAF-FAP
10140	chr4	168636505	168637005	3.07966	1.10479e-05	0.115552	CAF-FAP
2593	chr3	27533896	27534396	3.89979	1.12358e-05	0.139534	CAF-FAP
6976	chr14	98957052	98957552	3.13593	1.12957e-05	0.194466	CAF-FAP
7093	chr8	95800486	95800986	2.16345	1.167e-05	0.211369	CAF-FAP
9347	chr15	93929671	93930171	2.20061	1.22411e-05	0.210714	CAF-FAP
11497	chr9	130962482	130962982	3.00078	1.23676e-05	0.211827	CAF-FAP
3808	chr10	33211486	33211986	2.14427	1.2536e-05	0.229599	CAF-FAP
4078	chr11	32392109	32392609	2.64709	1.28295e-05	0.146047	CAF-FAP
11799	chr3	125129174	125129674	2.50443	1.28295e-05	0.212895	CAF-FAP
9258	chr9	125125901	125126401	1.68777	1.29594e-05	0.232257	CAF-FAP
15435	chr10	127991267	127991767	3.81061	1.29986e-05	0.124189	CAF-FAP
3177	chr7	29488792	29489292	2.62185	1.29986e-05	0.205502	CAF-FAP
2234	chr4	10106488	10106988	1.84583	1.30858e-05	0.266264	CAF-FAP
1071	chr9	15999600	16000100	4.38317	1.34598e-05	0.175812	CAF-FAP
11859	chr11	86743305	86743805	1.84126	1.40426e-05	0.214534	CAF-FAP
11898	chr1	48036653	48037153	6.21182	1.49547e-05	0.14683	CAF-FAP
14867	chr1	85360968	85361468	6.00772	1.49547e-05	0.127196	CAF-FAP
5590	chr3	48695311	48695811	1.8222	1.49547e-05	0.218222	CAF-FAP
8431	chr9	121257846	121258346	2.22571	1.49547e-05	0.180447	CAF-FAP
22392	chr1	179142854	179143354	1.69324	1.49659e-05	0.173895	CAF-FAP
1021	chr3	12193450	12193950	2.10922	1.50383e-05	0.196648	CAF-FAP
3212	chr15	59232467	59232967	2.62288	1.50423e-05	0.208315	CAF-FAP
12080	chr1	51583450	51583950	1.74534	1.51414e-05	0.227901	CAF-FAP
12290	chr3	127768282	127768782	2.16095	1.51414e-05	0.174741	CAF-FAP
13042	chr9	134602488	134602988	1.16978	1.56801e-05	0.261745	CAF-FAP
23876	chr1	198776620	198777120	2.74457	1.57288e-05	0.16038	CAF-FAP
21469	chr1	168709250	168709750	2.13026	1.58186e-05	0.194664	CAF-FAP
2736	chr10	24456303	24456803	4.81135	1.59769e-05	0.197534	CAF-FAP
2165	chr22	27113038	27113538	1.99305	1.6383e-05	0.170001	CAF-FAP
2600	chr3	27559713	27560213	2.7171	1.65241e-05	0.202303	CAF-FAP
2979	chr18	45803051	45803551	3.27149	1.67044e-05	0.189706	CAF-FAP
13355	chr6	156525474	156525974	2.94249	1.67044e-05	0.218007	CAF-FAP
9605	chr8	124271425	124271925	3.1551	1.6706e-05	0.224784	CAF-FAP
2565	chr12	15540490	15540990	4.13709	1.68294e-05	0.152755	CAF-FAP
2360	chr20	23445442	23445942	2.69376	1.69929e-05	0.129955	CAF-FAP
2589	chr17	8922480	8922980	4.02291	1.70035e-05	0.160201	CAF-FAP
2322	chr4	13918050	13918550	4.00773	1.72158e-05	0.147519	CAF-FAP
3866	chr1	14742123	14742623	3.37781	1.7364e-05	0.102196	CAF-FAP
10756	chr4	176902852	176903352	3.87699	1.75782e-05	0.152789	CAF-FAP
5338	chr6	38131532	38132032	1.36269	1.75782e-05	0.273917	CAF-FAP
8079	chr8	103348321	103348821	2.52413	1.75782e-05	0.18116	CAF-FAP
1891	chr9	34086871	34087371	3.15167	1.75782e-05	0.224428	CAF-FAP
3506	chr9	76818283	76818783	1.33178	1.75782e-05	0.194437	CAF-FAP
11484	chr12	115375268	115375768	3.3809	1.78835e-05	0.145519	CAF-FAP
5658	chr5	82388771	82389271	2.65269	1.80308e-05	0.182546	CAF-FAP
11232	chr2	109125593	109126093	2.52357	1.84754e-05	0.0986988	CAF-FAP
20104	chr2	224102054	224102554	2.63056	1.884e-05	0.1621	CAF-FAP
8136	chr8	104665207	104665707	2.97307	1.93818e-05	0.220428	CAF-FAP
9948	chr16	86171335	86171835	3.83822	1.9666e-05	0.165783	CAF-FAP
27127	chr1	221101803	221102303	4.95499	1.96711e-05	0.137334	CAF-FAP
4572	chr12	47903044	47903544	2.75495	1.96711e-05	0.174748	CAF-FAP
15081	chr3	160169085	160169585	2.86524	1.96711e-05	0.13655	CAF-FAP
7294	chr8	97544417	97544917	3.76477	1.96711e-05	0.13835	CAF-FAP
13618	chr5	173455248	173455748	2.0157	1.99848e-05	0.135155	CAF-FAP
5941	chr15	73944604	73945104	2.28154	2.01181e-05	0.163141	CAF-FAP
14682	chr3	153221656	153222156	2.2764	2.05608e-05	0.225549	CAF-FAP
9765	chr4	156476238	156476738	3.51919	2.05831e-05	0.152461	CAF-FAP
1473	chr21	35352007	35352507	3.98271	2.08514e-05	0.141524	CAF-FAP
7703	chr6	67630096	67630596	3.22723	2.0869e-05	0.138928	CAF-FAP
6801	chr7	74031975	74032475	2.49887	2.17944e-05	0.180688	CAF-FAP
23503	chr1	186481492	186481992	5.95258	2.21913e-05	0.122351	CAF-FAP
3227	chr2	27182268	27182768	4.11872	2.21913e-05	0.206135	CAF-FAP
3384	chr2	27799172	27799672	2.33255	2.28897e-05	0.194366	CAF-FAP
714	chr15	34056048	34056548	3.26931	2.3719e-05	0.174469	CAF-FAP
11429	chr10	97543039	97543539	2.04155	2.38295e-05	0.27326	CAF-FAP
8260	chr17	44599317	44599817	1.91237	2.38295e-05	0.222582	CAF-FAP
11925	chr17	66459692	66460192	3.34974	2.39921e-05	0.1498	CAF-FAP
10301	chr4	169115795	169116295	2.95488	2.46578e-05	0.136068	CAF-FAP
11912	chr2	118738435	118738935	2.53715	2.47414e-05	0.188308	CAF-FAP
25556	chr1	205284630	205285130	1.65909	2.49595e-05	0.256003	CAF-FAP
4076	chr13	92224429	92224929	2.46473	2.5301e-05	0.259468	CAF-FAP
15400	chr11	124643647	124644147	2.95283	2.55013e-05	0.14387	CAF-FAP
21213	chr2	234146318	234146818	2.20543	2.55915e-05	0.187134	CAF-FAP
1914	chr21	38631185	38631685	3.33713	2.56537e-05	0.156279	CAF-FAP
14966	chr3	158716801	158717301	2.2623	2.71752e-05	0.167874	CAF-FAP
3958	chrX	150200879	150201379	2.45448	2.73498e-05	0.177435	CAF-FAP
11948	chr12	119183165	119183665	1.88354	2.74217e-05	0.179361	CAF-FAP
15953	chr3	177478414	177478914	2.12488	2.81944e-05	0.200952	CAF-FAP
1723	chr17	5516032	5516532	2.98612	2.82693e-05	0.175308	CAF-FAP
10149	chr4	168694766	168695266	3.91365	2.89626e-05	0.13612	CAF-FAP
3684	chr15	63107970	63108470	1.26324	2.9963e-05	0.256755	CAF-FAP
12885	chr2	128422475	128422975	4.97941	3.01402e-05	0.125369	CAF-FAP
26894	chr1	218357142	218357642	4.15929	3.14416e-05	0.0935838	CAF-FAP
14562	chr3	151911975	151912475	4.36493	3.149e-05	0.109503	CAF-FAP
9680	chr15	96285214	96285714	2.19875	3.15096e-05	0.264348	CAF-FAP
10279	chr16	86951923	86952423	2.29174	3.19745e-05	0.126816	CAF-FAP
3545	chr14	68637460	68637960	3.70668	3.26479e-05	0.160444	CAF-FAP
1660	chr8	20866415	20866915	2.66642	3.26479e-05	0.120753	CAF-FAP
3194	chr14	65251219	65251719	6.11209	3.41505e-05	0.136889	CAF-FAP
7203	chr14	99968796	99969296	3.64607	3.41505e-05	0.150763	CAF-FAP
13748	chr6	158057351	158057851	6.08855	3.41505e-05	0.134641	CAF-FAP
6693	chr5	108560654	108561154	1.79956	3.42849e-05	0.219469	CAF-FAP
15925	chr1	94783405	94783905	1.76655	3.51208e-05	0.242252	CAF-FAP
6080	chr7	65438539	65439039	2.24422	3.55889e-05	0.180681	CAF-FAP
11192	chr5	150790200	150790700	1.8978	3.61817e-05	0.295439	CAF-FAP
5996	chr17	35788421	35788921	2.38572	3.65077e-05	0.176819	CAF-FAP
1629	chr2	17643143	17643643	2.39529	3.73125e-05	0.232646	CAF-FAP
5925	chr10	60123132	60123632	2.87044	3.85698e-05	0.139383	CAF-FAP
5796	chr11	57292967	57293467	3.22774	3.85698e-05	0.186766	CAF-FAP
10254	chr15	100721624	100722124	1.95617	3.85698e-05	0.196752	CAF-FAP
2917	chr16	14511254	14511754	4.36119	3.85698e-05	0.151752	CAF-FAP
739	chr2	9240897	9241397	3.99623	3.85698e-05	0.122931	CAF-FAP
10126	chr4	168585484	168585984	2.41003	3.85698e-05	0.198841	CAF-FAP
7138	chr3	56980918	56981418	3.00163	3.94142e-05	0.185638	CAF-FAP
10172	chr4	168758312	168758812	2.96581	3.97166e-05	0.146222	CAF-FAP
7077	chr2	55885547	55886047	2.00068	4.0408e-05	0.244883	CAF-FAP
12387	chr17	72192280	72192780	2.58269	4.11656e-05	0.210021	CAF-FAP
1733	chr13	40109177	40109677	2.78708	4.18286e-05	0.187149	CAF-FAP
6766	chr16	67277223	67277723	2.72589	4.19007e-05	0.121877	CAF-FAP
25468	chr1	205004305	205004805	2.7434	4.21601e-05	0.166852	CAF-FAP
1060	chr13	32211745	32212245	4.22964	4.34905e-05	0.152168	CAF-FAP
13410	chr12	124764772	124765272	1.58875	4.39533e-05	0.188911	CAF-FAP
6141	chr14	91258134	91258634	2.68788	4.40624e-05	0.194855	CAF-FAP
9644	chr15	95972228	95972728	2.54085	4.40624e-05	0.160535	CAF-FAP
5570	chr12	52147243	52147743	1.53301	4.45683e-05	0.146881	CAF-FAP
2766	chr12	19381928	19382428	4.00429	4.46075e-05	0.152806	CAF-FAP
9163	chr2	84919772	84920272	2.12058	4.47915e-05	0.152106	CAF-FAP
9428	chr12	96427150	96427650	2.63096	4.4979e-05	0.215427	CAF-FAP
9289	chr6	108737989	108738489	3.8504	4.51931e-05	0.118686	CAF-FAP
9262	chr7	101117216	101117716	2.18579	4.51931e-05	0.198483	CAF-FAP
9621	chr10	82981994	82982494	2.33609	4.55608e-05	0.15291	CAF-FAP
10525	chr10	90960368	90960868	2.58559	4.55608e-05	0.192737	CAF-FAP
9677	chr8	124629516	124630016	1.96338	4.55608e-05	0.236191	CAF-FAP
3618	chr19	8355513	8356013	1.25857	4.56781e-05	0.276831	CAF-FAP
16260	chr3	183665123	183665623	4.9121	4.56781e-05	0.117843	CAF-FAP
7068	chr7	75055655	75056155	2.24513	4.56781e-05	0.13689	CAF-FAP
3174	chr10	29949274	29949774	2.33423	4.57031e-05	0.133097	CAF-FAP
5760	chr10	59085639	59086139	4.67259	4.5846e-05	0.161943	CAF-FAP
12652	chr10	103696353	103696853	1.38345	4.59297e-05	0.148663	CAF-FAP
4113	chr4	53476470	53476970	4.74641	4.59297e-05	0.146785	CAF-FAP
1816	chr8	22190959	22191459	4.63614	4.59297e-05	0.103061	CAF-FAP
2958	chr17	13541050	13541550	4.58028	4.62748e-05	0.1298	CAF-FAP
5772	chr18	80010145	80010645	2.18019	4.62748e-05	0.143548	CAF-FAP
10257	chr15	100725027	100725527	3.43007	4.63384e-05	0.134582	CAF-FAP
12766	chr5	170307470	170307970	2.34319	4.63384e-05	0.2124	CAF-FAP
12153	chr2	120771435	120771935	1.77229	4.67023e-05	0.283068	CAF-FAP
29369	chr1	235011873	235012373	3.54381	4.67985e-05	0.158554	CAF-FAP
19352	chr2	218003986	218004486	1.39144	4.74443e-05	0.261639	CAF-FAP
5139	chr4	76194230	76194730	2.97003	4.77817e-05	0.20966	CAF-FAP
3207	chr7	29865392	29865892	1.47329	4.78858e-05	0.259779	CAF-FAP
15085	chr2	164015263	164015763	3.52715	4.9999e-05	0.140512	CAF-FAP
14608	chr1	81689628	81690128	5.9442	5.05108e-05	0.12163	CAF-FAP
3845	chr14	69068954	69069454	6.19865	5.05108e-05	0.145477	CAF-FAP
12975	chr2	129061088	129061588	6.00096	5.05108e-05	0.126592	CAF-FAP
2086	chr7	15801540	15802040	3.58624	5.08306e-05	0.176648	CAF-FAP
10755	chr19	45405569	45406069	1.15988	5.08709e-05	0.214114	CAF-FAP
7517	chr5	124343511	124344011	2.79938	5.23004e-05	0.15185	CAF-FAP
15228	chr11	122731352	122731852	3.11951	5.23826e-05	0.168029	CAF-FAP
10313	chr12	108305556	108306056	1.16892	5.23826e-05	0.196071	CAF-FAP
7573	chr20	53773754	53774254	2.7455	5.23826e-05	0.193029	CAF-FAP
7192	chr5	116766489	116766989	2.7841	5.29339e-05	0.222998	CAF-FAP
29397	chr1	235067579	235068079	2.23489	5.38152e-05	0.239264	CAF-FAP
9795	chr6	113120685	113121185	3.30046	5.3879e-05	0.142362	CAF-FAP
11900	chr12	118307582	118308082	2.6914	5.38938e-05	0.165341	CAF-FAP
2324	chr4	13920832	13921332	3.44498	5.38938e-05	0.166634	CAF-FAP
3589	chr11	19366830	19367330	3.1772	5.39787e-05	0.141858	CAF-FAP
27557	chr1	225508462	225508962	2.95452	5.54395e-05	0.168405	CAF-FAP
9257	chr8	122318662	122319162	2.8774	5.61752e-05	0.168848	CAF-FAP
3231	chr2	27185554	27186054	1.60337	5.69554e-05	0.21391	CAF-FAP
5690	chr8	68925036	68925536	3.07352	5.69554e-05	0.174695	CAF-FAP
3218	chr10	30182718	30183218	3.18001	5.72538e-05	0.183685	CAF-FAP
12631	chr17	73798138	73798638	3.39305	5.88478e-05	0.120558	CAF-FAP
29526	chr1	235910477	235910977	2.95254	5.9053e-05	0.171538	CAF-FAP
8241	chr3	66673290	66673790	3.37479	5.9053e-05	0.12746	CAF-FAP
12500	chr5	168409937	168410437	2.25925	5.9053e-05	0.146658	CAF-FAP
2059	chr8	22715584	22716084	3.57865	5.9053e-05	0.126345	CAF-FAP
3060	chr8	29991004	29991504	2.74054	5.92531e-05	0.185316	CAF-FAP
6061	chr8	79020965	79021465	2.36011	5.92531e-05	0.142711	CAF-FAP
15071	chr11	121655476	121655976	1.42132	5.93389e-05	0.245838	CAF-FAP
11274	chr1	44811687	44812187	2.04861	5.97067e-05	0.18842	CAF-FAP
17584	chr1	116377771	116378271	2.71104	6.01629e-05	0.215122	CAF-FAP
3193	chr15	59169237	59169737	3.58628	6.01629e-05	0.139101	CAF-FAP
8922	chr4	145735197	145735697	2.86819	6.07521e-05	0.168278	CAF-FAP
1144	chr7	2757755	2758255	1.92571	6.12685e-05	0.209014	CAF-FAP
6392	chr8	81539936	81540436	2.14477	6.21764e-05	0.130435	CAF-FAP
15306	chr11	123173224	123173724	4.43059	6.2508e-05	0.169298	CAF-FAP
2411	chr16	11077965	11078465	2.08795	6.27103e-05	0.193115	CAF-FAP
6995	chr1	25695796	25696296	2.43727	6.50192e-05	0.153763	CAF-FAP
1651	chr20	17543003	17543503	3.38824	6.55902e-05	0.187453	CAF-FAP
13725	chr5	174045396	174045896	2.39667	6.5835e-05	0.131655	CAF-FAP
7097	chr8	95808139	95808639	5.49339	6.64785e-05	0.12443	CAF-FAP
15302	chr10	126244055	126244555	5.48385	6.65737e-05	0.123866	CAF-FAP
17324	chr3	188914419	188914919	1.84325	6.72833e-05	0.237657	CAF-FAP
22893	chr2	240278591	240279091	3.44586	6.80194e-05	0.127506	CAF-FAP
5134	chr14	75877151	75877651	2.15768	6.91164e-05	0.22428	CAF-FAP
2335	chr21	41615514	41616014	2.04501	6.91922e-05	0.172031	CAF-FAP
5214	chr5	76801263	76801763	3.46492	7.11442e-05	0.123708	CAF-FAP
7180	chr15	78988503	78989003	1.87727	7.17871e-05	0.203355	CAF-FAP
1513	chr20	13839371	13839871	3.84104	7.17871e-05	0.138744	CAF-FAP
11880	chr5	158407173	158407673	3.88919	7.17871e-05	0.142557	CAF-FAP
14023	chr1	67557803	67558303	2.05272	7.19781e-05	0.137047	CAF-FAP
26427	chr1	209884580	209885080	3.39375	7.19781e-05	0.123879	CAF-FAP
25806	chr1	206001347	206001847	2.24763	7.22411e-05	0.20301	CAF-FAP
15139	chr11	122204211	122204711	3.5108	7.43919e-05	0.143003	CAF-FAP
14293	chr2	152062745	152063245	1.82096	7.456e-05	0.106203	CAF-FAP
12770	chr5	170312654	170313154	1.70415	7.456e-05	0.331976	CAF-FAP
6447	chr4	95129822	95130322	2.28957	7.5657e-05	0.223036	CAF-FAP
973	chr15	38894605	38895105	5.63002	7.59584e-05	0.0974354	CAF-FAP
2205	chr21	39681774	39682274	5.50706	7.59584e-05	0.0893112	CAF-FAP
14086	chr3	145243882	145244382	5.72395	7.59584e-05	0.104125	CAF-FAP
7529	chr6	56902534	56903034	3.33641	7.59584e-05	0.143072	CAF-FAP
5612	chr10	57692212	57692712	3.17697	7.63088e-05	0.141893	CAF-FAP
6128	chr9	98889030	98889530	3.2318	7.6437e-05	0.11132	CAF-FAP
1362	chr3	13543203	13543703	2.39356	7.70264e-05	0.23399	CAF-FAP
10314	chr12	108306093	108306593	2.54481	7.94279e-05	0.198863	CAF-FAP
7174	chr4	113355639	113356139	2.56168	8.04642e-05	0.196123	CAF-FAP
10854	chr17	59842364	59842864	1.85298	8.08093e-05	0.2236	CAF-FAP
584	chr5	5340260	5340760	2.26035	8.08093e-05	0.216134	CAF-FAP
10633	chr10	91689683	91690183	2.35675	8.12956e-05	0.190816	CAF-FAP
29044	chr1	233543584	233544084	4.8719	8.17667e-05	0.177581	CAF-FAP
10318	chr8	130232725	130233225	1.76919	8.18392e-05	0.153206	CAF-FAP
8363	chr19	34274833	34275333	2.62361	8.18482e-05	0.147567	CAF-FAP
26423	chr1	209839844	209840344	2.71645	8.19311e-05	0.116308	CAF-FAP
6097	chr15	74252314	74252814	3.34522	8.23981e-05	0.175669	CAF-FAP
13272	chr19	51726071	51726571	1.74015	8.23981e-05	0.240065	CAF-FAP
6687	chr10	69065607	69066107	2.44961	8.34518e-05	0.158946	CAF-FAP
14675	chr3	153051936	153052436	2.78242	8.34518e-05	0.136548	CAF-FAP
2725	chrX	97389692	97390192	4.42404	8.34518e-05	0.11917	CAF-FAP
4516	chr20	38291045	38291545	1.90284	8.34783e-05	0.225616	CAF-FAP
1901	chr11	7637524	7638024	1.78032	8.361e-05	0.0953978	CAF-FAP
10415	chr4	173252200	173252700	2.81516	8.36427e-05	0.0990983	CAF-FAP
1976	chr1	7291243	7291743	2.87869	8.37053e-05	0.181329	CAF-FAP
27291	chr1	222817488	222817988	1.90203	8.45046e-05	0.209851	CAF-FAP
6877	chr10	69733846	69734346	2.8575	8.46014e-05	0.154415	CAF-FAP
8229	chr6	80128369	80128869	2.8524	8.46014e-05	0.205699	CAF-FAP
9785	chr6	113018774	113019274	1.70554	8.55795e-05	0.182341	CAF-FAP
1628	chr18	22667900	22668400	2.92983	8.62167e-05	0.115428	CAF-FAP
21635	chr1	170707933	170708433	2.65768	8.66301e-05	0.137735	CAF-FAP
18204	chr2	207513890	207514390	3.16067	8.69221e-05	0.119729	CAF-FAP
8388	chr6	83183362	83183862	1.42914	8.69221e-05	0.196019	CAF-FAP
4580	chr2	38190558	38191058	2.80141	8.73523e-05	0.132637	CAF-FAP
3869	chr8	38405134	38405634	2.75453	8.79359e-05	0.157511	CAF-FAP
14031	chr1	67570340	67570840	2.13338	8.8673e-05	0.124476	CAF-FAP
223	chr15	25790197	25790697	1.32513	8.88803e-05	0.257993	CAF-FAP
3545	chr2	28583889	28584389	1.7968	8.91567e-05	0.159436	CAF-FAP
5290	chr4	76806317	76806817	2.39967	8.91567e-05	0.166315	CAF-FAP
6476	chr1	23577328	23577828	1.48054	8.92114e-05	0.226415	CAF-FAP
2414	chr20	23831810	23832310	2.64644	8.92114e-05	0.16062	CAF-FAP
1437	chr21	35212720	35213220	1.85817	9.12333e-05	0.134379	CAF-FAP
3862	chr4	47531659	47532159	2.2169	9.36182e-05	0.171987	CAF-FAP
11111	chr2	107337528	107338028	2.32197	9.36633e-05	0.16472	CAF-FAP
8732	chr5	137146358	137146858	4.17275	9.36633e-05	0.145905	CAF-FAP
18915	chr1	153566487	153566987	2.65885	9.41936e-05	0.148188	CAF-FAP
1258	chr7	3861924	3862424	1.75119	9.41936e-05	0.153588	CAF-FAP
10915	chr5	150298957	150299457	2.11371	9.48635e-05	0.157198	CAF-FAP
7666	chr6	64519936	64520436	1.97277	9.48635e-05	0.151829	CAF-FAP
2075	chr6	18585065	18585565	3.80688	9.79528e-05	0.148063	CAF-FAP
8077	chr8	103344836	103345336	1.30591	9.79528e-05	0.179001	CAF-FAP
8557	chr12	87981448	87981948	4.99102	9.98066e-05	0.127959	CAF-FAP
4935	chr16	31877414	31877914	3.90605	9.98066e-05	0.158658	CAF-FAP
4997	chr20	41631828	41632328	2.16722	9.98066e-05	0.195438	CAF-FAP
10419	chr7	116317333	116317833	3.41938	0.000100774	0.118399	CAF-FAP
11550	chr17	64230576	64231076	1.73204	0.000101131	0.243013	CAF-FAP
4779	chr2	39631707	39632207	2.23102	0.00010203	0.189359	CAF-FAP
12749	chr17	74605298	74605798	3.40559	0.000102116	0.12867	CAF-FAP
7554	chr4	121690651	121691151	2.16705	0.000102157	0.203716	CAF-FAP
8904	chr6	100202604	100203104	4.45	0.000102915	0.114894	CAF-FAP
1625	chr2	17621695	17622195	4.19744	0.000103575	0.111103	CAF-FAP
8107	chr19	31518341	31518841	2.89351	0.000104103	0.148689	CAF-FAP
226	chr3	4831156	4831656	1.69016	0.000104103	0.181212	CAF-FAP
4879	chr11	44569114	44569614	1.93964	0.000104458	0.22118	CAF-FAP
16469	chr2	188986837	188987337	4.08691	0.000104458	0.109123	CAF-FAP
2077	chr8	22781204	22781704	3.70423	0.000104588	0.168091	CAF-FAP
3473	chr1	12067776	12068276	1.76485	0.000105785	0.191126	CAF-FAP
3399	chr12	27331334	27331834	3.10119	0.000106519	0.106653	CAF-FAP
497	chr3	8554835	8555335	2.00102	0.000107448	0.197372	CAF-FAP
13624	chr5	173472205	173472705	2.1841	0.000107448	0.198719	CAF-FAP
2570	chr15	51098018	51098518	3.04315	0.000108164	0.140146	CAF-FAP
4368	chr16	29943858	29944358	3.70022	0.000108175	0.176824	CAF-FAP
7537	chr9	113548083	113548583	2.71821	0.000108175	0.174704	CAF-FAP
3293	chrX	119655055	119655555	2.66452	0.000109734	0.192778	CAF-FAP
7550	chr12	65892037	65892537	1.29337	0.000109925	0.205703	CAF-FAP
18866	chr2	217218782	217219282	3.33229	0.000109925	0.142777	CAF-FAP
1726	chr4	7857104	7857604	3.08245	0.000109943	0.154093	CAF-FAP
12112	chr11	93577483	93577983	5.47697	0.000111103	0.0874257	CAF-FAP
1503	chr21	35469488	35469988	5.81332	0.000111103	0.110908	CAF-FAP
5805	chr5	87120472	87120972	5.72091	0.000111103	0.103902	CAF-FAP
5434	chr9	94799751	94800251	5.70734	0.000111103	0.10291	CAF-FAP
13966	chr1	66676808	66677308	3.6679	0.000111673	0.167275	CAF-FAP
10651	chr4	175419322	175419822	3.33405	0.000113381	0.139695	CAF-FAP
11421	chr4	187209870	187210370	3.08968	0.000114501	0.112263	CAF-FAP
6303	chr7	67937734	67938234	2.95614	0.000115654	0.140719	CAF-FAP
22084	chr2	237434790	237435290	2.33787	0.000117632	0.168803	CAF-FAP
13528	chr12	127810131	127810631	2.62936	0.000118394	0.113927	CAF-FAP
3480	chr21	45228303	45228803	3.32487	0.000118987	0.115307	CAF-FAP
4976	chr8	48902717	48903217	1.97842	0.000118987	0.185343	CAF-FAP
6534	chr7	71637448	71637948	1.52342	0.000119411	0.288017	CAF-FAP
1866	chr18	23825959	23826459	1.69391	0.000120306	0.186465	CAF-FAP
11677	chr17	64707137	64707637	2.15079	0.000121377	0.220276	CAF-FAP
9987	chr7	106718151	106718651	2.76253	0.000121792	0.136864	CAF-FAP
7669	chr12	67828019	67828519	1.78085	0.000122068	0.219085	CAF-FAP
1210	chr5	14925908	14926408	4.44949	0.000122197	0.140568	CAF-FAP
993	chr21	33203773	33204273	2.18813	0.000122417	0.16428	CAF-FAP
7117	chr5	115583422	115583922	2.76569	0.000123321	0.133775	CAF-FAP
1883	chr12	7860429	7860929	2.05309	0.000123407	0.139877	CAF-FAP
1849	chr18	23719560	23720060	2.89442	0.000123407	0.15089	CAF-FAP
1296	chr5	16540364	16540864	2.91958	0.000123407	0.142404	CAF-FAP
5168	chr5	76679171	76679671	2.87772	0.000123407	0.14879	CAF-FAP
3760	chr11	20112143	20112643	1.93841	0.000123505	0.185093	CAF-FAP
2858	chr5	41527035	41527535	2.83593	0.000123637	0.166993	CAF-FAP
6608	chr8	89825849	89826349	4.09407	0.000123637	0.132425	CAF-FAP
7187	chr9	110995863	110996363	2.82267	0.000123637	0.175239	CAF-FAP
15182	chr17	80891983	80892483	2.22881	0.000123811	0.138254	CAF-FAP
5268	chr6	37713605	37714105	2.5833	0.000124251	0.173988	CAF-FAP
7091	chr8	95792786	95793286	2.72079	0.000124251	0.151933	CAF-FAP
5573	chr13	110359884	110360384	2.22611	0.000125366	0.145593	CAF-FAP
5056	chr17	29040177	29040677	3.8207	0.000125366	0.105363	CAF-FAP
1564	chr8	20222290	20222790	2.77148	0.000126551	0.119598	CAF-FAP
1174	chr20	10504931	10505431	1.46411	0.000127546	0.203476	CAF-FAP
11930	chr7	134905361	134905861	2.49468	0.000127546	0.18088	CAF-FAP
10280	chr1	40362608	40363108	3.76138	0.000128427	0.137846	CAF-FAP
12457	chr7	139936785	139937285	1.9238	0.000129895	0.15968	CAF-FAP
5931	chr5	90037558	90038058	2.91577	0.00013	0.109921	CAF-FAP
3785	chr1	13593368	13593868	2.6139	0.000130296	0.110557	CAF-FAP
5634	chr17	32882704	32883204	3.29197	0.000131098	0.116375	CAF-FAP
7610	chr3	62109500	62110000	3.40921	0.000132704	0.130794	CAF-FAP
15000	chr2	162261503	162262003	2.24887	0.000133366	0.123124	CAF-FAP
7167	chr12	57889448	57889948	1.09907	0.000135849	0.267524	CAF-FAP
3375	chr18	48873270	48873770	1.64901	0.000135849	0.209413	CAF-FAP
7179	chr7	75772061	75772561	2.52434	0.000136725	0.157259	CAF-FAP
6326	chr10	62584249	62584749	1.43481	0.000139658	0.201863	CAF-FAP
7093	chr2	55992443	55992943	1.58976	0.00014203	0.19307	CAF-FAP
8524	chr11	67032799	67033299	2.23813	0.000142212	0.124661	CAF-FAP
5718	chr5	83473351	83473851	1.48364	0.000142212	0.269067	CAF-FAP
6335	chr7	69399309	69399809	3.97977	0.000143063	0.160181	CAF-FAP
7594	chr7	78095563	78096063	3.39272	0.000143376	0.105708	CAF-FAP
4262	chr7	41702833	41703333	2.40545	0.000143464	0.136498	CAF-FAP
7769	chr2	65662596	65663096	3.73642	0.000144523	0.144268	CAF-FAP
6374	chr19	17079896	17080396	1.45857	0.000144992	0.237487	CAF-FAP
9129	chr11	69008695	69009195	1.55275	0.000145875	0.211369	CAF-FAP
4790	chr13	99322139	99322639	3.36224	0.000146057	0.1191	CAF-FAP
10430	chr6	125812199	125812699	1.80082	0.000146248	0.177657	CAF-FAP
1920	chr15	44087726	44088226	5.23191	0.000147136	0.124927	CAF-FAP
2665	chr9	37964371	37964871	4.88241	0.000149086	0.121313	CAF-FAP
5675	chr10	58691462	58691962	4.55191	0.000149862	0.0950694	CAF-FAP
2584	chr15	51121036	51121536	4.08889	0.000149862	0.151471	CAF-FAP
4855	chr9	91546499	91546999	4.93667	0.000150252	0.14313	CAF-FAP
9456	chr12	97922230	97922730	3.78574	0.000157364	0.101015	CAF-FAP
8187	chr16	75304547	75305047	2.14639	0.000158052	0.171397	CAF-FAP
9325	chr4	150283589	150284089	3.95371	0.000158052	0.17097	CAF-FAP
617	chr2	8544922	8545422	2.12089	0.000158065	0.218317	CAF-FAP
9991	chr3	106428507	106429007	2.61723	0.000158263	0.160209	CAF-FAP
4539	chr8	42720322	42720822	2.85179	0.000158591	0.1054	CAF-FAP
11995	chr11	89342806	89343306	2.10054	0.000158725	0.194337	CAF-FAP
10270	chr7	111198176	111198676	2.95159	0.000158725	0.117728	CAF-FAP
3275	chr13	66210609	66211109	3.38356	0.000158953	0.123094	CAF-FAP
2333	chr13	44758727	44759227	3.42675	0.000160386	0.153099	CAF-FAP
5867	chr13	110955097	110955597	2.25985	0.000160959	0.161202	CAF-FAP
12991	chr9	134502800	134503300	2.06211	0.000160959	0.241216	CAF-FAP
10998	chr6	132391649	132392149	1.91494	0.000161364	0.204095	CAF-FAP
3284	chr12	26251545	26252045	3.25856	0.000163188	0.145347	CAF-FAP
3401	chr5	54901282	54901782	2.53657	0.000163901	0.106704	CAF-FAP
29240	chr1	234772330	234772830	2.10287	0.000167166	0.188071	CAF-FAP
10849	chr10	93746893	93747393	2.86569	0.000167166	0.125049	CAF-FAP
839	chr2	9594621	9595121	5.63761	0.000167166	0.0979599	CAF-FAP
7251	chr3	58071955	58072455	5.43301	0.000167166	0.0847419	CAF-FAP
9959	chr3	105997805	105998305	5.8276	0.000167166	0.112031	CAF-FAP
5707	chr5	83306534	83307034	5.68862	0.000167166	0.101558	CAF-FAP
11846	chr6	141451848	141452348	5.44085	0.000167166	0.0852147	CAF-FAP
248	chr14	22536852	22537352	1.83821	0.000168801	0.231912	CAF-FAP
607	chr15	31471817	31472317	1.92613	0.000169187	0.157205	CAF-FAP
4997	chr5	74251067	74251567	0.534771	0.000169187	0.0644168	CAF-FAP
20781	chr1	162541750	162542250	2.6457	0.000169671	0.15005	CAF-FAP
2654	chr3	28376313	28376813	3.25955	0.000171321	0.180745	CAF-FAP
5044	chr10	47025490	47025990	1.71286	0.000171884	0.228655	CAF-FAP
8162	chr12	76276828	76277328	1.86896	0.000172085	0.155309	CAF-FAP
1662	chr2	17976691	17977191	2.35964	0.000173497	0.172108	CAF-FAP
17476	chr2	201652491	201652991	2.84171	0.000175301	0.152642	CAF-FAP
11471	chr12	115322213	115322713	2.34662	0.000178574	0.130658	CAF-FAP
4781	chr20	40860587	40861087	4.50378	0.000184549	0.133557	CAF-FAP
17397	chr1	115168628	115169128	2.76146	0.000185878	0.129496	CAF-FAP
2834	chr11	12175892	12176392	4.44251	0.000185878	0.138739	CAF-FAP
2554	chr19	4707868	4708368	4.3625	0.000185878	0.134051	CAF-FAP
9890	chr4	158810097	158810597	2.51853	0.000185878	0.0912734	CAF-FAP
7530	chr12	65631519	65632019	2.52979	0.000187178	0.109698	CAF-FAP
6430	chr20	49594001	49594501	1.97032	0.000190813	0.163657	CAF-FAP
12316	chr1	53122427	53122927	2.1487	0.000191555	0.125296	CAF-FAP
10564	chr6	127464090	127464590	3.70921	0.000192231	0.128821	CAF-FAP
4882	chr1	17189897	17190397	3.88022	0.000192435	0.125592	CAF-FAP
22290	chr1	178608892	178609392	3.71527	0.000192435	0.113097	CAF-FAP
23912	chr1	200368114	200368614	3.57532	0.000192435	0.0988108	CAF-FAP
7524	chr12	65565855	65566355	1.8837	0.000192435	0.146149	CAF-FAP
3676	chrX	134676522	134677022	3.68504	0.000192435	0.12191	CAF-FAP
1573	chr5	27241826	27242326	3.73555	0.000192911	0.120885	CAF-FAP
7507	chr12	65335058	65335558	2.19972	0.000193812	0.197202	CAF-FAP
5587	chr15	71080668	71081168	2.3751	0.000194069	0.139531	CAF-FAP
11559	chr17	64240872	64241372	1.13513	0.000195533	0.233249	CAF-FAP
9753	chr10	86411434	86411934	1.9922	0.000199283	0.172507	CAF-FAP
12892	chr11	103797925	103798425	1.88343	0.000199798	0.126958	CAF-FAP
3580	chr8	37142675	37143175	2.77149	0.000200478	0.16062	CAF-FAP
5012	chr15	68511401	68511901	1.75085	0.000202378	0.244948	CAF-FAP
555	chr10	4344394	4344894	1.49112	0.000202903	0.166032	CAF-FAP
10592	chr3	115239650	115240150	2.33791	0.000205977	0.178641	CAF-FAP
6134	chr9	98908428	98908928	1.78407	0.000206091	0.191727	CAF-FAP
4100	chr12	45273628	45274128	2.25117	0.000207602	0.13134	CAF-FAP
380	chr6	3209255	3209755	3.88636	0.000210712	0.10817	CAF-FAP
7470	chr6	56525337	56525837	1.99639	0.000213706	0.139938	CAF-FAP
5766	chr5	84372276	84372776	3.73158	0.000214481	0.108344	CAF-FAP
7574	chr19	19276341	19276841	1.9379	0.000215977	0.125477	CAF-FAP
7763	chr17	42891409	42891909	2.17105	0.000219909	0.182532	CAF-FAP
8638	chr3	71511014	71511514	3.54064	0.000223853	0.123492	CAF-FAP
5101	chr7	46385928	46386428	5.51935	0.000224606	0.153223	CAF-FAP
8082	chr9	116238274	116238774	4.93923	0.000224606	0.0934719	CAF-FAP
6139	chr17	37391968	37392468	4.82334	0.000228552	0.101007	CAF-FAP
1414	chr5	16957772	16958272	4.82673	0.000229178	0.119986	CAF-FAP
7134	chr17	40909295	40909795	3.69007	0.000233059	0.142702	CAF-FAP
1281	chr12	6167219	6167719	3.19329	0.000233293	0.102905	CAF-FAP
17307	chr3	188863989	188864489	3.0872	0.000236355	0.136663	CAF-FAP
2499	chr9	36165751	36166251	2.46766	0.000236614	0.0960252	CAF-FAP
6205	chr8	80737594	80738094	4.24672	0.000236712	0.126289	CAF-FAP
10179	chr4	168769321	168769821	1.36854	0.000241579	0.210666	CAF-FAP
7774	chr19	19776279	19776779	0.939887	0.000241657	0.518668	CAF-FAP
704	chr2	9179276	9179776	1.52825	0.000244384	0.224825	CAF-FAP
5241	chr11	46248561	46249061	3.53081	0.000250914	0.144893	CAF-FAP
3692	chr17	17663236	17663736	1.81764	0.000250914	0.201822	CAF-FAP
5578	chr18	79156633	79157133	3.07951	0.000250914	0.127013	CAF-FAP
6890	chr4	106365456	106365956	2.55759	0.000250914	0.114499	CAF-FAP
10108	chr12	106083902	106084402	2.22742	0.000250977	0.153601	CAF-FAP
1849	chr6	16741006	16741506	2.19531	0.000251369	0.164048	CAF-FAP
21119	chr1	165898762	165899262	3.30496	0.00025172	0.146438	CAF-FAP
8243	chr6	80543747	80544247	2.81522	0.000254569	0.166561	CAF-FAP
7320	chr1	26771530	26772030	2.39639	0.000254656	0.154267	CAF-FAP
18907	chr1	153549187	153549687	2.03968	0.000254656	0.205289	CAF-FAP
7356	chr12	62724891	62725391	3.02163	0.000254656	0.102342	CAF-FAP
5534	chr15	70795262	70795762	2.53807	0.000254656	0.197347	CAF-FAP
5064	chr20	43140607	43141107	5.53313	0.000254656	0.0909762	CAF-FAP
10596	chr3	115280001	115280501	5.64301	0.000254656	0.098335	CAF-FAP
6893	chr5	111929841	111930341	5.58118	0.000254656	0.0941254	CAF-FAP
13825	chr5	175590303	175590803	5.70812	0.000254656	0.102967	CAF-FAP
5157	chr8	56889961	56890461	5.95296	0.000254656	0.122383	CAF-FAP
9173	chr8	121338560	121339060	5.78496	0.000254656	0.10871	CAF-FAP
1464	chr9	22084704	22085204	5.38946	0.000254656	0.0821626	CAF-FAP
6185	chr9	99019703	99020203	1.21769	0.000254656	0.141419	CAF-FAP
6223	chr12	54229624	54230124	2.30081	0.000256964	0.144499	CAF-FAP
1074	chr13	32261490	32261990	1.54758	0.000257347	0.281755	CAF-FAP
2035	chr8	22658648	22659148	3.00803	0.000259678	0.128937	CAF-FAP
1257	chr1	3369738	3370238	2.82766	0.000261189	0.186611	CAF-FAP
16431	chr2	188811402	188811902	2.37325	0.000262603	0.154743	CAF-FAP
3148	chr18	48470416	48470916	2.91844	0.000265223	0.131787	CAF-FAP
1699	chr14	51304909	51305409	2.48608	0.000265515	0.152351	CAF-FAP
8142	chr12	76183324	76183824	2.29624	0.000269632	0.146104	CAF-FAP
2260	chr5	36657447	36657947	1.72872	0.000270746	0.172885	CAF-FAP
6973	chr4	108361015	108361515	2.28445	0.000272748	0.181678	CAF-FAP
1572	chr9	27194431	27194931	2.79397	0.000272748	0.116463	CAF-FAP
3273	chr4	37908738	37909238	2.14106	0.000273871	0.119248	CAF-FAP
632	chr6	4734250	4734750	2.40271	0.000273871	0.147053	CAF-FAP
6112	chr9	98862068	98862568	2.2803	0.000273871	0.136965	CAF-FAP
1901	chr8	22397483	22397983	2.47082	0.000274069	0.124596	CAF-FAP
10496	chr11	74754883	74755383	2.72121	0.000276543	0.137177	CAF-FAP
8436	chr17	45092816	45093316	1.33429	0.000280073	0.276133	CAF-FAP
1849	chr15	43514121	43514621	1.85802	0.000280299	0.217991	CAF-FAP
2344	chr7	20330350	20330850	2.19251	0.000280727	0.131383	CAF-FAP
3899	chr16	27253426	27253926	2.46881	0.000282884	0.113736	CAF-FAP
14783	chr2	160209478	160209978	2.42328	0.000285398	0.144356	CAF-FAP
5898	chr15	73800949	73801449	2.56754	0.000286192	0.129072	CAF-FAP
12279	chr7	138197231	138197731	2.12122	0.000287251	0.095924	CAF-FAP
17787	chr2	203685256	203685756	1.08811	0.000287397	0.13813	CAF-FAP
7452	chr9	113187887	113188387	2.3656	0.000287397	0.107019	CAF-FAP
23909	chr1	200352016	200352516	2.47434	0.000287868	0.136566	CAF-FAP
18479	chr2	215579853	215580353	2.38503	0.000287868	0.116079	CAF-FAP
5581	chr15	71048902	71049402	3.47348	0.000288434	0.105223	CAF-FAP
9942	chr16	86157864	86158364	2.70208	0.000288502	0.146879	CAF-FAP
1208	chr18	13452357	13452857	2.49076	0.00028909	0.127511	CAF-FAP
2427	chr13	45206225	45206725	3.5305	0.000289351	0.102035	CAF-FAP
17586	chr3	193974043	193974543	2.53863	0.000289351	0.186469	CAF-FAP
1492	chr18	22279717	22280217	2.00975	0.000289637	0.0999676	CAF-FAP
1315	chr21	34704164	34704664	3.34736	0.000289637	0.0853477	CAF-FAP
8100	chr1	28972376	28972876	3.12332	0.000291485	0.130856	CAF-FAP
2019	chr7	12715586	12716086	1.50816	0.000291812	0.240643	CAF-FAP
2739	chr15	52642854	52643354	3.64366	0.000292493	0.117284	CAF-FAP
4534	chr1	16164197	16164697	2.00178	0.000294224	0.127319	CAF-FAP
26426	chr1	209883134	209883634	3.14506	0.000294224	0.129532	CAF-FAP
2929	chr18	45526076	45526576	1.67169	0.000298098	0.176776	CAF-FAP
6232	chr16	64412816	64413316	2.10722	0.000300242	0.12411	CAF-FAP
4242	chr11	34346067	34346567	2.22217	0.000301185	0.135029	CAF-FAP
7615	chr8	100438042	100438542	1.0749	0.000301185	0.202634	CAF-FAP
15462	chr10	128064422	128064922	2.9215	0.000303403	0.0969276	CAF-FAP
10313	chr3	112653485	112653985	2.26507	0.000305977	0.118162	CAF-FAP
7778	chr7	81600471	81600971	2.86023	0.000307521	0.0855002	CAF-FAP
6767	chr8	93423780	93424280	2.03054	0.000307582	0.104755	CAF-FAP
2528	chr15	50885225	50885725	1.95725	0.000307775	0.168316	CAF-FAP
9803	chr1	38451431	38451931	1.99487	0.000308349	0.127796	CAF-FAP
846	chr15	37585882	37586382	2.18902	0.000308349	0.128336	CAF-FAP
7569	chr4	121739155	121739655	1.89457	0.000308349	0.12465	CAF-FAP
2982	chr8	29249896	29250396	1.99882	0.000308349	0.227962	CAF-FAP
11623	chr10	99292093	99292593	2.13585	0.000308993	0.166147	CAF-FAP
1141	chr9	16627948	16628448	2.37349	0.000312005	0.189884	CAF-FAP
2772	chr13	49313876	49314376	1.48185	0.000320457	0.308626	CAF-FAP
9735	chr9	127519358	127519858	1.7424	0.000321235	0.177673	CAF-FAP
2897	chr4	25795970	25796470	3.61903	0.000323194	0.133375	CAF-FAP
5594	chr8	66747815	66748315	3.56412	0.000325149	0.107744	CAF-FAP
5050	chr7	46059524	46060024	1.23735	0.000326969	0.170639	CAF-FAP
6147	chr14	91284013	91284513	3.66555	0.000328739	0.101039	CAF-FAP
306	chr9	3894741	3895241	3.36397	0.000330727	0.110051	CAF-FAP
21199	chr2	233982277	233982777	5.17995	0.000333172	0.11043	CAF-FAP
7430	chr8	98179095	98179595	1.51378	0.000333229	0.135062	CAF-FAP
27152	chr1	221268211	221268711	5.07478	0.00033378	0.126247	CAF-FAP
6088	chr8	79355537	79356037	3.20039	0.000335318	0.153248	CAF-FAP
13543	chr3	138412818	138413318	2.21257	0.000340883	0.171284	CAF-FAP
7128	chr6	52423791	52424291	2.60788	0.000349162	0.0745195	CAF-FAP
9817	chr12	104280687	104281187	4.47051	0.000349953	0.103624	CAF-FAP
1977	chr5	33788715	33789215	2.26744	0.00035547	0.175202	CAF-FAP
11890	chr1	48017712	48018212	3.21908	0.00035818	0.162351	CAF-FAP
21587	chr1	170162837	170163337	2.49691	0.00035818	0.118465	CAF-FAP
11162	chr5	150673759	150674259	2.53454	0.000359733	0.219892	CAF-FAP
11233	chr2	109126436	109126936	3.32273	0.000361225	0.115282	CAF-FAP
18887	chr2	217279618	217280118	3.32698	0.000366903	0.110894	CAF-FAP
11593	chr10	98460767	98461267	3.30573	0.000368249	0.128455	CAF-FAP
12993	chr6	152095108	152095608	1.86179	0.000368249	0.164313	CAF-FAP
2440	chr3	25354148	25354648	3.28114	0.000371592	0.104471	CAF-FAP
10337	chr15	101023948	101024448	1.09015	0.00037274	0.196872	CAF-FAP
7951	chr17	43661707	43662207	2.29144	0.00037274	0.093231	CAF-FAP
236	chr21	21612319	21612819	2.55436	0.00037274	0.134936	CAF-FAP
4293	chr6	34609511	34610011	2.1064	0.00037274	0.146408	CAF-FAP
8677	chr6	89564977	89565477	2.27988	0.00037274	0.0919561	CAF-FAP
7299	chr15	80480876	80481376	2.71859	0.000374392	0.150906	CAF-FAP
13448	chr2	138244784	138245284	3.09197	0.000374392	0.134006	CAF-FAP
6655	chr14	94601923	94602423	3.24413	0.000374603	0.133324	CAF-FAP
773	chr2	9311433	9311933	2.36425	0.000375995	0.159982	CAF-FAP
503	chr3	8560638	8561138	1.40556	0.000380077	0.17593	CAF-FAP
9287	chr7	101138054	101138554	2.22994	0.000380077	0.164125	CAF-FAP
6222	chr12	54222569	54223069	5.45687	0.000381033	0.0861888	CAF-FAP
7073	chr2	55880046	55880546	5.22806	0.000381033	0.0732534	CAF-FAP
2404	chr20	23754967	23755467	5.46861	0.000381033	0.0869096	CAF-FAP
682	chr3	9884492	9884992	5.52722	0.000381033	0.090596	CAF-FAP
2318	chr5	37771640	37772140	5.69035	0.000381033	0.101682	CAF-FAP
6897	chr5	111948401	111948901	5.74562	0.000381033	0.105731	CAF-FAP
15084	chr3	160184530	160185030	1.8831	0.000384954	0.153223	CAF-FAP
7226	chr7	75892617	75893117	2.3715	0.000384954	0.190495	CAF-FAP
2040	chr8	22673017	22673517	1.34547	0.000386276	0.142842	CAF-FAP
1241	chr20	10622667	10623167	1.62408	0.000387723	0.206659	CAF-FAP
8764	chr8	118011296	118011796	2.25473	0.000390032	0.128561	CAF-FAP
864	chr13	30743316	30743816	1.43479	0.000390084	0.216956	CAF-FAP
15912	chr1	94739431	94739931	1.30278	0.000390088	0.168746	CAF-FAP
11908	chr1	48049708	48050208	2.64747	0.000391324	0.111067	CAF-FAP
6870	chr7	74098210	74098710	2.0221	0.000391327	0.138144	CAF-FAP
8070	chr4	128573674	128574174	2.8596	0.000392153	0.144227	CAF-FAP
5168	chr4	76340993	76341493	2.75306	0.000394926	0.123532	CAF-FAP
7144	chr5	115940981	115941481	1.66332	0.000397452	0.160205	CAF-FAP
2271	chr12	12901392	12901892	2.70363	0.000398917	0.126109	CAF-FAP
8938	chr1	32992258	32992758	2.467	0.000400466	0.113134	CAF-FAP
5044	chr20	42734751	42735251	2.51239	0.000400806	0.104542	CAF-FAP
5657	chr5	82388258	82388758	2.35139	0.000401429	0.151148	CAF-FAP
5925	chr1	21586785	21587285	2.11968	0.000401605	0.170465	CAF-FAP
13638	chr12	130847088	130847588	2.85952	0.000404227	0.129364	CAF-FAP
1472	chr13	36131937	36132437	1.47609	0.000404227	0.132579	CAF-FAP
3231	chr5	53031587	53032087	2.46506	0.000404227	0.0788879	CAF-FAP
3104	chr12	22730049	22730549	2.57359	0.000404295	0.139889	CAF-FAP
23522	chr1	186812487	186812987	4.39861	0.000404358	0.111711	CAF-FAP
5976	chr22	40711580	40712080	1.49668	0.000405927	0.238013	CAF-FAP
12887	chr1	56404532	56405032	1.82197	0.000406878	0.18449	CAF-FAP
324	chr10	3525737	3526237	2.57174	0.000406878	0.147667	CAF-FAP
831	chr13	30569852	30570352	2.12289	0.000406878	0.112929	CAF-FAP
7619	chr2	64876280	64876780	2.55345	0.000406878	0.152698	CAF-FAP
6670	chr20	50144220	50144720	4.38437	0.000406878	0.120368	CAF-FAP
876	chr5	9888509	9889009	2.52519	0.000406878	0.117247	CAF-FAP
2868	chr9	69131573	69132073	2.84641	0.000406878	0.129755	CAF-FAP
24119	chr1	201461058	201461558	1.8248	0.000406989	0.179977	CAF-FAP
7029	chr8	94961729	94962229	2.68652	0.000407353	0.14153	CAF-FAP
3703	chr9	80467606	80468106	3.96581	0.000407821	0.105338	CAF-FAP
1204	chr5	14900683	14901183	2.71641	0.000409112	0.11932	CAF-FAP
13299	chr1	60972662	60973162	4.19931	0.000409623	0.117096	CAF-FAP
20402	chr2	227818075	227818575	1.34829	0.000409623	0.149789	CAF-FAP
14921	chr6	169269566	169270066	2.20941	0.000409623	0.112856	CAF-FAP
5938	chr7	55308160	55308660	1.91907	0.000409623	0.118711	CAF-FAP
572	chr6	4369932	4370432	2.39384	0.000410296	0.128073	CAF-FAP
21273	chr2	234451801	234452301	3.90929	0.00041072	0.0923834	CAF-FAP
4460	chr20	38201304	38201804	2.19963	0.000413373	0.1537	CAF-FAP
5381	chr5	78610231	78610731	2.40553	0.000413373	0.120387	CAF-FAP
1041	chr15	39400819	39401319	3.67872	0.000417974	0.0882728	CAF-FAP
2910	chr22	30206815	30207315	1.76948	0.000419919	0.127217	CAF-FAP
28450	chr1	229094990	229095490	2.37514	0.000421546	0.125017	CAF-FAP
12044	chr11	92180616	92181116	2.1589	0.000421546	0.180354	CAF-FAP
1249	chrX	39526964	39527464	3.75322	0.000422201	0.106762	CAF-FAP
9033	chr12	93186139	93186639	3.19716	0.000422958	0.0926311	CAF-FAP
7829	chr9	114366255	114366755	3.71591	0.000425711	0.108003	CAF-FAP
5509	chr20	45778859	45779359	1.26541	0.000428945	0.151383	CAF-FAP
10414	chr11	74319216	74319716	3.3927	0.000429665	0.097619	CAF-FAP
16547	chr2	189286312	189286812	2.30364	0.000430075	0.118897	CAF-FAP
8644	chr3	71536242	71536742	3.47534	0.000430075	0.112256	CAF-FAP
17754	chr3	194579225	194579725	2.37047	0.000430075	0.128124	CAF-FAP
5640	chr5	82347249	82347749	1.88124	0.000430075	0.231297	CAF-FAP
267	chr2	2743108	2743608	0.954648	0.000431996	0.206607	CAF-FAP
4259	chr7	41700665	41701165	2.4578	0.000431996	0.167316	CAF-FAP
13547	chr7	152054776	152055276	3.19402	0.000434389	0.100257	CAF-FAP
11911	chr1	48052209	48052709	2.65773	0.000436179	0.079878	CAF-FAP
28672	chr1	230334246	230334746	3.12071	0.000436179	0.0935361	CAF-FAP
3560	chr18	49691008	49691508	1.89015	0.000436179	0.0899427	CAF-FAP
11872	chr6	142416170	142416670	3.06311	0.000436179	0.108752	CAF-FAP
11570	chr11	84969030	84969530	3.26489	0.000443245	0.0950697	CAF-FAP
9747	chr12	103680523	103681023	2.70833	0.000443245	0.199359	CAF-FAP
23588	chr1	192531009	192531509	4.18333	0.000451646	0.134414	CAF-FAP
5016	chr5	74315915	74316415	1.83536	0.000451759	0.121852	CAF-FAP
28	chr17	267300	267800	1.36407	0.000452394	0.196696	CAF-FAP
4387	chr10	36450294	36450794	1.33934	0.000452589	0.21956	CAF-FAP
15444	chr3	171306677	171307177	1.90814	0.000453425	0.141311	CAF-FAP
17986	chr2	205706712	205707212	1.98141	0.000454354	0.180193	CAF-FAP
10995	chr5	150469629	150470129	4.01007	0.000462008	0.140144	CAF-FAP
4070	chr2	33108784	33109284	2.21748	0.000467852	0.199385	CAF-FAP
6574	chr14	93965360	93965860	0.941373	0.000471715	0.0767691	CAF-FAP
9633	chr7	102890666	102891166	3.80694	0.000472268	0.117616	CAF-FAP
22208	chr2	237687601	237688101	0.948458	0.000476768	0.222715	CAF-FAP
9073	chr19	38387766	38388266	2.07144	0.000479624	0.187933	CAF-FAP
140	chrX	8044761	8045261	3.56269	0.000479624	0.107491	CAF-FAP
2181	chr8	23297046	23297546	4.13565	0.000481744	0.135777	CAF-FAP
7317	chr3	58335119	58335619	3.51505	0.00048952	0.113251	CAF-FAP
7563	chr6	57267936	57268436	3.35091	0.00048952	0.112284	CAF-FAP
2460	chr6	25229649	25230149	3.24104	0.000492071	0.10037	CAF-FAP
3602	chr9	77848887	77849387	2.47432	0.000493348	0.174976	CAF-FAP
754	chr3	10191980	10192480	2.27772	0.000499053	0.198061	CAF-FAP
2710	chr13	48749567	48750067	2.26499	0.00050091	0.153785	CAF-FAP
11793	chr19	47582574	47583074	4.95499	0.000501471	0.094533	CAF-FAP
11387	chr4	186839720	186840220	2.11693	0.000501756	0.242749	CAF-FAP
9488	chr11	70019442	70019942	2.12395	0.000504737	0.147548	CAF-FAP
2464	chr14	58731453	58731953	1.92562	0.000504737	0.129261	CAF-FAP
11513	chr7	131895586	131896086	4.66441	0.000504737	0.0982399	CAF-FAP
8346	chr8	107313889	107314389	4.69114	0.000504737	0.0888166	CAF-FAP
4069	chr18	58314260	58314760	2.30267	0.000505271	0.186859	CAF-FAP
2158	chr22	27105472	27105972	1.10336	0.000505271	0.236465	CAF-FAP
22139	chr1	177286273	177286773	4.598	0.000506796	0.0997568	CAF-FAP
24984	chr1	203512698	203513198	2.45859	0.000506796	0.167394	CAF-FAP
4022	chr18	57737615	57738115	2.79794	0.000506895	0.164278	CAF-FAP
14784	chr2	160214550	160215050	3.18588	0.000507135	0.139769	CAF-FAP
1531	chr13	37492675	37493175	4.32401	0.00051097	0.104216	CAF-FAP
4611	chr15	66802485	66802985	4.31034	0.000512526	0.10069	CAF-FAP
1115	chr9	16329580	16330080	3.3012	0.00051272	0.127857	CAF-FAP
13718	chr1	64421397	64421897	4.28853	0.000513148	0.096017	CAF-FAP
2403	chr3	24678261	24678761	4.1824	0.000513148	0.0849656	CAF-FAP
1956	chr3	16448701	16449201	1.90309	0.000513413	0.201176	CAF-FAP
7529	chr12	65615099	65615599	4.15645	0.000513774	0.0899613	CAF-FAP
265	chr15	25905071	25905571	2.81436	0.000515073	0.100582	CAF-FAP
6136	chr20	48277192	48277692	3.82873	0.000522131	0.0927564	CAF-FAP
9126	chr3	79257777	79258277	3.71446	0.000522131	0.107357	CAF-FAP
6342	chr4	94446382	94446882	3.99779	0.000522131	0.115527	CAF-FAP
2560	chr7	22858894	22859394	2.11354	0.000528417	0.187892	CAF-FAP
5439	chr12	51972783	51973283	3.42611	0.000528458	0.0933761	CAF-FAP
1886	chr20	18705421	18705921	2.43594	0.000528458	0.1183	CAF-FAP
2289	chr20	23228832	23229332	1.41705	0.000528458	0.12372	CAF-FAP
6033	chr6	42100335	42100835	3.41963	0.000528458	0.085877	CAF-FAP
12813	chr1	55580765	55581265	3.46674	0.000529406	0.132716	CAF-FAP
188	chr13	21985824	21986324	3.3885	0.000530841	0.140115	CAF-FAP
7931	chr19	28940791	28941291	2.50007	0.000530841	0.0529724	CAF-FAP
2139	chr13	43698698	43699198	2.30729	0.000532143	0.15906	CAF-FAP
14063	chr17	77881395	77881895	1.55983	0.000532143	0.179779	CAF-FAP
11095	chr2	106990168	106990668	2.45638	0.000535685	0.0862247	CAF-FAP
2226	chr7	17557645	17558145	1.44017	0.000537615	0.146587	CAF-FAP
2978	chr15	57510502	57511002	2.26032	0.000537813	0.135503	CAF-FAP
3289	chr15	60392982	60393482	1.80649	0.000538245	0.178322	CAF-FAP
24214	chr1	201602768	201603268	2.93648	0.000542586	0.13333	CAF-FAP
4051	chr11	32087994	32088494	3.2709	0.000542831	0.128927	CAF-FAP
5420	chr5	78907152	78907652	3.20489	0.000542831	0.130276	CAF-FAP
6835	chr10	69470783	69471283	2.18521	0.000543684	0.0822981	CAF-FAP
5312	chr13	110012007	110012507	2.83155	0.000549344	0.0992006	CAF-FAP
17981	chr2	205700545	205701045	2.25996	0.000550512	0.149471	CAF-FAP
14917	chr3	157282464	157282964	2.94081	0.000553881	0.119786	CAF-FAP
16377	chr11	130945892	130946392	2.65431	0.000554791	0.174018	CAF-FAP
9561	chr4	153676914	153677414	3.04701	0.000556978	0.119812	CAF-FAP
11129	chr1	44074674	44075174	5.27299	0.000559565	0.0756345	CAF-FAP
15245	chr10	126013513	126014013	5.50958	0.000559565	0.0894703	CAF-FAP
12212	chr17	68705164	68705664	5.3619	0.000559565	0.0805697	CAF-FAP
4094	chr2	33210574	33211074	2.63873	0.000559565	0.210477	CAF-FAP
89	chr21	15617990	15618490	5.52206	0.000559565	0.0902654	CAF-FAP
3274	chr22	31243946	31244446	2.82144	0.000559565	0.161176	CAF-FAP
2251	chr6	21634517	21635017	1.92486	0.000559565	0.0808351	CAF-FAP
2646	chr6	26392838	26393338	5.54418	0.000559565	0.0916911	CAF-FAP
13275	chr6	155341022	155341522	5.30253	0.000559565	0.0772408	CAF-FAP
11815	chr7	134779349	134779849	1.38361	0.000559565	0.234448	CAF-FAP
8110	chr6	75496360	75496860	1.63114	0.000561881	0.136438	CAF-FAP
6229	chr5	94793330	94793830	2.9136	0.000561935	0.136186	CAF-FAP
8944	chr17	48051851	48052351	1.73109	0.000562628	0.235696	CAF-FAP
705	chr2	9179783	9180283	1.92845	0.000570523	0.158144	CAF-FAP
362	chr10	3755378	3755878	2.80861	0.000570822	0.132265	CAF-FAP
7580	chr15	82129782	82130282	2.66105	0.000571744	0.0978329	CAF-FAP
3386	chr7	30789353	30789853	2.64895	0.000575955	0.158507	CAF-FAP
8043	chr4	128517647	128518147	2.84592	0.000577778	0.137874	CAF-FAP
7854	chr6	71469009	71469509	2.34062	0.00057824	0.171504	CAF-FAP
18705	chr1	151311507	151312007	1.47157	0.000579528	0.168018	CAF-FAP
3756	chr10	33129212	33129712	1.09323	0.000581832	0.21638	CAF-FAP
3613	chr13	76286132	76286632	2.54342	0.000584021	0.100922	CAF-FAP
732	chr17	1989028	1989528	2.63766	0.000584021	0.117834	CAF-FAP
12419	chr10	103045037	103045537	1.84514	0.00058514	0.139637	CAF-FAP
19824	chr2	219689052	219689552	1.85118	0.00058514	0.208776	CAF-FAP
14103	chr10	119667677	119668177	2.58786	0.000585691	0.152529	CAF-FAP
9001	chr6	105596171	105596671	2.50961	0.000586254	0.0979061	CAF-FAP
211	chr6	2580069	2580569	2.56678	0.000600005	0.0816391	CAF-FAP
223	chr18	3624798	3625298	2.47068	0.000601172	0.111368	CAF-FAP
2935	chr18	45567059	45567559	1.98603	0.000601172	0.133278	CAF-FAP
12408	chr2	122748502	122749002	4.01214	0.000601172	0.0981572	CAF-FAP
1809	chr5	32508002	32508502	2.67419	0.000601172	0.149101	CAF-FAP
711	chr2	9191040	9191540	1.63182	0.000607041	0.148584	CAF-FAP
2435	chr3	25289522	25290022	2.45229	0.000608587	0.103957	CAF-FAP
2268	chr7	18494991	18495491	4.09325	0.000608587	0.103073	CAF-FAP
4438	chr10	38054325	38054825	3.73615	0.000609028	0.0777107	CAF-FAP
10813	chr10	93458672	93459172	1.11783	0.000609028	0.26026	CAF-FAP
12503	chr5	168424477	168424977	4.27528	0.000609028	0.129064	CAF-FAP
3108	chr16	15977017	15977517	3.98504	0.00061025	0.121971	CAF-FAP
14923	chr6	169288464	169288964	3.94574	0.00061025	0.119037	CAF-FAP
5068	chr9	92562406	92562906	2.02404	0.00061025	0.0996224	CAF-FAP
8	chr19	342626	343126	3.93099	0.00061449	0.11041	CAF-FAP
13032	chr10	110426342	110426842	1.70574	0.000616295	0.200527	CAF-FAP
21243	chr2	234289721	234290221	1.91733	0.000617874	0.107618	CAF-FAP
2493	chr10	21334863	21335363	1.98206	0.000622772	0.112466	CAF-FAP
8977	chr17	48483315	48483815	1.49207	0.000622773	0.0876441	CAF-FAP
28525	chr1	229597180	229597680	1.22999	0.000631509	0.174268	CAF-FAP
3984	chr2	31335772	31336272	3.07613	0.000631626	0.0902077	CAF-FAP
7760	chr2	65576860	65577360	2.39773	0.000634312	0.121999	CAF-FAP
4003	chr11	28836262	28836762	3.29759	0.000638917	0.102317	CAF-FAP
7579	chr15	82122686	82123186	1.75053	0.000644324	0.108962	CAF-FAP
4791	chr16	31052101	31052601	3.21295	0.00065297	0.115294	CAF-FAP
5659	chr5	82396770	82397270	1.00154	0.000657495	0.249215	CAF-FAP
8357	chr6	82144192	82144692	1.88611	0.000658773	0.205165	CAF-FAP
15076	chr11	121687906	121688406	3.12409	0.000661044	0.113027	CAF-FAP
14153	chr3	146274735	146275235	2.29062	0.000662237	0.201297	CAF-FAP
1238	chr4	4991103	4991603	1.32179	0.000666034	0.190942	CAF-FAP
9533	chr12	99911019	99911519	1.89215	0.000667149	0.1091	CAF-FAP
9775	chr4	156614892	156615392	2.29544	0.000672537	0.0673043	CAF-FAP
2669	chr12	15837375	15837875	1.99974	0.00067486	0.18101	CAF-FAP
6254	chr16	64882331	64882831	1.04743	0.00067758	0.184248	CAF-FAP
10170	chr4	168751709	168752209	1.86837	0.000691594	0.150072	CAF-FAP
7321	chr22	45246265	45246765	1.80819	0.000695813	0.107133	CAF-FAP
1978	chr20	19497017	19497517	3.62418	0.000703043	0.124823	CAF-FAP
5098	chr6	37029249	37029749	3.82775	0.000703043	0.142058	CAF-FAP
9951	chr1	39192033	39192533	1.36568	0.000704343	0.198454	CAF-FAP
5916	chr22	40534824	40535324	2.76094	0.000712408	0.158182	CAF-FAP
12751	chr5	170287506	170288006	1.80242	0.000712408	0.226852	CAF-FAP
7551	chr4	121668382	121668882	3.41899	0.000715094	0.0859416	CAF-FAP
1683	chr13	39776453	39776953	3.46725	0.000716868	0.0972654	CAF-FAP
8356	chr4	139243407	139243907	1.44184	0.000716868	0.21038	CAF-FAP
4836	chr14	75204061	75204561	2.86039	0.000723439	0.105534	CAF-FAP
194	chr21	17849007	17849507	3.40353	0.000725393	0.106629	CAF-FAP
9755	chr3	100957314	100957814	3.22449	0.000732477	0.128415	CAF-FAP
11788	chr5	157535073	157535573	1.81763	0.000735371	0.153258	CAF-FAP
13022	chr5	172354773	172355273	1.06401	0.000735371	0.131077	CAF-FAP
22611	chr2	238972695	238973195	4.95645	0.000747861	0.0925917	CAF-FAP
6667	chr2	49248439	49248939	2.98057	0.00075027	0.109007	CAF-FAP
1879	chr21	38435153	38435653	4.69355	0.000753109	0.0746349	CAF-FAP
4831	chr3	45907752	45908252	4.5814	0.000753109	0.0795765	CAF-FAP
5906	chr8	73346319	73346819	4.98971	0.000753109	0.0909795	CAF-FAP
2220	chr3	23159824	23160324	2.14769	0.000755493	0.139653	CAF-FAP
1399	chr13	35512461	35512961	4.48029	0.000763807	0.0975451	CAF-FAP
20838	chr2	231642763	231643263	1.16515	0.000763807	0.189384	CAF-FAP
14117	chr6	161038609	161039109	1.72608	0.000763807	0.191137	CAF-FAP
21927	chr2	237227628	237228128	4.45149	0.000766212	0.100795	CAF-FAP
16983	chr2	196294106	196294606	3.39905	0.00076675	0.118327	CAF-FAP
5810	chr4	84691354	84691854	4.49475	0.000767392	0.105463	CAF-FAP
7221	chr5	118377365	118377865	4.25682	0.000767392	0.0998538	CAF-FAP
9682	chr12	101936400	101936900	1.43238	0.00076912	0.199962	CAF-FAP
11128	chr1	44072139	44072639	4.31589	0.000769194	0.084229	CAF-FAP
13798	chr5	175246328	175246828	3.28794	0.000770862	0.112352	CAF-FAP
8150	chr1	29417022	29417522	2.27823	0.000771508	0.139314	CAF-FAP
16473	chr1	109197221	109197721	2.86519	0.000772141	0.159145	CAF-FAP
195	chr6	2432257	2432757	4.15726	0.00077525	0.0863435	CAF-FAP
7986	chr5	132094639	132095139	2.43402	0.000777789	0.182901	CAF-FAP
6349	chr16	66107528	66108028	3.28323	0.000778079	0.1254	CAF-FAP
8596	chr10	77163853	77164353	2.42583	0.000779092	0.163898	CAF-FAP
7825	chr12	69904698	69905198	2.40001	0.000779092	0.10856	CAF-FAP
2858	chr22	29842609	29843109	3.84037	0.000779092	0.0746002	CAF-FAP
1480	chrX	40938341	40938841	2.46642	0.000779092	0.141667	CAF-FAP
4513	chr4	56757677	56758177	2.86172	0.000790834	0.13395	CAF-FAP
12426	chr3	128378397	128378897	3.60586	0.000791266	0.090937	CAF-FAP
15190	chr17	80919327	80919827	1.87174	0.000791972	0.207081	CAF-FAP
5261	chr13	109243565	109244065	2.86285	0.000792248	0.0795172	CAF-FAP
10730	chr7	123410453	123410953	2.08351	0.000792248	0.131597	CAF-FAP
11241	chr17	62614147	62614647	2.3125	0.000794829	0.198243	CAF-FAP
4247	chr14	72643225	72643725	2.2693	0.000795584	0.137131	CAF-FAP
13003	chr6	152146299	152146799	1.76558	0.000795584	0.134813	CAF-FAP
3782	chr2	30226658	30227158	3.11486	0.000796313	0.0928324	CAF-FAP
3428	chrX	129577410	129577910	3.26819	0.000799948	0.141481	CAF-FAP
9882	chr16	85978494	85978994	2.94771	0.000804055	0.109419	CAF-FAP
10343	chr7	112484548	112485048	2.90361	0.000804107	0.106696	CAF-FAP
4246	chr7	41579831	41580331	1.70172	0.000806731	0.0735995	CAF-FAP
11260	chr7	130904144	130904644	2.42666	0.000806731	0.146175	CAF-FAP
13018	chr9	134551925	134552425	1.21084	0.000810085	0.0967277	CAF-FAP
19847	chr2	220006160	220006660	2.85178	0.000812519	0.120244	CAF-FAP
4830	chr3	45906721	45907221	2.52917	0.00081401	0.107511	CAF-FAP
2751	chr11	12076425	12076925	1.27985	0.00081747	0.196407	CAF-FAP
11436	chr1	45802673	45803173	1.44907	0.000823205	0.251668	CAF-FAP
1874	chr10	13924300	13924800	1.87644	0.000823596	0.104194	CAF-FAP
28562	chr1	230084487	230084987	1.5698	0.000826292	0.124271	CAF-FAP
115	chr2	1572563	1573063	2.83497	0.000828002	0.121964	CAF-FAP
2286	chr12	12979662	12980162	2.05392	0.000828737	0.198385	CAF-FAP
2091	chr6	19153122	19153622	1.50417	0.00083002	0.229825	CAF-FAP
3695	chr9	80320452	80320952	2.43213	0.00083002	0.125531	CAF-FAP
12994	chr17	75430273	75430773	1.95431	0.000835753	0.0993538	CAF-FAP
4684	chr12	48811062	48811562	2.31351	0.000839962	0.119308	CAF-FAP
241	chr10	3248848	3249348	2.31167	0.000840381	0.114231	CAF-FAP
14057	chr11	117281114	117281614	5.4053	0.000840381	0.0830916	CAF-FAP
2722	chr15	52252650	52253150	5.61374	0.000840381	0.0963192	CAF-FAP
1902	chr21	38544633	38545133	5.18836	0.000840381	0.0712109	CAF-FAP
9781	chr4	156774474	156774974	5.45056	0.000840381	0.0858037	CAF-FAP
9909	chr4	158914104	158914604	5.19969	0.000840381	0.0717881	CAF-FAP
12263	chr5	160165398	160165898	0.967974	0.000840381	0.207501	CAF-FAP
3947	chr8	38659978	38660478	5.03225	0.000840381	0.0637015	CAF-FAP
14699	chr11	119460498	119460998	1.58189	0.000841144	0.186403	CAF-FAP
3051	chr4	28287705	28288205	1.62351	0.000841867	0.179075	CAF-FAP
30032	chr1	244348949	244349449	2.15309	0.000842494	0.11833	CAF-FAP
6782	chr16	67311622	67312122	1.64866	0.000842494	0.219659	CAF-FAP
14149	chr6	161417595	161418095	2.46639	0.000842494	0.102266	CAF-FAP
14284	chr17	78375683	78376183	2.27254	0.000843653	0.122043	CAF-FAP
1334	chr2	12534405	12534905	2.24032	0.000847906	0.114821	CAF-FAP
5050	chr18	70044517	70045017	2.41575	0.000852178	0.114027	CAF-FAP
12657	chr7	141585855	141586355	2.69323	0.000854229	0.112335	CAF-FAP
14700	chr2	159202623	159203123	1.11852	0.000855815	0.242527	CAF-FAP
24500	chr1	202235781	202236281	1.26781	0.000858924	0.157868	CAF-FAP
2377	chr20	23624254	23624754	1.42166	0.000858924	0.135572	CAF-FAP
7067	chr7	75054708	75055208	2.62695	0.000858924	0.125672	CAF-FAP
22020	chr1	175072326	175072826	1.74407	0.000861122	0.144643	CAF-FAP
7521	chr12	65536945	65537445	0.814721	0.000862227	0.16172	CAF-FAP
5582	chr14	79842208	79842708	1.59026	0.000864797	0.166799	CAF-FAP
937	chr21	32493357	32493857	2.12847	0.000865739	0.169397	CAF-FAP
8027	chr22	47328840	47329340	1.95617	0.000869837	0.152304	CAF-FAP
5632	chr7	47795532	47796032	2.16692	0.000877105	0.0942157	CAF-FAP
3200	chr3	32596776	32597276	1.94427	0.000878953	0.1576	CAF-FAP
2455	chr1	8412204	8412704	2.21156	0.000880668	0.0849281	CAF-FAP
1923	chr15	44102539	44103039	2.20964	0.000886393	0.129307	CAF-FAP
7432	chr22	45549063	45549563	1.92723	0.000886393	0.0731143	CAF-FAP
11313	chr6	136593776	136594276	2.12711	0.000886393	0.14878	CAF-FAP
4424	chr8	42155656	42156156	2.29329	0.000887649	0.159432	CAF-FAP
19560	chr2	218806184	218806684	1.63387	0.000888296	0.194389	CAF-FAP
3139	chr10	29811651	29812151	1.46022	0.000890072	0.201006	CAF-FAP
7210	chr10	70833105	70833605	3.98255	0.000896506	0.076047	CAF-FAP
3521	chr15	62469855	62470355	4.28591	0.000896506	0.0902747	CAF-FAP
13217	chr6	154815898	154816398	4.43798	0.00089916	0.104681	CAF-FAP
14497	chr17	78861977	78862477	1.60902	0.000900483	0.0853948	CAF-FAP
2306	chr22	27578889	27579389	4.02455	0.000900483	0.107509	CAF-FAP
9488	chr3	99658993	99659493	1.72012	0.00090627	0.0836242	CAF-FAP
5826	chr19	15250964	15251464	0.949266	0.000912689	0.235289	CAF-FAP
10342	chr7	112481834	112482334	3.63838	0.000921357	0.071899	CAF-FAP
6865	chr1	25361077	25361577	3.75982	0.000921924	0.104055	CAF-FAP
2314	chr2	21837138	21837638	2.03489	0.000921924	0.118791	CAF-FAP
2582	chr20	25310410	25310910	1.42642	0.00092592	0.197781	CAF-FAP
6761	chr10	69349231	69349731	3.36925	0.000928886	0.0725062	CAF-FAP
10183	chr8	128890867	128891367	3.50584	0.000928886	0.0799595	CAF-FAP
12189	chr6	147063649	147064149	3.90195	0.000935083	0.112455	CAF-FAP
13051	chr9	134624797	134625297	1.62958	0.000935188	0.0977308	CAF-FAP
5254	chr15	69853500	69854000	3.45235	0.000936478	0.0950616	CAF-FAP
19852	chr2	220228549	220229049	3.38747	0.000936478	0.114219	CAF-FAP
2637	chr19	4911788	4912288	1.78387	0.00094026	0.203832	CAF-FAP
6538	chr16	66873117	66873617	1.58834	0.000942021	0.235767	CAF-FAP
2224	chr14	55108216	55108716	1.75823	0.000951262	0.212928	CAF-FAP
2470	chrX	72004239	72004739	1.83839	0.000956689	0.131078	CAF-FAP
2159	chr20	22411477	22411977	1.96742	0.000958428	0.108976	CAF-FAP
12149	chr17	68383778	68384278	1.95466	0.000960275	0.118562	CAF-FAP
6503	chr10	63798981	63799481	1.10196	0.000973938	0.305731	CAF-FAP
5141	chr18	74013995	74014495	2.86396	0.000980387	0.0772458	CAF-FAP
9156	chr8	121162857	121163357	1.93667	0.000980387	0.0535093	CAF-FAP
10299	chr1	40435391	40435891	1.96283	0.000984807	0.101518	CAF-FAP
11540	chr11	83865599	83866099	3.95908	0.000997121	0.11414	CAF-FAP
5829	chr6	41429061	41429561	1.90131	0.000997521	0.137482	CAF-FAP
4443	chr8	42196178	42196678	1.47305	0.000999005	0.175362	CAF-FAP
12667	chr12	122366794	122367294	2.37083	0.00100942	0.148293	CAF-FAP
12959	chr9	134458433	134458933	1.62991	0.00100942	0.196933	CAF-FAP
11448	chr9	130847426	130847926	1.09596	0.00100957	0.264893	CAF-FAP
10046	chr15	99454845	99455345	1.4269	0.00102624	0.160086	CAF-FAP
6430	chr2	47076791	47077291	1.63502	0.00103339	0.152683	CAF-FAP
9279	chr3	89145914	89146414	1.85573	0.00103374	0.166733	CAF-FAP
10978	chr17	60947040	60947540	3.72213	0.00103965	0.105517	CAF-FAP
7069	chr2	55862590	55863090	1.53561	0.00104	0.157387	CAF-FAP
14563	chr10	123309688	123310188	3.55469	0.00104105	0.106015	CAF-FAP
4385	chr20	38110105	38110605	3.00256	0.00104543	0.16014	CAF-FAP
16023	chr3	177835900	177836400	1.91696	0.00104543	0.126701	CAF-FAP
5075	chr14	75631408	75631908	1.95844	0.00104746	0.130621	CAF-FAP
3063	chr10	29535352	29535852	2.23248	0.00104974	0.195833	CAF-FAP
9713	chr11	71945184	71945684	3.15864	0.00105193	0.11272	CAF-FAP
6304	chr10	62454976	62455476	3.65632	0.0010541	0.114343	CAF-FAP
1152	chr18	13289424	13289924	2.63857	0.0010541	0.133427	CAF-FAP
949	chr7	2444439	2444939	1.95075	0.00106048	0.14783	CAF-FAP
6255	chr16	64892798	64893298	3.46696	0.00106368	0.113024	CAF-FAP
4367	chr8	41770460	41770960	1.89249	0.0010646	0.126342	CAF-FAP
11482	chr12	115353917	115354417	2.2584	0.00106902	0.156444	CAF-FAP
11335	chr17	63460749	63461249	3.95799	0.00107106	0.143469	CAF-FAP
9274	chr8	122637440	122637940	3.29517	0.00107106	0.0926892	CAF-FAP
8992	chr15	91706266	91706766	2.77369	0.00107124	0.173693	CAF-FAP
6943	chr9	109901189	109901689	3.22022	0.00107252	0.0974604	CAF-FAP
2729	chr10	24446687	24447187	3.16821	0.00107326	0.0856622	CAF-FAP
4301	chr11	35142581	35143081	3.30888	0.00107326	0.10329	CAF-FAP
9438	chr15	95162072	95162572	1.8854	0.00107326	0.111474	CAF-FAP
10402	chr5	149001991	149002491	3.42269	0.00107326	0.125111	CAF-FAP
740	chr18	10139816	10140316	2.02965	0.00107419	0.135849	CAF-FAP
13002	chr9	134536054	134536554	3.4142	0.00107545	0.107501	CAF-FAP
20579	chr2	230793939	230794439	1.7365	0.00107829	0.201535	CAF-FAP
11015	chr11	76617536	76618036	2.35555	0.00107869	0.133675	CAF-FAP
3445	chr4	38967227	38967727	3.52428	0.00108446	0.125246	CAF-FAP
8917	chr3	73546967	73547467	3.55958	0.00108846	0.113939	CAF-FAP
13984	chr1	66944578	66945078	2.67014	0.00109618	0.138774	CAF-FAP
16916	chr3	187403645	187404145	1.66655	0.00109879	0.126111	CAF-FAP
11743	chr11	86458698	86459198	3.16351	0.00110349	0.0924547	CAF-FAP
7534	chr14	101001277	101001777	2.97547	0.00110656	0.108326	CAF-FAP
552	chr3	8851681	8852181	4.81837	0.00111501	0.0898471	CAF-FAP
13685	chr3	140585770	140586270	4.7327	0.00111707	0.0724433	CAF-FAP
7661	chr5	126384951	126385451	2.15574	0.00111707	0.128924	CAF-FAP
4520	chr2	38076192	38076692	3.10459	0.00112136	0.138636	CAF-FAP
12884	chr2	128408895	128409395	3.14453	0.0011244	0.1391	CAF-FAP
14249	chr17	78337309	78337809	2.64048	0.00113146	0.0838491	CAF-FAP
16881	chr1	110308179	110308679	3.06571	0.00113795	0.115411	CAF-FAP
10290	chr10	89086972	89087472	1.11967	0.00113795	0.126375	CAF-FAP
3228	chr2	27183536	27184036	2.69037	0.00113795	0.136693	CAF-FAP
14786	chr2	160223892	160224392	4.34602	0.00113795	0.0749299	CAF-FAP
9952	chr3	105906760	105907260	1.46543	0.00113795	0.153288	CAF-FAP
12693	chr5	169696149	169696649	4.62701	0.00113795	0.123026	CAF-FAP
13950	chr6	159400767	159401267	4.38106	0.00113795	0.101601	CAF-FAP
5378	chr8	61591432	61591932	1.70742	0.00113795	0.172618	CAF-FAP
2639	chr22	29044530	29045030	3.33546	0.00114434	0.127102	CAF-FAP
3083	chr12	22275787	22276287	1.52164	0.00114849	0.25955	CAF-FAP
18541	chr2	215843516	215844016	2.61508	0.00114878	0.0760803	CAF-FAP
6433	chr20	49596138	49596638	3.96477	0.00114878	0.0704062	CAF-FAP
12744	chr17	74569246	74569746	1.65853	0.00114999	0.141127	CAF-FAP
28978	chr1	232613842	232614342	3.10747	0.00115474	0.11087	CAF-FAP
4975	chr13	101455821	101456321	2.97101	0.00115474	0.132352	CAF-FAP
3156	chr17	15490543	15491043	2.76792	0.00115474	0.155953	CAF-FAP
19342	chr2	217996289	217996789	3.79843	0.00115474	0.0778018	CAF-FAP
4823	chr3	45818158	45818658	3.74617	0.00115474	0.0684449	CAF-FAP
7688	chr7	80263287	80263787	4.11216	0.00115474	0.102008	CAF-FAP
22946	chr1	183268232	183268732	3.22549	0.00115669	0.0918368	CAF-FAP
2758	chr11	12088111	12088611	1.02654	0.00115867	0.140034	CAF-FAP
2734	chr17	10135757	10136257	1.48632	0.00115867	0.160199	CAF-FAP
1140	chr20	10283087	10283587	4.07859	0.00115867	0.109638	CAF-FAP
8921	chr4	145734527	145735027	2.98706	0.00115867	0.121345	CAF-FAP
11444	chr5	151739794	151740294	2.17872	0.00115867	0.13619	CAF-FAP
21867	chr1	172905347	172905847	3.80813	0.00116126	0.0969576	CAF-FAP
3976	chr11	27862008	27862508	3.41739	0.00116126	0.0769575	CAF-FAP
21442	chr2	235245012	235245512	3.5362	0.00116504	0.0731196	CAF-FAP
17020	chr2	196601317	196601817	2.69428	0.00116766	0.140554	CAF-FAP
12456	chr10	103231091	103231591	3.32481	0.00116804	0.0765738	CAF-FAP
12246	chr12	121190354	121190854	2.21151	0.00117077	0.183905	CAF-FAP
7915	chr15	85318387	85318887	3.08369	0.00117154	0.135995	CAF-FAP
11508	chr2	110219324	110219824	2.86417	0.00117286	0.0566091	CAF-FAP
9735	chr6	112297913	112298413	1.97431	0.00117286	0.142463	CAF-FAP
4165	chr7	40579439	40579939	1.88086	0.00117336	0.121104	CAF-FAP
5119	chr6	37083508	37084008	1.92169	0.00117418	0.189853	CAF-FAP
5552	chr10	52319049	52319549	2.67673	0.00117468	0.0574838	CAF-FAP
16415	chr3	184368683	184369183	2.90963	0.00117954	0.124043	CAF-FAP
1005	chr14	32509911	32510411	1.65676	0.00118752	0.0992792	CAF-FAP
10454	chr11	74673141	74673641	2.18897	0.0011888	0.167912	CAF-FAP
4286	chr15	65236912	65237412	2.9913	0.0011888	0.120169	CAF-FAP
2612	chr3	27677529	27678029	3.08728	0.0011888	0.122547	CAF-FAP
9323	chr4	150280499	150280999	2.8141	0.00119458	0.10356	CAF-FAP
7925	chr6	73580249	73580749	1.90531	0.00119615	0.118515	CAF-FAP
24185	chr1	201536524	201537024	2.58521	0.00119641	0.121865	CAF-FAP
2877	chr4	25173391	25173891	1.89098	0.00119641	0.179777	CAF-FAP
11878	chr5	158385040	158385540	2.89147	0.00119713	0.130257	CAF-FAP
3290	chr12	26274706	26275206	0.946318	0.00119928	0.20032	CAF-FAP
5936	chr16	57316573	57317073	2.2924	0.00119928	0.123594	CAF-FAP
8940	chr1	32997511	32998011	2.57385	0.00120622	0.0786414	CAF-FAP
15002	chr1	86788551	86789051	1.31919	0.0012065	0.155894	CAF-FAP
8532	chr8	115056240	115056740	2.53688	0.00121582	0.0957153	CAF-FAP
2024	chr6	17962327	17962827	1.38552	0.00122109	0.30021	CAF-FAP
6281	chr11	61599444	61599944	2.08895	0.00122654	0.16741	CAF-FAP
2726	chr13	48892288	48892788	2.82575	0.00123114	0.111036	CAF-FAP
9219	chr15	92803770	92804270	2.02621	0.00123114	0.234016	CAF-FAP
6526	chr10	64209434	64209934	2.45754	0.00123443	0.0874767	CAF-FAP
26558	chr1	211917931	211918431	2.3551	0.00124014	0.112295	CAF-FAP
3424	chr11	16871292	16871792	2.41435	0.00124136	0.121823	CAF-FAP
7842	chr19	21482967	21483467	1.574	0.00124337	0.168349	CAF-FAP
11658	chr12	116389895	116390395	1.69916	0.00124437	0.134302	CAF-FAP
13058	chr11	107840755	107841255	5.14981	0.00124633	0.0692803	CAF-FAP
3672	chr13	76937361	76937861	5.26365	0.00124633	0.0751332	CAF-FAP
5639	chr13	110421926	110422426	2.2879	0.00124633	0.111261	CAF-FAP
2366	chr15	48694848	48695348	5.10938	0.00124633	0.0673104	CAF-FAP
12090	chr2	120559435	120559935	5.37585	0.00124633	0.0813724	CAF-FAP
8384	chr6	83092745	83093245	5.66054	0.00124633	0.0995614	CAF-FAP
13591	chr6	157632789	157633289	5.75137	0.00124633	0.106161	CAF-FAP
10665	chr4	175927146	175927646	2.6875	0.00124852	0.201169	CAF-FAP
21965	chr2	237282753	237283253	2.57373	0.00125279	0.101698	CAF-FAP
2724	chr10	24415662	24416162	1.54368	0.00125391	0.211301	CAF-FAP
22481	chr1	180027933	180028433	2.73953	0.00125863	0.125981	CAF-FAP
955	chr15	38714334	38714834	2.35279	0.00125925	0.101217	CAF-FAP
6234	chr16	64417785	64418285	2.36331	0.00125925	0.100328	CAF-FAP
8821	chr8	118139657	118140157	1.30657	0.00125925	0.125504	CAF-FAP
8625	chr12	89162587	89163087	2.15404	0.00126145	0.118713	CAF-FAP
3012	chr7	27677867	27678367	2.52078	0.00126145	0.102835	CAF-FAP
4787	chr2	39736514	39737014	2.52306	0.00126435	0.125046	CAF-FAP
11762	chr2	112640776	112641276	2.00387	0.00126435	0.114222	CAF-FAP
11938	chr2	119255864	119256364	2.87675	0.00126435	0.197775	CAF-FAP
7388	chr5	122163483	122163983	2.35248	0.00127474	0.102394	CAF-FAP
2273	chr7	18508915	18509415	2.38497	0.00127585	0.107113	CAF-FAP
6899	chr9	109793184	109793684	2.35771	0.00127598	0.165116	CAF-FAP
7226	chr1	26377959	26378459	2.36342	0.00127809	0.119372	CAF-FAP
9217	chr15	92801615	92802115	2.05374	0.00128052	0.110682	CAF-FAP
7327	chr9	112041620	112042120	1.53712	0.00128063	0.271182	CAF-FAP
2191	chr22	27214037	27214537	1.52885	0.0012812	0.253618	CAF-FAP
12950	chr11	105177647	105178147	2.19607	0.00128687	0.0842945	CAF-FAP
5644	chr10	58458032	58458532	1.18661	0.00128701	0.0732325	CAF-FAP
2722	chr14	61103668	61104168	2.13902	0.00128765	0.141172	CAF-FAP
24200	chr1	201562683	201563183	4.54384	0.00129161	0.0988496	CAF-FAP
5221	chr13	107450989	107451489	2.26486	0.00129161	0.111149	CAF-FAP
8327	chr6	81895454	81895954	1.40767	0.00129161	0.146645	CAF-FAP
6637	chr14	94384874	94385374	4.93382	0.00129344	0.163486	CAF-FAP
10738	chr2	105380703	105381203	2.34434	0.00129344	0.0907787	CAF-FAP
9205	chr11	69166414	69166914	1.42207	0.00129502	0.160138	CAF-FAP
8464	chr5	134552208	134552708	1.76856	0.00130467	0.0973153	CAF-FAP
13217	chr11	111441371	111441871	1.69671	0.00131316	0.113111	CAF-FAP
794	chr9	13569810	13570310	4.40198	0.00132381	0.108532	CAF-FAP
241	chr14	22520147	22520647	2.08399	0.00132594	0.130817	CAF-FAP
3413	chr4	38691580	38692080	2.06716	0.00132792	0.148037	CAF-FAP
13728	chr5	174086729	174087229	4.14743	0.00132932	0.0909974	CAF-FAP
14802	chr6	169073196	169073696	1.75249	0.00132932	0.212203	CAF-FAP
5515	chr16	53665001	53665501	3.81729	0.00133336	0.0754017	CAF-FAP
6752	chr6	44490143	44490643	2.14754	0.00133615	0.162599	CAF-FAP
2946	chr13	50914437	50914937	1.78528	0.00133668	0.0979799	CAF-FAP
8285	chr4	138562500	138563000	2.12748	0.00133706	0.189749	CAF-FAP
14712	chr3	154243231	154243731	1.26715	0.00134002	0.179144	CAF-FAP
8442	chr5	134503301	134503801	1.16811	0.0013422	0.150329	CAF-FAP
6946	chr5	112548181	112548681	1.82167	0.00134851	0.101215	CAF-FAP
13633	chr6	157764458	157764958	1.09918	0.00134851	0.214524	CAF-FAP
9835	chr4	158161623	158162123	3.89987	0.00134861	0.113771	CAF-FAP
9802	chr12	104177485	104177985	1.7721	0.00136535	0.163091	CAF-FAP
2856	chr7	25849676	25850176	1.15683	0.00137151	0.242786	CAF-FAP
14775	chr1	84365580	84366080	3.50763	0.00137431	0.113723	CAF-FAP
11281	chr9	130301484	130301984	1.5108	0.00137556	0.175037	CAF-FAP
2295	chr1	8137655	8138155	1.39683	0.00137998	0.144097	CAF-FAP
10082	chr9	127977868	127978368	1.55395	0.00138606	0.159741	CAF-FAP
5559	chr2	43340953	43341453	3.33373	0.00139111	0.0720328	CAF-FAP
11200	chr4	185541294	185541794	1.4801	0.00139408	0.154652	CAF-FAP
10731	chr19	45376798	45377298	3.39352	0.00139446	0.0755152	CAF-FAP
8215	chr7	92159198	92159698	3.33982	0.00139783	0.0978534	CAF-FAP
29025	chr1	233112925	233113425	2.04935	0.00140586	0.151065	CAF-FAP
4775	chr17	27585812	27586312	3.30549	0.00141581	0.0908676	CAF-FAP
4515	chr10	43129293	43129793	2.05268	0.00141991	0.145707	CAF-FAP
9486	chr12	98475269	98475769	1.19829	0.0014286	0.132694	CAF-FAP
8460	chr12	81503214	81503714	3.40553	0.00142877	0.0994207	CAF-FAP
6067	chr15	74193217	74193717	2.99584	0.00143222	0.0841843	CAF-FAP
2725	chr17	10115083	10115583	1.06602	0.00143462	0.191956	CAF-FAP
11196	chr6	134826892	134827392	1.56391	0.0014375	0.078506	CAF-FAP
14829	chr6	169146226	169146726	3.03178	0.00144004	0.0634102	CAF-FAP
10752	chr4	176839110	176839610	2.6911	0.00144292	0.0927565	CAF-FAP
11692	chr5	156359400	156359900	2.57785	0.001447	0.0753796	CAF-FAP
4457	chr7	43164649	43165149	1.97331	0.00146014	0.143803	CAF-FAP
8079	chr19	31311993	31312493	3.82818	0.00147696	0.130923	CAF-FAP
2601	chr19	4812983	4813483	1.25759	0.00149093	0.129005	CAF-FAP
4505	chr20	38271016	38271516	1.39438	0.00149521	0.196774	CAF-FAP
2261	chr6	21769531	21770031	1.61883	0.00151066	0.158405	CAF-FAP
513	chr18	8747370	8747870	3.82487	0.00151724	0.119938	CAF-FAP
13526	chr3	138367947	138368447	1.86137	0.00152018	0.131363	CAF-FAP
26904	chr1	218377197	218377697	3.00813	0.00156682	0.0946551	CAF-FAP
278	chr13	23790699	23791199	1.94166	0.00156682	0.118222	CAF-FAP
11716	chr3	124845347	124845847	1.20197	0.00156898	0.137	CAF-FAP
7268	chr16	68786670	68787170	3.1794	0.00157294	0.1145	CAF-FAP
9884	chr12	104603998	104604498	2.37057	0.00157818	0.161137	CAF-FAP
11928	chr9	133075862	133076362	3.22786	0.00158192	0.0997389	CAF-FAP
13657	chr1	63714112	63714612	3.00559	0.00158447	0.103614	CAF-FAP
5721	chr11	49362969	49363469	3.31716	0.00158899	0.11987	CAF-FAP
1541	chr14	50000436	50000936	1.13732	0.00160248	0.246636	CAF-FAP
2608	chr5	38872156	38872656	2.95199	0.00160248	0.084528	CAF-FAP
14911	chr6	169253774	169254274	1.26005	0.00160489	0.262921	CAF-FAP
11129	chr9	129910554	129911054	1.98404	0.00160489	0.0818154	CAF-FAP
26524	chr1	211592102	211592602	3.03535	0.00161866	0.115457	CAF-FAP
2720	chr10	24383697	24384197	2.22731	0.00161866	0.129058	CAF-FAP
15415	chr10	127908641	127909141	1.65954	0.00161866	0.197925	CAF-FAP
9479	chr12	98439330	98439830	3.05377	0.00161866	0.0889176	CAF-FAP
4792	chr17	27632752	27633252	1.37631	0.00161866	0.234107	CAF-FAP
4714	chr4	60683966	60684466	3.10489	0.00161866	0.078851	CAF-FAP
3812	chr5	57735753	57736253	3.04226	0.00161866	0.111544	CAF-FAP
5403	chr5	78698404	78698904	3.6498	0.00161866	0.112427	CAF-FAP
13652	chr12	130925601	130926101	3.01158	0.0016213	0.0883136	CAF-FAP
6094	chr6	42315941	42316441	2.92714	0.0016213	0.0791295	CAF-FAP
7214	chr8	96909414	96909914	2.49556	0.0016213	0.150523	CAF-FAP
10119	chr15	100033156	100033656	3.4918	0.00162228	0.133461	CAF-FAP
4643	chr15	66883192	66883692	1.63408	0.00162438	0.162496	CAF-FAP
8047	chr16	73951547	73952047	3.28168	0.00162481	0.156775	CAF-FAP
2682	chr1	9207097	9207597	2.63386	0.00162722	0.114034	CAF-FAP
1003	chr2	10278174	10278674	1.3855	0.00162722	0.142843	CAF-FAP
5855	chr6	41488443	41488943	1.99737	0.00162722	0.117322	CAF-FAP
1282	chr12	6167736	6168236	1.46529	0.00163826	0.196356	CAF-FAP
289	chr3	5057739	5058239	2.37931	0.00164178	0.177934	CAF-FAP
6079	chr20	48016035	48016535	2.69702	0.00164995	0.0880788	CAF-FAP
13000	chr3	130850028	130850528	4.83212	0.00165036	0.0740891	CAF-FAP
595	chr6	4518496	4518996	2.76226	0.00165067	0.0892715	CAF-FAP
604	chr14	24251759	24252259	5.1529	0.00165087	0.105118	CAF-FAP
10576	chr8	133017135	133017635	4.98442	0.00165087	0.0960363	CAF-FAP
3609	chr15	62928429	62928929	1.70766	0.00165348	0.186012	CAF-FAP
3816	chr13	79485130	79485630	4.48333	0.00165438	0.0778146	CAF-FAP
3991	chr16	27547271	27547771	4.61326	0.00165438	0.0735408	CAF-FAP
2909	chr11	12286923	12287423	1.82871	0.00165479	0.217401	CAF-FAP
9464	chr3	99505828	99506328	2.6862	0.00165479	0.117659	CAF-FAP
1943	chr13	41505376	41505876	4.62836	0.00166045	0.0867263	CAF-FAP
7661	chr20	54643653	54644153	4.66191	0.00166045	0.0979966	CAF-FAP
23923	chr1	200429104	200429604	4.40487	0.00166499	0.0689295	CAF-FAP
10315	chr3	112676736	112677236	4.57593	0.00166499	0.0798962	CAF-FAP
17632	chr1	117017592	117018092	3.05868	0.00166656	0.107824	CAF-FAP
13064	chr10	110512687	110513187	4.50759	0.00166656	0.0957402	CAF-FAP
3874	chr11	26244240	26244740	4.36186	0.00166656	0.0849321	CAF-FAP
7320	chr6	53984109	53984609	4.34809	0.00166656	0.0785401	CAF-FAP
7855	chr6	71473894	71474394	1.81995	0.00166656	0.184526	CAF-FAP
5144	chr7	46682800	46683300	2.6934	0.0016671	0.118117	CAF-FAP
15910	chr1	94735506	94736006	3.07734	0.00167035	0.118178	CAF-FAP
4741	chr9	89961821	89962321	3.12985	0.00167154	0.0976235	CAF-FAP
9984	chr11	72773252	72773752	2.31307	0.00167345	0.160892	CAF-FAP
711	chr15	34047426	34047926	3.02463	0.00167345	0.140511	CAF-FAP
204	chr20	1327210	1327710	1.57726	0.00167345	0.116647	CAF-FAP
14176	chr5	177495456	177495956	1.77414	0.00167345	0.232824	CAF-FAP
11997	chr11	89380979	89381479	4.15039	0.00167561	0.0826079	CAF-FAP
16379	chr11	131033073	131033573	3.05612	0.00167561	0.116869	CAF-FAP
6773	chr6	44667228	44667728	2.08496	0.00168258	0.148111	CAF-FAP
11610	chr17	64357324	64357824	3.05625	0.00168469	0.117379	CAF-FAP
1712	chr14	51368601	51369101	3.05236	0.00168725	0.0982954	CAF-FAP
6314	chr16	65572113	65572613	4.03993	0.00168873	0.0815002	CAF-FAP
1083	chr5	14186121	14186621	2.06797	0.00168873	0.0550103	CAF-FAP
10010	chr5	143033775	143034275	4.20564	0.00169379	0.0932668	CAF-FAP
8745	chr6	90284185	90284685	3.06306	0.00169735	0.119984	CAF-FAP
8551	chr17	45293925	45294425	4.02013	0.00170412	0.0738117	CAF-FAP
7253	chr20	51327334	51327834	3.85959	0.00170412	0.0838052	CAF-FAP
5049	chr1	17766015	17766515	2.7395	0.00170579	0.115223	CAF-FAP
2355	chr21	41648584	41649084	2.47487	0.00170579	0.154198	CAF-FAP
17753	chr3	194577945	194578445	2.61397	0.00170579	0.114229	CAF-FAP
9958	chr5	142871756	142872256	3.81708	0.00170579	0.11759	CAF-FAP
2052	chr13	42832755	42833255	2.00384	0.00170756	0.143379	CAF-FAP
8820	chr4	143728052	143728552	1.56961	0.00170756	0.106395	CAF-FAP
3337	chr2	27682257	27682757	3.15576	0.00170884	0.126853	CAF-FAP
1592	chr11	3939156	3939656	3.67582	0.00171119	0.0951504	CAF-FAP
3944	chr11	27234196	27234696	3.82777	0.00171119	0.102717	CAF-FAP
5489	chr17	31724677	31725177	2.74084	0.00171119	0.0984687	CAF-FAP
1767	chr6	16318423	16318923	3.61518	0.00171119	0.0903919	CAF-FAP
5722	chr8	69488432	69488932	2.5592	0.00171119	0.133603	CAF-FAP
6962	chr8	94258977	94259477	2.1806	0.00171466	0.14062	CAF-FAP
5926	chr15	73930269	73930769	1.39858	0.0017229	0.199683	CAF-FAP
2907	chr11	12285255	12285755	2.76034	0.00172789	0.12061	CAF-FAP
6077	chr15	74203976	74204476	2.23144	0.00172808	0.206342	CAF-FAP
13978	chr3	143135103	143135603	2.13149	0.00173214	0.0541649	CAF-FAP
4243	chr11	34346574	34347074	2.04765	0.00173258	0.113937	CAF-FAP
11765	chr5	157384849	157385349	1.03162	0.00173258	0.177532	CAF-FAP
2778	chr10	24894230	24894730	2.80545	0.00174371	0.114299	CAF-FAP
4984	chr9	92153410	92153910	2.53602	0.00177059	0.0913222	CAF-FAP
17687	chr1	117698326	117698826	2.1445	0.00179984	0.137676	CAF-FAP
424	chr12	2264917	2265417	1.22317	0.00179984	0.158417	CAF-FAP
2354	chr2	23042500	23043000	2.50356	0.00179984	0.0940164	CAF-FAP
6025	chr15	74051145	74051645	1.1315	0.00180934	0.235775	CAF-FAP
20121	chr2	224217586	224218086	2.20763	0.00180934	0.115191	CAF-FAP
2630	chr15	51318137	51318637	2.13955	0.00181516	0.0771328	CAF-FAP
6511	chr7	71486761	71487261	2.13763	0.00181572	0.111117	CAF-FAP
2875	chr16	14186388	14186888	2.28133	0.00182104	0.110164	CAF-FAP
1523	chr14	49975144	49975644	2.20798	0.00182424	0.121364	CAF-FAP
1808	chr8	22178613	22179113	1.87353	0.00183427	0.163617	CAF-FAP
2983	chr1	9766715	9767215	4.71361	0.0018491	0.0506797	CAF-FAP
10677	chr1	41830710	41831210	5.31695	0.0018491	0.0780366	CAF-FAP
16082	chr1	96362554	96363054	5.18135	0.0018491	0.070856	CAF-FAP
3221	chr10	30185808	30186308	5.20791	0.0018491	0.0722099	CAF-FAP
8958	chr10	78925696	78926196	5.09859	0.0018491	0.0667937	CAF-FAP
3239	chr12	25693996	25694496	5.60516	0.0018491	0.0957363	CAF-FAP
4922	chr12	49507127	49507627	5.36019	0.0018491	0.0804722	CAF-FAP
2044	chr13	42720348	42720848	5.43491	0.0018491	0.0848561	CAF-FAP
3216	chr14	65696767	65697267	5.23196	0.0018491	0.0734571	CAF-FAP
5025	chr16	48123045	48123545	5.51839	0.0018491	0.0900309	CAF-FAP
7574	chr20	53774588	53775088	2.09872	0.0018491	0.106477	CAF-FAP
8065	chr22	47835733	47836233	5.39392	0.0018491	0.082423	CAF-FAP
2894	chr3	30285961	30286461	5.17063	0.0018491	0.0703166	CAF-FAP
7402	chr3	59559778	59560278	4.98552	0.0018491	0.0616073	CAF-FAP
8927	chr3	73577008	73577508	4.85333	0.0018491	0.0560377	CAF-FAP
14391	chr3	149621131	149621631	5.07299	0.0018491	0.0655835	CAF-FAP
8326	chr4	139014501	139015001	1.17442	0.0018491	0.141654	CAF-FAP
2892	chr5	42015650	42016150	5.2912	0.0018491	0.0766205	CAF-FAP
2896	chr5	42360017	42360517	5.33573	0.0018491	0.0790853	CAF-FAP
771	chr6	6875776	6876276	5.42588	0.0018491	0.0843144	CAF-FAP
10841	chr6	131107110	131107610	5.43069	0.0018491	0.0846025	CAF-FAP
3118	chr7	28979740	28980240	1.97469	0.0018491	0.0864189	CAF-FAP
8114	chr8	104353099	104353599	5.60434	0.0018491	0.0956806	CAF-FAP
9151	chr8	121120050	121120550	2.02642	0.0018491	0.0956937	CAF-FAP
2657	chr9	37943561	37944061	1.81645	0.00185494	0.134121	CAF-FAP
10726	chr17	59372135	59372635	1.12777	0.00185761	0.30524	CAF-FAP
8791	chr16	82629729	82630229	2.38014	0.00187318	0.0946383	CAF-FAP
1223	chr13	33214237	33214737	1.95342	0.00188059	0.0902045	CAF-FAP
9474	chr7	101924043	101924543	1.80617	0.00188059	0.0970757	CAF-FAP
7326	chr15	80550164	80550664	2.3234	0.00188177	0.0733757	CAF-FAP
12753	chr5	170289721	170290221	1.8277	0.00188365	0.162698	CAF-FAP
6149	chr19	16338700	16339200	2.16295	0.00188576	0.142954	CAF-FAP
4608	chr14	74596624	74597124	1.82141	0.00188948	0.161958	CAF-FAP
4574	chr17	21286315	21286815	1.21106	0.00188948	0.247747	CAF-FAP
10534	chr12	108832769	108833269	1.31941	0.00189079	0.176166	CAF-FAP
14974	chr11	120546499	120546999	1.56376	0.00189135	0.171802	CAF-FAP
1522	chr9	25681139	25681639	1.58084	0.00189324	0.0954419	CAF-FAP
7138	chr9	110655712	110656212	1.01369	0.0019017	0.10547	CAF-FAP
937	chr12	3698083	3698583	4.31233	0.00192667	0.0792446	CAF-FAP
3426	chr4	38857556	38858056	2.00767	0.00192812	0.10688	CAF-FAP
2445	chr4	15690271	15690771	1.74483	0.00193784	0.128199	CAF-FAP
2321	chr18	34979016	34979516	2.43636	0.00193798	0.143887	CAF-FAP
3394	chr16	19845199	19845699	4.57854	0.00194855	0.107096	CAF-FAP
1476	chr3	14360465	14360965	1.82279	0.00194855	0.132359	CAF-FAP
13954	chr6	159421978	159422478	1.934	0.00194855	0.126827	CAF-FAP
30182	chr1	245599211	245599711	1.71635	0.0019521	0.131842	CAF-FAP
4311	chr7	41942948	41943448	2.05498	0.00196011	0.162039	CAF-FAP
9390	chr3	97872097	97872597	1.55861	0.00197531	0.128227	CAF-FAP
13355	chr11	112157205	112157705	4.00809	0.00197899	0.0873666	CAF-FAP
13873	chr6	158797758	158798258	1.81658	0.00197899	0.206947	CAF-FAP
5263	chr12	50620581	50621081	2.08897	0.00198228	0.140897	CAF-FAP
11204	chr6	134908758	134909258	1.72886	0.00198228	0.137344	CAF-FAP
5775	chr22	40196489	40196989	1.28631	0.00199244	0.102032	CAF-FAP
1387	chr21	34987041	34987541	3.93285	0.00199306	0.0901383	CAF-FAP
11688	chr19	47276135	47276635	1.3739	0.00199664	0.141444	CAF-FAP
15231	chr1	89739188	89739688	4.01301	0.00201281	0.128282	CAF-FAP
13140	chr11	110349620	110350120	3.88265	0.00201794	0.100984	CAF-FAP
2721	chr10	24385835	24386335	3.80697	0.00202196	0.104557	CAF-FAP
13451	chr11	113553142	113553642	3.63527	0.00202196	0.0986243	CAF-FAP
19959	chr2	222950869	222951369	3.79795	0.00202196	0.106147	CAF-FAP
8249	chr16	75758171	75758671	3.59495	0.00202824	0.0959178	CAF-FAP
12777	chr5	170333258	170333758	1.75595	0.00203089	0.142991	CAF-FAP
2026	chr12	10716629	10717129	2.23696	0.00203213	0.199731	CAF-FAP
26939	chr1	218674168	218674668	1.19917	0.00204777	0.149374	CAF-FAP
1014	chr14	32611769	32612269	1.62981	0.00205209	0.093854	CAF-FAP
6626	chr10	68666325	68666825	3.30029	0.00205539	0.0740761	CAF-FAP
193	chr13	22091201	22091701	3.45285	0.00205539	0.0791135	CAF-FAP
2895	chr13	50244985	50245485	3.68937	0.00205539	0.153691	CAF-FAP
8766	chr9	121984610	121985110	3.26546	0.00206063	0.0703469	CAF-FAP
7249	chr10	70970859	70971359	1.70676	0.00206362	0.121894	CAF-FAP
1483	chr2	14756911	14757411	3.37689	0.00206362	0.0870469	CAF-FAP
16938	chr2	195613838	195614338	3.28423	0.00206362	0.0746686	CAF-FAP
2799	chr5	41115225	41115725	3.39278	0.00206362	0.11519	CAF-FAP
1911	chr21	38620122	38620622	3.42069	0.00207003	0.096716	CAF-FAP
2078	chr18	27954056	27954556	2.93119	0.00207418	0.0859356	CAF-FAP
8159	chr19	32373736	32374236	1.95802	0.00207418	0.160785	CAF-FAP
59	chr2	568240	568740	2.20727	0.00207418	0.154738	CAF-FAP
10377	chr7	114901701	114902201	3.32455	0.00207949	0.0972264	CAF-FAP
20827	chr1	162899594	162900094	3.2913	0.00208595	0.0932609	CAF-FAP
14290	chr2	152054612	152055112	2.52107	0.00209128	0.0679245	CAF-FAP
14363	chr5	178453199	178453699	1.09423	0.00209128	0.0457823	CAF-FAP
5724	chr17	33523532	33524032	0.91298	0.00210769	0.193898	CAF-FAP
9292	chr8	122721671	122722171	1.6733	0.0021139	0.137639	CAF-FAP
3226	chr5	53023884	53024384	2.90834	0.00211622	0.0902654	CAF-FAP
2411	chr20	23823138	23823638	1.77697	0.00212018	0.190711	CAF-FAP
5856	chr9	96339641	96340141	2.63989	0.00212163	0.0628151	CAF-FAP
3550	chr15	62606320	62606820	2.956	0.00214145	0.184979	CAF-FAP
9344	chr2	85590151	85590651	1.79421	0.00214145	0.162732	CAF-FAP
15959	chr11	128463430	128463930	1.04116	0.00214257	0.142932	CAF-FAP
2741	chr12	19031003	19031503	2.74518	0.00215126	0.0648571	CAF-FAP
5502	chr8	64903127	64903627	0.920832	0.00215476	0.215331	CAF-FAP
13277	chr10	113045602	113046102	2.10917	0.00216463	0.0741449	CAF-FAP
12302	chr6	148267656	148268156	2.48438	0.0021669	0.140213	CAF-FAP
14116	chr6	161038013	161038513	2.24133	0.00217463	0.12482	CAF-FAP
7650	chr6	64218205	64218705	2.35191	0.00218239	0.13839	CAF-FAP
2752	chr21	42997034	42997534	1.68721	0.00218556	0.10923	CAF-FAP
1655	chr2	17934649	17935149	1.7886	0.0021951	0.107788	CAF-FAP
7384	chr5	122153138	122153638	3.8148	0.00221108	0.0978703	CAF-FAP
8013	chr5	132225149	132225649	2.17658	0.00223691	0.116396	CAF-FAP
1613	chr18	22606694	22607194	1.31328	0.00223936	0.172248	CAF-FAP
10764	chr5	150112548	150113048	1.40328	0.00224565	0.168023	CAF-FAP
8403	chr19	34461420	34461920	2.06275	0.00225541	0.121328	CAF-FAP
15853	chr2	176582846	176583346	3.43019	0.00226069	0.10696	CAF-FAP
14157	chr19	57890669	57891169	3.46275	0.00226484	0.0927002	CAF-FAP
4310	chr7	41942379	41942879	2.8044	0.00226577	0.127772	CAF-FAP
3287	chr10	30503847	30504347	2.59852	0.00227095	0.14359	CAF-FAP
14390	chr3	149620558	149621058	3.63565	0.00228224	0.0938346	CAF-FAP
263	chr12	1947066	1947566	3.28346	0.00228401	0.104009	CAF-FAP
2742	chr14	61178578	61179078	2.71372	0.00228401	0.14573	CAF-FAP
7325	chr5	120405233	120405733	3.52971	0.00228401	0.112633	CAF-FAP
5130	chr4	76090115	76090615	2.45795	0.00229211	0.0969856	CAF-FAP
5267	chr4	76757594	76758094	2.54928	0.00229211	0.119458	CAF-FAP
4280	chr10	35421427	35421927	1.34153	0.00229403	0.130323	CAF-FAP
14161	chr11	117884862	117885362	1.75731	0.00229833	0.122477	CAF-FAP
7803	chr5	127650662	127651162	3.16447	0.00229913	0.107594	CAF-FAP
10500	chr11	74820731	74821231	3.29048	0.00230352	0.0921566	CAF-FAP
17	chr15	22888055	22888555	2.88818	0.00230352	0.126285	CAF-FAP
27096	chr1	220957151	220957651	1.43775	0.00230643	0.192696	CAF-FAP
4573	chr12	47903805	47904305	3.12607	0.00230643	0.0997517	CAF-FAP
14762	chr3	155960006	155960506	3.14057	0.00230643	0.0854295	CAF-FAP
9691	chr5	142201464	142201964	3.14178	0.00230643	0.0946675	CAF-FAP
15116	chr11	122100227	122100727	3.19463	0.00232112	0.0926849	CAF-FAP
5661	chr10	58624923	58625423	3.04768	0.0023242	0.0828625	CAF-FAP
2430	chr12	14849584	14850084	2.11157	0.0023242	0.14183	CAF-FAP
1935	chr20	19254421	19254921	2.92049	0.0023242	0.104124	CAF-FAP
9943	chr17	51056942	51057442	1.39289	0.00232901	0.116909	CAF-FAP
13406	chr2	136653789	136654289	1.15682	0.00232957	0.103525	CAF-FAP
16953	chr2	196123664	196124164	3.72805	0.0023334	0.116927	CAF-FAP
7106	chr5	115455176	115455676	1.82915	0.00233596	0.192302	CAF-FAP
1802	chr17	6752471	6752971	2.56031	0.00234596	0.11708	CAF-FAP
4348	chr2	37344778	37345278	2.83849	0.00234769	0.0706516	CAF-FAP
3497	chr12	28130707	28131207	3.62901	0.00235122	0.1355	CAF-FAP
781	chr13	30159501	30160001	3.03243	0.00236827	0.102039	CAF-FAP
14981	chr2	162085498	162085998	3.04953	0.00236827	0.147845	CAF-FAP
3696	chr4	41159986	41160486	1.4322	0.00237378	0.111107	CAF-FAP
4458	chr20	38199434	38199934	2.73634	0.00237392	0.0878676	CAF-FAP
9331	chr8	122852410	122852910	3.14767	0.00237596	0.102664	CAF-FAP
22033	chr1	175133512	175134012	1.734	0.00237926	0.12001	CAF-FAP
5642	chr10	58435176	58435676	1.91245	0.00237926	0.152298	CAF-FAP
10856	chr17	59844046	59844546	1.15522	0.00237926	0.20084	CAF-FAP
9402	chr12	96241813	96242313	1.43583	0.00240033	0.105854	CAF-FAP
9365	chr4	151169201	151169701	1.23873	0.00240694	0.201722	CAF-FAP
1620	chr14	50560892	50561392	1.3925	0.00241019	0.11715	CAF-FAP
1384	chr20	11159718	11160218	1.42922	0.00241019	0.140876	CAF-FAP
1760	chr20	17786182	17786682	2.25128	0.00241211	0.111427	CAF-FAP
3044	chr3	31170808	31171308	2.4356	0.00241211	0.105354	CAF-FAP
16742	chr3	186452460	186452960	2.68786	0.00241211	0.122345	CAF-FAP
3451	chr13	73870958	73871458	2.51913	0.00241329	0.095581	CAF-FAP
6499	chr16	66618567	66619067	2.36091	0.00241853	0.0963947	CAF-FAP
14786	chr5	179553844	179554344	3.42821	0.00241853	0.134716	CAF-FAP
1782	chr3	15768893	15769393	3.18061	0.00242408	0.0923004	CAF-FAP
4523	chr18	61701992	61702492	2.29562	0.00242749	0.0705766	CAF-FAP
4302	chr7	41928699	41929199	2.43806	0.00242749	0.0905016	CAF-FAP
9631	chr7	102875697	102876197	2.45496	0.00242749	0.0812834	CAF-FAP
15777	chr3	172516647	172517147	2.16963	0.0024322	0.149233	CAF-FAP
13027	chr1	58584442	58584942	1.86782	0.00244517	0.154728	CAF-FAP
23547	chr1	187001537	187002037	3.08059	0.00244517	0.111467	CAF-FAP
3118	chr10	29714329	29714829	3.00873	0.00244517	0.0983738	CAF-FAP
4650	chr11	40149623	40150123	4.61773	0.00244517	0.0873374	CAF-FAP
8919	chr12	92294570	92295070	4.5354	0.00244517	0.0885912	CAF-FAP
15107	chr17	80504979	80505479	4.35277	0.00244517	0.0840507	CAF-FAP
7529	chr2	64291222	64291722	3.01976	0.00244517	0.129953	CAF-FAP
14100	chr3	145952384	145952884	1.63541	0.00244517	0.125507	CAF-FAP
3349	chrX	122565866	122566366	4.88292	0.00244517	0.0944945	CAF-FAP
4038	chr12	43210313	43210813	2.98286	0.00244939	0.121473	CAF-FAP
2464	chr10	20598499	20598999	2.70956	0.0024555	0.12624	CAF-FAP
3909	chr18	55790190	55790690	4.44933	0.00245696	0.0758907	CAF-FAP
776	chr9	13386999	13387499	1.57353	0.00245696	0.148976	CAF-FAP
10286	chr9	128307114	128307614	4.32143	0.00245696	0.0746629	CAF-FAP
3826	chr11	23897410	23897910	4.33619	0.00246142	0.0776327	CAF-FAP
3836	chr11	24312351	24312851	4.46593	0.00246142	0.104808	CAF-FAP
12632	chr11	100004528	100005028	2.20257	0.0024643	0.0755169	CAF-FAP
5391	chr4	77172217	77172717	4.41419	0.00246855	0.100604	CAF-FAP
12940	chr10	109982066	109982566	2.42332	0.00247555	0.155429	CAF-FAP
1092	chr9	16213774	16214274	1.57396	0.00247555	0.213367	CAF-FAP
13992	chr7	159098762	159099262	1.87548	0.00247728	0.12122	CAF-FAP
13005	chr1	57843688	57844188	4.66291	0.002478	0.105977	CAF-FAP
2943	chr18	45588226	45588726	1.4627	0.002478	0.0835282	CAF-FAP
17580	chr2	202294806	202295306	4.03344	0.002478	0.0871527	CAF-FAP
1272	chr20	10649686	10650186	2.78544	0.00248027	0.0883769	CAF-FAP
3113	chrX	111353702	111354202	2.39357	0.00248311	0.11297	CAF-FAP
26525	chr1	211597262	211597762	4.01598	0.00248374	0.0884093	CAF-FAP
5524	chr2	43293724	43294224	1.53717	0.00248997	0.126141	CAF-FAP
1814	chr18	23528475	23528975	2.66983	0.00249143	0.104338	CAF-FAP
14157	chr2	150521118	150521618	2.7658	0.00249229	0.113359	CAF-FAP
17040	chr2	196987825	196988325	1.5082	0.00250455	0.11103	CAF-FAP
8366	chr3	69294232	69294732	2.32246	0.00250496	0.0814499	CAF-FAP
7444	chr2	63661003	63661503	3.79191	0.00251142	0.0732993	CAF-FAP
5501	chr20	45610989	45611489	3.75474	0.00251142	0.080361	CAF-FAP
4089	chr12	45232789	45233289	1.58827	0.00251805	0.0755888	CAF-FAP
9843	chr3	102144044	102144544	3.68261	0.00251805	0.0761871	CAF-FAP
7348	chr8	97906282	97906782	2.6799	0.00251829	0.107013	CAF-FAP
3638	chr10	32149273	32149773	1.76023	0.00252093	0.0963189	CAF-FAP
1040	chr18	12597755	12598255	3.62401	0.00252093	0.0632789	CAF-FAP
4234	chr7	41367378	41367878	3.6403	0.00252093	0.111124	CAF-FAP
10774	chr6	130513756	130514256	3.53137	0.00252825	0.0636359	CAF-FAP
6813	chr6	45436721	45437221	2.66336	0.00253406	0.121641	CAF-FAP
2491	chr9	36158851	36159351	1.72991	0.00253569	0.140844	CAF-FAP
7555	chr12	65941310	65941810	2.38969	0.00253722	0.110088	CAF-FAP
18154	chr3	197317199	197317699	3.40051	0.00253786	0.0753034	CAF-FAP
10475	chr3	114144842	114145342	2.52829	0.00254039	0.124356	CAF-FAP
8308	chr2	69934241	69934741	2.47716	0.00254612	0.0905053	CAF-FAP
1587	chr22	24058959	24059459	1.97998	0.00254612	0.0992805	CAF-FAP
13019	chr3	131216811	131217311	2.35429	0.00254712	0.0890313	CAF-FAP
10399	chr10	89478562	89479062	2.58295	0.00255009	0.051952	CAF-FAP
2692	chr4	19946062	19946562	2.75686	0.00255009	0.0674523	CAF-FAP
1172	chr18	13375279	13375779	1.28214	0.00256646	0.208523	CAF-FAP
18463	chr2	215460705	215461205	1.1015	0.00256646	0.192662	CAF-FAP
11091	chr2	106956817	106957317	2.26521	0.00256761	0.111093	CAF-FAP
7208	chr3	57969620	57970120	2.51573	0.00257407	0.0821176	CAF-FAP
6369	chr16	66189976	66190476	2.12692	0.00257499	0.0746676	CAF-FAP
1353	chr8	18978680	18979180	2.18905	0.00257499	0.118402	CAF-FAP
27594	chr1	225691757	225692257	2.4924	0.0025808	0.0805764	CAF-FAP
28692	chr1	230509628	230510128	2.60509	0.0025808	0.0874351	CAF-FAP
14123	chr10	119743260	119743760	2.02743	0.0025817	0.10574	CAF-FAP
14836	chr3	156633319	156633819	1.48516	0.00258365	0.153732	CAF-FAP
12981	chr11	106398927	106399427	1.50302	0.0025871	0.108842	CAF-FAP
7102	chr5	115426403	115426903	1.04731	0.0025871	0.156349	CAF-FAP
654	chr12	2640654	2641154	1.06263	0.0025881	0.141442	CAF-FAP
10086	chr6	118187344	118187844	2.1609	0.00258923	0.0987099	CAF-FAP
17527	chr1	115545607	115546107	1.80416	0.00259201	0.100293	CAF-FAP
1487	chr2	15169583	15170083	2.61233	0.00260571	0.0989475	CAF-FAP
14774	chr10	124197117	124197617	2.02612	0.0026083	0.1134	CAF-FAP
5381	chr17	31052088	31052588	2.27276	0.0026083	0.184286	CAF-FAP
1157	chr6	11920957	11921457	2.10724	0.0026083	0.136284	CAF-FAP
4999	chr4	73917176	73917676	2.46902	0.00261342	0.0879052	CAF-FAP
1464	chr10	12554979	12555479	0.856012	0.00262012	0.185892	CAF-FAP
13704	chr12	131074535	131075035	2.45086	0.00262106	0.122325	CAF-FAP
4411	chr3	42683794	42684294	1.30435	0.0026339	0.122486	CAF-FAP
386	chr13	24692443	24692943	2.52019	0.00264106	0.0887126	CAF-FAP
2842	chr5	41414544	41415044	1.77143	0.00264106	0.0979164	CAF-FAP
3031	chr18	46407458	46407958	2.02235	0.00264658	0.108441	CAF-FAP
7304	chr19	18660195	18660695	0.858136	0.00265336	0.159446	CAF-FAP
3546	chr5	55868802	55869302	2.03923	0.00265497	0.127313	CAF-FAP
4425	chr22	36467991	36468491	1.31607	0.0026727	0.109009	CAF-FAP
17509	chr3	192831132	192831632	1.99488	0.00267706	0.081976	CAF-FAP
7841	chr10	72784447	72784947	1.18666	0.00269318	0.147734	CAF-FAP
9455	chr15	95266762	95267262	1.38693	0.00270011	0.101561	CAF-FAP
11442	chr2	109514040	109514540	1.2647	0.00272563	0.184112	CAF-FAP
9851	chr12	104480785	104481285	5.39235	0.00272668	0.0823311	CAF-FAP
11222	chr17	62095775	62096275	5.30434	0.00272668	0.0773402	CAF-FAP
8188	chr2	69226012	69226512	4.79528	0.00272668	0.0537481	CAF-FAP
13164	chr2	132803944	132804444	5.28815	0.00272668	0.0764543	CAF-FAP
83	chr21	15422886	15423386	5.0455	0.00272668	0.064308	CAF-FAP
3055	chr3	31219449	31219949	4.57204	0.00272668	0.045755	CAF-FAP
3253	chr5	53256681	53257181	5.46084	0.00272668	0.0864319	CAF-FAP
7381	chr5	122129297	122129797	5.20694	0.00272668	0.0721597	CAF-FAP
2072	chr6	18551153	18551653	5.16204	0.00272668	0.069887	CAF-FAP
11996	chr6	143806272	143806772	4.80669	0.00272668	0.0541909	CAF-FAP
14842	chr6	169162965	169163465	1.38353	0.00272668	0.171034	CAF-FAP
10528	chr7	117251678	117252178	5.47412	0.00272668	0.0872495	CAF-FAP
7808	chr9	114307848	114308348	4.88845	0.00272668	0.0574678	CAF-FAP
6249	chr16	64864146	64864646	1.60815	0.00274674	0.127077	CAF-FAP
600	chr15	31442579	31443079	1.85333	0.00281195	0.135007	CAF-FAP
4528	chr7	43785352	43785852	1.67286	0.00281289	0.187284	CAF-FAP
12677	chr10	103772328	103772828	2.01284	0.00283191	0.214432	CAF-FAP
10512	chr7	117098309	117098809	1.67748	0.00283589	0.0823188	CAF-FAP
4597	chr20	38925984	38926484	1.16651	0.00285605	0.153028	CAF-FAP
11269	chr12	113214842	113215342	1.68704	0.0028591	0.123824	CAF-FAP
8866	chr14	104973092	104973592	1.55531	0.00286379	0.121696	CAF-FAP
9076	chr2	79717248	79717748	4.00897	0.00286408	0.0844868	CAF-FAP
11162	chr1	44327787	44328287	1.54241	0.00287157	0.067058	CAF-FAP
10294	chr11	73416818	73417318	1.71285	0.00287157	0.0826219	CAF-FAP
2465	chr15	49895818	49896318	4.15918	0.00287157	0.0743892	CAF-FAP
10353	chr5	148387248	148387748	4.50572	0.00287157	0.123711	CAF-FAP
1870	chr7	7136304	7136804	2.23792	0.0028718	0.150409	CAF-FAP
6514	chr8	86391206	86391706	4.42645	0.00287531	0.103456	CAF-FAP
2702	chr7	25025053	25025553	4.20268	0.00288441	0.104509	CAF-FAP
9220	chr3	86988215	86988715	2.50949	0.00290425	0.135605	CAF-FAP
6499	chr10	63767038	63767538	2.75629	0.00292495	0.137208	CAF-FAP
3311	chr12	26648555	26649055	3.95398	0.00294241	0.0915616	CAF-FAP
9344	chr15	93829354	93829854	3.93514	0.00294241	0.105911	CAF-FAP
15304	chr10	126247328	126247828	1.68147	0.00294589	0.173297	CAF-FAP
6888	chr8	94090893	94091393	1.31102	0.00294589	0.118271	CAF-FAP
4077	chr3	40504538	40505038	3.72413	0.00294747	0.0893017	CAF-FAP
10128	chr4	168587651	168588151	4.0274	0.00294747	0.0895806	CAF-FAP
17762	chr1	119075553	119076053	3.63771	0.00297268	0.0833238	CAF-FAP
11988	chr11	88555004	88555504	3.83021	0.00297268	0.0836551	CAF-FAP
6837	chr12	57149159	57149659	1.55907	0.00297268	0.239327	CAF-FAP
12390	chr17	72334206	72334706	3.65542	0.00297268	0.0963807	CAF-FAP
10321	chr5	147484059	147484559	0.856788	0.00297305	0.142262	CAF-FAP
13401	chr17	76370608	76371108	1.48582	0.00298484	0.142139	CAF-FAP
9260	chr3	88957643	88958143	3.30787	0.00299007	0.0652644	CAF-FAP
2568	chr18	36850484	36850984	3.47709	0.00299667	0.0925062	CAF-FAP
8580	chr1	31955908	31956408	1.40819	0.00300379	0.157697	CAF-FAP
11459	chr4	188127417	188127917	3.2639	0.00300471	0.0689256	CAF-FAP
5519	chr10	51894687	51895187	2.45519	0.00300501	0.118917	CAF-FAP
14915	chr1	85504411	85504911	3.4668	0.00301134	0.0870394	CAF-FAP
10706	chr6	129493604	129494104	3.36595	0.00301134	0.0800012	CAF-FAP
1592	chr6	15329053	15329553	1.72201	0.00301188	0.111731	CAF-FAP
5376	chr6	38346704	38347204	2.98805	0.00301942	0.0911268	CAF-FAP
9099	chr10	79151640	79152140	1.79958	0.00302322	0.108377	CAF-FAP
8256	chr17	44587240	44587740	1.71928	0.00303964	0.127805	CAF-FAP
22897	chr1	183060319	183060819	2.34618	0.00304527	0.108942	CAF-FAP
1036	chr10	7797439	7797939	2.17453	0.00304527	0.078268	CAF-FAP
5574	chr20	45917653	45918153	1.9014	0.00304665	0.154033	CAF-FAP
8358	chr19	34260711	34261211	1.96666	0.00305012	0.130389	CAF-FAP
11182	chr2	108594124	108594624	3.17829	0.00305012	0.0935182	CAF-FAP
245	chr7	546903	547403	3.38334	0.00305012	0.0865654	CAF-FAP
13787	chr1	64917439	64917939	1.8933	0.00306262	0.135794	CAF-FAP
21585	chr1	170126513	170127013	3.01527	0.00306262	0.0804013	CAF-FAP
6081	chr4	87107966	87108466	2.70709	0.00306262	0.160761	CAF-FAP
6731	chr5	109162030	109162530	2.73776	0.00306262	0.0811517	CAF-FAP
6796	chr6	45075091	45075591	3.22009	0.00306262	0.0954794	CAF-FAP
11605	chr6	139308874	139309374	2.78933	0.00309899	0.158574	CAF-FAP
22928	chr1	183180739	183181239	3.13828	0.00310443	0.100466	CAF-FAP
947	chr6	10962587	10963087	2.87466	0.00311423	0.0758028	CAF-FAP
3576	chr13	75633272	75633772	1.40235	0.00311762	0.109817	CAF-FAP
9854	chr16	85902372	85902872	2.77631	0.00312113	0.0645039	CAF-FAP
7433	chr22	45549590	45550090	2.75074	0.00312113	0.0595297	CAF-FAP
4923	chr13	100875724	100876224	2.11155	0.00312821	0.143185	CAF-FAP
4446	chr2	37768472	37768972	1.60866	0.00312821	0.211093	CAF-FAP
7393	chr20	51631608	51632108	1.73586	0.00313325	0.177517	CAF-FAP
10256	chr5	146283349	146283849	2.94196	0.00314488	0.0879234	CAF-FAP
953	chr6	11008749	11009249	2.54714	0.00314488	0.0814961	CAF-FAP
2797	chr7	25670195	25670695	1.49665	0.00314631	0.119312	CAF-FAP
225	chr20	1470097	1470597	1.14584	0.00315077	0.117341	CAF-FAP
6339	chr9	100577721	100578221	2.61568	0.00315077	0.0658279	CAF-FAP
12412	chr11	95680421	95680921	1.21904	0.0031513	0.158553	CAF-FAP
411	chr4	1580407	1580907	1.06983	0.00315197	0.216049	CAF-FAP
23325	chr1	184838570	184839070	1.86803	0.00315714	0.128184	CAF-FAP
13305	chr1	60989868	60990368	2.01742	0.00316345	0.198903	CAF-FAP
8196	chr15	87777051	87777551	2.35171	0.00318041	0.161447	CAF-FAP
521	chr18	8800431	8800931	3.74456	0.00318361	0.115191	CAF-FAP
30109	chr1	245091825	245092325	2.1356	0.00318603	0.129706	CAF-FAP
12405	chr17	72422782	72423282	1.47989	0.00319302	0.154138	CAF-FAP
1267	chr15	40266796	40267296	2.22828	0.00321756	0.122331	CAF-FAP
1382	chr6	13762558	13763058	2.42791	0.00321773	0.0996388	CAF-FAP
22448	chr1	179807925	179808425	1.37751	0.00322381	0.128286	CAF-FAP
9210	chr3	86937162	86937662	2.12233	0.00322453	0.20117	CAF-FAP
4294	chr7	41916521	41917021	1.29792	0.00325543	0.0772202	CAF-FAP
3008	chr21	43827008	43827508	3.66548	0.00325829	0.104049	CAF-FAP
3047	chrX	110086945	110087445	3.91425	0.00325829	0.106708	CAF-FAP
11901	chr6	142871843	142872343	1.55227	0.00329497	0.10283	CAF-FAP
2185	chr22	27202697	27203197	2.76194	0.00329857	0.114175	CAF-FAP
3461	chr16	20906435	20906935	1.32389	0.00330385	0.153664	CAF-FAP
16784	chr2	191230243	191230743	3.25038	0.00330385	0.0911661	CAF-FAP
21905	chr2	237201928	237202428	2.01439	0.00330385	0.16994	CAF-FAP
12911	chr11	103892562	103893062	3.24382	0.00331196	0.0961739	CAF-FAP
1238	chr20	10619443	10619943	3.49219	0.00332022	0.0975915	CAF-FAP
7419	chr22	45511942	45512442	1.17019	0.00332022	0.151231	CAF-FAP
18130	chr1	147167317	147167817	3.55655	0.00332698	0.0977496	CAF-FAP
5797	chr5	86979716	86980216	3.38979	0.00332698	0.105962	CAF-FAP
1121	chr9	16344290	16344790	3.30391	0.00332698	0.110156	CAF-FAP
1717	chr14	51396357	51396857	2.41581	0.00333305	0.109905	CAF-FAP
23643	chr1	192877399	192877899	1.54424	0.00333395	0.116864	CAF-FAP
10268	chr2	100742958	100743458	1.72136	0.00333645	0.103738	CAF-FAP
14808	chr3	156477293	156477793	3.82429	0.00334207	0.12019	CAF-FAP
3595	chr15	62889738	62890238	3.27714	0.00334888	0.128231	CAF-FAP
1395	chr21	35003175	35003675	3.09379	0.00334888	0.0990038	CAF-FAP
8083	chr8	103372017	103372517	3.3518	0.00334888	0.0924703	CAF-FAP
3818	chr14	69005584	69006084	2.06631	0.00335788	0.108875	CAF-FAP
3432	chr13	73428165	73428665	3.39571	0.00336563	0.0958061	CAF-FAP
8675	chr6	89562159	89562659	3.2167	0.00336563	0.081793	CAF-FAP
2250	chr15	48395385	48395885	1.63366	0.00337144	0.126828	CAF-FAP
12303	chr11	94948140	94948640	3.17669	0.00338401	0.0874143	CAF-FAP
3254	chr21	44871711	44872211	2.2893	0.00339387	0.0965489	CAF-FAP
1034	chrX	31228451	31228951	1.13191	0.0033972	0.137688	CAF-FAP
1387	chr9	20297617	20298117	1.02491	0.00340682	0.212468	CAF-FAP
28542	chr1	229843851	229844351	3.60904	0.00340811	0.151102	CAF-FAP
1093	chr6	11590555	11591055	3.07165	0.00340944	0.0823406	CAF-FAP
8995	chr12	93002608	93003108	2.64593	0.00341952	0.0875818	CAF-FAP
2712	chr1	9280280	9280780	2.9798	0.00342868	0.0948154	CAF-FAP
913	chrX	23781341	23781841	2.25324	0.00342868	0.115715	CAF-FAP
16521	chr1	109298611	109299111	1.77579	0.00343453	0.161711	CAF-FAP
16315	chr11	130675453	130675953	1.80209	0.00343453	0.122023	CAF-FAP
16444	chr11	132072023	132072523	2.67653	0.00343453	0.0732891	CAF-FAP
8875	chr15	90660469	90660969	1.89141	0.00344097	0.159922	CAF-FAP
7714	chr3	63976544	63977044	2.85172	0.00344209	0.0853754	CAF-FAP
2822	chr11	12161161	12161661	2.08716	0.00344254	0.120705	CAF-FAP
3165	chr11	14082257	14082757	1.93466	0.00344254	0.169891	CAF-FAP
69	chr14	20998918	20999418	1.74149	0.00344254	0.170721	CAF-FAP
5469	chr1	20063891	20064391	2.43236	0.00345463	0.0736638	CAF-FAP
3435	chr10	31064361	31064861	3.10253	0.00345872	0.100577	CAF-FAP
18469	chr2	215528534	215529034	2.89361	0.00346171	0.0817926	CAF-FAP
14318	chr6	165571221	165571721	3.05391	0.00346171	0.0882906	CAF-FAP
13341	chr12	124661272	124661772	3.20685	0.00346855	0.115188	CAF-FAP
14967	chr11	120431957	120432457	2.82149	0.0034688	0.0697269	CAF-FAP
1907	chr20	18986383	18986883	3.17383	0.00346942	0.108525	CAF-FAP
6435	chr5	97629203	97629703	2.85769	0.00346942	0.0985524	CAF-FAP
677	chr8	11671086	11671586	2.73558	0.00347592	0.07689	CAF-FAP
5989	chr8	76167537	76168037	3.13138	0.00347754	0.101891	CAF-FAP
23593	chr1	192550797	192551297	2.68883	0.00348098	0.102107	CAF-FAP
4615	chr11	38014302	38014802	1.94893	0.00348098	0.136244	CAF-FAP
13375	chr10	113492106	113492606	2.28671	0.00349424	0.105836	CAF-FAP
6102	chr15	74291393	74291893	2.57505	0.00349424	0.0768901	CAF-FAP
11293	chr17	62819757	62820257	1.04345	0.00349424	0.197901	CAF-FAP
721	chr18	10057609	10058109	2.69957	0.00349424	0.0800937	CAF-FAP
2873	chr9	69174946	69175446	1.87699	0.00349424	0.150175	CAF-FAP
7612	chr12	67394553	67395053	2.72751	0.003503	0.0898869	CAF-FAP
5520	chr10	51895239	51895739	2.62973	0.00350352	0.126321	CAF-FAP
9205	chr8	121631710	121632210	3.01556	0.00350352	0.122277	CAF-FAP
244	chrX	9897575	9898075	2.84634	0.00350707	0.125145	CAF-FAP
11674	chr17	64694211	64694711	2.82461	0.00351523	0.111786	CAF-FAP
7445	chr3	60610610	60611110	2.73568	0.00351564	0.0948565	CAF-FAP
13838	chr5	175796794	175797294	2.41198	0.00351995	0.152555	CAF-FAP
9840	chr17	50686645	50687145	2.5163	0.00352151	0.117672	CAF-FAP
13987	chr6	159701413	159701913	2.16258	0.00352163	0.104065	CAF-FAP
16927	chr3	187611055	187611555	1.90478	0.00352259	0.12594	CAF-FAP
11986	chr11	88535843	88536343	3.21377	0.00353886	0.086664	CAF-FAP
909	chr13	30905808	30906308	2.65083	0.00353886	0.0889477	CAF-FAP
6200	chr19	16435469	16435969	0.875741	0.00353886	0.0977968	CAF-FAP
11350	chr4	186624994	186625494	2.2125	0.00353886	0.0692247	CAF-FAP
11335	chr3	123678200	123678700	1.10284	0.00354065	0.115131	CAF-FAP
5361	chr1	19508745	19509245	3.13479	0.00354758	0.137891	CAF-FAP
5344	chr12	51326726	51327226	2.9131	0.00354758	0.0991811	CAF-FAP
4867	chr2	40431469	40431969	2.99883	0.00354758	0.119354	CAF-FAP
1482	chr20	13348887	13349387	2.95094	0.00354758	0.0960803	CAF-FAP
2092	chr6	19153736	19154236	2.68972	0.00354758	0.0762146	CAF-FAP
13179	chr10	111835510	111836010	2.26816	0.00355953	0.0819127	CAF-FAP
905	chr2	9897204	9897704	2.8069	0.00355953	0.0905214	CAF-FAP
20526	chr2	229980778	229981278	2.10869	0.00355953	0.100918	CAF-FAP
1571	chr21	35849950	35850450	2.79404	0.00355953	0.0879527	CAF-FAP
4819	chr8	48408333	48408833	2.38232	0.00355953	0.0664149	CAF-FAP
3133	chr3	31968869	31969369	1.03298	0.00356269	0.0821622	CAF-FAP
4928	chr15	68334606	68335106	1.74533	0.00356665	0.147129	CAF-FAP
4276	chr10	35404014	35404514	4.68498	0.00356683	0.0789295	CAF-FAP
1926	chr15	44195143	44195643	2.3444	0.00356683	0.0919998	CAF-FAP
4793	chr16	31064860	31065360	2.27208	0.00356683	0.116645	CAF-FAP
12333	chr17	70905737	70906237	0.951481	0.00356683	0.103492	CAF-FAP
10373	chr19	44304828	44305328	1.73993	0.00356683	0.154449	CAF-FAP
5340	chr4	76987118	76987618	1.85724	0.00356683	0.143374	CAF-FAP
10322	chr5	147485095	147485595	2.9399	0.00356683	0.11133	CAF-FAP
17136	chr1	112575366	112575866	2.68966	0.00356802	0.106095	CAF-FAP
3689	chr9	80028568	80029068	1.24385	0.00357204	0.146098	CAF-FAP
2054	chr14	54211825	54212325	4.48354	0.00357393	0.0678504	CAF-FAP
4933	chr16	31874954	31875454	5.06752	0.00357393	0.108392	CAF-FAP
29793	chr1	238647834	238648334	4.318	0.00357847	0.0616127	CAF-FAP
194	chr13	22091925	22092425	4.31378	0.00357847	0.0581998	CAF-FAP
8191	chr16	75317192	75317692	2.43883	0.00357847	0.114266	CAF-FAP
5397	chr18	76740353	76740853	4.39392	0.00357847	0.0799427	CAF-FAP
8632	chr3	71495970	71496470	2.73802	0.00357847	0.105103	CAF-FAP
3284	chr15	60374582	60375082	2.10097	0.0035793	0.0770344	CAF-FAP
7608	chr12	67355822	67356322	4.43148	0.00358361	0.0821571	CAF-FAP
9525	chr15	95429258	95429758	1.98404	0.00358361	0.106853	CAF-FAP
5261	chr20	44540770	44541270	2.16929	0.00358361	0.0755765	CAF-FAP
9206	chr4	148112157	148112657	4.79731	0.00358361	0.0844193	CAF-FAP
11906	chr1	48047985	48048485	2.60073	0.00359036	0.10123	CAF-FAP
383	chr13	24671771	24672271	2.62799	0.00359036	0.123617	CAF-FAP
1520	chr4	7207100	7207600	1.62598	0.00359036	0.132131	CAF-FAP
673	chr6	5094366	5094866	4.59473	0.00359036	0.0969073	CAF-FAP
12659	chr7	141593081	141593581	2.63096	0.00359036	0.09461	CAF-FAP
7002	chr8	94797191	94797691	2.85068	0.00359036	0.0891053	CAF-FAP
777	chr9	13387628	13388128	1.50134	0.00359221	0.173937	CAF-FAP
3844	chr1	14486783	14487283	4.35562	0.00359313	0.0852335	CAF-FAP
13301	chr10	113087283	113087783	1.78315	0.00359313	0.152695	CAF-FAP
1679	chr21	36437759	36438259	4.33247	0.00359313	0.0769595	CAF-FAP
9849	chr4	158314689	158315189	2.18064	0.00359313	0.104923	CAF-FAP
21117	chr1	165896253	165896753	1.23482	0.00360054	0.115777	CAF-FAP
5564	chr7	47651326	47651826	1.34624	0.00360153	0.120316	CAF-FAP
20900	chr1	163769785	163770285	3.98138	0.0036016	0.0741937	CAF-FAP
1189	chr20	10540668	10541168	2.3456	0.00360593	0.107876	CAF-FAP
3759	chr11	20111299	20111799	2.60656	0.00360616	0.102683	CAF-FAP
23551	chr1	187680844	187681344	3.98928	0.00360628	0.0718975	CAF-FAP
29955	chr1	243596261	243596761	4.33748	0.00360628	0.080835	CAF-FAP
10182	chr16	86664397	86664897	2.79135	0.00360628	0.117513	CAF-FAP
14313	chr11	118618990	118619490	0.847437	0.00361241	0.166171	CAF-FAP
6635	chr14	94373658	94374158	4.12703	0.00361567	0.0911174	CAF-FAP
7987	chr12	75658769	75659269	3.90501	0.00362509	0.0723941	CAF-FAP
4230	chr7	41096675	41097175	3.92649	0.00362509	0.0759189	CAF-FAP
2607	chrX	78659242	78659742	4.08606	0.00362509	0.0936439	CAF-FAP
21517	chr1	169113516	169114016	2.3217	0.0036255	0.087127	CAF-FAP
1689	chr13	39787077	39787577	2.83618	0.0036267	0.131225	CAF-FAP
1974	chr21	38817821	38818321	1.12005	0.00363058	0.120224	CAF-FAP
2486	chr9	36151078	36151578	2.30783	0.00363183	0.103346	CAF-FAP
13031	chr10	110425832	110426332	1.66658	0.00364034	0.106191	CAF-FAP
2913	chr17	12983894	12984394	1.24657	0.0036486	0.132224	CAF-FAP
14453	chr1	77511442	77511942	3.76545	0.00365838	0.0608707	CAF-FAP
26956	chr1	218823272	218823772	2.36022	0.00365838	0.0922435	CAF-FAP
13538	chr3	138390224	138390724	1.98492	0.00365838	0.1111	CAF-FAP
5402	chr5	78678193	78678693	2.8216	0.00365838	0.121824	CAF-FAP
1877	chr6	16929683	16930183	3.76146	0.00365838	0.0903251	CAF-FAP
11596	chr6	139249357	139249857	3.61885	0.00365838	0.0612076	CAF-FAP
7268	chr8	97293746	97294246	2.22853	0.00365838	0.102625	CAF-FAP
11412	chr11	79414908	79415408	2.5908	0.00366542	0.0882625	CAF-FAP
9286	chr8	122689537	122690037	2.34554	0.00366542	0.119887	CAF-FAP
5561	chr14	79544709	79545209	3.85849	0.00366631	0.0837367	CAF-FAP
6927	chr14	96268917	96269417	3.90764	0.00366631	0.0903703	CAF-FAP
895	chr10	6239207	6239707	2.69119	0.00367157	0.104045	CAF-FAP
21722	chr1	171438411	171438911	3.43914	0.00367747	0.0652555	CAF-FAP
13033	chr1	58618258	58618758	3.60553	0.00368479	0.0718891	CAF-FAP
9467	chr12	98352418	98352918	3.16242	0.00368479	0.0704085	CAF-FAP
5684	chr16	56477042	56477542	3.49247	0.00368479	0.0732436	CAF-FAP
7955	chr2	67782328	67782828	2.09133	0.00368479	0.202816	CAF-FAP
3691	chr9	80062001	80062501	2.24766	0.00368479	0.0970111	CAF-FAP
10415	chr5	149134389	149134889	2.34968	0.00369458	0.0903409	CAF-FAP
845	chr18	11178796	11179296	3.33	0.00369514	0.0667731	CAF-FAP
342	chr18	6616892	6617392	3.17838	0.00370481	0.0746447	CAF-FAP
11110	chr19	46080571	46081071	3.28537	0.00370481	0.0695326	CAF-FAP
14524	chr2	158817584	158818084	2.98762	0.00370481	0.0682938	CAF-FAP
11859	chr1	47939323	47939823	2.37065	0.00370502	0.0587245	CAF-FAP
24179	chr1	201530623	201531123	1.82506	0.00370502	0.186333	CAF-FAP
10785	chr12	109951016	109951516	2.99433	0.00370502	0.0639204	CAF-FAP
5676	chr17	33235127	33235627	1.43332	0.00370502	0.151071	CAF-FAP
9526	chr7	102125178	102125678	2.35251	0.00370502	0.130916	CAF-FAP
1963	chrX	50799351	50799851	2.74505	0.00370502	0.054635	CAF-FAP
15181	chr11	122424610	122425110	2.59444	0.00370669	0.0916658	CAF-FAP
9015	chr20	63699064	63699564	1.9221	0.00371052	0.140797	CAF-FAP
5761	chr5	84242283	84242783	2.45009	0.00371158	0.0652385	CAF-FAP
13346	chr6	156423101	156423601	2.09077	0.00371158	0.0676646	CAF-FAP
6841	chr14	95479974	95480474	1.41886	0.00371683	0.178307	CAF-FAP
593	chr15	31434433	31434933	2.1691	0.00375902	0.100039	CAF-FAP
11128	chr19	46271681	46272181	2.17615	0.00377437	0.0737314	CAF-FAP
646	chr13	28337559	28338059	2.1962	0.003783	0.085165	CAF-FAP
6622	chr10	68606814	68607314	2.27696	0.00378333	0.068199	CAF-FAP
9162	chr8	121191248	121191748	1.71869	0.00379145	0.0751068	CAF-FAP
4805	chr10	44569546	44570046	1.40713	0.00380938	0.179414	CAF-FAP
1933	chr20	19252519	19253019	1.70941	0.00382744	0.0535952	CAF-FAP
267	chr3	4994852	4995352	1.3212	0.00383702	0.238135	CAF-FAP
3736	chr16	24670510	24671010	1.8599	0.00384159	0.109902	CAF-FAP
15606	chr2	173184223	173184723	1.65658	0.00385946	0.130414	CAF-FAP
9636	chr6	111973361	111973861	2.07562	0.00385953	0.143299	CAF-FAP
1702	chr18	23183338	23183838	1.38986	0.00386162	0.15734	CAF-FAP
1229	chr18	13500570	13501070	1.94424	0.00386179	0.0704655	CAF-FAP
4290	chr11	35099894	35100394	1.73201	0.00387091	0.10242	CAF-FAP
11876	chr1	47986582	47987082	2.29015	0.00387937	0.108029	CAF-FAP
10032	chr3	107216645	107217145	1.63806	0.00393476	0.063084	CAF-FAP
9243	chr12	94289900	94290400	1.90791	0.0039423	0.0689754	CAF-FAP
5172	chr6	37239833	37240333	0.899053	0.00399745	0.183136	CAF-FAP
13320	chr5	172695165	172695665	1.88843	0.00399848	0.112615	CAF-FAP
836	chr3	11096502	11097002	1.91288	0.00400415	0.0832665	CAF-FAP
16803	chr2	191264621	191265121	2.01378	0.00400588	0.12619	CAF-FAP
3851	chr1	14522147	14522647	5.29646	0.00400628	0.076908	CAF-FAP
13931	chr1	66464778	66465278	5.07173	0.00400628	0.0655247	CAF-FAP
14806	chr1	84712303	84712803	5.06567	0.00400628	0.0652415	CAF-FAP
15119	chr1	87968322	87968822	1.67627	0.00400628	0.0735413	CAF-FAP
28925	chr1	231971366	231971866	5.37609	0.00400628	0.081386	CAF-FAP
4459	chr10	42594068	42594568	4.89542	0.00400628	0.057756	CAF-FAP
9248	chr11	69321740	69322240	4.92723	0.00400628	0.0590883	CAF-FAP
12786	chr11	102011036	102011536	5.49869	0.00400628	0.0887825	CAF-FAP
13400	chr11	112794109	112794609	5.2402	0.00400628	0.0738896	CAF-FAP
15103	chr11	122035938	122036438	5.17233	0.00400628	0.070402	CAF-FAP
8975	chr12	92759807	92760307	5.23303	0.00400628	0.0735132	CAF-FAP
1362	chr18	21223481	21223981	5.27086	0.00400628	0.07552	CAF-FAP
1886	chr21	38460099	38460599	4.78539	0.00400628	0.0533674	CAF-FAP
8862	chr3	73225928	73226428	4.83698	0.00400628	0.0553835	CAF-FAP
7142	chr4	112273182	112273682	4.94701	0.00400628	0.0599315	CAF-FAP
8589	chr4	140943857	140944357	5.20245	0.00400628	0.0719295	CAF-FAP
5694	chr5	82931087	82931587	5.52626	0.00400628	0.0905342	CAF-FAP
7015	chr6	46963593	46964093	2.03902	0.00400628	0.0669025	CAF-FAP
8170	chr6	77015281	77015781	5.32694	0.00400628	0.0785928	CAF-FAP
8297	chr7	93326984	93327484	4.90016	0.00400628	0.0579523	CAF-FAP
7847	chr8	101827367	101827867	5.01791	0.00400628	0.0630515	CAF-FAP
9158	chr8	121172334	121172834	5.29709	0.00400628	0.0769424	CAF-FAP
1647	chr9	27766473	27766973	5.04364	0.00400628	0.0642223	CAF-FAP
3143	chr9	70902513	70903013	5.10141	0.00400628	0.0669283	CAF-FAP
12953	chr3	130258391	130258891	1.79611	0.00401922	0.0902015	CAF-FAP
14376	chr3	149576145	149576645	1.80732	0.0040219	0.201193	CAF-FAP
3431	chr14	68443039	68443539	1.88476	0.0040379	0.141405	CAF-FAP
4543	chr14	74514455	74514955	2.24302	0.00403969	0.177372	CAF-FAP
4380	chr10	36349671	36350171	1.45138	0.00406402	0.143837	CAF-FAP
5848	chr16	57000446	57000946	2.0045	0.00406979	0.116673	CAF-FAP
4395	chr20	38127021	38127521	1.73048	0.00408026	0.162919	CAF-FAP
16473	chr11	132472419	132472919	1.46128	0.00410914	0.0755826	CAF-FAP
28569	chr1	230104675	230105175	1.56492	0.00411947	0.16753	CAF-FAP
1799	chr22	24434052	24434552	1.07583	0.00414468	0.140923	CAF-FAP
18488	chr1	150611435	150611935	1.39511	0.0041622	0.164375	CAF-FAP
10301	chr3	112629440	112629940	1.96126	0.00420084	0.120735	CAF-FAP
749	chr3	10173852	10174352	1.29286	0.00421404	0.218133	CAF-FAP
5308	chr2	42964428	42964928	1.24663	0.00422817	0.086751	CAF-FAP
6017	chr1	21898742	21899242	1.83572	0.0042418	0.153224	CAF-FAP
3832	chr14	69045182	69045682	3.87795	0.00425001	0.0948478	CAF-FAP
7895	chr2	66869086	66869586	3.99146	0.00425001	0.0782476	CAF-FAP
1233	chr20	10609112	10609612	1.68937	0.00425934	0.216467	CAF-FAP
22566	chr2	238864171	238864671	1.30204	0.00427534	0.236184	CAF-FAP
15167	chr17	80833079	80833579	0.861325	0.004278	0.138617	CAF-FAP
617	chr5	5658182	5658682	1.69544	0.00429085	0.150854	CAF-FAP
7624	chr9	113675469	113675969	1.05896	0.00429384	0.210776	CAF-FAP
12668	chr5	169350754	169351254	3.70446	0.00429602	0.0779653	CAF-FAP
11881	chr5	158410952	158411452	3.95285	0.00430804	0.102337	CAF-FAP
3383	chr9	75388981	75389481	3.87118	0.00430804	0.0993321	CAF-FAP
775	chr18	10320719	10321219	3.69437	0.00431833	0.0905508	CAF-FAP
3559	chr18	49690300	49690800	3.70414	0.00431833	0.101081	CAF-FAP
2329	chr7	20083741	20084241	3.49794	0.00431833	0.0695932	CAF-FAP
13412	chr10	113958622	113959122	1.60676	0.00432697	0.148941	CAF-FAP
10703	chr6	129490884	129491384	2.29085	0.00432771	0.117994	CAF-FAP
20850	chr1	163130426	163130926	3.63494	0.00432865	0.0989302	CAF-FAP
9458	chr3	99419067	99419567	3.5196	0.00434077	0.0809938	CAF-FAP
16119	chr1	97384182	97384682	3.53845	0.00435053	0.0839263	CAF-FAP
4298	chr14	73153293	73153793	3.69328	0.00435053	0.0877166	CAF-FAP
14434	chr3	150147355	150147855	1.91442	0.00435053	0.0874416	CAF-FAP
5555	chr10	52486630	52487130	3.64695	0.00436156	0.0879227	CAF-FAP
20045	chr2	223576795	223577295	3.51641	0.00436156	0.0925131	CAF-FAP
6496	chr2	47534158	47534658	3.23647	0.00439136	0.0758238	CAF-FAP
13025	chr10	110410358	110410858	3.29285	0.00440008	0.0762224	CAF-FAP
1744	chr14	51554267	51554767	3.09592	0.00440008	0.0703244	CAF-FAP
4750	chr3	45479484	45479984	2.74285	0.00440008	0.070012	CAF-FAP
2319	chr4	13891965	13892465	2.75222	0.00440008	0.0591511	CAF-FAP
4244	chr3	42097165	42097665	2.81896	0.0044124	0.0565311	CAF-FAP
15220	chr11	122721743	122722243	2.54317	0.00441719	0.123567	CAF-FAP
5262	chr4	76753164	76753664	2.17175	0.00443209	0.106408	CAF-FAP
10210	chr5	144187712	144188212	2.01037	0.00443209	0.116432	CAF-FAP
2428	chr16	11100463	11100963	1.61945	0.00444342	0.159366	CAF-FAP
11773	chr2	112713100	112713600	3.18355	0.00444417	0.0835653	CAF-FAP
21195	chr2	233974594	233975094	3.06635	0.00444417	0.0676258	CAF-FAP
9453	chr12	97767280	97767780	1.88683	0.00444748	0.141545	CAF-FAP
11022	chr1	43893863	43894363	1.9073	0.00446919	0.106322	CAF-FAP
7472	chr4	119209093	119209593	3.24426	0.00446919	0.0684325	CAF-FAP
675	chr15	32872405	32872905	1.14338	0.00447194	0.163666	CAF-FAP
12775	chr1	55310592	55311092	2.64359	0.00447623	0.073886	CAF-FAP
14802	chr1	84698582	84699082	2.89879	0.00447623	0.0634113	CAF-FAP
23890	chr1	199083547	199084047	2.99878	0.00447623	0.0789547	CAF-FAP
3274	chr18	48750456	48750956	2.09044	0.00447623	0.125289	CAF-FAP
4236	chr9	87122805	87123305	2.05511	0.00447623	0.123264	CAF-FAP
10096	chr5	143262298	143262798	2.73847	0.00448694	0.0732987	CAF-FAP
15271	chr10	126130224	126130724	1.74445	0.00449732	0.139131	CAF-FAP
13919	chr1	66374732	66375232	2.04014	0.00450957	0.109837	CAF-FAP
20050	chr2	223598884	223599384	2.77227	0.00450957	0.0594825	CAF-FAP
846	chr9	13942707	13943207	2.60816	0.00450957	0.0704776	CAF-FAP
9007	chr2	74843853	74844353	2.40044	0.00452114	0.0596948	CAF-FAP
11655	chr7	132739527	132740027	1.20913	0.00452554	0.0993037	CAF-FAP
4812	chr8	48398459	48398959	1.95205	0.00453838	0.110616	CAF-FAP
4960	chr15	68384496	68384996	2.0252	0.00454681	0.0902973	CAF-FAP
2577	chr19	4744738	4745238	1.25673	0.00454881	0.225247	CAF-FAP
12807	chr10	104330163	104330663	0.857675	0.00454972	0.107331	CAF-FAP
11798	chr5	157563179	157563679	2.0915	0.00458619	0.10733	CAF-FAP
9286	chr7	101137075	101137575	2.13297	0.00458619	0.108278	CAF-FAP
4833	chr3	45915844	45916344	1.85912	0.0046161	0.0594061	CAF-FAP
2497	chr7	22572180	22572680	3.84715	0.00462961	0.114322	CAF-FAP
1434	chr20	12165961	12166461	1.29835	0.00464082	0.127605	CAF-FAP
11797	chr3	125123794	125124294	3.82035	0.00465742	0.116413	CAF-FAP
2577	chr4	16875445	16875945	3.4755	0.00467139	0.0758628	CAF-FAP
3295	chr15	60402308	60402808	3.84359	0.00467864	0.112878	CAF-FAP
10076	chr12	105977603	105978103	3.63485	0.00469944	0.0980677	CAF-FAP
14127	chr10	119761084	119761584	2.93366	0.00474183	0.107089	CAF-FAP
1235	chr2	11584087	11584587	1.20147	0.00475871	0.188278	CAF-FAP
1205	chr18	13447560	13448060	2.12319	0.00478687	0.161478	CAF-FAP
2061	chr15	45641350	45641850	2.61056	0.00478832	0.139143	CAF-FAP
2984	chr3	30659401	30659901	2.01295	0.00479267	0.164028	CAF-FAP
9725	chr12	102769511	102770011	3.24581	0.00482964	0.101556	CAF-FAP
16439	chr11	132058277	132058777	3.15842	0.00485278	0.0767645	CAF-FAP
6119	chr4	87507285	87507785	3.27558	0.00485278	0.0826463	CAF-FAP
14997	chr1	86764969	86765469	2.01885	0.00486738	0.108983	CAF-FAP
11792	chr8	142755314	142755814	3.44243	0.00488188	0.0910306	CAF-FAP
1984	chr22	25070884	25071384	2.37133	0.00488605	0.100015	CAF-FAP
2740	chr8	27617219	27617719	3.07742	0.00489069	0.0677177	CAF-FAP
2961	chr8	29072712	29073212	1.94586	0.00489069	0.125436	CAF-FAP
10099	chr5	143314627	143315127	3.70844	0.00490532	0.124971	CAF-FAP
[truncated: 22,528 more rows]

## Sheet: 4. GRN (CAF-FAP)
TF gene	Target gene	P value (Pearson)	Pearson's correlation	P value (Spearman)	Spearman's correlation
EGR2	DAZAP1	0.124251	-0.154735	0.0137888	-0.245576
EGR2	PLEKHJ1	1.43863e-08	-0.52985	0.000115327	-0.37606
EGR2	SF3A2	1.03553e-08	-0.534263	9.23874e-06	-0.427338
EGR2	NFIC	1.00667e-26	-0.831165	1.03865e-18	-0.741938
EGR2	SNAPC2	0.000149212	-0.370318	0.00259229	-0.298103
EGR2	SLC25A42	0.0256288	-0.223162	0.00177615	-0.308741
EGR2	PAK4	0.0972715	-0.166756	0.655864	0.0451075
EGR2	ZFP36	9.13595e-28	-0.83997	1.21864e-17	-0.726294
EGR2	MIR4530	4.10127e-23	-0.796234	4.84725e-16	-0.700696
EGR2	PLEKHG2	1.08661e-22	-0.791632	7.13677e-18	-0.729787
EGR2	SPTBN4	9.49173e-20	-0.756132	8.57487e-21	-0.76948
EGR2	PLAUR	0.117779	-0.157419	0.121784	-0.155745
EGR2	NPAS1	1.95127e-22	-0.78881	6.6107e-08	-0.508512
EGR2	C19orf73	0.000130239	-0.373363	0.00422396	-0.283756
EGR2	PPFIA3	1.24367e-09	-0.561283	5.58777e-08	-0.510938
EGR2	KCNC3	1.1974e-33	-0.881164	9.64375e-14	-0.658482
EGR2	NAPB	0.0005521	0.339368	0.000529629	0.340401
EGR2	ISOC2	2.81377e-17	-0.72072	4.63032e-08	-0.513627
EGR2	CCDC106	8.46721e-15	-0.678758	1.65569e-15	-0.691512
EGR2	SEC22C	7.83416e-19	-0.743661	2.10388e-21	-0.776888
EGR2	NKTR	0.0078434	-0.264448	2.06949e-05	-0.41185
EGR2	IMPDH2	1.51932e-10	-0.585886	1.38787e-05	-0.419618
EGR2	GLYCTK	4.85537e-05	0.394596	0.000139172	0.371881
EGR2	WDR82	1.44498e-08	0.52979	3.8745e-05	0.399256
EGR2	GLYCTK-AS1	0.350359	-0.0943671	0.438558	-0.0783287
EGR2	RAB7A	1.91122e-14	0.672148	1.47257e-09	0.559215
EGR2	CEP19	0.0319578	0.214685	0.0164927	0.239296
EGR2	PIGX	1.64068e-15	0.691581	2.73515e-15	0.687658
EGR2	EIF5A	1.18185e-20	-0.767749	1.25579e-14	-0.675579
EGR2	SLFN11	7.24696e-12	-0.618193	1.70977e-08	-0.527506
EGR2	MYO19	0.0285005	-0.219119	0.419373	-0.0816425
EGR2	GGNBP2	0.267247	0.112001	0.0369992	0.208897
EGR2	NME1	6.33517e-06	0.43433	4.77516e-09	0.544411
EGR2	NME2	7.79103e-08	0.506124	1.3223e-07	0.498307
EGR2	NPLOC4	5.99198e-10	0.57006	7.4416e-09	0.538636
EGR2	TSPAN10	0.00723331	-0.267052	0.00592953	-0.273341
EGR2	CCDC57	1.3809e-07	-0.497658	5.07434e-06	-0.438372
EGR2	DONSON	0.390447	0.0868098	0.968982	-0.00393805
EGR2	PIGP	6.04406e-07	0.474703	0.000114826	0.376156
EGR2	TTC3	2.10012e-24	0.809577	2.97509e-21	0.775087
EGR2	POFUT2	5.96404e-14	-0.662615	3.30321e-13	-0.647593
EGR2	STYX	2.31932e-08	0.523324	0.000107613	0.377584
EGR2	ZNF410	0.0111681	-0.252782	0.066949	-0.183948
EGR2	ATRN	0.174397	0.136902	0.51024	0.0666106
EGR2	TMX4	8.69e-07	-0.468791	2.88599e-14	-0.668736
EGR2	ZNF337-AS1	0.0497801	0.196736	0.247905	0.116617
EGR2	NANP	0.00461653	0.281064	0.105525	0.162829
EGR2	RBM39	0.312125	0.102097	0.0178558	0.236463
EGR2	PARD6B	3.19645e-26	-0.826736	8.56647e-15	-0.678665
EGR2	RTF2	3.30352e-05	0.402506	1.67814e-06	0.457786
EGR2	TRAPPC8	0.000105672	0.377984	0.000611812	0.336799
EGR2	CLPX	3.24473e-05	0.40287	4.65275e-12	0.622608
EGR2	ARRDC4	1.24179e-08	0.531833	1.21011e-09	0.561616
EGR2	CLCN7	3.33296e-07	-0.48416	2.62527e-07	-0.487874
EGR2	HAGH	0.0318898	-0.214768	0.128167	-0.153164
EGR2	FAHD1	2.5999e-19	-0.750269	1.02492e-13	-0.657954
EGR2	FBRS	5.39181e-16	-0.699914	4.44892e-13	-0.644891
EGR2	STX4	9.43945e-08	0.50331	0.000166286	0.367871
EGR2	FUS	0.00286559	-0.295216	0.00133334	-0.316557
EGR2	CENPN	3.87165e-05	-0.399271	3.91252e-06	-0.443042
EGR2	CMC2	0.00420028	0.283925	0.0386283	0.207168
EGR2	GAN	0.00012746	0.373843	0.00686148	0.268736
EGR2	SPATA2L	3.70604e-07	-0.482495	0.000375521	-0.348817
EGR2	ENKUR	5.63939e-06	0.436456	2.03692e-05	0.412162
EGR2	THNSL1	0.809255	-0.0244424	0.763718	0.0304358
EGR2	SIRT1	0.0411692	-0.204589	0.000135704	-0.372446
EGR2	MICU1	2.57489e-06	0.450415	0.000250644	0.358422
EGR2	TCTN3	2.79944e-06	-0.448955	5.36115e-06	-0.437375
EGR2	AVPI1	0.0127603	-0.248249	0.00604096	-0.272758
EGR2	PDZD7	5.00745e-13	0.643811	3.13427e-12	0.626486
EGR2	SFXN3	8.88723e-09	0.536294	8.99364e-08	0.504022
EGR2	LRRC27	2.7168e-11	-0.604605	1.77307e-12	-0.631985
EGR2	SECISBP2	0.0341672	-0.21206	0.206762	-0.127338
EGR2	ATP6V1G1	4.9676e-18	0.732123	2.74308e-16	0.704839
EGR2	ZDHHC12	0.0429004	-0.202908	0.00679187	-0.26906
EGR2	DOLK	1.10278e-07	-0.501012	1.38701e-05	-0.41963
EGR2	NUP188	1.33929e-05	-0.420302	0.00138173	-0.315596
EGR2	ENTR1	0.549663	0.0605327	0.908257	-0.0116701
EGR2	PMPCA	0.277329	-0.109685	0.362987	-0.0919318
EGR2	TUBB4B	3.38066e-21	-0.774419	6.9158e-17	-0.714576
EGR2	DNAJC27-AS1	1.73464e-15	-0.691156	7.9857e-12	-0.617217
EGR2	DNAJC27	0.000415858	-0.346345	0.000767525	-0.331048
EGR2	HADHA	0.0224133	0.228177	0.0083063	0.262589
EGR2	HADHB	2.43992e-11	0.605735	9.32821e-14	0.658771
EGR2	CLIP4	2.06913e-37	-0.901439	1.82308e-20	-0.765386
EGR2	PUS10	5.85071e-07	0.475227	6.66578e-05	0.387934
EGR2	PEX13	1.88614e-07	0.492947	1.17831e-08	0.532537
EGR2	C2orf42	0.158486	0.142088	0.0860035	0.172566
EGR2	COX5B	0.000135006	-0.372561	0.030185	-0.216905
EGR2	TMEM131	1.23784e-24	0.811846	1.0072e-10	0.590467
EGR2	REV1	0.0429043	-0.202904	0.393176	-0.0863129
EGR2	UXS1	9.96531e-20	0.755852	7.71428e-12	0.617565
EGR2	2023-09-10	0.0214762	-0.229754	0.00373026	-0.287477
EGR2	SOWAHC	1.73707e-10	-0.584378	7.19405e-09	-0.53908
EGR2	TMEM87B	2.02569e-20	-0.764807	6.85519e-14	-0.661424
EGR2	ESPNL	5.35915e-12	-0.621207	3.67499e-07	-0.482627
EGR2	CACNA1C	4.32544e-06	0.441248	3.06726e-06	0.447353
EGR2	SLC41A2	7.15947e-08	0.507355	5.3455e-08	0.511574
EGR2	RAPGEF6	0.191769	-0.131623	0.469634	0.07313
EGR2	MATR3	0.504393	0.0675321	0.195136	0.13064
EGR2	DELE1	0.542987	0.0615462	0.0285306	0.219078
EGR2	RGCC	4.00627e-22	0.785282	4.11103e-14	0.66577
EGR2	SMPD1	6.26482e-25	-0.814724	9.20761e-18	-0.728131
EGR2	SBF2-AS1	4.20587e-06	-0.441751	0.00629304	-0.271473
EGR2	CAPN1	1.90697e-06	-0.455603	4.60696e-08	-0.513699
EGR2	POLA2	2.62438e-14	-0.669526	1.35238e-15	-0.693048
EGR2	LTBP3	4.16235e-05	-0.397784	9.77543e-07	-0.466851
EGR2	GNL1	2.63964e-07	-0.487789	2.40323e-06	-0.451615
EGR2	PRR3	5.58632e-09	-0.542381	1.41888e-07	-0.497251
EGR2	BRD2	2.88826e-26	-0.82713	4.50183e-17	-0.717529
EGR2	BRD2	2.88826e-26	-0.82713	4.50183e-17	-0.717529
EGR2	EEF1A1	0.00215011	0.303414	0.0118672	0.250726
EGR2	PNRC1	2.16781e-22	-0.788298	8.53748e-22	-0.781498
EGR2	WDR27	5.75603e-33	0.877036	2.03874e-19	0.751699
EGR2	C6orf120	0.0704276	0.18169	0.729845	-0.0349622
EGR2	ANKMY2	0.0263329	0.222136	0.178457	0.135635
EGR2	BZW2	1.33344e-25	0.821082	1.49133e-17	0.724961
EGR2	HSPB1	1.46621e-14	0.674319	3.66337e-12	0.624961
EGR2	GTPBP10	5.36955e-07	0.476605	6.98134e-05	0.386949
EGR2	CYP51A1	6.16763e-42	0.921103	5.39576e-20	0.759347
EGR2	CYP51A1-AS1	1.17351e-41	0.920017	1.32535e-20	0.767127
EGR2	SH2B2	4.77114e-10	-0.572747	2.01114e-13	-0.652035
EGR2	LINC-PINT	3.94523e-18	0.733596	8.9529e-22	0.781258
EGR2	ATP5ME	0.00123028	0.318712	0.031047	0.215812
EGR2	MYL5	0.0227714	0.227589	0.781511	0.0280826
EGR2	SH3TC1	2.78447e-27	-0.835945	5.69175e-17	-0.71592
EGR2	SMIM14	3.0371e-23	0.79763	2.7394e-15	0.687646
EGR2	CCNI	0.0129351	-0.247781	0.235101	-0.11981
EGR2	MIB2	1.35689e-43	-0.927238	5.57503e-25	-0.815212
EGR2	ZBTB48	3.16926e-19	-0.749098	5.94254e-19	-0.745336
EGR2	GPR157	0.0257207	-0.223027	0.326792	-0.0990635
EGR2	PGD	0.000436593	-0.345158	0.00467112	-0.280706
EGR2	ZMYM6	0.00100961	0.323943	2.7524e-07	0.487141
EGR2	RLF	0.0253139	0.223629	0.514759	0.0659023
EGR2	PPCS	0.0340825	0.212158	0.00711678	0.267571
EGR2	FAF1	0.759881	0.0309454	0.300855	0.10449
EGR2	CDKN2C	6.36207e-13	0.64161	1.91094e-10	0.583299
EGR2	GTF2B	0.139683	-0.148744	0.00366158	-0.28803
EGR2	PFDN2	1.72785e-13	-0.65338	2.6929e-06	-0.449634
EGR2	NIT1	4.58835e-22	-0.784609	5.51816e-08	-0.511118
EGR2	DDX59	1.42326e-32	-0.874587	6.59533e-30	-0.856525
EGR2	PTPN7	8.00265e-23	-0.793089	4.1552e-30	-0.857978
EGR2	ERICH1	0.00756911	0.265595	0.00692649	0.268436
EGR2	PINX1	2.0952e-06	0.453986	0.000409954	0.346692
EGR2	C8orf33	1.30526e-08	-0.531162	3.92023e-09	-0.546944
EGR2	PPP1R3F	0.000636894	-0.335788	1.137e-05	-0.423424
EGR2	HIRA	4.71041e-05	0.395226	2.94806e-06	0.448049
EGR2	MRPL40	3.14196e-08	0.519103	3.44953e-08	0.517793
EGR2	MAPK1	0.000920431	0.326359	0.00555279	0.275387
EGR2	PRR14L	0.0124256	0.249159	0.00190609	0.306784
EGR2	ARFGAP3	0.0101413	-0.256016	0.0403768	-0.205379
FOS	SLC43A2	0.000389132	0.347957	0.00788092	0.264293
FOS	PRPF8	7.58619e-14	-0.660554	1.87683e-08	-0.526234
FOS	SGSM2	4.06516e-06	0.442359	2.62243e-08	0.521623
FOS	MNT	3.93142e-28	-0.842943	6.47696e-32	-0.870369
FOS	TRPV1	0.00488985	-0.279308	0.000305889	-0.353728
FOS	SHPK	1.25686e-07	-0.499066	1.14589e-11	-0.613555
FOS	CTNS	1.87002e-10	0.583544	1.02672e-15	0.695125
FOS	TAX1BP3	3.46552e-22	-0.785998	4.0839e-23	-0.796254
FOS	EMC6	2.38575e-24	-0.809025	2.14517e-23	-0.799232
FOS	SLC25A11	0.155477	0.143112	0.0963493	0.167211
FOS	RNF167	0.390544	0.0867922	0.314109	0.101681
FOS	PFN1	0.794945	0.0263158	0.494776	-0.0690599
FOS	ENO3	0.454647	0.0756126	0.958304	0.00529475
FOS	SPAG7	2.57796e-11	-0.605157	4.56317e-12	-0.6228
FOS	CAMTA2	3.74423e-12	-0.624747	2.56241e-15	-0.688162
FOS	MIR6864	0.00386057	0.286454	0.00168862	0.310133
FOS	MIR6865	0.00434624	0.282894	0.0124975	0.248961
FOS	DLG4	1.02977e-08	-0.534338	3.82924e-09	-0.547245
FOS	ACADVL	4.59597e-05	-0.395736	1.94437e-07	-0.492484
FOS	TMEM256	4.25592e-26	-0.825619	2.83338e-18	-0.735695
FOS	TMEM256-PLSCR3	8.65749e-12	-0.616402	3.2459e-11	-0.602725
FOS	PLSCR3	1.94578e-10	0.583095	2.88024e-06	0.448457
FOS	NLGN2	8.74852e-23	-0.792666	1.29528e-19	-0.75434
FOS	KDM6B	1.2324e-43	-0.927386	5.73872e-57	-0.961844
FOS	ALOXE3	1.94864e-12	0.631081	9.16907e-10	0.564978
FOS	HES7	2.4459e-05	-0.408543	2.49979e-06	-0.45093
FOS	PER1	5.21804e-50	-0.94669	9.89746e-41	-0.916304
FOS	MIR6883	7.06233e-39	-0.908322	9.50531e-41	-0.916377
FOS	VAMP2	1.04602e-37	-0.902872	6.77951e-44	-0.928299
FOS	SNORD118	0.0106208	0.254472	0.963311	0.00465842
FOS	TMEM107	0.0240602	0.225537	0.618566	0.0503902
FOS	UBB	0.0785935	0.176725	0.542687	0.061592
FOS	LRRC75A-AS1	2.96119e-07	0.486006	1.5983e-06	0.458614
FOS	SNORD49B	0.128836	-0.152899	0.274621	0.110301
FOS	SNORD49A	0.195587	-0.130509	0.23477	0.119894
FOS	MPRIP	8.21275e-40	0.912442	9.66568e-44	0.927758
FOS	COPS3	0.294229	0.105925	0.000269543	0.356717
FOS	TOM1L2	1.69287e-09	-0.557498	6.31867e-17	-0.7152
FOS	DRC3	3.87547e-24	-0.806909	1.35306e-25	-0.821023
FOS	ATPAF2	9.20912e-13	-0.638176	2.32311e-10	-0.581078
FOS	GID4	0.00050817	-0.341426	1.78127e-07	-0.493817
FOS	LLGL1	4.39995e-16	0.701406	0.000125029	0.374271
FOS	FLII	0.282414	0.108538	0.954337	-0.00579902
FOS	MIEF2	0.0668438	-0.184017	0.000581525	-0.338072
FOS	PRPSAP2	7.86693e-11	-0.593186	5.10814e-12	-0.621683
FOS	DHRS7B	1.22745e-25	-0.821415	1.82537e-05	-0.414311
FOS	NATD1	0.0001431	-0.371258	0.000172191	-0.367079
FOS	MAP2K3	4.11345e-25	0.816477	1.74264e-30	0.860668
FOS	NLK	8.02513e-07	0.470096	0.000355662	0.350126
FOS	PIGS	5.60098e-11	0.596884	6.55856e-07	0.473382
FOS	ALDOC	0.00971519	0.257443	0.0043157	0.283107
FOS	SPAG5-AS1	3.71128e-25	0.816903	6.20934e-26	0.824133
FOS	SPAG5	3.41354e-10	0.576652	1.00392e-10	0.590503
FOS	KIAA0100	0.000195443	0.364186	5.25231e-08	0.511826
FOS	FAM222B	4.59783e-14	0.664825	8.86704e-21	0.7693
FOS	SLFN12	2.35977e-32	0.873196	4.37608e-25	0.81622
FOS	TAF15	4.97578e-17	0.716844	2.37326e-21	0.776264
FOS	SYNRG	3.88364e-28	0.842986	5.76493e-34	0.883035
FOS	FBXL20	7.18656e-42	0.920846	1.33224e-44	0.930724
FOS	MED24	1.1391e-12	-0.636182	6.7159e-07	-0.472998
FOS	NR1D1	4.06095e-24	-0.806704	8.24882e-25	-0.813567
FOS	CDC6	3.10352e-20	0.762447	1.47188e-24	0.811106
FOS	RARA	1.58142e-37	-0.902007	1.84724e-54	-0.95697
FOS	TOP2A	1.28493e-07	0.498736	5.2687e-05	0.392892
FOS	EIF1	0.0759929	0.17826	0.471904	0.0727578
FOS	JUP	0.268376	0.111739	0.0976413	-0.166575
FOS	ACLY	2.49036e-25	0.818545	4.79955e-20	0.760007
FOS	HCRT	0.01022	-0.255758	0.62629	-0.0492856
FOS	STAT3	0.0526065	-0.194405	0.0579511	-0.190263
FOS	CAVIN1	1.85655e-13	0.652744	8.93607e-20	0.756477
FOS	NAGLU	2.015e-10	-0.582698	5.47391e-13	-0.642994
FOS	COASY	3.38471e-07	-0.483919	1.03967e-06	-0.46583
FOS	MLX	3.03628e-13	-0.648352	1.1472e-12	-0.636115
FOS	PSMC3IP	0.388818	-0.0871074	0.0181992	-0.235779
FOS	RETREG3	1.60415e-20	-0.766086	2.42598e-20	-0.763813
FOS	PLEKHH3	1.41668e-27	-0.838399	2.5771e-50	-0.947473
FOS	VAT1	6.67833e-11	-0.594975	3.69385e-14	-0.666671
FOS	BRCA1	0.00208239	0.304313	0.100969	0.164966
FOS	NBR1	3.05571e-09	0.550114	1.68136e-09	0.557582
FOS	HDAC5	3.07182e-09	-0.550047	1.77307e-12	-0.631985
FOS	ATXN7L3	1.06917e-05	-0.424589	1.45912e-07	-0.49683
FOS	SLC25A39	8.01087e-31	-0.863026	2.59731e-34	-0.88504
FOS	GRN	2.10142e-21	-0.776894	2.45043e-31	-0.866539
FOS	FZD2	8.79966e-16	0.696281	9.37917e-27	0.831432
FOS	KIF18B	0.3484	0.0947498	0.905814	-0.0119822
FOS	DCAKD	3.6706e-09	0.547785	3.07594e-05	0.40395
FOS	NMT1	1.35143e-18	0.740317	3.06549e-32	0.87247
FOS	PLCD3	0.358848	-0.0927242	0.806389	0.0248169
FOS	ACBD4	1.08818e-16	-0.711416	9.37051e-15	-0.677945
FOS	HEXIM1	6.9376e-31	-0.863458	2.03912e-33	-0.879781
FOS	HEXIM2	2.35918e-05	-0.40926	3.28641e-07	-0.48438
FOS	MAP3K14	6.56198e-09	0.540285	6.2256e-06	0.43465
FOS	KANSL1	2.12026e-13	0.651565	3.90892e-23	0.796458
FOS	KPNB1	9.75903e-31	-0.862431	1.32816e-21	-0.779253
FOS	SP2	0.603929	0.0525001	0.011926	0.250558
FOS	PRR15L	6.8077e-06	0.433009	5.60962e-07	0.475903
FOS	CDK5RAP3	0.046112	-0.199932	0.999338	8.40437e-05
FOS	COPZ2	8.90646e-12	0.616115	4.42919e-21	0.772998
FOS	NFE2L1	7.53554e-05	-0.385316	0.000191997	-0.364594
FOS	SLC35B1	7.19481e-07	-0.471879	4.41781e-06	-0.440869
FOS	FAM117A	8.91797e-25	-0.813238	2.24778e-31	-0.866791
FOS	KAT7	0.866781	0.0169872	0.0136036	-0.246044
FOS	PDK2	3.84081e-09	-0.547206	1.24394e-09	-0.56128
FOS	CACNA1G-AS1	4.36083e-05	-0.396823	0.00985481	-0.25697
FOS	CACNA1G	1.48883e-21	-0.778669	4.71692e-08	-0.513363
FOS	TOB1	4.5761e-14	-0.664865	1.69851e-18	-0.7389
FOS	TOB1-AS1	4.68148e-09	-0.544666	3.9092e-13	-0.646068
FOS	TSPOAP1-AS1	0.015592	0.241282	0.00174856	0.309173
FOS	MTMR4	1.03577e-21	-0.78052	1.0875e-40	-0.916136
FOS	SEPT4-AS1	2.79584e-32	-0.872726	1.84403e-51	-0.950294
FOS	YPEL2	1.68575e-23	0.800334	5.74635e-27	0.833269
FOS	BCAS3	3.16154e-09	0.549683	2.57066e-05	0.407552
FOS	DCAF7	0.0630702	-0.18658	0.112907	-0.159515
FOS	MAP3K3	0.0116937	-0.251227	0.214325	-0.125261
FOS	SNORA50C	5.52823e-07	-0.476138	0.000136215	-0.372362
FOS	SNORD104	5.12499e-07	-0.477352	0.00014234	-0.371377
FOS	SNORA50C	5.52823e-07	-0.476138	0.000136215	-0.372362
FOS	KPNA2	6.18651e-12	0.619777	4.71692e-08	0.513363
FOS	WIPI1	0.526878	0.0640178	0.505438	0.067367
FOS	KCTD2	0.000774543	0.330815	0.000760359	0.331288
FOS	ATP5PD	0.745597	-0.0328493	0.632869	0.0483491
FOS	MTRNR2L1	0.000741203	0.33194	0.0653338	0.185028
FOS	SUMO2	0.000111012	-0.3769	0.000291964	-0.354833
FOS	SLC25A19	2.3251e-07	0.489746	8.71846e-08	0.504478
FOS	GRB2	1.34367e-12	0.634622	7.61521e-16	0.697359
FOS	TMEM94	1.17146e-11	-0.61333	4.52156e-07	-0.479349
FOS	RECQL5	9.46858e-12	-0.615496	3.8059e-06	-0.443535
FOS	SAP30BP	5.10561e-08	-0.512232	0.00181041	-0.308212
FOS	H3F3B	5.79362e-09	-0.541908	3.32967e-13	-0.647521
FOS	WBP2	1.815e-11	-0.608822	1.72255e-12	-0.632261
FOS	RNF157	0.110296	0.160667	0.640497	0.0472686
FOS	UBALD2	0.0388581	-0.206929	0.271688	-0.110974
FOS	SRSF2	6.33767e-32	-0.87043	2.04269e-27	-0.837075
FOS	MFSD11	1.28798e-21	-0.77941	2.3569e-23	-0.798799
FOS	2023-09-09	6.74859e-08	0.508213	0.00161066	0.31143
FOS	TK1	0.931534	-0.00870072	0.0161828	0.239969
FOS	AFMID	0.238962	-0.118835	0.689737	-0.040413
FOS	ENGASE	1.13913e-27	-0.839182	1.32863e-29	-0.854292
FOS	GAA	0.247373	-0.116747	0.773417	-0.0291512
FOS	SLC38A10	9.58928e-15	0.677759	1.01119e-17	0.727518
FOS	TMEM105	6.85203e-60	-0.966822	5.21062e-65	-0.974006
FOS	ACTG1	0.194516	-0.13082	0.34918	0.0945972
FOS	FAAP100	1.43758e-05	-0.418942	0.00763559	-0.265314
FOS	PDE6G	0.223348	-0.12285	0.0869608	0.172049
FOS	OXLD1	0.697069	-0.0394083	0.00267267	0.297227
FOS	CCDC137	0.230305	0.121038	9.48444e-06	0.426846
FOS	HGS	9.93661e-07	-0.46658	0.464821	-0.0739224
FOS	ARL16	2.27794e-10	-0.581302	5.76074e-05	-0.391019
FOS	ALYREF	2.6224e-11	-0.604978	0.00052835	-0.340461
FOS	ANAPC11	2.25369e-15	-0.689151	6.33848e-09	-0.540737
FOS	NPB	2.0034e-05	-0.412488	6.1331e-05	-0.389699
FOS	PCYT2	1.31852e-06	-0.461864	0.000271061	-0.356585
FOS	SIRT7	0.00214102	-0.303533	4.7528e-08	-0.513255
FOS	MAFG	2.70264e-05	-0.406551	1.32622e-12	-0.634746
FOS	MAFG-DT	0.00478484	-0.279972	4.15101e-09	-0.546212
FOS	PYCR1	0.277201	-0.109714	0.138553	0.149166
FOS	CENPX	0.226015	-0.122151	0.000933013	-0.326006
FOS	LRRC45	0.081501	-0.175057	2.80262e-05	-0.405823
FOS	RAC3	3.21871e-18	-0.734888	1.72231e-21	-0.777921
FOS	DCXR	6.48627e-30	-0.856578	1.0245e-34	-0.887333
FOS	NARF	7.22589e-07	-0.471809	1.95279e-05	-0.412991
FOS	FOXK2	0.00452303	0.281686	0.0214287	0.229836
FOS	RAB40B	1.6065e-37	-0.901974	1.8487e-26	-0.828851
FOS	ITFG2	0.000234492	0.359976	2.19681e-08	0.524073
FOS	TULP3	8.83606e-05	0.381885	2.29105e-06	0.452443
FOS	VAMP1	0.0706926	0.181522	0.160827	0.141301
FOS	MRPL51	0.0564055	0.191427	0.000391128	0.347833
FOS	NCAPD2	0.0124344	0.249135	7.58213e-05	0.385184
FOS	COPS7A	0.200126	0.129206	0.173466	-0.137195
FOS	PTMS	4.1657e-10	-0.574336	3.64142e-14	-0.666791
FOS	CLSTN3	1.70387e-14	-0.673091	3.05406e-05	-0.404094
FOS	APOLD1	0.0323039	-0.214264	7.37672e-05	-0.385773
FOS	WBP11	0.751808	0.03202	0.00286384	0.295234
FOS	C12orf60	1.38307e-36	0.897331	2.66441e-51	0.94991
FOS	ITPR2	1.07697e-63	0.972327	5.03236e-30	0.857378
FOS	PPFIBP1	2.01753e-28	0.845252	2.3529e-09	0.553404
FOS	AMN1	0.0912455	-0.169792	0.0103871	-0.255217
FOS	PPHLN1	0.0114861	-0.251834	4.53749e-06	-0.440389
FOS	SLC38A1	0.0741518	-0.179371	0.412204	0.0829031
FOS	RPAP3	0.00214298	-0.303507	0.220678	-0.123556
FOS	HDAC7	3.57591e-16	-0.702918	5.75348e-06	-0.436091
FOS	LMBR1L	5.54569e-13	0.642875	5.79565e-18	0.731132
FOS	TUBA1C	2.64837e-27	0.836129	1.14466e-23	0.802089
FOS	TROAP	6.11016e-05	0.389778	0.000268993	0.356766
FOS	FMNL3	1.33416e-28	0.846665	1.60281e-25	0.820339
FOS	TMBIM6	1.41083e-13	0.655164	2.94477e-14	0.668568
FOS	LIMA1	2.11117e-30	0.860079	4.60363e-35	0.889266
FOS	SLC11A2	7.38542e-21	0.770281	8.01372e-19	0.743523
FOS	KRT8	5.10426e-15	0.682783	4.9664e-17	0.716857
FOS	KRT18	7.43465e-12	-0.617936	1.62303e-13	-0.653932
FOS	SPRYD3	1.22886e-43	-0.92739	2.16378e-37	-0.901345
FOS	ESPL1	6.20872e-17	0.715321	5.01146e-10	0.57217
FOS	SP1	0.343062	-0.0957994	0.0682828	-0.183071
FOS	PRR13	0.000108326	0.377439	2.06482e-08	0.524925
FOS	ATF7	9.15413e-31	0.862624	2.01774e-41	0.91909
FOS	COPZ1	0.000182732	0.365725	0.000523007	0.340713
FOS	GPR84	4.44538e-16	0.701331	4.28523e-09	0.545804
FOS	ZNF385A	1.48743e-17	0.724978	6.11492e-09	0.541205
FOS	ITGA7	0.0352759	0.210796	9.87775e-08	0.502641
FOS	BLOC1S1	3.0201e-08	0.519657	1.68402e-10	0.584728
FOS	RDH5	0.000329443	0.351961	1.87661e-07	0.493024
FOS	CD63	0.000202371	-0.363385	0.321284	-0.100192
FOS	SARNP	2.03595e-11	-0.607627	1.7258e-14	-0.672986
FOS	ORMDL2	2.15898e-06	-0.453469	6.36586e-06	-0.434242
FOS	DNAJC14	1.92983e-13	-0.652401	5.34843e-12	-0.621227
FOS	PMEL	1.12545e-07	-0.50071	0.00258362	-0.298199
FOS	CDK2	5.51174e-06	-0.436872	0.00674327	-0.269288
FOS	RAB5B	1.77903e-11	-0.60903	1.80861e-05	-0.414492
FOS	ESYT1	5.44543e-21	-0.771905	9.22139e-20	-0.756297
FOS	MYL6B	2.78601e-09	-0.551281	4.18045e-08	-0.51508
FOS	MYL6	3.59221e-11	-0.601649	2.556e-10	-0.579986
FOS	CS	0.0120723	0.250143	0.0107162	0.254172
FOS	PAN2	0.000138142	0.372047	5.1121e-07	0.477392
FOS	IL23A	2.0208e-05	-0.412319	0.00607575	-0.272578
FOS	STAT2	0.0405591	-0.205196	0.260675	-0.113543
FOS	APOF	4.18784e-11	-0.600012	3.85005e-14	-0.666322
FOS	NEMP1	3.76765e-44	-0.929184	3.39907e-31	-0.865578
FOS	MIR616	1.70787e-23	-0.800274	1.42977e-18	-0.739969
FOS	DDIT3	3.77194e-19	-0.748063	2.13178e-15	-0.689579
FOS	MBD6	4.10316e-21	-0.773401	4.14794e-16	-0.701837
FOS	CDK4	5.47472e-26	-0.82463	2.33231e-18	-0.736919
FOS	RASSF3	1.04309e-22	0.791827	1.20671e-10	0.588462
FOS	MDM1	0.0776678	0.177267	0.228689	0.121455
FOS	RAP1B	9.18794e-28	0.83995	6.34623e-14	0.662084
FOS	SLC35E3	0.278251	0.109476	0.464022	0.0740545
FOS	ATP2B1	0.553411	0.0599661	0.168021	0.138936
FOS	ATP2B1-AS1	1.60364e-17	-0.72448	3.73822e-11	-0.601225
FOS	BTG1	0.000214709	-0.36202	1.25301e-07	-0.499112
FOS	EEA1	4.35156e-28	0.842588	6.39514e-32	0.870405
FOS	FGD6	2.29879e-24	0.809186	7.29544e-22	0.782291
FOS	VEZT	1.30186e-26	0.83019	1.32116e-23	0.801441
FOS	TMPO	0.0188624	0.234488	0.0167228	0.238804
FOS	TMPO-AS1	0.0500146	0.196539	0.0284771	0.21915
FOS	C12orf73	0.465125	-0.0738723	0.071415	-0.181066
FOS	NFYB	5.59839e-27	0.833366	7.11148e-23	0.793649
FOS	TXNRD1	2.09616e-14	0.671387	5.85195e-24	0.805091
FOS	C12orf75	5.40397e-26	0.824681	1.06979e-38	0.907504
FOS	CRY1	0.0133781	0.246622	0.0948311	0.167967
FOS	CORO1C	2.32392e-25	0.818828	3.42068e-24	0.807456
FOS	C12orf76	1.76229e-31	0.867499	3.59489e-20	0.761628
FOS	ATP2A2	4.35233e-33	0.877782	1.80863e-26	0.828935
FOS	TMEM116	7.1304e-07	0.472025	0.0279118	0.219918
FOS	ERP29	2.20127e-05	-0.410633	7.63324e-05	-0.38504
FOS	TRAFD1	2.78255e-23	0.798034	6.18351e-19	0.745095
FOS	DDX54	1.92054e-11	-0.608235	7.46402e-19	-0.743955
FOS	RITA1	0.911986	-0.0111938	0.00953526	-0.258062
FOS	IQCD	0.150069	0.14499	0.352014	-0.0940449
FOS	TPCN1	1.49824e-07	-0.496432	3.48803e-08	-0.517637
FOS	CIT	0.11191	-0.159952	0.000520732	-0.340821
FOS	RPLP0	0.000709371	0.333059	5.9189e-08	0.510109
FOS	PXN-AS1	2.49889e-05	0.408117	1.6912e-10	0.58468
FOS	PXN	0.305741	-0.103446	0.682231	0.0414456
FOS	NRAV	0.488181	0.0701166	0.323445	0.0997479
FOS	DYNLL1	0.000261821	0.3574	0.00127158	0.317829
FOS	SPPL3	0.000386896	-0.348096	4.17059e-05	-0.397743
FOS	ANAPC5	0.081714	0.174937	0.0624206	0.187033
FOS	RNF34	7.53764e-16	-0.697435	1.08345e-20	-0.768219
FOS	KDM2B	0.0852461	-0.172977	0.736455	-0.0340737
FOS	ORAI1	1.84685e-45	-0.933555	6.75597e-46	-0.93495
FOS	MORN3	8.20441e-22	-0.781699	1.41631e-33	-0.88073
FOS	TMEM120B	0.0425009	-0.203291	0.00596505	-0.273154
FOS	RHOF	1.48294e-05	-0.418343	0.00119832	-0.319414
FOS	LINC01089	5.58812e-06	-0.436622	6.54258e-05	-0.38833
FOS	SETD1B	6.62164e-15	-0.680721	4.91342e-20	-0.759875
FOS	PSMD9	0.192996	-0.131263	0.34307	0.0957978
FOS	HCAR1	0.253645	-0.115222	0.724855	0.0356346
FOS	DENR	0.0011016	-0.321647	3.78691e-05	-0.399724
FOS	MPHOSPH9	3.65695e-31	-0.865362	8.76814e-29	-0.848085
FOS	C12orf65	8.93957e-27	-0.831613	2.9671e-33	-0.878797
FOS	SCARB1	0.887609	-0.0143123	0.732433	0.034614
FOS	UBC	0.588076	-0.054811	0.0839033	0.173715
FOS	MIR5188	1.02494e-28	-0.847559	4.05963e-12	-0.623952
FOS	CHFR	0.037807	-0.208032	0.0102278	-0.255733
FOS	POLRMT	0.927252	0.00924631	0.34514	-0.0953896
FOS	FGF22	0.000128717	-0.373624	0.00316329	-0.29234
FOS	ABCA7	1.34175e-36	-0.897398	4.1698e-40	-0.913699
FOS	POLR2E	2.13764e-06	-0.453641	8.09296e-09	-0.537532
FOS	GPX4	1.46898e-15	-0.692421	4.44558e-14	-0.66511
FOS	SBNO2	7.76309e-20	-0.757282	1.37601e-24	-0.811394
FOS	STK11	3.46283e-17	-0.719316	3.08149e-24	-0.807912
FOS	CBARP	4.30162e-21	-0.773152	2.03617e-31	-0.867079
FOS	ATP5F1D	3.2864e-17	-0.71967	2.28523e-27	-0.836667
FOS	MIDN	4.21269e-34	-0.883828	3.43111e-45	-0.932681
FOS	CIRBP	1.00297e-24	-0.81274	1.71188e-33	-0.880238
FOS	CIRBP-AS1	4.70369e-17	-0.717229	1.4381e-26	-0.829812
FOS	C19orf24	1.22055e-19	-0.754684	1.81536e-24	-0.810205
FOS	EFNA2	0.00908086	-0.259673	0.784883	-0.0276384
FOS	APC2	0.563169	-0.0585001	0.924062	-0.00965302
FOS	PCSK4	9.21053e-23	-0.792421	1.13858e-23	-0.802113
FOS	REEP6	2.24733e-20	-0.764235	3.45843e-24	-0.807408
FOS	ADAMTSL5	2.31623e-13	-0.650778	4.66786e-19	-0.746788
FOS	PLK5	2.86233e-06	-0.448567	3.18756e-05	-0.40323
FOS	DOT1L	0.253246	-0.115318	0.310447	-0.102449
FOS	GADD45B	7.3241e-24	-0.804092	4.94368e-15	-0.683035
FOS	SLC39A3	0.0944405	-0.168163	0.0633855	-0.186361
FOS	SGTA	9.54014e-16	-0.695676	1.37135e-22	-0.790515
FOS	ZNF57	2.49539e-28	-0.844521	9.17811e-16	-0.695966
FOS	ZNF77	3.95854e-23	-0.796399	1.48589e-29	-0.853932
FOS	TLE6	4.76944e-75	-0.983859	5.36852e-42	-0.921335
FOS	NFIC	1.82438e-31	-0.867398	1.55623e-42	-0.923376
FOS	MFSD12	0.92629	0.00936894	0.196298	-0.130304
FOS	HMG20B	1.07431e-16	0.711506	4.69451e-11	0.598787
FOS	PIP5K1C	0.000544799	-0.339699	0.00223825	-0.302281
FOS	TJP3	0.000447734	-0.344542	0.0525611	-0.194441
FOS	DAPK3	0.00234308	-0.300985	0.0106703	-0.254316
FOS	EEF2	0.356628	-0.0931515	0.601341	-0.0528755
FOS	SNORD37	0.581455	-0.0557845	0.917661	-0.0104694
FOS	PIAS4	5.26372e-21	-0.772085	3.90746e-30	-0.85817
FOS	CREB3L3	0.649178	-0.0460452	0.872369	0.0162685
FOS	SIRT6	7.28936e-09	-0.538908	9.94175e-13	-0.637459
FOS	ANKRD24	4.03957e-05	-0.398399	4.77516e-09	-0.544411
FOS	STAP2	1.22823e-22	-0.791045	2.9883e-18	-0.735358
FOS	MPND	0.00271912	-0.296731	0.0433952	-0.202437
FOS	SH3GL1	4.399e-07	-0.479786	5.43807e-09	-0.54273
FOS	CHAF1A	3.21631e-20	-0.762249	2.4408e-27	-0.836427
FOS	UBXN6	8.13683e-17	0.713447	7.9957e-15	0.679217
FOS	TNFAIP8L1	4.23633e-07	0.480383	0.31136	0.102257
FOS	MYDGF	0.000302048	0.354028	0.163647	0.140365
FOS	IL25	0.493274	-0.0693	0.333017	0.0978029
FOS	IL27	6.64806e-17	-0.714849	2.40849e-16	-0.705775
FOS	DPP9	5.0556e-20	0.759714	1.28819e-21	0.779409
FOS	FEM1A	0.0482106	-0.198079	0.419648	-0.0815944
FOS	TICAM1	3.24311e-18	0.734841	2.44193e-13	0.650306
FOS	PLIN3	2.09526e-22	0.788463	2.59448e-15	0.688066
FOS	ARRDC5	0.474986	-0.072254	0.195053	-0.130664
FOS	UHRF1	3.65195e-57	0.962201	2.73995e-32	0.872782
FOS	KDM4B	0.801816	0.0254153	0.0402216	-0.205535
FOS	RFX2	7.10185e-20	0.757789	7.19611e-20	0.757714
FOS	KHSRP	2.03852e-19	-0.7517	3.55868e-19	-0.748409
FOS	SLC25A23	0.654741	0.0452647	0.39212	0.086505
FOS	CRB3	0.528132	-0.0638241	0.539539	0.0620723
FOS	DENND1C	0.837422	0.0207783	0.490425	0.0697563
FOS	C3	0.673778	-0.0426135	0.875639	-0.0158482
FOS	MIR6791	1.8668e-30	-0.860457	3.8808e-21	-0.773694
FOS	GPR108	6.77822e-29	-0.848948	1.08857e-27	-0.839344
FOS	TRIP10	1.26524e-27	-0.838805	1.91269e-21	-0.77738
FOS	SH2D3A	0.00528111	-0.276941	0.236426	-0.119474
FOS	VAV1	8.29501e-07	-0.469555	2.66585e-08	-0.521395
FOS	TEX45	1.76396e-41	-0.919321	2.95676e-39	-0.910013
FOS	ZNF358	4.15341e-22	-0.785103	5.74387e-10	-0.570561
FOS	MCOLN1	1.25093e-27	-0.838846	3.88401e-27	-0.834722
FOS	EVI5L	2.01925e-14	-0.671695	1.97127e-15	-0.690179
FOS	TIMM44	1.7293e-05	-0.415366	1.04898e-07	-0.501753
FOS	ELAVL1	0.67924	0.0418581	0.914744	-0.0108416
FOS	CD320	0.486716	0.0703524	0.00266041	0.297359
FOS	KANK3	0.0246057	-0.224697	0.001744	-0.309245
FOS	ANGPTL4	1.96708e-06	0.455071	0.213617	0.125453
FOS	RAB11B-AS1	1.00029e-13	-0.658165	1.00619e-24	-0.812727
FOS	MIR4999	1.39396e-17	-0.725407	2.354e-27	-0.836559
FOS	RAB11B	1.36502e-21	-0.779113	2.77572e-32	-0.872746
FOS	2023-03-02	2.38768e-10	0.580765	8.02018e-13	0.639465
FOS	HNRNPM	0.0635505	0.186247	0.107678	0.161844
FOS	ICAM1	4.3579e-24	-0.806393	2.25852e-29	-0.852575
FOS	ICAM4	6.16872e-21	-0.771242	3.38791e-26	-0.82651
FOS	ICAM5	5.43128e-14	-0.663412	7.93017e-23	-0.793132
FOS	ZGLP1	0.206123	0.127516	0.17193	-0.137682
FOS	FDX2	0.00266258	0.297335	0.392912	0.0863609
FOS	RAVER1	0.00135689	-0.316085	6.90701e-05	-0.387177
FOS	TYK2	5.70417e-08	-0.510641	4.62863e-07	-0.478977
FOS	PDE4A	0.676791	0.0421965	0.910795	0.0113459
FOS	QTRT1	4.97955e-18	0.732108	7.10403e-19	0.744255
FOS	DNM2	0.0108665	-0.253704	0.00120645	-0.319234
FOS	MIR638	3.1571e-14	-0.667986	4.21768e-15	-0.684284
FOS	LDLR	2.70276e-08	-0.521204	3.99952e-10	-0.574811
FOS	SPC24	6.13581e-30	-0.856754	7.23262e-38	-0.903638
FOS	KANK2	1.38543e-05	-0.419652	1.79439e-09	-0.556778
FOS	DOCK6	3.8065e-20	-0.761308	1.16218e-24	-0.812114
FOS	CCDC159	0.135577	0.150287	0.0491039	0.197311
FOS	TMEM205	0.00242831	0.29997	0.000108439	0.377416
FOS	RAB3D	0.0491681	-0.197256	0.00698941	-0.268147
FOS	PLPPR2	0.00245982	-0.299602	0.443714	-0.0774523
FOS	PRG4	9.16997e-20	0.756329	1.79935e-23	0.800036
FOS	SWSAP1	0.0830125	-0.174209	0.0349169	-0.211202
FOS	EPOR	0.0976269	-0.166582	2.35962e-05	-0.409257
FOS	MIR7974	0.000369073	-0.349235	0.00149123	-0.313531
FOS	ZNF653	0.0155836	-0.241301	0.1061	-0.162565
FOS	ECSIT	0.941929	0.00737726	0.25956	0.113807
FOS	CNN1	1.58074e-07	0.495624	5.16079e-13	0.643535
FOS	ELOF1	0.70784	-0.0379393	0.00413728	0.28438
FOS	ZNF627	1.21859e-28	0.846973	1.78605e-38	0.906483
FOS	ZNF44	6.75373e-21	0.770759	2.68058e-20	0.763261
FOS	ZNF563	1.47713e-06	0.45995	1.79498e-10	0.584008
FOS	ZNF442	2.12677e-17	0.722599	7.1619e-11	0.594213
FOS	TRIR	1.13214e-08	-0.533072	5.59633e-09	-0.542358
FOS	ASNA1	2.49411e-07	-0.488665	1.99034e-08	-0.525429
FOS	MIR5684	6.45691e-32	-0.870377	3.94218e-56	-0.960283
FOS	JUNB	2.61966e-45	-0.933063	2.23368e-29	-0.852611
FOS	HOOK2	3.47116e-47	-0.938893	3.70147e-58	-0.963957
FOS	PRDX2	1.43347e-23	-0.801071	4.0465e-22	-0.785232
FOS	RNASEH2A	1.17407e-15	-0.694117	6.23139e-14	-0.66224
FOS	TRMT1	0.00732212	-0.266661	0.129168	-0.152767
FOS	NACC1	0.0400826	0.205675	3.02512e-05	0.404286
FOS	CCDC130	3.7081e-16	0.702654	4.28041e-10	0.574018
FOS	C19orf53	0.000234878	0.359938	9.60077e-05	0.380082
FOS	ZSWIM4	2.26729e-11	-0.606504	2.18235e-15	-0.689398
FOS	MIR24-2	1.93384e-19	-0.752008	5.76489e-27	-0.833257
FOS	MIR27A	2.54474e-18	-0.736372	4.66326e-25	-0.815956
FOS	MIR23A	3.24076e-22	-0.786329	4.6796e-30	-0.857606
FOS	NANOS3	4.35261e-06	0.441136	0.00241654	0.300108
FOS	CC2D1A	4.80982e-06	-0.439339	0.00478648	-0.279962
FOS	ADGRE2	9.1202e-32	0.869395	2.15178e-09	0.55452
FOS	DDX39A	0.00136921	0.315842	0.000777297	0.330724
FOS	PKN1	8.14112e-15	0.679073	4.08946e-12	0.62388
FOS	GIPC1	0.399489	0.085171	0.120278	0.156369
FOS	DNAJB1	0.00207851	-0.304365	0.00324341	-0.291608
FOS	MIR639	0.421814	0.081216	0.130146	0.152383
FOS	TECR	3.12702e-13	0.648087	1.9155e-13	0.652467
FOS	AKAP8	5.74181e-09	-0.542025	3.53353e-10	-0.576252
FOS	AKAP8L	8.23033e-34	-0.882128	8.25237e-26	-0.823004
FOS	TPM4	1.06772e-08	0.533855	1.10473e-06	0.464822
FOS	RAB8A	3.38144e-38	-0.905196	5.32908e-30	-0.857198
FOS	CIB3	1.65901e-09	0.557747	5.31145e-06	0.437544
FOS	FAM32A	2.97902e-14	0.668471	7.37766e-11	0.593889
FOS	CALR3	0.0137226	-0.245742	0.00225639	-0.302053
FOS	C19orf44	0.0313503	-0.215434	0.0710529	-0.181294
FOS	SMIM7	2.48365e-19	-0.750539	4.19176e-18	-0.733209
FOS	OCEL1	1.8927e-09	-0.556116	1.76418e-12	-0.632033
FOS	NR2F6	2.4878e-17	-0.721548	9.86213e-29	-0.847689
FOS	USHBP1	4.45446e-10	-0.573552	2.66639e-11	-0.604802
FOS	BABAM1	0.0365781	-0.209354	0.0723364	-0.18049
FOS	ANKLE1	0.0014695	-0.31393	0.000524782	-0.340629
FOS	MRPL34	6.50446e-07	-0.473516	1.67105e-06	-0.457858
FOS	ABHD8	0.979337	0.00262301	0.447835	-0.0767559
FOS	DDA1	0.00112846	-0.32101	2.51403e-05	-0.407996
FOS	ANO8	5.89299e-06	-0.435654	2.53104e-06	-0.450714
FOS	GTPBP3	0.0610696	0.187989	0.631517	0.0485412
FOS	FCHO1	0.015659	-0.241131	0.0150599	-0.242502
FOS	JUND	1.26173e-39	-0.911636	2.56688e-28	-0.844423
FOS	MIR3188	2.02821e-32	-0.873614	2.13443e-26	-0.828299
FOS	LSM4	1.21941e-27	-0.838938	4.74893e-26	-0.825189
FOS	GDF15	4.5473e-27	0.834139	1.41311e-27	0.838408
FOS	FKBP8	0.0111258	-0.25291	0.00191351	-0.306675
FOS	COPE	0.541961	-0.0617026	0.166431	0.139453
FOS	DDX49	0.330469	-0.0983171	0.72041	-0.0362348
FOS	SUGP2	9.34867e-14	0.658752	3.306e-17	0.71963
FOS	ARMC6	0.0247227	-0.224518	0.461121	-0.0745348
FOS	SLC25A42	3.37371e-06	-0.445673	9.22297e-07	-0.467811
FOS	GATAD2A	1.67241e-07	-0.494773	9.33607e-13	-0.638048
FOS	PBX4	1.52327e-19	0.7534	9.96148e-15	0.677452
FOS	ZNF93	0.816564	-0.0234888	0.913898	-0.0109497
FOS	ZNF431	3.64658e-08	0.517011	1.5031e-09	0.558963
FOS	ZNF429	1.9025e-06	0.455643	0.0117338	0.251111
FOS	ZNF254	4.63353e-35	0.889251	8.25735e-36	0.893301
FOS	ZNF507	1.96998e-37	0.901543	3.58985e-23	0.796854
FOS	ANKRD27	2.45033e-16	-0.705651	1.64418e-12	-0.632705
FOS	RGS9BP	2.13831e-06	-0.453635	7.98226e-05	-0.38408
FOS	NUDT19	0.00036251	0.349667	3.14315e-07	0.485076
FOS	CEBPG	1.63074e-07	-0.495154	0.014993	-0.242658
FOS	FXYD5	2.08187e-10	0.582327	6.78731e-05	0.38755
FOS	TBCB	5.9111e-28	-0.841513	1.47185e-30	-0.861184
FOS	POLR2I	6.41748e-31	-0.863691	4.97734e-34	-0.883407
FOS	DPF1	6.18169e-25	0.81478	1.06921e-31	0.86894
FOS	YIF1B	4.83948e-23	-0.795461	5.81748e-30	-0.856922
FOS	FAM98C	6.74212e-16	0.698263	7.69589e-12	0.617589
FOS	RYR1	0.973769	-0.00333006	0.184069	0.133918
FOS	PAK4	9.08254e-06	-0.427658	0.000202302	-0.363393
FOS	GMFG	1.49074e-22	-0.790113	1.17583e-27	-0.839068
FOS	SAMD4B	0.00314646	-0.292496	0.0013978	-0.315284
FOS	PAF1	7.14741e-15	-0.680113	2.42869e-16	-0.705715
FOS	MED29	1.41404e-27	-0.838406	1.15259e-29	-0.854748
FOS	ZFP36	5.11184e-45	-0.932112	2.3794e-38	-0.905907
FOS	MIR4530	3.114e-35	-0.890198	7.67538e-36	-0.893469
FOS	PLEKHG2	8.01946e-35	-0.887929	8.24072e-32	-0.869684
FOS	RPS16	7.45869e-10	-0.567455	2.3113e-12	-0.629439
FOS	SUPT5H	8.02208e-16	-0.696971	1.63233e-22	-0.789675
FOS	PLD3	6.51927e-23	-0.79406	5.11632e-20	-0.759647
FOS	SERTAD1	8.59698e-19	-0.743094	7.54766e-21	-0.770164
FOS	SERTAD3	8.38264e-34	-0.882081	1.37085e-38	-0.907012
FOS	SPTBN4	1.21231e-35	-0.892413	6.54524e-45	-0.931757
FOS	SHKBP1	4.30798e-31	-0.864878	2.80602e-37	-0.900792
FOS	LTBP4	2.11701e-33	-0.879683	2.50864e-42	-0.922596
FOS	COQ8B	1.13067e-33	-0.881312	4.75241e-23	-0.795546
FOS	ITPKC	1.5569e-27	-0.838059	1.59959e-19	-0.753116
FOS	HNRNPUL1	2.07144e-31	-0.867029	7.74311e-33	-0.87624
FOS	ZNF574	2.76244e-18	-0.735855	9.1579e-13	-0.638228
FOS	DEDD2	0.0408073	0.204948	0.311932	0.102137
FOS	ZNF526	0.0386284	-0.207168	0.0148701	-0.242946
FOS	ERF	6.35214e-14	-0.662076	7.79486e-27	-0.832129
FOS	CIC	4.47376e-35	-0.889335	8.07086e-42	-0.920651
FOS	LIPE-AS1	0.138033	-0.14936	0.679794	0.0417817
FOS	SMG9	4.25022e-50	0.946919	1.49979e-42	0.923436
FOS	KCNN4	1.20166e-79	0.987016	3.2102e-30	0.858783
FOS	TOMM40	2.96001e-11	-0.603701	7.18928e-12	-0.618274
FOS	APOE	0.0372845	0.208589	0.061637	0.187586
FOS	APOC1	4.78123e-21	0.772594	1.41595e-13	0.655133
FOS	NKPD1	1.844e-34	0.88589	1.61977e-27	0.837916
FOS	TRAPPC6A	3.64379e-05	-0.400511	5.60817e-05	-0.391584
FOS	BLOC1S3	3.48998e-09	-0.548427	1.67686e-10	-0.584776
FOS	CKM	7.80261e-24	-0.80381	1.45175e-26	-0.829775
FOS	KLC3	9.74894e-05	0.379748	0.0243158	0.225141
FOS	ERCC2	3.14363e-17	0.719971	3.41787e-19	0.748649
FOS	ERCC1	2.28266e-16	-0.70616	2.02662e-14	-0.671665
FOS	FOSB	6.83805e-30	-0.856411	2.55025e-29	-0.852179
FOS	RTN2	5.23044e-07	0.477026	1.04166e-14	0.677092
FOS	PPM1N	0.00201209	0.305275	1.02328e-05	0.425417
FOS	VASP	0.00117705	-0.319891	0.0616879	-0.18755
FOS	OPA3	8.64661e-14	-0.659427	4.54586e-24	-0.806207
FOS	EML2	3.03496e-09	0.5502	2.38942e-07	0.489326
FOS	MIR330	1.3496e-17	0.725621	5.2952e-11	0.597491
FOS	EML2-AS1	4.82656e-17	0.717052	1.95579e-08	0.525669
FOS	SNRPD2	0.026034	0.222569	0.919637	-0.0102173
FOS	QPCTL	0.00051607	0.341044	0.0639422	0.185977
FOS	SIX5	3.62507e-24	-0.807202	4.85247e-41	-0.917565
FOS	DMPK	1.59216e-27	-0.837978	1.46623e-28	-0.846344
FOS	SLC1A5	1.0085e-11	-0.614856	7.52845e-31	-0.863213
FOS	BBC3	0.0894503	0.170728	0.578143	-0.0562733
FOS	BICRA	1.37672e-15	-0.692913	1.01045e-08	-0.53459
FOS	EHD2	0.115679	0.158314	0.0574693	0.190623
FOS	NOP53	1.20136e-06	-0.463423	8.18962e-05	-0.383527
FOS	CCDC114	4.92897e-18	-0.732173	2.56688e-28	-0.844423
FOS	EMP3	5.0998e-25	-0.815584	5.09735e-28	-0.842034
FOS	CYTH2	2.55505e-08	-0.521984	1.35896e-09	-0.560199
FOS	LMTK3	6.07623e-08	-0.509731	2.90748e-16	-0.704418
FOS	RPL18	6.3818e-43	-0.924811	1.46267e-45	-0.933882
FOS	SPHK2	1.22708e-45	-0.934126	4.55985e-38	-0.904586
FOS	DBP	1.01872e-41	-0.920257	1.38828e-32	-0.874655
FOS	CA11	1.87423e-36	-0.896657	1.5465e-33	-0.880502
FOS	BCAT2	1.46985e-05	-0.418514	3.71956e-06	-0.443943
FOS	HSD17B14	0.00334621	-0.290691	0.00303203	-0.293577
FOS	PLEKHA4	9.50772e-09	-0.535399	3.65998e-10	-0.575843
FOS	FTL	4.1223e-29	-0.850602	4.00959e-24	-0.80676
FOS	AP2A1	4.21971e-31	-0.864939	4.39422e-27	-0.834266
FOS	PTOV1	0.022407	-0.228187	0.403294	-0.0844879
FOS	PTOV1-AS1	0.014329	-0.24424	0.130636	-0.152191
FOS	MIR4749	0.023152	-0.226973	0.547268	-0.0608957
FOS	PTOV1-AS2	3.20162e-05	-0.403141	0.191844	-0.1316
FOS	PNKP	9.56657e-35	-0.8875	5.41686e-31	-0.864197
FOS	AKT1S1	1.98596e-31	-0.867152	2.32906e-37	-0.901189
FOS	TBC1D17	3.26387e-28	-0.843591	2.63933e-44	-0.929715
FOS	MIR4750	0.00242251	-0.300038	0.00312455	-0.2927
FOS	C19orf81	0.242401	0.117975	0.865276	-0.0171809
FOS	ETFB	6.89197e-21	-0.77065	1.57448e-38	-0.906736
FOS	CLDND2	1.16103e-22	-0.791315	3.68316e-40	-0.913927
FOS	NKG7	1.27039e-06	-0.462488	6.21358e-09	-0.540997
FOS	LIM2	3.97645e-11	-0.600566	2.8375e-12	-0.627454
FOS	C19orf84	0.0841955	0.173553	0.111459	0.160151
FOS	RDH13	0.449957	-0.0763987	0.0510619	-0.195666
FOS	DNAAF3	3.38122e-05	-0.402034	2.82796e-07	-0.486721
FOS	SYT5	2.95653e-12	0.627054	2.32138e-05	0.409581
FOS	PTPRH	4.3674e-32	0.87148	4.71404e-13	0.644363
FOS	ISOC2	6.5871e-19	-0.744713	5.59288e-07	-0.475951
FOS	ZNF628	2.07962e-05	-0.411754	5.22107e-06	-0.437856
FOS	NAT14	7.56823e-07	0.471054	2.17892e-07	0.490743
FOS	SSC5D	0.036459	0.209484	0.858752	0.0180214
FOS	SBK3	2.11939e-31	0.866962	3.28432e-12	0.62603
FOS	ZNF552	4.41854e-21	0.773011	1.99016e-24	0.809809
FOS	ZNF587B	7.03855e-34	0.882527	5.96857e-36	0.894045
FOS	ZNF8	4.84189e-22	0.784342	8.51757e-21	0.769516
FOS	LTN1	0.0293117	0.218039	0.00757038	0.26559
FOS	USP16	0.0294556	-0.21785	0.933672	-0.00842838
FOS	CRYZL1	0.0536504	-0.193569	0.585149	-0.0552407
FOS	ITSN1	0.874122	-0.0160432	0.0102979	0.255505
FOS	RCAN1	1.13376e-22	0.791428	1.16842e-15	0.694153
FOS	RUNX1	1.90163e-84	0.989651	5.44086e-73	0.982207
FOS	PDXK	2.57992e-09	0.552248	3.67372e-15	0.685364
FOS	SPATC1L	0.000896329	0.327048	1.24437e-05	0.421707
FOS	LSS	0.542339	0.061645	0.212075	0.125873
FOS	MCM3AP-AS1	3.00313e-08	-0.519735	7.51673e-06	-0.43118
FOS	C21orf58	7.19534e-06	-0.431988	0.0143428	-0.244207
FOS	PCNT	0.000241501	-0.35929	0.080603	-0.175567
FOS	DIP2A	0.648091	-0.0461981	0.983731	-0.00206507
FOS	KDM4C	0.205075	-0.127809	0.00727341	-0.266875
FOS	NOL6	0.175656	-0.136506	0.0199044	-0.232537
FOS	DNAJB5	2.81296e-14	-0.668949	7.44728e-26	-0.823412
FOS	VCP	0.000686777	-0.333881	2.53311e-07	-0.488426
FOS	FANCG	0.0288569	-0.218641	0.000538666	-0.339981
FOS	PIGO	0.000833191	-0.328938	0.119215	-0.156814
FOS	STOML2	1.11698e-10	-0.589321	1.2433e-08	-0.531817
FOS	FAM214B	0.61237	0.0512806	0.136922	-0.149778
FOS	SPAG8	3.24032e-30	-0.858754	1.2136e-23	-0.801825
FOS	HINT2	1.54111e-28	-0.846174	3.92285e-24	-0.806856
FOS	TMEM8B	6.9369e-31	-0.863458	2.56002e-34	-0.885076
FOS	FAM221B	3.03156e-23	-0.797638	6.69862e-26	-0.823832
FOS	CLTA	0.762596	-0.0305848	0.0416728	0.204094
FOS	ZBTB5	2.92694e-10	-0.578429	1.01846e-11	-0.614756
FOS	POLR1E	0.000956074	0.325369	1.46029e-07	0.496818
FOS	KLF9	3.32046e-41	-0.918228	7.26028e-50	-0.94632
FOS	TLE4	0.00252287	-0.29888	0.000758221	-0.33136
FOS	SHC3	2.5015e-09	0.552636	4.47091e-14	0.665062
FOS	FAM120A	0.00804184	0.263639	0.00645559	0.270669
FOS	FAM120AOS	0.173788	-0.137094	0.0474675	-0.198727
FOS	MIRLET7A1	1.19284e-16	-0.710771	4.91182e-25	-0.81574
FOS	MIRLET7F1	0.190176	0.132092	0.261398	0.113372
FOS	PTCH1	0.18386	0.133981	0.00561318	0.275051
FOS	ZNF367	1.37743e-08	-0.530437	5.98635e-15	-0.681522
FOS	HABP4	5.15841e-16	0.700239	1.14614e-13	0.656982
FOS	TMEM245	7.16214e-16	0.697815	4.34e-24	0.806411
FOS	COL27A1	1.00771e-19	0.755788	9.30717e-17	0.712511
FOS	ATP6V1G1	1.43019e-20	0.766713	9.55453e-12	0.615404
FOS	MEGF9	0.0288977	0.218587	0.144128	0.147112
FOS	PHF19	5.11483e-08	-0.512206	4.86056e-12	-0.622176
FOS	GSN	1.72913e-20	0.765676	1.90256e-32	0.87379
FOS	GSN-AS1	4.45349e-19	-0.74707	8.3259e-13	-0.639116
FOS	PDCL	4.73138e-23	0.795566	3.80773e-18	0.733822
FOS	RABGAP1	1.53948e-49	0.945467	1.58208e-44	0.930472
FOS	SCAI	1.8242e-25	0.819814	8.63397e-26	0.822824
FOS	RALGPS1	8.45871e-18	-0.728684	1.55276e-07	-0.495894
FOS	GARNL3	0.00971714	0.257436	2.21053e-09	0.554184
FOS	ST6GALNAC6	2.94941e-27	-0.835735	5.16752e-28	-0.841986
FOS	ST6GALNAC4	0.502386	-0.0678497	0.000888428	-0.327278
FOS	PIP5KL1	0.000260007	0.357564	0.000129985	0.373406
FOS	DPM2	0.206252	0.12748	0.132303	0.151543
FOS	FAM102A	0.630444	0.0486939	0.161114	0.141205
FOS	NAIF1	2.02828e-55	-0.958905	5.10127e-46	-0.935334
FOS	SLC25A25	2.40402e-65	-0.974419	2.91529e-34	-0.884752
FOS	DOLK	6.42692e-08	-0.508921	0.00508011	-0.278137
FOS	NUP188	5.86945e-06	-0.435727	0.0883333	-0.171317
FOS	MIGA2	4.79092e-19	-0.746632	8.23795e-19	-0.743355
FOS	IER5L	0.00424665	-0.283594	0.258247	-0.114119
FOS	LINC00963	1.1115e-32	-0.875261	3.90328e-31	-0.86517
FOS	C9orf78	2.36588e-16	0.705903	2.14218e-16	0.706615
FOS	USP20	5.79103e-09	0.541914	3.59069e-08	0.517229
FOS	ABL1	5.07318e-05	-0.393682	0.00392591	-0.285953
FOS	AJM1	2.33236e-38	-0.905947	5.55866e-20	-0.759179
FOS	PHPT1	9.43179e-46	-0.934491	6.75565e-25	-0.814407
FOS	MAMDC4	6.16418e-59	-0.965274	5.84731e-34	-0.882999
FOS	EDF1	2.72442e-18	-0.735942	4.45405e-20	-0.760427
FOS	TRAF2	1.31905e-13	-0.655754	1.5551e-14	-0.673838
FOS	MIR4479	4.26985e-14	-0.66545	2.70679e-16	-0.704935
FOS	SAPCD2	5.07567e-09	-0.543623	1.00888e-07	-0.502329
FOS	UAP1L1	0.0187958	-0.234616	0.0253465	-0.22358
FOS	MAN1B1-DT	1.81717e-26	-0.828917	1.1647e-15	-0.694177
FOS	MAN1B1	3.84738e-21	-0.77374	3.70883e-08	-0.516773
FOS	DPP7	2.73291e-08	-0.52105	3.80695e-05	-0.399616
FOS	TPRN	1.88603e-10	-0.583448	2.66125e-08	-0.521419
FOS	TMEM203	0.000191556	-0.364646	0.00236305	-0.300744
FOS	NDOR1	7.71642e-05	-0.384808	0.000321556	-0.352539
FOS	RNF208	7.26018e-29	-0.848719	4.54138e-21	-0.772866
FOS	CYSRT1	4.86202e-23	-0.795439	2.88349e-17	-0.720555
FOS	RNF224	1.73323e-32	-0.874047	9.76692e-26	-0.822332
FOS	SLC34A3	6.06616e-23	-0.794399	2.3569e-23	-0.798799
FOS	TUBB4B	1.20837e-34	-0.88693	9.03892e-55	-0.957606
FOS	PNPLA7	0.00478804	-0.279952	0.000640175	-0.335659
FOS	KLHL33	6.04904e-09	-0.541347	1.59061e-09	-0.558266
FOS	OSGEP	5.97432e-09	-0.541508	3.51298e-07	-0.483335
FOS	APEX1	6.06492e-10	-0.569917	1.60932e-09	-0.558122
FOS	PIP4P1	8.23793e-30	-0.85582	1.07507e-25	-0.821947
FOS	PNP	1.28352e-15	0.693444	7.66452e-16	0.697311
FOS	HNRNPC	0.00624268	0.271726	0.0783966	0.17684
FOS	CHD8	0.949961	-0.00635542	0.0145668	0.243667
FOS	C14orf93	0.000818633	-0.329393	9.41213e-05	-0.380514
FOS	CHMP4A	1.25378e-08	0.531704	1.40501e-09	0.559791
FOS	TM9SF1	5.17147e-08	0.512048	2.88342e-16	0.704478
FOS	MDP1	3.59551e-09	0.548048	6.96902e-12	0.618586
FOS	TINF2	0.132695	-0.151391	0.075597	-0.178497
FOS	ADCY4	1.99574e-07	0.492086	3.72517e-05	0.40006
FOS	NFATC4	1.90356e-30	-0.860397	2.86527e-14	-0.668796
FOS	FKBP3	0.000228286	0.3606	0.846291	0.0196302
FOS	FANCM	0.0681395	0.183165	0.121843	-0.155721
FOS	RPS29	3.42863e-14	0.667296	3.80142e-16	0.702473
FOS	LRR1	4.4797e-17	0.717563	6.40848e-19	0.744879
FOS	RPL36AL	6.51164e-05	0.388431	0.00395278	0.285749
FOS	MGAT2	3.29897e-06	0.446069	0.000346706	0.350738
FOS	TRIM9	2.57992e-37	0.900971	1.20844e-46	0.937267
FOS	RTRAF	0.00156663	0.312188	0.0503112	0.19629
FOS	CDKN3	2.39475e-10	0.580731	8.91396e-13	0.63848
FOS	DLGAP5	8.76927e-19	0.742973	3.11907e-22	0.786517
FOS	ARMH4	6.80542e-06	0.433015	6.5344e-08	0.508681
FOS	SIX4	2.30803e-20	0.764088	4.63523e-21	0.772758
FOS	PPP2R5E	2.2001e-44	0.929985	2.8952e-27	0.835803
FOS	MTHFD1	3.44003e-14	0.667268	2.57745e-08	0.521863
FOS	FUT8	0.0163332	-0.239641	0.000351949	-0.350378
FOS	RDH11	4.20113e-20	0.760756	7.47645e-17	0.714035
FOS	RAD51B	3.55345e-42	0.922021	1.68485e-56	0.96098
FOS	DPF3	0.035022	-0.211083	0.00198744	-0.305619
FOS	DCAF4	2.15186e-11	0.60705	9.80128e-18	0.727722
FOS	NUMB	1.05785e-24	0.812514	9.5296e-27	0.831372
FOS	ELMSAN1	9.02117e-20	-0.756423	9.79629e-26	-0.82232
FOS	NPC2	0.000184876	0.365459	3.12615e-08	0.519174
FOS	ISCA2	0.165913	-0.139621	0.569079	-0.057618
FOS	TTLL5	2.27074e-46	0.936428	8.82597e-18	0.728407
FOS	STON2	1.59504e-29	-0.853703	1.41322e-18	-0.740041
FOS	DGLUCY	0.177106	0.136054	0.268362	0.111742
FOS	OTUB2	0.654932	0.0452379	0.120192	0.156405
FOS	DDX24	1.32118e-23	0.801441	4.4975e-15	0.68378
FOS	DICER1	6.47696e-29	0.8491	2.24808e-15	0.68917
FOS	GLRX5	0.214558	-0.125198	0.749734	-0.0322968
FOS	SCARNA13	5.84857e-17	-0.715733	6.40716e-17	-0.715104
FOS	SNHG10	1.43242e-23	-0.801074	2.42071e-20	-0.763825
FOS	SETD3	5.64639e-19	-0.745644	3.34462e-21	-0.774475
FOS	CCNK	1.00822e-13	-0.658097	1.15406e-13	-0.656922
FOS	CCDC85C	2.8598e-13	-0.648891	2.93621e-09	-0.550618
FOS	WARS	2.62869e-13	0.649647	6.46638e-15	0.68091
FOS	WDR25	0.00847842	0.26192	0.0122713	0.249586
FOS	PPP2R5C	0.902073	0.0124605	0.812732	-0.0239885
FOS	ANKRD9	1.57262e-24	-0.810822	1.43554e-28	-0.846416
FOS	RCOR1	0.183092	0.134214	0.000541012	0.339873
FOS	EIF5	1.02897e-07	0.502038	2.43782e-09	0.55296
FOS	SNORA28	3.39744e-14	0.667372	3.52246e-12	0.625345
FOS	MARK3	7.45178e-23	0.793427	9.58694e-21	0.76888
FOS	CKB	7.98068e-51	-0.948747	3.40073e-33	-0.878437
FOS	KLC1	4.31071e-16	-0.701556	5.15835e-07	-0.477248
FOS	BAG5	1.35152e-14	-0.674982	0.000136435	-0.372326
FOS	APOPT1	0.0811012	0.175284	0.000122088	0.374799
FOS	ADSSL1	3.05314e-28	-0.843823	5.2869e-21	-0.772061
FOS	BRF1	2.39212e-10	-0.580744	2.02122e-10	-0.582663
FOS	ERICH1	0.0677412	0.183425	0.213	0.125621
FOS	ARHGEF10	1.66173e-06	0.457953	1.26214e-12	0.635214
FOS	AGPAT5	0.352238	-0.0940014	0.100016	-0.165422
FOS	FDFT1	0.0612854	-0.187835	0.209189	-0.126666
FOS	CTSB	1.31317e-38	0.907097	3.10797e-19	0.749214
FOS	NUDT18	0.155923	-0.142959	0.931033	-0.00876456
FOS	TNFRSF10B	1.82148e-15	0.690783	2.17894e-15	0.68941
FOS	KCTD9	8.5947e-11	-0.592215	4.0935e-14	-0.665806
FOS	CDCA2	3.76862e-10	-0.575503	6.82746e-15	-0.680478
FOS	TRIM35	1.22914e-11	-0.612838	1.95527e-12	-0.631048
FOS	PTK2B	0.182867	-0.134282	0.168132	-0.1389
FOS	MIR6843	4.72784e-24	0.806034	2.15712e-31	0.866911
FOS	CLU	1.5277e-22	0.789995	2.23104e-23	0.799052
FOS	PURG	0.830007	-0.02174	0.686155	0.0409053
FOS	WRN	0.00690364	-0.268541	0.00629064	-0.271485
FOS	PLPBP	4.42089e-10	0.573641	2.67444e-06	0.449754
FOS	LETM2	1.50125e-19	0.753485	1.06402e-06	0.465446
FOS	TM2D2	4.7486e-07	-0.47857	1.36786e-11	-0.611742
FOS	ADAM9	0.184776	0.133704	0.421159	-0.0813303
FOS	GINS4	0.349303	0.0945733	0.209494	0.126582
FOS	AP3M2	9.43725e-11	0.591186	7.15496e-12	0.618322
FOS	PRKDC	1.01174e-22	0.791973	1.64995e-06	0.458074
FOS	MCM4	0.0603963	-0.188472	0.000518969	-0.340905
FOS	ATP6V1H	2.4418e-18	0.736631	7.83669e-11	0.593228
FOS	NCOA2	8.02532e-07	0.470096	4.34632e-08	0.514528
FOS	ELOC	0.000986536	-0.324549	0.00333896	-0.290755
FOS	TMEM70	0.000368956	-0.349243	0.000282912	-0.355577
FOS	ZBTB10	0.0169635	0.238296	0.00239826	0.300324
FOS	NDUFAF6	3.51204e-07	0.48334	0.00714357	0.267451
FOS	TP53INP1	6.73625e-14	0.661574	2.76275e-09	0.551387
FOS	YWHAZ	0.000131056	-0.373223	0.000140597	-0.371653
FOS	ZNF706	8.07427e-11	0.592901	2.08889e-11	0.60736
FOS	AZIN1	0.000213734	0.362126	0.000117605	0.375627
FOS	ATP6V1C1	1.60231e-26	0.829399	3.65389e-16	0.702761
FOS	EXT1	2.00758e-19	0.751789	7.87019e-23	0.793168
FOS	LINC00964	0.00201629	-0.305216	0.853819	-0.0186577
FOS	TRIB1	2.00498e-18	0.737866	3.50034e-16	0.703074
FOS	CASC11	0.611276	-0.0514383	0.0998914	0.165482
FOS	MYC	0.00255827	0.298481	2.99643e-05	0.404478
FOS	ASAP1	2.1079e-13	0.651617	7.2113e-20	0.757702
FOS	EEF1D	1.72325e-21	-0.777918	2.71143e-27	-0.836043
FOS	PYCR3	2.84393e-22	-0.786971	1.74771e-16	-0.708068
FOS	TSTA3	3.10942e-18	-0.735107	1.21936e-13	-0.656441
FOS	CYHR1	8.42737e-44	-0.927968	1.72392e-37	-0.901825
FOS	FAM110A	3.10199e-20	0.76245	1.2558e-10	0.588018
FOS	MAVS	1.26755e-09	-0.56105	3.70597e-07	-0.482495
FOS	TMEM230	0.889617	-0.0140549	0.881156	0.0151399
FOS	PCNA	0.00168979	-0.310114	0.0742867	-0.179289
FOS	SNORA26	8.95854e-08	-0.50408	1.56289e-10	-0.585568
FOS	CDS2	1.77006e-07	-0.493913	7.78415e-05	-0.38462
FOS	BFSP1	6.38036e-31	0.863709	6.94428e-38	0.903722
FOS	DSTN	1.79509e-13	0.653042	5.66032e-16	0.699556
FOS	LINC00652	0.00376465	0.287204	3.9363e-06	0.442934
FOS	HM13	8.58483e-30	0.855689	2.16925e-24	0.809437
FOS	HM13-AS1	8.58293e-06	-0.428715	3.05421e-12	-0.626738
FOS	ID1	6.71261e-24	-0.804481	2.90272e-42	-0.922356
FOS	MIR3193	6.14183e-09	-0.541148	2.86539e-15	-0.687297
FOS	BCL2L1	0.150406	0.144871	0.113926	0.159071
FOS	MAPRE1	3.53214e-11	0.601828	2.59757e-12	0.628311
FOS	E2F1	1.01862e-24	-0.812675	3.7273e-13	-0.6465
FOS	PXMP4	0.0462662	-0.199793	0.781785	-0.0280466
FOS	UQCC1	9.53274e-26	0.822429	9.87949e-10	0.564077
FOS	PHF20	1.18535e-29	0.854659	3.58059e-23	0.796866
FOS	EPB41L1	1.49553e-05	0.41818	0.000404721	0.347004
FOS	DHX35	1.00546e-13	0.658121	3.94942e-23	0.79641
FOS	CHD6	2.95502e-30	0.85904	6.90986e-19	0.744423
FOS	SERINC3	4.69283e-11	0.598791	1.36634e-05	0.419918
FOS	ACOT8	2.50561e-05	0.408063	8.75092e-09	0.536499
FOS	ZSWIM3	7.83667e-05	0.384476	0.0011642	0.320182
FOS	ZSWIM1	0.0445008	0.201402	0.186461	0.133197
FOS	SPATA25	0.00511605	-0.27792	0.0189283	-0.234362
FOS	CTSA	0.00054975	-0.339474	5.91381e-05	-0.390467
FOS	NEURL2	0.00230514	-0.301448	8.97534e-05	-0.381546
FOS	PCIF1	0.36915	-0.0907622	0.00398461	-0.285508
FOS	ELMO2	3.18011e-19	0.749078	1.12963e-16	0.711154
FOS	ZMYND8	2.03362e-21	-0.777064	4.14618e-21	-0.773346
FOS	SLC9A8	1.18023e-15	0.694077	9.16363e-20	0.756333
FOS	UBE2V1	2.55092e-18	-0.736356	2.82596e-10	-0.578833
FOS	TMEM189	1.01725e-10	-0.590357	8.88794e-12	-0.616136
FOS	TMEM189-UBE2V1	9.36668e-12	-0.615605	5.24418e-07	-0.476984
FOS	LINC01273	1.91717e-09	0.555957	5.23146e-06	0.43782
FOS	PTPN1	0.000233642	0.360061	0.328918	0.0986313
FOS	ATP5F1E	0.00351416	-0.289247	9.9753e-06	-0.425897
FOS	TPD52L2	0.252932	0.115394	0.33817	0.0967703
FOS	ATP6V1E1	2.12218e-14	-0.671285	1.59265e-06	-0.458675
FOS	BCL2L13	1.75557e-06	-0.457017	0.0226164	-0.227842
FOS	MICAL3	0.517746	0.0654357	0.0156366	0.241181
FOS	ARVCF	1.06606e-55	-0.959452	3.97113e-55	-0.958326
FOS	TANGO2	5.15193e-24	-0.805655	8.73691e-29	-0.848097
FOS	MIR6816	2.05999e-18	-0.737697	1.47679e-10	-0.586205
FOS	TRMT2A	5.33911e-16	-0.699986	7.67755e-12	-0.617613
FOS	RANBP1	4.34315e-16	-0.701501	4.14574e-11	-0.60012
FOS	MED15	9.60578e-08	-0.503053	0.0170646	-0.238084
FOS	PI4KA	1.04948e-11	-0.614451	7.00468e-15	-0.680274
FOS	CRKL	8.4397e-12	-0.616659	2.46708e-11	-0.605619
FOS	PPIL2	3.52773e-09	-0.548291	7.16038e-05	-0.386409
FOS	MIR301B	2.31354e-07	0.489823	2.67158e-13	0.649502
FOS	MIR130B	0.757327	-0.0312851	0.547268	0.0608957
FOS	DERL3	3.42927e-06	0.445384	0.0135	0.246308
FOS	CABIN1	6.41568e-24	-0.804682	1.11239e-16	-0.711262
FOS	GUCD1	5.465e-10	-0.571149	1.77302e-13	-0.653152
FOS	SNRPD3	2.72169e-20	-0.763177	1.16842e-15	-0.694153
FOS	MIAT	4.51674e-09	0.545128	1.06675e-14	0.6769
FOS	NF2	0.323072	-0.0998245	0.236616	0.119426
FOS	MTFP1	5.33218e-21	0.772016	5.90372e-05	0.390503
FOS	SMTN	1.15647e-14	-0.676247	1.90143e-15	-0.690455
FOS	PISD	1.2427e-06	0.462857	3.47387e-11	0.602005
FOS	TOM1	2.25592e-44	0.929948	1.84728e-23	0.799916
FOS	MCM5	5.91098e-16	-0.699236	4.07129e-20	-0.760932
FOS	MYH9	1.88947e-42	0.92306	6.79377e-23	0.793865
FOS	IFT27	0.00354191	-0.289015	0.012267	-0.249598
FOS	PDXP	5.01949e-11	-0.598067	4.80979e-20	-0.759995
FOS	LGALS1	3.69403e-13	0.646581	1.31181e-05	0.420699
FOS	NOL12	3.11026e-17	0.720043	2.22842e-13	0.651123
FOS	TRIOBP	0.00570319	-0.274556	0.00279221	-0.295966
FOS	GCAT	0.155014	-0.143271	0.366775	-0.0912114
FOS	ANKRD54	0.785298	0.0275837	0.175795	0.136463
FOS	PLA2G6	2.15042e-33	-0.879643	4.80979e-20	-0.759995
FOS	GTPBP1	0.00214285	-0.303509	0.00148991	-0.313555
FOS	SUN2	0.000122577	0.37471	0.0687075	0.182795
FOS	DNAL4	3.75296e-31	0.865286	2.18568e-19	0.751291
FOS	TNRC6B	8.27375e-21	0.769672	3.49465e-30	0.858518
FOS	MRTFA	1.37772e-13	0.655373	3.31445e-16	0.70347
FOS	MAL	1.139e-08	-0.532991	1.62155e-12	-0.632837
FOS	MCHR1	9.39029e-32	0.869312	7.80816e-35	0.887994
FOS	ACO2	3.04018e-18	-0.73525	1.72471e-12	-0.632249
FOS	SREBF2	1.14774e-05	-0.423246	0.0445113	-0.201393
FOS	CENPM	1.50984e-15	0.692213	2.11739e-10	0.582135
FOS	NDUFA6	0.000719505	-0.332698	5.84127e-06	-0.435815
FOS	NDUFA6-DT	1.32136e-07	-0.498318	4.67357e-11	-0.598835
FOS	PACSIN2	7.27907e-06	0.431774	1.46075e-08	0.529643
FOS	CRELD2	9.17569e-54	-0.955507	5.9706e-47	-0.938192
FOS	ALG12	3.98511e-14	-0.666032	5.30347e-07	-0.476804
FOS	PIM3	2.064e-57	-0.962647	8.06592e-44	-0.928035
FOS	MIR6821	2.3527e-34	-0.885286	6.00526e-26	-0.824265
FOS	MIR4645	0.0616431	-0.187581	0.068154	-0.183155
FOS	EEF1E1	0.00199195	0.305556	0.00658929	0.27002
FOS	EEF1E1-BLOC1S5	6.39048e-05	-0.388829	0.000327598	-0.352095
FOS	ADTRP	6.11055e-30	0.856767	1.08758e-53	0.955349
FOS	HIST1H1A	2.07585e-10	0.58236	2.27693e-11	0.606459
FOS	HIST1H3A	0.000562038	0.338923	0.0128392	0.248037
FOS	HIST1H4A	9.69324e-05	0.379873	0.00891682	0.260271
FOS	HIST1H4B	5.99263e-27	0.833113	1.35155e-35	0.89216
FOS	HIST1H3B	6.02796e-20	0.75872	5.84717e-29	0.849442
FOS	HIST1H2AB	3.39234e-20	0.761952	3.85554e-29	0.850822
FOS	HIST1H2BB	1.17994e-12	0.63585	4.80675e-21	0.772566
FOS	HIST1H3C	2.38345e-08	0.522947	5.86566e-14	0.662757
FOS	HIST1H1C	5.09442e-19	0.746263	1.56059e-25	0.820447
FOS	HIST1H4C	4.47566e-14	0.665053	2.44543e-19	0.75063
FOS	HIST1H1T	0.0861391	-0.172492	0.0600109	-0.18875
FOS	HIST1H2BC	8.16562e-13	0.639297	8.89302e-15	0.678365
FOS	HIST1H4E	1.79224e-30	0.860582	6.39335e-20	0.758386
FOS	HIST1H4G	2.7611e-10	0.5791	0.00243727	0.299865
FOS	HIST1H3F	3.47684e-07	0.483498	0.0899064	0.170489
FOS	HIST1H2BH	1.13117e-12	0.636247	0.000314569	0.353063
FOS	HIST1H4H	9.76097e-07	0.466875	1.72857e-06	0.457282
FOS	BTN2A2	8.47728e-43	0.924357	9.23808e-14	0.658855
FOS	HCG11	0.0169298	-0.238366	5.74105e-05	-0.391091
FOS	HIST1H2BK	1.06557e-08	0.533882	6.08424e-14	0.662444
FOS	HIST1H2AH	3.72695e-06	0.443908	9.2867e-12	0.615692
FOS	MIR3143	8.93011e-06	0.427974	1.37587e-11	0.611682
FOS	ZSCAN31	0.000159641	0.368795	0.000145809	0.370837
FOS	ZKSCAN3	0.788407	-0.0271747	0.330577	-0.0982951
FOS	TRIM26	0.00130021	-0.317232	0.0501107	-0.196458
FOS	HLA-E	2.50964e-05	0.408031	0.000288575	0.355109
FOS	PPP1R10	3.38731e-32	-0.872191	5.46649e-14	-0.663357
FOS	MRPS18B	1.27682e-19	-0.754423	3.50803e-10	-0.576336
FOS	MDC1	2.69966e-33	-0.879046	3.21047e-31	-0.865746
FOS	TUBB	2.87928e-26	-0.827142	1.4304e-23	-0.801081
FOS	DDR1	5.35615e-16	-0.699963	2.27518e-09	-0.553824
FOS	MIR4640	0.994768	0.000664129	0.217306	0.124457
FOS	CCHCR1	2.65736e-19	-0.75014	5.14942e-27	-0.833678
FOS	TCF19	5.61124e-10	-0.570837	1.42498e-15	-0.692652
FOS	PSORS1C3	2.03278e-08	0.52514	0.0419065	0.203866
FOS	POU5F1	8.25668e-08	0.505276	0.0280346	0.21975
FOS	HLA-C	7.50526e-16	0.697467	1.08105e-20	0.768231
FOS	HCP5	2.66945e-22	0.787281	2.95751e-14	0.668532
FOS	MICB	7.30038e-22	0.782287	4.43927e-21	0.772986
FOS	DDAH2	2.19628e-07	0.490622	0.000396396	0.347509
FOS	CLIC1	7.05549e-18	0.729862	5.57618e-07	0.476
FOS	MSH5	2.41988e-12	0.628996	7.66924e-09	0.53824
FOS	MSH5-SAPCD1	5.41801e-09	0.542778	3.99011e-07	0.48133
FOS	VWA7	1.46453e-08	-0.529608	4.54007e-05	-0.39599
FOS	VARS	1.49309e-17	-0.724953	5.88158e-13	-0.642334
FOS	HSPA1L	1.32778e-15	-0.693187	6.38364e-28	-0.841241
FOS	HSPA1A	3.94832e-15	-0.684801	9.35724e-28	-0.839885
FOS	HSPA1B	1.40605e-05	-0.419368	8.5069e-08	-0.504839
FOS	C6orf48	2.78847e-14	0.669022	3.04543e-20	0.762553
FOS	SNORD48	3.56421e-13	0.646905	1.8324e-19	0.752323
FOS	SNORD52	6.6127e-07	0.473249	4.68678e-12	0.622536
FOS	NEU1	1.78228e-30	-0.860599	1.48552e-43	-0.927098
FOS	SLC44A4	2.39088e-28	-0.844668	2.38097e-31	-0.866623
FOS	TNXB	2.34319e-46	-0.936386	4.11203e-42	-0.921779
FOS	ATF6B	2.22826e-51	-0.950097	2.14732e-40	-0.914912
FOS	FKBPL	3.03552e-25	-0.817732	1.26287e-22	-0.790911
FOS	HLA-DMA	1.44628e-34	-0.886489	6.16125e-31	-0.863813
FOS	BRD2	1.24012e-36	-0.897571	1.06564e-34	-0.887237
FOS	BRD2	1.24012e-36	-0.897571	1.06564e-34	-0.887237
FOS	HSD17B8	6.38481e-31	-0.863707	1.26091e-29	-0.85446
FOS	HCG25	0.371859	0.090252	0.396155	-0.0857726
FOS	MIR6873	0.0163374	-0.239632	0.0255327	-0.223304
FOS	WDR46	4.14237e-07	-0.480738	0.0028591	-0.295282
FOS	PFDN6	6.02235e-11	-0.596099	1.04505e-10	-0.590059
FOS	MIR6834	0.803872	-0.0251462	0.646797	-0.0463801
FOS	RGL2	1.60504e-10	-0.585269	2.33512e-11	-0.606195
FOS	DAXX	1.54606e-08	-0.528874	8.31441e-10	-0.566154
FOS	KIFC1	4.16975e-23	-0.796157	3.37388e-23	-0.797143
FOS	PHF1	5.27098e-14	-0.663667	3.0014e-27	-0.835671
FOS	CUTA	1.51497e-11	-0.610691	2.92493e-10	-0.578437
FOS	SYNGAP1	1.26945e-10	-0.587897	2.12705e-08	-0.524517
FOS	HMGA1	1.33718e-06	0.461628	0.186301	0.133245
FOS	MIR6835	0.00101986	0.323678	0.0545242	0.19288
FOS	SMIM29	1.34907e-10	-0.587218	1.28237e-18	-0.740641
FOS	LBH	1.13477e-25	-0.821731	1.4428e-33	-0.880682
FOS	ZNF76	0.000116891	0.375762	0.00204984	0.304754
FOS	FKBP5	9.31463e-52	-0.950999	1.87817e-49	-0.94524
FOS	KCTD20	1.5686e-17	-0.724626	6.06145e-24	-0.804935
FOS	PXT1	2.4225e-06	-0.451476	1.67587e-07	-0.494741
FOS	TMEM217	4.56438e-40	0.913533	8.83496e-51	0.948637
FOS	TBC1D22B	1.90276e-27	0.837333	1.75178e-45	0.933629
FOS	OARD1	1.29144e-20	-0.767268	8.95261e-23	-0.792556
FOS	NFYA	7.84321e-20	-0.757223	6.42711e-22	-0.782927
FOS	USP49	4.9891e-17	0.716825	2.51246e-14	0.669888
FOS	CCND3	0.0653117	0.185043	0.00582695	0.273886
FOS	TAF8	6.89011e-24	0.804365	1.44885e-30	0.861232
FOS	TBCC	0.192678	0.131356	0.00433632	0.282963
FOS	BICRAL	0.0223548	0.228274	2.34255e-05	0.409401
FOS	CNPY3	2.4161e-05	0.408787	0.0011621	0.320231
FOS	PPP2R5D	0.736594	-0.0340551	0.441238	-0.0778725
FOS	KLC4	0.00182173	0.30804	0.0262725	0.222224
FOS	SRF	0.566316	-0.0580298	0.331528	0.098103
FOS	MCM3	1.5977e-10	0.585321	8.27774e-11	0.592628
FOS	DST	4.62858e-30	0.85764	7.02241e-36	0.893673
FOS	LCA5	6.229e-25	0.814748	1.05027e-20	0.768388
FOS	IBTK	1.06428e-24	0.812488	4.73688e-17	0.717181
FOS	CASP8AP2	0.0245266	0.224817	0.00781967	0.264546
FOS	RTN4IP1	2.5223e-07	0.488492	3.79308e-06	0.443595
FOS	FYN	7.31074e-07	0.471619	8.10789e-05	0.383744
FOS	DSE	1.81187e-07	0.493558	6.98954e-07	0.47235
FOS	ASF1A	0.0197682	-0.232787	0.00498765	-0.278701
FOS	MCM9	0.205292	-0.127748	0.00472105	-0.280382
FOS	FAM184A	8.03101e-22	0.781807	2.16712e-10	0.581871
FOS	HSF2	6.45667e-10	0.569174	8.47212e-08	0.504899
FOS	RNF217	7.26785e-07	0.471714	1.11004e-11	0.613879
FOS	MTFR2	0.0053435	0.276578	7.63324e-05	0.38504
FOS	TNFAIP3	3.31788e-29	0.851317	3.12461e-25	0.817613
FOS	STXBP5-AS1	7.57847e-42	0.920757	2.92394e-42	0.922344
FOS	RAET1G	0.176715	0.136176	0.590798	-0.0544123
FOS	ULBP2	0.0186884	0.234823	0.290913	0.106651
FOS	ULBP3	2.95869e-06	0.447986	0.0324933	0.214035
FOS	TULP4	1.50015e-11	0.610792	3.45248e-08	0.517781
FOS	WTAP	0.343369	0.0957388	0.676839	0.0421899
FOS	SOD2	3.20498e-07	0.484772	5.94327e-13	0.642238
FOS	ACAT2	5.28875e-16	-0.700056	3.44975e-12	-0.625549
FOS	SFT2D1	0.499331	0.0683343	0.20754	-0.127122
FOS	MPC1	0.000188914	-0.364964	4.19253e-05	-0.397635
FOS	RPS6KA2	0.233922	-0.12011	0.217888	-0.124301
FOS	LARP4B	1.79709e-08	0.526827	7.64319e-10	0.567163
FOS	GTPBP4	0.735061	0.034261	0.00632429	0.271317
FOS	PITRM1	9.85586e-15	0.677538	9.68238e-27	0.831312
FOS	KLF6	1.38237e-38	0.906995	1.17084e-12	0.635923
FOS	FBH1	1.58107e-31	-0.867813	1.18359e-41	-0.920002
FOS	DCLRE1C	0.944105	0.00710027	0.37212	-0.0902029
FOS	VIM-AS1	2.20101e-17	0.72237	2.1e-13	0.651651
FOS	VIM	0.0178081	0.236559	0.1089	0.161292
FOS	NEBL	2.89276e-22	0.786887	8.04452e-22	0.781799
FOS	ARHGAP21	3.51997e-23	0.796946	2.80306e-16	0.704682
FOS	ARHGAP12	2.01688e-30	0.860219	4.08617e-37	0.899988
FOS	EPC1	0.0117613	0.251031	0.000185952	0.365326
FOS	HNRNPF	2.35407e-08	-0.523119	2.40075e-09	-0.553152
FOS	2023-03-08	2.57654e-08	0.521868	2.42285e-10	0.580598
FOS	ZFAND4	2.83303e-08	-0.520549	0.00450273	-0.281823
FOS	SGMS1	4.05472e-09	0.546513	4.22441e-05	0.397479
FOS	ANK3	0.177061	0.136068	0.127592	0.153392
FOS	CDK1	1.50435e-24	0.811012	1.8205e-22	0.789146
FOS	JMJD1C	5.50977e-36	0.894227	9.01014e-46	0.934554
FOS	SIRT1	0.0534941	-0.193693	0.120682	-0.156201
FOS	TSPAN15	2.18066e-17	0.722432	1.72271e-09	0.557282
FOS	VSIR	0.00332267	0.290899	0.00245763	0.299628
FOS	PSAP	6.32195e-12	0.619561	1.87741e-21	0.777476
FOS	ASCC1	0.699458	0.0390818	0.333613	0.0976828
FOS	DDIT4	9.15405e-43	-0.924234	1.1478e-30	-0.86194
FOS	VCL	0.16087	-0.141287	0.978814	0.0026894
FOS	KAT6B	2.18427e-07	-0.490706	2.94843e-07	-0.486073
FOS	MMRN2	1.84873e-06	0.456134	1.80253e-07	0.493637
FOS	SNCG	6.29097e-07	0.474056	1.06978e-13	0.657582
FOS	ARHGAP19	0.00703072	0.26796	0.0173307	0.237532
FOS	ARHGAP19-SLIT1	3.41431e-06	-0.445462	2.20628e-09	-0.554208
FOS	EXOSC1	4.94825e-15	0.683028	5.37467e-14	0.663501
FOS	ZDHHC16	2.25988e-16	0.706232	4.40229e-13	0.644987
FOS	MORN4	0.483594	0.0708561	0.173428	0.137207
FOS	PI4K2A	0.00126334	0.318003	8.6578e-05	0.382327
FOS	AVPI1	0.0203201	-0.231783	0.0299239	-0.217241
FOS	HPS1	0.168426	-0.138805	0.896802	-0.0131348
FOS	GOT1	1.75293e-14	-0.672858	7.36147e-19	-0.744039
FOS	SCD	1.55196e-17	0.724697	9.57014e-10	0.564462
FOS	OLMALINC	1.03149e-39	0.912015	3.96875e-22	0.785328
FOS	SLF2	0.43039	-0.0797292	0.965296	0.00440629
FOS	PDZD7	1.20121e-23	0.801871	2.18447e-33	0.879601
FOS	SFXN3	2.87264e-16	0.704505	1.20302e-14	0.675927
FOS	LDB1	3.38285e-07	-0.483927	2.31662e-08	-0.52334
FOS	GBF1	9.11893e-22	0.781165	9.47183e-24	0.802942
FOS	MFSD13A	0.790009	-0.0269641	0.440038	-0.0780766
FOS	ACTR1A	0.0130696	-0.247425	8.9907e-07	-0.468231
FOS	SUFU	0.0364253	-0.209521	0.186061	-0.133317
FOS	WBP1L	3.14305e-33	-0.878645	1.78933e-34	-0.885965
FOS	GSTO1	2.70649e-34	0.884938	1.58046e-22	0.789831
FOS	MIR4482	3.17862e-09	0.549614	1.09679e-06	0.464942
FOS	GSTO2	0.992785	0.000915777	0.18292	-0.134266
FOS	MXI1	2.81084e-10	0.578895	1.55152e-07	0.495906
FOS	CCDC186	6.34987e-19	0.744935	7.86346e-26	0.823196
FOS	TACC2	3.17599e-17	0.719902	4.90571e-27	0.833858
FOS	MKI67	0.0182873	0.235605	0.0791819	0.176384
FOS	C10orf143	0.113448	-0.159278	0.188714	0.132525
FOS	TUBGCP2	0.0534638	-0.193718	0.00152383	-0.312943
FOS	TCEANC	0.756567	-0.0313862	0.603907	-0.0525033
FOS	KDM6A	1.59335e-17	0.724523	9.68326e-15	0.67768
FOS	RP2	5.66743e-10	0.570719	4.51901e-12	0.622896
FOS	RBM10	2.40546e-05	0.408875	4.95705e-05	0.394165
FOS	CDK16	5.0484e-23	-0.795263	3.07371e-22	-0.786589
FOS	ARAF	0.241704	0.118149	0.105109	0.163021
FOS	TIMP1	1.89888e-17	0.723356	2.60255e-15	0.688042
FOS	MIR4769	6.31003e-28	0.841282	3.83901e-23	0.796542
FOS	SYN1	1.65585e-40	0.915382	1.57685e-39	0.911214
FOS	CFP	2.20369e-05	0.410611	3.26879e-07	0.484464
FOS	EBP	0.00241367	-0.300142	0.00231554	-0.301321
FOS	TFE3	9.72346e-20	-0.755993	2.31859e-24	-0.809149
FOS	WDR45	5.13489e-08	-0.51215	6.86664e-07	-0.472638
FOS	SSR4	5.14811e-16	-0.700254	6.29122e-21	-0.771137
FOS	IDH3G	2.67734e-13	-0.649482	4.22342e-18	-0.733161
FOS	ARHGAP4	1.06382e-20	-0.768318	4.54511e-22	-0.784656
FOS	NAA10	4.24851e-23	-0.79607	4.25666e-19	-0.747341
FOS	MECP2	2.32214e-25	-0.818831	3.54479e-09	-0.548229
FOS	ZMYM5	1.92833e-12	-0.631181	6.55608e-06	-0.433702
FOS	RNF6	4.87278e-23	0.795429	1.33122e-20	0.767103
FOS	GTF3A	1.43154e-11	-0.611274	3.51413e-06	-0.444951
FOS	LNX2	0.0744526	-0.179188	0.0440852	-0.201789
FOS	POLR1D	2.02286e-05	-0.412299	0.000525799	-0.340581
FOS	SLC46A3	5.18922e-08	0.511999	2.5084e-13	0.650066
FOS	HMGB1	1.06337e-10	0.589866	0.00155229	0.312438
FOS	FOXO1	9.44885e-08	0.503296	1.55801e-13	0.654292
FOS	TSC22D1	0.185245	-0.133562	0.380873	0.0885701
FOS	TDRD3	1.07129e-21	0.780348	1.69425e-22	0.789495
FOS	PCDH9	0.61621	-0.0507284	0.182723	-0.134326
FOS	KLF5	7.48246e-39	0.908209	1.29968e-32	0.874835
FOS	TPP2	0.356964	0.0930866	0.184903	0.133666
FOS	EFNB2	0.465136	0.0738705	0.983542	0.00208909
FOS	IRS2	3.47014e-27	-0.835137	9.07588e-13	-0.638312
FOS	CARS2	3.27816e-25	-0.817416	6.69467e-28	-0.841073
FOS	LINC00346	9.74988e-34	0.881693	3.85899e-24	0.806928
FOS	C1orf159	2.94632e-17	-0.720409	5.68533e-13	-0.642646
FOS	SDF4	1.6348e-14	-0.67343	1.26913e-11	-0.612511
FOS	B3GALT6	2.06487e-17	-0.722797	1.07681e-16	-0.71149
FOS	CCNL2	1.30767e-07	-0.498474	7.86028e-06	-0.430352
FOS	PRKCZ	1.53231e-37	-0.902073	8.16981e-34	-0.882147
FOS	MEGF6	4.9202e-07	-0.478004	0.109623	-0.160968
FOS	TPRG1L	0.000207127	0.36285	1.43083e-06	0.460487
FOS	WRAP73	0.0473101	0.198866	0.0437391	0.202113
FOS	TP73	0.596612	0.0535633	0.190051	0.132129
FOS	KCNAB2	1.84576e-08	-0.526462	2.63663e-09	-0.551975
FOS	NPHP4	0.0871605	0.171942	0.0182174	0.235743
FOS	KLHL21	1.78989e-30	-0.860586	2.60667e-27	-0.836187
FOS	CAMTA1	0.0643914	-0.185669	0.00950761	-0.258158
FOS	TNFRSF9	1.1445e-11	0.613567	1.86429e-13	0.652707
FOS	RERE	6.26056e-21	-0.771163	4.20476e-05	-0.397575
FOS	MIR6728	3.62733e-14	0.666823	5.59785e-14	0.663155
FOS	ENO1	7.06555e-13	0.640641	6.39095e-14	0.662024
FOS	ENO1-AS1	2.44806e-14	0.670104	7.48118e-16	0.697491
FOS	CTNNBIP1	1.21488e-38	-0.907252	2.7952e-15	-0.687489
FOS	UBE4B	0.00364987	0.288125	0.0287904	0.21873
FOS	KIF1B	3.93552e-14	0.666138	1.33255e-09	0.560439
FOS	MTOR	3.81081e-10	-0.575374	0.000182372	-0.36577
FOS	C1orf167	7.10485e-33	-0.876471	3.1731e-12	-0.626366
FOS	MIIP	0.0297433	-0.217475	0.00617411	-0.272073
FOS	DHRS3	8.02216e-14	-0.660073	6.51898e-10	-0.56906
FOS	DDI2	2.44941e-18	-0.736612	2.3394e-09	-0.553476
FOS	ALDH4A1	0.803198	0.0252343	0.0258839	0.222788
FOS	DDOST	0.666484	-0.0436258	0.795388	0.0262577
FOS	KIF17	7.52937e-21	-0.770177	2.53143e-28	-0.844471
FOS	LINC00339	1.21305e-39	0.91171	2.39099e-30	0.859695
FOS	CDC42	0.354675	0.0935287	0.3067	0.103242
FOS	ZBTB40	0.0425983	-0.203197	0.0126474	-0.248553
FOS	HNRNPR	0.912934	-0.0110727	0.225231	0.122356
FOS	ZNF436	0.82383	0.0225428	0.0766221	0.177884
FOS	ZNF436-AS1	0.00822548	0.262906	4.6492e-05	0.395498
FOS	STPG1	2.81637e-41	0.918514	4.34681e-29	0.850426
FOS	NIPAL3	5.52548e-18	0.731439	2.8336e-13	0.648973
FOS	CEP85	1.1269e-43	0.927523	1.8784e-34	0.885845
FOS	UBXN11	1.66164e-22	0.789589	6.71309e-18	0.730184
FOS	ZNF683	1.1054e-25	0.821836	2.05656e-17	0.722824
FOS	NUDC	0.00600131	0.272964	0.0932137	0.168784
FOS	TRNP1	6.41437e-05	-0.38875	5.15448e-07	-0.47726
FOS	TENT5B	5.60698e-12	-0.620758	4.45521e-10	-0.57355
FOS	GPR3	2.97471e-09	-0.550454	0.0002751	-0.356237
FOS	WASF2	6.16976e-13	-0.641893	9.9182e-06	-0.426006
FOS	FAM76A	4.68909e-35	-0.889222	3.17282e-22	-0.786433
FOS	STX12	0.0519335	-0.19495	0.246584	-0.116941
FOS	RPA2	0.399516	0.0851662	0.0170876	0.238036
FOS	DNAJC8	1.05182e-06	0.465637	1.57877e-11	0.610265
FOS	ATP5IF1	8.85563e-09	0.536342	1.73303e-16	0.708128
FOS	SESN2	0.788337	0.0271839	0.0488933	0.197491
FOS	SNRNP40	0.277167	-0.109722	0.499299	0.0683395
FOS	ZCCHC17	1.49555e-12	0.633607	1.67464e-13	0.653656
FOS	ADGRB2	0.295582	0.105631	0.00338146	0.290383
FOS	HDAC1	2.38114e-16	-0.705857	4.50027e-21	-0.772914
FOS	AK2	9.76818e-41	0.916328	6.84858e-37	0.898871
FOS	AZIN2	8.67809e-30	0.855655	1.74058e-19	0.752623
FOS	PHC2	0.0169399	0.238345	0.0199307	0.232489
FOS	ZSCAN20	0.408051	0.0836394	0.182329	-0.134446
FOS	KIAA0319L	0.00104101	-0.323139	0.1718	-0.137724
FOS	NCDN	9.04222e-16	-0.696077	1.10414e-17	-0.726942
FOS	CLSPN	2.31202e-14	0.670577	3.87317e-13	0.646152
FOS	TRAPPC3	0.00484075	-0.279617	0.106781	-0.162252
FOS	THRAP3	2.10026e-11	0.607303	1.44086e-15	0.692568
FOS	STK40	5.60273e-14	0.663147	2.00784e-08	0.525309
FOS	LSM10	0.238186	-0.11903	0.182053	-0.13453
FOS	INPP5B	0.000346663	0.350741	3.60814e-06	0.444483
FOS	NFYC	0.26333	0.112917	0.782696	0.0279265
FOS	NFYC-AS1	2.17446e-08	-0.524213	7.07832e-12	-0.61843
FOS	CTPS1	4.08569e-25	-0.816505	2.45179e-13	-0.65027
FOS	MPL	1.3223e-53	0.955166	6.12832e-20	0.758626
FOS	CDC20	2.28072e-13	0.650916	1.99399e-09	0.555469
FOS	MIR6734	0.0369962	0.2089	0.0108395	0.253788
FOS	ELOVL1	0.00305115	0.293394	0.00141216	0.315008
FOS	MED8	0.00125639	0.318151	0.201884	0.128707
FOS	SZT2	0.0247696	-0.224447	0.0023175	-0.301297
FOS	ST3GAL3	1.66075e-14	0.673301	3.08609e-29	0.851555
FOS	B4GALT2	0.317468	0.100981	0.293378	0.106111
FOS	ERI3	2.161e-09	-0.554467	1.99301e-15	-0.690095
FOS	TMEM53	3.89791e-12	-0.624352	3.20662e-07	-0.484764
FOS	ARMH1	0.0662351	-0.184423	0.156136	-0.142886
FOS	RNU5D-1	0.271029	0.111125	0.00762706	0.26535
FOS	PIK3R3	0.0391851	0.206591	0.191313	0.131757
FOS	RAD54L	5.11268e-08	0.512212	1.75864e-08	0.527122
FOS	OSBPL9	2.19046e-23	0.799136	2.70398e-49	0.944819
FOS	COA7	2.682e-11	-0.604741	3.55079e-07	-0.483167
FOS	CYB5RL	0.00036678	-0.349385	0.134362	-0.15075
FOS	MRPL37	0.844105	-0.0199129	0.0719321	0.180742
FOS	SSBP3	1.49764e-57	-0.962895	1.18374e-27	-0.839044
FOS	PARS2	1.23754e-14	-0.675698	6.14705e-05	-0.389651
FOS	DHCR24	0.475456	0.0721773	0.0108085	0.253884
FOS	GADD45A	0.0110046	0.253279	4.32097e-07	0.48007
FOS	CTH	1.15669e-05	0.423098	5.79263e-07	0.475387
FOS	CRYZ	0.182511	0.13439	0.000141807	0.371461
FOS	TYW3	0.835529	-0.0210235	0.937727	0.00791211
FOS	SSX2IP	3.0845e-45	0.932832	1.71286e-42	0.92322
FOS	BCL10	0.0870906	0.17198	0.277893	0.109557
FOS	KYAT3	3.87837e-31	-0.865189	2.41948e-28	-0.844627
FOS	RBMXL1	2.69764e-28	-0.844251	1.96224e-34	-0.885737
FOS	LRRC8B	0.0012082	0.319195	0.123188	0.155169
FOS	ZNF326	0.455564	0.0754594	0.0485998	0.197743
FOS	F3	2.22464e-39	-0.910559	2.0069e-35	-0.891235
FOS	SORT1	2.48074e-13	0.650165	1.65001e-18	0.73908
FOS	PSMA5	2.85824e-07	0.486556	1.17006e-13	0.656802
FOS	RBM15	9.06212e-15	-0.678213	7.64271e-18	-0.729343
FOS	LAMTOR5-AS1	3.88214e-07	0.481763	0.00618355	0.272025
FOS	CD53	3.50477e-09	-0.548374	2.91884e-10	-0.578461
FOS	INKA2	0.00136159	-0.315992	1.21112e-05	-0.422224
FOS	INKA2-AS1	4.9117e-06	0.438961	0.230688	0.120939
FOS	CTTNBP2NL	6.76917e-42	0.920947	7.28825e-27	0.832381
FOS	AP4B1	3.25911e-18	-0.734809	2.28555e-12	-0.629547
FOS	DCLRE1B	1.591e-23	-0.800597	6.40892e-14	-0.662
FOS	CSDE1	1.26756e-14	0.675504	9.74203e-08	0.502845
FOS	TTF2	2.91493e-39	0.910041	2.73322e-22	0.787165
FOS	LINC00624	1.84128e-15	0.690701	1.21721e-07	0.499544
FOS	BOLA1	1.25449e-07	-0.499094	2.86189e-05	-0.405403
FOS	ANP32E	3.32227e-11	-0.602479	1.97864e-09	-0.555565
FOS	ECM1	0.401009	0.0848976	0.56795	-0.057786
FOS	ENSA	0.000664647	0.334711	7.15471e-06	0.432093
FOS	S100A11	2.54406e-18	0.736373	2.78255e-31	0.866166
FOS	S100A2	1.52823e-71	0.980942	1.50043e-66	0.975843
FOS	ILF2	0.00872335	-0.26099	0.120422	-0.156309
FOS	GATAD2B	0.526199	0.0641228	0.0128257	0.248073
FOS	CRTC2	0.255052	0.114883	0.926134	-0.00938888
FOS	MIR6737	0.000640721	-0.335637	2.70217e-06	-0.449574
FOS	SLC39A1	0.0358211	-0.210187	0.11184	-0.159983
FOS	CREB3L4	5.00749e-10	-0.572179	4.56273e-07	-0.479205
FOS	SHC1	7.64792e-23	-0.793304	7.96439e-35	-0.887946
FOS	CKS1B	1.45499e-17	-0.725124	1.6924e-29	-0.853512
FOS	MIR4258	1.39443e-17	-0.725405	2.04429e-29	-0.8529
FOS	FLAD1	0.510313	-0.0665992	0.230082	-0.121095
FOS	LENEP	1.11618e-07	-0.500833	6.67129e-07	-0.473106
FOS	ZBTB7B	3.8256e-38	-0.904945	3.20906e-34	-0.884512
FOS	GBA	1.28172e-05	-0.421143	0.0477829	-0.198451
FOS	GC	9.5672e-05	-0.380158	1.03742e-06	-0.465866
FOS	GBA	1.28172e-05	-0.421143	0.0477829	-0.198451
FOS	KHDC4	0.779088	0.0284023	0.107493	0.161928
FOS	LMNA	6.42388e-13	-0.641521	2.26779e-13	-0.650967
FOS	SNORA26	8.95854e-08	-0.50408	1.56289e-10	-0.585568
FOS	SLC25A44	2.4878e-15	-0.68839	1.47483e-18	-0.739777
FOS	PMF1-BGLAP	7.59503e-07	-0.470997	4.74548e-14	-0.664558
FOS	PMF1	2.36141e-07	-0.489508	2.58008e-13	-0.649814
FOS	DUSP23	1.85587e-09	-0.55636	1.76583e-19	-0.752539
FOS	TAGLN2	0.249438	0.116242	0.536243	0.0625765
FOS	F11R	0.000992051	-0.324403	0.00161136	-0.311418
FOS	PPOX	4.76226e-20	-0.760051	1.83634e-06	-0.456249
FOS	TOMM40L	0.760171	0.0309069	0.699469	0.0390803
FOS	MIR5187	0.430691	0.0796773	0.62108	0.05003
FOS	PBX1	3.47981e-07	0.483484	2.13566e-14	0.671233
FOS	MPZL1	5.17587e-41	0.917452	2.92007e-39	0.910037
FOS	ATP1B1	0.483961	0.0707968	0.23771	-0.11915
FOS	SLC19A2	5.29292e-38	-0.904281	4.92653e-33	-0.877452
FOS	EEF1AKNMT	0.0270132	-0.221167	0.00412573	-0.284464
FOS	SUCO	6.08076e-09	-0.541278	4.30075e-17	-0.717841
FOS	RGS16	6.74113e-15	0.680579	0.000110651	0.376972
FOS	ARPC5	0.116208	-0.158087	0.599193	-0.0531877
FOS	EDEM3	7.52602e-08	-0.506629	1.51023e-06	-0.459575
FOS	IVNS1ABP	2.66149e-26	0.827447	3.9175e-17	0.718478
FOS	NEK7	4.86503e-46	0.935399	4.05643e-34	0.883924
FOS	KIF14	1.98644e-12	0.630896	2.91082e-11	0.603878
FOS	UBE2T	8.75278e-14	0.659321	4.81418e-13	0.644171
FOS	KDM5B	0.0409022	-0.204854	0.0211783	-0.230268
FOS	PCAT6	1.01919e-21	-0.780602	4.54775e-14	-0.664918
FOS	KLHL12	5.03051e-06	-0.438529	4.84903e-11	-0.598439
FOS	TMCC2	1.39065e-06	0.460968	1.22607e-07	0.499436
FOS	NUCKS1	7.87301e-05	0.384376	2.78444e-11	0.604346
FOS	SLC41A1	0.000139041	0.371902	5.91474e-06	0.435587
FOS	SRGAP2	3.16534e-32	0.87238	2.69472e-29	0.851999
FOS	YOD1	0.310576	-0.102422	0.449261	0.0765158
FOS	PFKFB2	0.136934	-0.149773	0.860429	0.0178053
FOS	MIR29B2CHG	0.0988628	-0.165979	0.0150496	-0.242526
FOS	LAMB3	4.8221e-19	-0.746593	1.80241e-35	-0.891488
FOS	SLC30A1	7.59446e-31	0.863187	2.57629e-46	0.936259
FOS	NEK2	1.69922e-11	0.609505	2.18723e-11	0.60688
FOS	PPP2R5A	3.31152e-06	-0.446002	2.0609e-07	-0.491596
FOS	CENPF	0.0669835	-0.183925	0.974937	-0.00318165
FOS	DUSP10	1.43245e-15	0.692612	4.13818e-08	0.515224
FOS	CAPN2	1.49521e-62	0.970778	4.77993e-50	0.946788
FOS	LBR	5.92611e-22	-0.783334	1.44561e-19	-0.753704
FOS	SRP9	3.97424e-32	0.871745	3.53007e-19	0.748457
FOS	PYCR2	6.10438e-23	-0.79437	4.18206e-31	-0.864966
FOS	COQ8A	5.31661e-52	-0.95157	4.74893e-26	-0.825189
FOS	GUK1	1.11073e-18	-0.741526	1.0272e-21	-0.780562
FOS	IRF2BP2	2.82286e-29	-0.851847	7.97174e-15	-0.679241
FOS	B3GALNT2	5.13214e-22	-0.784052	1.49483e-08	-0.529331
FOS	ZBTB18	3.06928e-18	-0.735189	1.77579e-20	-0.76553
FOS	MIR3916	0.0502438	-0.196347	0.0148395	-0.243018
FOS	PCGF3	0.769802	0.0296295	0.211461	-0.126042
FOS	ADD1	1.37475e-19	-0.753995	1.06686e-27	-0.839416
FOS	HTT	5.85876e-31	-0.863964	7.12003e-46	-0.934878
FOS	TADA2B	0.335014	-0.0974016	0.705015	-0.0383239
FOS	DHX15	5.55325e-05	0.39179	3.1593e-05	0.40341
FOS	FRYL	0.000113588	0.376395	2.47945e-10	0.580334
FOS	DCUN1D4	9.32977e-21	-0.769026	3.38066e-15	-0.686013
FOS	LNX1	7.95322e-28	-0.840463	5.86734e-22	-0.783383
FOS	LNX1-AS2	2.04779e-09	-0.555138	3.39605e-05	-0.401945
FOS	SRD5A3-AS1	1.08877e-27	0.839344	9.4773e-16	0.695726
FOS	TMEM165	1.39251e-14	0.674739	7.50807e-08	0.506663
FOS	EXOC1	2.18952e-14	0.671027	8.01836e-21	0.76984
FOS	CCNG2	3.3094e-05	-0.40247	7.21289e-05	-0.386253
FOS	THAP9-AS1	2.25466e-08	0.523714	2.07878e-07	0.491464
FOS	SEC31A	2.02432e-28	0.845241	4.26724e-32	0.871545
FOS	THAP9	7.65198e-08	0.506387	3.5649e-09	0.548157
FOS	HERC3	8.67286e-09	0.536618	4.1549e-09	0.5462
FOS	AP1AR	3.35018e-10	0.576869	6.11457e-15	0.681354
FOS	CCNA2	6.41709e-07	0.473735	6.9353e-09	0.539561
FOS	ELF2	9.6503e-12	0.615303	4.92019e-10	0.572386
FOS	SCOC	3.60869e-05	-0.400709	6.82571e-05	-0.387429
FOS	TRIM2	2.00285e-27	0.837147	8.04437e-16	0.69695
FOS	TMEM144	3.25233e-24	0.807677	6.57001e-31	0.863621
FOS	MSMO1	7.16199e-08	0.50735	6.90732e-08	0.507876
FOS	CLCN3	3.2253e-11	0.602793	4.26366e-11	0.59982
FOS	HMGB2	0.000158004	-0.369028	2.23403e-09	-0.554052
FOS	PIGQ	0.0891179	-0.170902	0.452478	-0.0759755
FOS	UBE2I	0.000163702	-0.368226	1.00283e-10	-0.590515
FOS	BAIAP3	1.25671e-23	-0.801667	7.24238e-33	-0.87642
FOS	TSR3	0.000147656	-0.370554	0.00204019	-0.304887
FOS	GNPTG	8.27601e-06	-0.429394	4.36941e-05	-0.396782
FOS	UNKL	7.71021e-17	-0.713822	3.63651e-22	-0.785761
FOS	IFT140	7.91567e-56	-0.959703	4.08007e-62	-0.970164
FOS	JPT2	0.000914311	0.326532	0.439544	0.0781606
FOS	HAGH	0.864795	0.0172429	0.770785	0.0294993
FOS	FAHD1	1.01839e-09	-0.56371	1.48366e-06	-0.459875
FOS	ATP6V0C	2.37607e-18	-0.736803	3.34025e-28	-0.843511
FOS	ATP6V1C1	1.60231e-26	0.829399	3.65389e-16	0.702761
FOS	AMDHD2	1.72422e-29	-0.853452	1.77928e-41	-0.919306
FOS	CEMP1	1.88052e-11	-0.608454	1.83124e-08	-0.52657
FOS	MIR3178	7.31177e-10	-0.567693	4.11634e-07	-0.480838
FOS	PDPK1	0.000370124	-0.349167	0.18391	-0.133966
FOS	FLYWCH2	0.173934	-0.137048	0.0038992	-0.286157
FOS	PKMYT1	0.0308268	0.216089	0.0022737	0.301837
FOS	LOC101929613	0.0456465	-0.200352	0.127412	-0.153464
FOS	CLDN9	0.38272	0.0882285	0.285484	-0.107852
FOS	CLDN6	0.0351961	0.210886	0.00308496	0.293072
FOS	TNFRSF12A	0.261173	0.113425	0.0842013	0.17355
FOS	HCFC1R1	2.55085e-11	0.605268	2.52723e-18	0.736415
FOS	THOC6	0.0014865	0.313617	1.01808e-05	0.425513
FOS	BICDL2	0.00049942	0.341855	5.97685e-07	0.474883
FOS	ZNF213-AS1	0.749586	0.0323165	0.562725	-0.0585665
FOS	ZNF213	0.03515	0.210938	0.405309	0.0841277
FOS	NAA60	9.90701e-10	0.564044	1.06268e-11	0.614323
FOS	UBALD1	2.44885e-20	-0.763761	1.36927e-25	-0.820975
FOS	MGRN1	2.22006e-12	-0.629828	2.12832e-19	-0.751447
FOS	ZNF500	0.000515589	-0.341067	0.00206394	-0.304562
FOS	ROGDI	0.33888	-0.0966288	0.418276	-0.0818346
FOS	GLYR1	0.822275	0.0227451	0.696746	-0.0394525
FOS	UBN1	0.0895877	0.170656	0.849635	0.019198
FOS	PPL	1.1164e-28	0.84727	2.56724e-21	0.775855
FOS	C16orf72	0.061308	-0.187819	0.00592627	-0.273358
FOS	RMI2	0.000160466	0.368678	0.0066722	0.269624
FOS	ARL6IP1	6.20898e-10	-0.569638	9.89979e-12	-0.615044
FOS	SMG1	0.168874	0.138661	0.536399	-0.0625525
FOS	GDE1	0.3231	-0.0998186	0.000734373	-0.332177
FOS	CCP110	0.417347	-0.0819975	0.00277484	-0.296146
FOS	CRYM-AS1	1.00419e-12	0.637366	3.70244e-16	0.702665
FOS	EEF2K	1.29355e-24	-0.811658	6.70755e-19	-0.744603
FOS	POLR3E	1.17027e-16	-0.710905	2.11402e-14	-0.671317
FOS	CDR2	0.731254	-0.0347725	0.11365	0.159191
FOS	LCMT1-AS1	2.55544e-10	0.579988	1.9286e-14	0.672073
FOS	LCMT1	4.59716e-27	0.834099	1.89036e-31	0.867295
FOS	PPP4C	3.93793e-06	-0.442927	8.64043e-09	-0.536667
FOS	SEPHS2	0.945612	-0.00690857	0.74506	0.0329211
FOS	ZNF768	4.54625e-12	-0.622837	5.1735e-14	-0.663825
FOS	ZNF688	7.33025e-08	0.507012	6.72585e-07	0.472974
FOS	ZNF785	0.0223339	-0.228308	0.00610838	-0.27241
FOS	ZNF689	0.0132987	0.246827	0.829797	-0.0217673
FOS	VKORC1	1.37526e-06	0.461155	0.00681243	0.268964
FOS	KAT8	1.24283e-20	-0.767476	7.97041e-23	-0.793108
FOS	ZNF267	3.22889e-54	0.956466	5.37337e-31	0.864221
FOS	CHD9	1.06368e-11	-0.614314	2.51877e-10	-0.580154
FOS	MT2A	2.53615e-35	-0.890684	2.04955e-66	-0.975687
FOS	RSPRY1	6.94842e-29	0.848866	4.754e-46	0.93543
FOS	CCDC102A	0.0045573	0.281457	0.00486416	0.279469
FOS	PDP2	3.36983e-33	0.878461	6.86964e-41	0.916953
FOS	SLC9A5	0.0331507	-0.21325	0.0688001	-0.182735
FOS	FHOD1	0.00114166	-0.320702	0.0182722	-0.235635
FOS	ATP6V0D1	1.60123e-22	-0.789768	1.04562e-20	-0.768412
FOS	AGRP	3.68529e-13	-0.646603	7.98726e-22	-0.781835
FOS	TERF2	1.92853e-08	0.525862	4.65793e-11	0.598871
FOS	CYB5B	3.75298e-18	0.733914	3.24387e-16	0.703626
FOS	NQO1	5.15088e-14	0.663862	3.30552e-20	0.762096
FOS	WWP2	1.39468e-14	0.674727	9.7376e-21	0.768796
FOS	VAC14	1.23087e-23	-0.801761	2.94248e-19	-0.749538
FOS	RFWD3	0.901521	0.0125311	0.212075	0.125873
FOS	WDR59	3.33827e-06	0.44586	0.00728705	0.266815
FOS	MON1B	0.0166327	0.238996	0.0185669	0.235058
FOS	ATP2C2	3.63437e-06	-0.444355	4.4591e-11	-0.59934
FOS	MEAK7	7.38993e-18	-0.729562	5.87319e-17	-0.715704
FOS	COTL1	8.13886e-20	0.757012	1.01048e-10	0.590431
FOS	MAP1LC3B	0.122404	0.15549	0.207194	0.127218
FOS	FBXO31	4.75899e-09	0.544455	1.09769e-08	0.533485
FOS	ZCCHC14	5.20866e-06	0.437899	1.15248e-13	0.656934
FOS	CA5A	1.28351e-27	0.838754	1.35664e-23	0.801321
FOS	GALNS	6.12674e-40	-0.912988	1.43807e-20	-0.766683
FOS	ANKRD11	5.17203e-27	0.833661	1.09589e-26	0.830844
FOS	SPG7	6.34977e-07	-0.473906	2.12502e-09	-0.554676
FOS	ANKRD12	9.76388e-24	0.802805	6.90543e-22	0.782567
FOS	NDUFV2-AS1	0.0146605	-0.243443	0.0610966	-0.18797
FOS	TMEM241	5.69656e-30	0.856988	1.11147e-22	0.791524
FOS	RIOK3	1.72159e-27	0.837695	1.9185e-40	0.915116
FOS	NEDD4L	6.42184e-42	0.921035	6.33399e-33	0.87678
FOS	RELCH	3.04761e-05	0.404137	0.0019028	0.306832
FOS	VPS4B	5.5514e-21	-0.771802	9.56585e-12	-0.615392
FOS	CYB5A	1.20786e-25	-0.82148	8.17457e-23	-0.792988
FOS	ADNP2	3.84643e-33	0.878111	7.33395e-20	0.757606
FOS	HRAS	0.388129	0.0872335	0.742637	-0.0332453
FOS	LRRC56	0.571683	0.0572306	0.59944	0.0531516
FOS	LMNTD2	7.60871e-09	-0.538344	0.00540851	-0.276204
FOS	RASSF7	3.56851e-10	-0.576137	0.00285672	-0.295306
FOS	MIR210	2.27211e-09	-0.553841	0.00155229	-0.312438
FOS	MIR210HG	1.57416e-08	-0.52863	0.00136522	-0.31592
FOS	PIDD1	3.00195e-11	-0.603552	2.69131e-08	-0.521263
FOS	RPLP2	1.80316e-14	-0.672626	7.74184e-14	-0.660379
FOS	SNORA52	3.93785e-20	-0.761118	1.33583e-18	-0.740389
FOS	PNPLA2	3.05619e-09	-0.550112	6.60009e-09	-0.540209
FOS	CRACR2B	1.3367e-05	-0.420339	0.000833687	-0.328923
FOS	CTSD	4.91624e-43	-0.925226	8.42524e-66	-0.974967
FOS	KCNQ1OT1	3.46392e-48	-0.941784	3.23635e-19	-0.748973
FOS	NAP1L4	2.5362e-10	0.580075	9.47707e-11	0.591139
FOS	STIM1	1.33527e-41	-0.919797	1.885e-38	-0.906375
FOS	TRIM5	0.0164707	-0.239344	0.160002	-0.141578
FOS	TPP1	7.07031e-06	-0.432312	6.16454e-05	-0.389591
FOS	ZNF143	1.72776e-07	-0.494279	0.000612104	-0.336787
FOS	WEE1	3.75921e-17	0.718758	2.98964e-10	0.578185
FOS	AMPD3	9.92454e-10	-0.564022	3.33929e-08	-0.518249
FOS	ZBED5	0.0539427	-0.193338	0.0194883	-0.233305
FOS	ZBED5-AS1	2.1611e-30	0.860007	8.22752e-26	0.823016
FOS	ARNTL	3.04361e-43	0.925982	1.50417e-33	0.880574
FOS	FAR1	0.00247893	-0.299382	0.000417509	-0.346248
FOS	NUCB2	1.64866e-21	0.778145	1.00749e-17	0.727542
FOS	GTF2H1	9.29936e-09	-0.535694	2.69686e-14	-0.6693
FOS	NAV2	1.10135e-05	-0.424028	0.244976	-0.117337
FOS	KIF18A	7.75144e-20	0.75729	1.1728e-17	0.726546
FOS	METTL15	3.84138e-18	0.733766	7.93499e-26	0.82316
FOS	RCN1	1.49157e-23	0.80089	1.15725e-13	0.656898
FOS	ABTB2	2.71793e-07	0.487337	6.26696e-10	0.569528
FOS	CD82	1.66268e-23	0.800396	2.39034e-24	0.809017
FOS	PRDM11	2.43963e-37	-0.90109	2.58921e-20	-0.763453
FOS	ARFGAP2	0.0254904	-0.223367	0.719522	-0.0363549
FOS	YPEL4	5.43781e-20	-0.759303	1.40415e-23	-0.801165
FOS	CLP1	6.61704e-22	-0.782781	8.92597e-28	-0.840053
FOS	ZDHHC5	2.53732e-32	-0.872995	1.25471e-32	-0.874931
FOS	CTNND1	0.607982	0.0519137	0.0401859	-0.205571
FOS	GLYATL2	0.869803	-0.0165984	0.1547	0.143379
FOS	GLYATL1	0.000139489	-0.37183	4.03971e-09	-0.54656
FOS	OSBP	0.0426564	-0.203141	0.0138846	-0.245336
FOS	STX3	0.00047794	-0.342939	8.27304e-08	-0.505247
FOS	AHNAK	0.00703062	0.26796	3.07594e-05	0.40395
FOS	MIR6747	0.0803424	0.175716	0.889112	0.0141197
FOS	EEF1G	1.9489e-11	-0.608082	1.44784e-08	-0.529763
FOS	TUT1	9.41109e-17	-0.712433	1.39099e-13	-0.655289
FOS	MTA2	5.50929e-11	-0.597063	1.539e-13	-0.6544
FOS	EML3	1.48228e-15	-0.692353	2.1383e-20	-0.76451
FOS	POLR2G	0.513386	-0.0661171	0.0218659	0.229091
FOS	TAF6L	0.000149888	0.370217	0.000147454	0.370585
FOS	STX5	3.45805e-19	-0.74858	7.30173e-24	-0.804106
FOS	WDR74	8.93728e-06	-0.427959	4.32392e-05	-0.396998
FOS	SNORD22	4.61e-24	-0.806145	4.74194e-29	-0.850138
FOS	SNHG1	4.40646e-20	-0.760488	1.21239e-24	-0.811934
FOS	SLC3A2	0.749618	-0.0323122	0.203629	0.128215
FOS	STIP1	9.75548e-27	-0.831284	8.23383e-20	-0.756946
FOS	DNAJC4	5.53824e-19	-0.745761	1.3594e-18	-0.740281
FOS	PPP1R14B	0.015335	-0.241867	0.656122	-0.0450714
FOS	PLCB3	8.52068e-17	-0.713126	1.67009e-13	-0.65368
FOS	GPR137	1.12027e-21	-0.780121	2.00527e-26	-0.828539
FOS	BAD	6.1091e-27	-0.833041	2.26686e-29	-0.852563
FOS	NRXN2	0.0346801	0.211471	0.827394	-0.0220795
FOS	EHD1	1.72825e-28	0.845783	5.08962e-17	0.716689
FOS	MIR192	0.000275838	-0.356174	8.56697e-05	-0.382555
FOS	MIR194-2	0.000266215	-0.35701	9.41732e-05	-0.380502
FOS	MIR194-2	0.000266215	-0.35701	9.41732e-05	-0.380502
FOS	ATG2A	3.34621e-40	-0.914103	3.34119e-25	-0.817337
FOS	MIR6750	3.39461e-16	-0.703296	1.9588e-10	-0.583019
FOS	MIR6749	1.00235e-12	-0.637383	3.51789e-10	-0.576303
FOS	PPP2R5B	2.4813e-44	-0.929807	7.9299e-31	-0.863057
FOS	ARL2	6.53562e-08	0.508678	3.17229e-10	0.5775
FOS	ARL2-SNX15	0.048482	-0.197844	0.0948072	-0.167979
FOS	VPS51	0.256187	-0.114611	0.315836	-0.101321
FOS	TM7SF2	0.728126	0.0351937	0.496808	0.0687357
FOS	ZNHIT2	2.05669e-05	-0.411972	0.000477336	-0.34297
FOS	MIR6751	0.601356	-0.0528734	0.91465	0.0108536
FOS	SYVN1	0.0290134	-0.218433	0.133704	-0.151003
FOS	SPDYC	6.59115e-24	0.804562	6.97177e-22	0.782519
FOS	CAPN1	0.000442145	-0.344849	0.00137682	-0.315692
FOS	SLC25A45	0.00632241	0.271326	0.934709	0.00829631
FOS	MALAT1	1.78785e-24	-0.810271	1.8143e-26	-0.828923
FOS	MAP3K11	6.39895e-27	-0.832868	1.03862e-22	-0.791848
FOS	PCNX3	8.86602e-29	-0.848048	9.64514e-28	-0.839777
FOS	CFL1	3.98295e-39	-0.909438	3.06317e-33	-0.878713
FOS	MUS81	1.48163e-38	-0.906857	8.59516e-32	-0.869564
FOS	YIF1A	0.00160585	-0.311512	0.0156366	-0.241181
FOS	RBM14	7.22064e-12	-0.61823	1.71321e-14	-0.673046
FOS	RBM14-RBM4	0.000136609	-0.372297	0.0198913	-0.232561
FOS	RBM4	0.217414	-0.124428	0.430505	0.0797094
FOS	PC	0.000296872	0.354438	9.00835e-08	0.503998
FOS	C11orf86	8.05908e-57	0.961574	8.38203e-64	0.97247
FOS	SYT12	4.63656e-62	0.970085	5.09456e-26	0.824913
FOS	POLD4	7.94067e-30	0.855937	2.97516e-29	0.851675
FOS	RAD9A	0.53448	0.0628468	0.843785	0.0199544
FOS	TMEM134	5.0831e-05	-0.393641	0.0130017	-0.247605
FOS	AIP	0.0891236	-0.170899	0.0520131	-0.194885
FOS	MIR6752	0.0586547	-0.189741	0.00661289	-0.269907
FOS	PITPNM1	0.00841419	-0.262168	0.171725	-0.137748
FOS	CDK2AP2	1.4156e-05	-0.419238	0.00496234	-0.278857
FOS	NDUFS8	0.273599	0.110535	0.745599	0.0328491
FOS	CHKA	9.72504e-11	-0.590854	1.52156e-08	-0.529091
FOS	PPFIA1	5.66665e-20	0.75907	6.21325e-35	0.888546
FOS	LRTOMT	1.00522e-20	-0.768624	4.34e-24	-0.806411
FOS	NUMA1	0.535802	-0.062644	0.129595	0.152599
FOS	LAMTOR1	2.67331e-19	-0.750105	3.74182e-17	-0.71879
FOS	ANAPC15	3.76547e-06	-0.443725	1.09768e-07	-0.501081
FOS	FOLR3	3.15825e-08	-0.519031	5.48107e-13	-0.642982
FOS	ARAP1	6.8267e-07	-0.472732	8.92043e-08	-0.504142
FOS	RAB6A	0.061162	-0.187923	0.0181143	-0.235947
FOS	UVRAG	0.783967	0.027759	0.0137363	0.245708
FOS	INTS4	9.57167e-05	-0.380148	2.07386e-08	-0.524865
FOS	GAB2	3.28265e-45	0.932744	3.4178e-23	0.797082
FOS	RAB30	2.27354e-33	0.879497	2.44848e-35	0.890767
FOS	RAB30-AS1	1.13991e-15	0.694339	6.64141e-19	0.744663
FOS	DLG2	4.83146e-20	0.75997	5.82614e-29	0.849454
FOS	TMEM126B	0.304266	-0.10376	0.038284	-0.207528
FOS	SESN3	0.0438907	-0.201971	0.605814	-0.0522272
FOS	MSANTD4	0.0502189	0.196367	0.0697503	0.182123
FOS	KBTBD3	0.846695	0.019578	0.303038	0.104022
FOS	SLC35F2	1.36567e-21	0.779111	7.63467e-23	0.793313
FOS	DIXDC1	8.77099e-32	0.869506	5.31683e-26	0.824745
FOS	KMT2A	0.248948	-0.116362	0.882372	0.0149838
FOS	PHLDB1	3.40071e-30	-0.858603	3.85186e-16	-0.702377
FOS	DDX6	0.263429	-0.112894	0.166283	-0.139501
FOS	BCL9L	2.47688e-40	-0.914652	2.62246e-34	-0.885016
FOS	MIR4492	2.33983e-30	-0.859762	1.3143e-28	-0.846716
FOS	UPK2	7.96847e-42	-0.920672	9.29003e-27	-0.831468
FOS	HYOU1	1.64807e-08	-0.528007	4.92719e-16	-0.700576
FOS	VPS11	0.755923	-0.0314719	0.0207121	0.231084
FOS	HMBS	0.0574277	-0.190654	0.100868	-0.165014
FOS	H2AFX	2.43942e-21	-0.776121	6.64454e-15	-0.680694
FOS	DPAGT1	7.70113e-15	-0.679517	1.94064e-12	-0.63112
FOS	C2CD2L	5.26072e-05	-0.392924	0.00214126	-0.30353
FOS	HINFP	0.739866	0.0336164	0.46286	-0.0742466
FOS	RNF26	0.0179713	-0.236231	0.399615	-0.0851483
FOS	USP2	0.259535	0.113813	0.0454001	0.200576
FOS	USP2-AS1	3.8729e-30	0.858198	3.37768e-67	0.976576
FOS	SNORD14E	5.29058e-30	-0.857221	1.08548e-29	-0.854941
FOS	SNORD14D	4.98564e-31	-0.864444	3.28545e-30	-0.858711
FOS	HSPA8	7.95379e-23	-0.793118	1.30452e-12	-0.634902
FOS	SNORD14C	3.90487e-28	-0.842967	2.364e-24	-0.809065
FOS	FAM118B	0.011843	0.250796	0.00359986	0.288534
FOS	SRPRA	1.58091e-09	-0.558342	1.1573e-15	-0.694225
FOS	FOXRED1	1.21403e-09	-0.561577	9.58267e-15	-0.677764
FOS	PRDM10	0.00113934	-0.320755	0.000774027	-0.330832
FOS	LINC00167	0.113147	-0.15941	0.245511	-0.117205
FOS	IGSF9B	5.42838e-15	0.682297	4.92823e-21	0.772434
FOS	NCAPD3	1.10052e-45	-0.934277	2.52366e-32	-0.87301
FOS	PDCD6	4.42884e-15	-0.6839	5.49877e-22	-0.783708
FOS	MTMR12	4.43763e-21	-0.772988	3.06209e-10	-0.577909
FOS	TARS	5.89907e-06	-0.435635	2.16567e-06	-0.453416
FOS	IL6ST	9.27863e-22	-0.781077	1.23188e-21	-0.779637
FOS	FLJ31104	1.57525e-35	-0.891803	6.52571e-36	-0.893841
FOS	NDUFAF2	0.951364	0.00617701	0.133018	-0.151267
FOS	ZSWIM6	0.994064	-0.000753477	0.46686	-0.0735863
FOS	MAST4	8.18162e-42	0.920628	4.97102e-40	0.913375
FOS	MCCC2	0.000104839	0.378158	1.31346e-05	0.420675
FOS	HEXB	7.18642e-10	0.567899	2.04024e-12	0.63064
FOS	HMGCR	0.000454198	-0.344191	0.00594906	-0.273238
FOS	POC5	0.589972	0.0545331	0.28226	0.108572
FOS	FER	1.38397e-11	0.611622	1.97992e-08	0.525501
FOS	PJA2	3.6911e-27	-0.83491	3.79318e-20	-0.761328
FOS	MAN2A1	7.46557e-10	0.567444	6.62218e-17	0.714876
FOS	STARD4-AS1	1.87885e-20	0.765221	4.65221e-09	0.544747
FOS	STARD4	0.0025328	-0.298768	0.000137538	-0.372146
FOS	DCP2	4.58547e-13	0.644616	5.37458e-13	0.643162
FOS	DMXL1	4.07801e-05	0.398205	3.04548e-07	0.485568
FOS	TNFAIP8	4.79662e-22	0.784388	4.29362e-10	0.573982
FOS	CSNK1G3	5.11918e-14	0.663915	2.19913e-19	0.751255
FOS	FNIP1	0.35049	0.0943417	0.00971673	0.257438
FOS	AFF4	0.0107797	0.253974	0.618818	0.0503542
FOS	UBE2B	6.23182e-32	-0.870478	2.01944e-31	-0.867103
FOS	ETF1	1.68397e-22	-0.789524	1.18353e-21	-0.779842
FOS	CXXC5	0.00985733	-0.256961	0.0664071	-0.184308
FOS	ANKHD1	1.20313e-06	-0.463398	2.69256e-09	-0.551711
FOS	ANKHD1-EIF4EBP3	2.10496e-26	-0.828352	5.90287e-34	-0.882975
FOS	IK	0.00272332	-0.296686	0.0036468	-0.28815
FOS	SLC26A2	4.68353e-18	0.7325	7.42171e-13	0.640185
FOS	CD74	3.72753e-30	-0.858317	1.15383e-47	-0.940293
FOS	DCTN4	0.0122595	-0.249619	0.00966057	-0.25763
FOS	SMIM3	0.123269	-0.155135	0.236949	-0.119342
FOS	G3BP1	1.01473e-05	-0.425575	0.028264	-0.219438
FOS	ATOX1	7.89837e-05	0.384307	1.05988e-10	0.589903
FOS	PWWP2A	2.03672e-10	0.582576	0.000196778	0.364029
FOS	SLU7	1.45396e-10	0.58638	6.88907e-16	0.698103
FOS	PTTG1	2.12147e-09	0.554697	8.68809e-17	0.712991
FOS	CCNG1	3.70446e-11	-0.601321	3.69289e-13	-0.646584
FOS	NUDCD2	0.1771	-0.136056	0.92312	0.00977308
FOS	HMMR	0.0237201	-0.226069	0.0586312	-0.189759
FOS	MAT2B	0.0329192	0.213525	0.0593835	0.189206
FOS	PANK3	3.18727e-23	-0.797406	2.68475e-24	-0.808512
FOS	CREBRF	0.0547721	-0.192687	0.540954	0.0618562
FOS	STC2	2.48432e-24	0.808849	2.05613e-37	0.901453
FOS	RNF44	8.31801e-18	-0.728793	1.78752e-13	-0.65308
FOS	MXD3	7.10392e-08	0.507469	0.000181701	0.365854
FOS	LMAN2	8.28414e-23	0.792925	8.68774e-19	0.74303
FOS	GRK6	4.49737e-16	-0.701246	3.21193e-23	-0.797371
FOS	DBN1	6.04359e-21	0.771351	4.25201e-30	0.857906
FOS	PDLIM7	1.16587e-39	0.911785	2.77706e-43	0.926126
FOS	CANX	0.000591626	-0.337641	0.67545	-0.042382
FOS	MAML1	2.54455e-09	0.552422	8.95797e-07	0.468292
FOS	EDEM1	0.89653	0.0131696	0.336007	-0.0972025
FOS	LMCD1-AS1	7.21488e-10	0.567852	2.02978e-10	0.582615
FOS	LMCD1	7.39363e-33	0.876364	2.46405e-47	0.939332
FOS	THUMPD3-AS1	6.02489e-19	-0.745252	7.71415e-16	-0.697263
FOS	SETD5	2.69404e-05	-0.406615	0.0566262	-0.191259
FOS	CRELD1	5.12238e-07	-0.47736	0.00285317	-0.295342
FOS	HRH1	7.14788e-66	0.975052	1.03177e-26	0.831072
FOS	SLC6A6	7.93802e-29	0.848419	3.49359e-37	0.900324
FOS	HACL1	1.25179e-11	0.612651	2.01794e-11	0.60772
FOS	BTD	1.21979e-56	0.961241	8.19693e-58	0.963357
FOS	ANKRD28	2.86293e-49	0.944753	4.35677e-43	0.925417
FOS	EFHB	0.597801	-0.0533901	0.334151	-0.0975747
FOS	RAB5A	0.00136887	-0.315848	0.00139842	-0.315272
FOS	SGO1	0.659434	0.0446084	0.867515	0.0168928
FOS	NR1D2	6.36844e-35	-0.888487	2.58289e-24	-0.808681
FOS	NKIRAS1	6.16553e-25	-0.814791	2.01484e-14	-0.671713
FOS	TOP2B	2.14657e-18	0.737439	1.03912e-11	0.614552
FOS	NEK10	0.103985	-0.163543	0.0461564	-0.199892
FOS	SLC4A7	4.16558e-42	0.921758	5.06491e-14	0.664005
FOS	FBXL2	4.8562e-29	0.850059	3.54377e-23	0.796914
FOS	UBP1	7.87816e-05	-0.384362	0.000264767	-0.357138
FOS	EPM2AIP1	0.0726332	0.180305	0.852982	0.0187658
FOS	MLH1	3.52554e-25	-0.817115	9.47432e-39	-0.907744
FOS	ACAA1	1.69326e-06	-0.457633	0.000350369	-0.350486
FOS	MYD88	0.0219029	-0.229029	0.0697316	-0.182135
FOS	OXSR1	8.67476e-08	0.504552	1.69958e-06	0.45757
FOS	LIMD1-AS1	0.898628	0.0129012	0.229943	-0.121131
FOS	SACM1L	3.15721e-07	0.485007	3.36292e-07	0.48402
FOS	LZTFL1	7.25766e-33	0.876414	4.62767e-31	0.864666
FOS	CCDC12	1.36811e-36	-0.897355	4.57819e-22	-0.78462
FOS	MAP4	2.22708e-06	-0.452933	3.07985e-06	-0.447281
FOS	COL7A1	3.76281e-12	-0.624698	8.12183e-07	-0.4699
FOS	MIR6824	1.22405e-06	-0.46311	0.000122287	-0.374763
FOS	SLC26A6	2.47604e-13	-0.650182	7.03692e-11	-0.594405
FOS	CELSR3	2.15881e-26	-0.828255	4.25146e-16	-0.701657
FOS	LINC02585	8.11068e-27	-0.831979	3.00162e-15	-0.686937
FOS	TRAIP	0.000322767	-0.35245	1.18998e-08	-0.532405
FOS	GNAI2	5.40157e-06	-0.437239	2.01701e-06	-0.45464
FOS	HYAL1	3.49491e-20	-0.761786	5.07333e-15	-0.682831
FOS	HYAL2	3.02533e-30	-0.858967	8.4639e-14	-0.659611
FOS	TUSC2	1.06801e-20	-0.768297	2.36004e-10	-0.580898
FOS	MAPKAPK3	8.88591e-28	-0.840069	1.0124e-16	-0.711922
FOS	CISH	1.82669e-17	-0.723614	3.09208e-12	-0.626618
FOS	MANF	9.33457e-17	-0.71249	3.90746e-21	-0.773658
FOS	DUSP7	0.223744	-0.122746	0.985717	-0.00181294
FOS	CCDC66	4.89145e-05	-0.394442	1.47401e-09	-0.559203
FOS	SPATA12	4.63842e-34	0.883586	7.43867e-31	0.863249
FOS	FHIT	2.71447e-38	0.905641	9.5666e-17	0.712318
FOS	KBTBD8	6.39573e-05	-0.388811	3.93624e-05	-0.398931
FOS	CPOX	5.01612e-18	0.732061	2.08204e-07	0.49144
FOS	DCBLD2	1.60665e-22	0.789751	3.69585e-17	0.718874
FOS	TMEM45A	7.70161e-30	0.856034	7.9957e-15	0.679217
FOS	ZBTB11-AS1	0.000128923	0.373589	6.64997e-08	0.508427
FOS	ZBTB11	0.00218435	0.302969	1.27641e-06	0.462408
FOS	CBLB	5.31986e-42	0.92135	2.90034e-24	0.808176
FOS	ZBTB20	3.88188e-12	-0.624393	1.51859e-12	-0.633461
FOS	GSK3B	3.86399e-38	-0.904924	1.7044e-34	-0.886085
FOS	RABL3	1.48167e-14	0.674233	2.06345e-13	0.651807
FOS	GTF2E1	1.10208e-15	0.694593	4.37428e-09	0.54554
FOS	ALDH1L1	0.0652404	-0.185091	0.00292863	-0.294585
FOS	CHCHD6	1.42379e-21	0.778898	1.20606e-08	0.532225
FOS	MIR7976	8.5645e-15	-0.678667	1.54027e-23	-0.800744
FOS	TPRA1	4.96054e-16	-0.700527	2.12191e-22	-0.788402
FOS	EEFSEC	0.0124275	-0.249154	0.81218	-0.0240605
FOS	NUDT16	3.42869e-24	-0.807446	4.72842e-20	-0.760091
FOS	DNAJC13	1.03368e-31	0.869037	6.79687e-17	0.714696
FOS	NCK1-DT	0.0162531	0.239815	0.261539	0.113339
FOS	NCK1	7.88715e-15	0.679327	6.6908e-12	0.618994
FOS	ZBTB38	1.3265e-06	-0.461762	2.15132e-08	-0.524361
FOS	TFDP2	9.09458e-16	-0.696034	3.15378e-16	-0.70383
FOS	PCOLCE2	0.923321	-0.0097474	0.246096	-0.117061
FOS	HLTF	0.0553508	-0.192237	0.235763	-0.119642
FOS	RNF13	3.57204e-11	0.601709	5.36021e-10	0.571377
FOS	RAP2B	3.93345e-24	0.806844	9.25374e-12	0.615728
FOS	SSR3	1.18397e-37	0.902614	1.26131e-43	0.92735
FOS	MFSD1	5.46893e-19	0.745836	2.44432e-12	0.628899
FOS	GOLIM4	2.6961e-15	0.687769	6.58184e-06	0.433629
FOS	NCEH1	2.76437e-52	0.952228	1.42794e-37	0.902221
FOS	EIF4G1	5.89841e-15	-0.68164	4.63243e-14	-0.664762
FOS	MAP3K13	0.568337	0.0577284	0.40249	-0.084632
FOS	ETV5	1.09e-08	-0.533579	6.13459e-07	-0.474463
FOS	TBCCD1	2.04261e-14	-0.671601	4.74434e-15	-0.683359
FOS	DNAJB11	3.53181e-09	-0.548276	5.67908e-11	-0.596734
FOS	UTS2B	4.67648e-09	0.54468	2.46907e-10	0.580382
FOS	HES1	2.8918e-27	-0.835807	1.60111e-28	-0.846044
FOS	TM4SF19-TCTEX1D2	0.999366	-8.05184e-05	0.555847	0.059599
FOS	TM4SF19	0.0948761	0.167945	0.804826	0.0250213
FOS	DLG1	1.00078e-35	0.892857	8.10558e-29	0.848349
FOS	DLG1-AS1	1.59706e-08	0.528434	0.00740256	0.26631
FOS	BDH1	0.00120598	0.319244	0.724589	0.0356705
FOS	RUBCN	9.00572e-12	0.616003	6.23e-22	0.783083
FOS	FYTTD1	3.09153e-07	0.485335	7.111e-15	0.680154
FOS	IQCG	3.15427e-18	0.735017	7.59741e-22	0.782087
FOS	EIPR1	0.684572	-0.0411231	0.0934975	-0.16864
FOS	ID2-AS1	2.02349e-26	-0.828504	2.37381e-17	-0.721863
FOS	ID2	2.16355e-25	-0.819119	7.43606e-22	-0.782195
FOS	YWHAQ	3.16183e-27	0.835479	1.22466e-19	0.754664
FOS	SNORA26	8.95854e-08	-0.50408	1.56289e-10	-0.585568
FOS	RRM2	0.129738	0.152543	0.0404965	0.205259
FOS	LAPTM4A	2.68893e-17	0.721026	9.95099e-31	0.862372
FOS	WDCP	2.18511e-19	0.751292	2.19451e-28	0.844963
FOS	ADGRF3	4.29163e-08	0.514707	8.98414e-07	0.468243
FOS	SELENOI	9.00477e-21	0.769217	2.71891e-17	0.720951
FOS	CENPA	1.75249e-05	-0.415106	5.72717e-09	-0.542058
FOS	TMEM214	0.837273	0.0207975	0.681447	-0.0415536
FOS	AGBL5	0.0980744	-0.166363	0.0799736	-0.175927
FOS	ZNF512	8.041e-20	0.757081	6.37347e-16	0.698679
FOS	PLB1	3.41947e-30	-0.858586	2.23538e-19	-0.751159
FOS	YPEL5	8.01608e-33	-0.876146	5.86096e-26	-0.824361
FOS	ZFP36L2	3.56574e-41	-0.918104	1.84038e-38	-0.906423
FOS	LINC01126	8.73744e-40	-0.912326	1.59048e-32	-0.874283
FOS	THADA	1.88681e-12	0.63139	8.4904e-23	0.792808
FOS	PLEKHH2	3.94474e-15	0.684808	4.65867e-24	0.806099
FOS	PPM1B	4.58106e-27	-0.834112	8.2223e-29	-0.848301
FOS	ATP6V1E2	9.69164e-33	0.875633	5.68451e-23	0.794705
FOS	RHOQ	5.1917e-25	0.815509	1.17603e-25	0.821587
FOS	SOCS5	3.30691e-34	0.884437	2.59755e-29	0.852119
FOS	CALM2	4.69175e-18	-0.732489	7.49357e-19	-0.743931
FOS	MSH2	8.45024e-26	0.82291	3.20845e-12	0.626258
FOS	FOXN2	1.01114e-09	-0.563797	1.04659e-08	-0.534122
FOS	RTN4	2.49566e-34	0.88514	1.70464e-31	0.867595
FOS	XPO1	1.55812e-05	-0.417388	4.21747e-07	-0.480454
FOS	WDPCP	7.40243e-25	0.814023	2.7639e-25	0.818117
FOS	UGP2	0.00555542	-0.275372	0.573846	0.0569096
FOS	AFTPH	0.426418	-0.0804158	0.228179	-0.121587
FOS	SERTAD2	1.93453e-22	-0.788852	1.29895e-09	-0.560752
FOS	CEP68	1.89814e-29	0.85314	1.06749e-18	0.74177
FOS	MXD1	1.47493e-09	-0.559195	1.50789e-05	-0.418021
FOS	C2orf42	0.1642	0.140183	0.0360757	0.209905
FOS	ZNF638	8.63788e-25	0.813372	1.62343e-11	0.609977
FOS	SFXN5	0.596777	0.0535393	0.022675	0.227746
FOS	RAB11FIP5	2.99061e-22	0.786724	1.10357e-18	0.741566
FOS	STAMBP	2.96776e-14	0.668503	1.2493e-16	0.710445
FOS	WBP1	0.00391456	-0.286039	0.0192002	-0.233846
FOS	LBX2-AS1	4.04747e-14	0.665902	2.54693e-07	0.488342
FOS	LBX2	0.000403321	0.347089	0.0360866	0.209893
FOS	PCGF1	0.00852923	-0.261726	0.000504327	-0.341614
FOS	CAPG	6.44423e-05	-0.388651	1.01679e-05	-0.425537
FOS	GGCX	3.64621e-17	0.718966	2.90355e-12	0.62723
FOS	VAMP8	5.2382e-08	-0.511865	1.27848e-05	-0.421191
FOS	VAMP5	0.0331859	0.213208	4.19294e-06	0.441806
FOS	RNF181	2.199e-21	-0.776659	3.01109e-18	-0.73531
FOS	TMEM150A	2.57868e-25	-0.818402	1.34887e-18	-0.740329
FOS	USP39	4.04196e-12	-0.623995	2.88326e-13	-0.648817
FOS	C2orf68	0.0606628	-0.18828	0.0411478	-0.20461
FOS	ST3GAL5	1.86963e-05	0.413843	5.13718e-05	0.393421
FOS	ST3GAL5-AS1	1.3649e-18	0.740256	5.06696e-13	0.643703
FOS	KDM3A	1.38201e-08	-0.530392	0.0006251	-0.336259
FOS	RMND5A	1.36377e-14	-0.674909	7.08297e-09	-0.539284
FOS	RNF103-CHMP3	1.28479e-09	-0.560886	1.28654e-05	-0.421071
FOS	EIF2AK3	2.04347e-11	-0.607589	1.55083e-19	-0.753296
FOS	STARD7	0.000196814	-0.364025	1.31526e-10	-0.587502
FOS	STARD7-AS1	0.000758793	-0.331341	9.64848e-05	-0.379974
FOS	LMAN2L	4.31809e-15	-0.684099	2.5641e-08	-0.521935
FOS	CNNM3	1.77292e-20	-0.765539	2.37808e-29	-0.852407
FOS	ANKRD23	4.23295e-14	-0.665524	5.38351e-21	-0.771965
FOS	ANKRD39	1.07582e-10	-0.589737	9.13557e-15	-0.678149
FOS	BUB1	0.000195574	0.36417	0.011193	0.252707
FOS	CKAP2L	6.50159e-35	0.888437	5.7136e-23	0.794681
FOS	RALB	1.01902e-55	0.95949	7.03331e-31	0.863417
FOS	BIN1	2.13301e-22	-0.788377	1.8176e-33	-0.880082
FOS	IWS1	5.05839e-13	0.643718	2.971e-11	0.603662
FOS	EPC2	0.0310703	-0.215783	0.0496406	-0.196854
FOS	PRPF40A	0.0160073	0.240354	2.5537e-05	0.407684
FOS	NR4A2	7.41755e-06	-0.431426	1.23391e-11	-0.612799
FOS	ACVR1	2.24396e-38	0.906025	2.55753e-19	0.750366
FOS	PSMD14	3.96311e-21	0.773584	2.42878e-21	0.776144
FOS	RAPGEF4	6.37639e-36	0.893894	7.16014e-26	0.823568
FOS	SP3	2.40497e-17	-0.721776	4.69026e-25	-0.815932
FOS	PMS1	0.986855	-0.00166857	0.686329	-0.0408813
FOS	GLS	1.58148e-35	0.891794	2.62745e-31	0.866334
FOS	STAT1	1.46326e-13	0.654844	8.85473e-09	0.536343
FOS	SGO2	0.928581	-0.00907696	0.0340892	0.21215
FOS	ALS2CR12	5.53361e-48	-0.941208	1.40029e-49	-0.945576
FOS	KLF7	0.00723504	-0.267044	4.9512e-06	-0.438816
FOS	MIR7845	5.04427e-12	-0.621808	1.45203e-21	-0.778797
FOS	CCNYL1	0.0433964	-0.202436	0.220452	-0.123616
FOS	AAMP	9.25138e-21	-0.769072	2.33279e-08	-0.523244
FOS	PNKD	0.00135862	-0.316051	0.245852	-0.117121
FOS	RETREG2	6.8565e-19	-0.74447	1.76049e-24	-0.810337
FOS	CNPPD1	1.36556e-28	-0.846586	1.34359e-29	-0.854256
FOS	ABCB6	2.83313e-11	-0.604163	4.05092e-17	-0.718249
FOS	ATG9A	8.94795e-08	-0.504097	2.50168e-13	-0.65009
FOS	ANKZF1	0.36782	-0.0910136	0.107625	-0.161868
FOS	PTPRN	2.42227e-18	0.736682	2.20096e-29	0.852659
FOS	CHPF	7.90971e-13	-0.639593	1.91269e-21	-0.77738
FOS	TMEM198	2.41929e-08	-0.522741	1.06675e-14	-0.6769
FOS	ARMC9	0.0798853	0.175978	0.000138427	0.372001
FOS	PTMA	0.000577835	-0.338231	6.34554e-05	-0.388978
FOS	UBE2F	1.41633e-29	-0.854087	1.76204e-31	-0.867499
FOS	UBE2F-SCLY	1.04704e-29	-0.855056	1.12274e-29	-0.854833
FOS	HDAC4	3.49951e-12	-0.625409	1.25357e-16	-0.710421
FOS	CAPN10-DT	7.79212e-06	-0.430513	2.9171e-05	-0.405019
FOS	CAPN10	3.84536e-05	-0.39941	7.22014e-06	-0.431925
FOS	SUN1	2.13136e-15	-0.68958	6.69913e-10	-0.568736
FOS	GET4	3.44269e-31	-0.865541	1.77755e-27	-0.83758
FOS	C7orf50	1.18558e-11	-0.613207	1.60095e-11	-0.610121
FOS	ZFAND2A	1.22418e-11	-0.61288	2.43316e-09	-0.552984
FOS	MICALL2	3.514e-08	-0.517533	3.37066e-07	-0.483984
FOS	MAFK	6.03849e-19	-0.745239	7.27223e-17	-0.714227
FOS	GNA12	1.39739e-24	0.811328	1.50782e-13	0.65458
FOS	AP5Z1	7.87065e-12	-0.617363	8.56531e-13	-0.638852
FOS	ACTB	7.64551e-16	0.697329	0.000831361	0.328995
FOS	PMS2	2.57982e-05	0.407481	2.21678e-07	0.490479
FOS	AIMP2	3.37883e-05	0.402048	7.61617e-05	0.385088
FOS	C1GALT1	3.20233e-12	0.626276	6.63046e-09	0.540149
FOS	RPA3	0.0118541	0.250764	0.200403	0.129127
FOS	UMAD1	0.789883	-0.0269806	0.795205	0.0262817
FOS	GLCCI1	0.00345046	0.289788	7.95558e-05	0.384152
FOS	ARL4A	8.08298e-29	0.848359	4.92864e-15	0.683059
FOS	FAM126A	1.08528e-33	0.881418	1.91522e-34	0.885797
FOS	HIBADH	0.4266	-0.0803842	0.162486	-0.140749
FOS	MTURN	1.50162e-23	0.80086	3.63219e-18	0.734122
FOS	ZNRF2	0.215164	-0.125034	0.0539747	-0.193313
FOS	GGCT	6.11397e-20	-0.75864	3.32525e-13	-0.647533
FOS	STARD3NL	3.40469e-13	0.647319	5.66074e-12	0.620663
FOS	POLM	1.85768e-24	-0.810106	7.94803e-13	-0.639549
FOS	POLD2	0.0543267	-0.193035	0.789537	-0.0270261
FOS	DDX56	0.474368	0.0723549	0.670684	0.0430424
FOS	OGDH	0.0497116	0.196794	0.166504	0.139429
FOS	H2AFV	0.542423	0.0616322	0.135748	0.150222
FOS	PSPH	8.74136e-20	-0.756604	2.95096e-15	-0.687069
FOS	CCT6A	2.76654e-08	-0.52088	1.29618e-11	-0.612294
FOS	SNORA22	2.16022e-10	-0.581907	2.0142e-06	-0.454664
FOS	SNORA15	0.0695434	0.182255	0.564739	0.0582653
FOS	SUMF2	0.000567053	-0.338702	9.7579e-08	-0.502821
FOS	BAZ1B	0.831598	-0.0215335	0.472784	0.0726138
FOS	BCL7B	2.57485e-11	-0.60517	2.25864e-15	-0.689134
FOS	TMEM120A	5.56003e-48	-0.941202	2.55215e-43	-0.926258
FOS	SRRM3	2.89828e-13	0.648771	1.90774e-16	0.707444
FOS	HSPB1	9.02539e-26	0.822647	9.77519e-27	0.831276
FOS	YWHAG	1.90683e-20	0.76514	5.6547e-14	0.663069
FOS	TMEM60	0.214651	0.125173	0.927452	0.00922079
FOS	PHTF2	5.46873e-29	0.849664	2.50864e-21	0.775976
FOS	TP53TG1	5.77637e-08	0.51046	2.2101e-05	0.410553
FOS	CROT	6.56361e-22	0.782822	1.12856e-10	0.589206
FOS	LMTK2	0.000456828	0.344049	0.00532314	0.276696
FOS	BRI3	8.91541e-11	0.591813	4.20756e-18	0.733185
FOS	MIR25	2.91916e-17	-0.720472	9.70663e-11	-0.590875
FOS	MIR93	1.98784e-17	-0.723051	6.67445e-11	-0.594981
FOS	MIR106B	9.18145e-17	-0.712605	5.40225e-11	-0.597275
FOS	MCM7	8.93372e-13	-0.638459	6.59922e-17	-0.7149
FOS	AP4M1	4.97467e-11	-0.598164	3.66754e-14	-0.666731
FOS	TAF6	0.00364453	-0.288168	0.137209	-0.14967
FOS	LAMTOR4	0.000680473	-0.334115	6.77813e-06	-0.433089
FOS	GPC2	2.86981e-20	0.762883	4.51761e-16	0.701213
FOS	STAG3	1.81173e-08	0.526716	0.0278505	0.220002
FOS	AGFG2	1.09374e-54	-0.957437	1.21377e-57	-0.963057
FOS	LRCH4	1.6157e-29	-0.853662	1.72392e-37	-0.901825
FOS	FBXO24	2.91916e-26	-0.827089	3.12452e-30	-0.858867
FOS	EPHB4	1.6545e-15	-0.691517	2.49858e-24	-0.808825
FOS	NAT16	0.554626	0.059783	0.00345946	0.289711
FOS	KMT2E	0.0655701	0.184869	0.650383	0.0458759
FOS	HBP1	2.63423e-13	-0.649628	1.99614e-15	-0.690083
FOS	IFRD1	6.17944e-08	0.509488	0.0264393	0.221983
FOS	TES	1.77692e-30	0.860608	5.35951e-14	0.663525
FOS	SND1	8.07572e-17	0.7135	1.42907e-26	0.829836
FOS	CALU	9.10997e-55	0.957599	9.61422e-49	0.943331
FOS	AHCYL2	0.0215999	0.229542	0.800792	0.0255493
FOS	STRIP2	3.56258e-05	0.400971	0.000179894	0.366082
FOS	CEP41	3.87188e-06	0.443229	0.0171164	0.237976
FOS	SLC13A4	0.563908	0.0583895	0.500357	-0.0681714
FOS	CREB3L2	2.10947e-61	0.969132	1.02288e-36	0.897995
FOS	AKR1D1	3.1603e-28	0.843703	6.76595e-15	0.68055
FOS	ZYX	2.48055e-21	0.776034	3.39374e-29	0.851243
FOS	MIR6892	3.37978e-16	0.703328	2.00982e-16	0.707072
FOS	EZH2	1.983e-31	0.867156	7.07597e-19	0.744279
FOS	ZNF775	1.16514e-09	-0.562077	1.31951e-10	-0.587465
FOS	NOS3	4.43348e-24	-0.806318	7.09226e-28	-0.840869
FOS	ATG9B	0.000322642	-0.352459	3.13832e-07	-0.4851
FOS	ABCB8	8.79692e-34	0.881957	2.75645e-15	0.687598
FOS	RHEB	1.45564e-12	0.633864	2.46907e-17	0.721599
FOS	BAHD1	0.054082	0.193228	0.00014659	0.370717
FOS	CCDC32	0.820479	-0.0229788	0.0557307	-0.191944
FOS	RPUSD2	2.34118e-05	0.409412	6.7959e-07	0.472806
FOS	KNL1	1.51557e-28	0.846231	2.89512e-19	0.749634
FOS	EXD1	7.56159e-10	0.567291	2.28555e-12	0.629547
FOS	CHP1	4.85004e-07	0.478233	7.24048e-08	0.507192
FOS	OIP5-AS1	7.43245e-10	0.567497	5.98635e-15	0.681522
FOS	EHD4	4.33156e-07	0.480031	1.34817e-10	0.587225
FOS	SNAP23	0.00420232	0.28391	0.00678931	0.269072
FOS	FRMD5	2.10688e-52	0.952498	1.32905e-60	0.967931
FOS	PATL2	0.751558	0.0320535	0.737708	-0.0339056
FOS	B2M	1.52618e-08	0.52905	9.48739e-11	0.591127
FOS	TRIM69	1.81722e-19	0.752372	5.40695e-22	0.783792
FOS	GATM	0.019777	0.232771	0.00495846	0.278881
FOS	SPATA5L1	3.15197e-09	0.549721	6.8557e-16	0.698139
FOS	FAM214A	3.59035e-30	0.858434	3.9168e-43	0.925585
FOS	ALDH1A2	1.31439e-47	0.940129	3.07237e-21	0.774919
FOS	ANXA2	4.60171e-70	0.979557	1.69526e-55	0.959059
FOS	USP3	6.26846e-05	0.389237	0.000202091	0.363417
FOS	DAPK2	2.25458e-08	0.523715	3.00766e-08	0.519714
FOS	DENND4A	0.818567	-0.0232277	0.763176	0.0305079
FOS	TIPIN	2.25248e-30	0.859879	2.06994e-30	0.860139
FOS	MAP2K1	1.62951e-29	0.853634	2.48634e-41	0.91873
FOS	ANP32A	7.3681e-16	-0.697604	1.54463e-10	-0.585701
[truncated: 12,753 more rows]

## Sheet: 5. GRN (CAF-C7)
TF gene	Target gene	P value (Pearson)	Pearson's correlation	P value (Spearman)	Spearman's correlation
ARNTL	PIP4P1	1.99811e-37	0.901513	4.55282e-28	0.84243
ARNTL	HIF1A	0.842807	-0.0200809	0.812732	0.0239885
ARNTL	HIF1A-AS1	0.00107824	0.322213	0.00217347	0.30311
ARNTL	CIPC	4.78884e-35	0.889172	2.21112e-27	0.836787
ARNTL	KLF9	5.77148e-63	0.971348	2.08295e-60	0.967631
ARNTL	NOL8	2.07559e-36	-0.896429	2.11621e-36	-0.896386
ARNTL	CENPP	6.30935e-39	-0.908543	2.64741e-33	-0.879097
ARNTL	NR6A1	5.91369e-11	-0.596296	2.16633e-09	-0.554436
ARNTL	SPOUT1	0.0366099	0.209319	0.0255815	0.223232
ARNTL	RALGDS	1.68191e-31	0.867634	3.32329e-22	0.786205
ARNTL	DUSP7	0.0841054	0.173603	0.0740308	0.179445
ARNTL	PDHB	0.00363841	-0.288218	0.00358822	-0.28863
ARNTL	LRIG1	4.8202e-38	-0.904473	1.13304e-24	-0.812222
ARNTL	GBE1	4.27871e-07	-0.480225	3.15849e-08	-0.51903
ARNTL	ATG3	5.9042e-10	0.570235	4.61646e-11	0.598967
ARNTL	SLC35A5	0.000338287	0.351327	0.000169842	0.367391
ARNTL	HSPBAP1	0.400724	-0.0849489	0.892152	-0.0137301
ARNTL	DIRC2	2.04651e-17	0.722857	5.74832e-21	0.771617
ARNTL	EIF5A2	3.47085e-14	-0.667193	1.88717e-13	-0.652599
ARNTL	GET4	2.1354e-28	0.845057	2.19369e-18	0.737303
ARNTL	SNX8	0.00283985	0.295477	0.000412391	0.346548
ARNTL	PMS2	3.43916e-07	-0.483668	2.52405e-10	-0.58013
ARNTL	AIMP2	1.25459e-06	-0.462698	4.80508e-08	-0.513099
ARNTL	HSPB1	8.79953e-28	-0.840104	2.16775e-23	-0.799184
ARNTL	SLC25A13	1.22046e-12	-0.635531	1.76418e-12	-0.632033
ARNTL	PUM2	1.87391e-10	0.583521	5.93371e-08	0.510073
ARNTL	YPEL5	2.37929e-31	0.866625	1.58862e-25	0.820375
ARNTL	FLJ42351	7.49115e-34	-0.882368	6.87898e-28	-0.840977
ARNTL	SLC20A1	5.43734e-43	-0.925066	2.52435e-35	-0.890695
ARNTL	FAM117B	6.54362e-20	-0.758254	2.29031e-22	-0.78803
ARNTL	PER2	1.48601e-36	0.897172	5.18854e-30	0.857282
ARNTL	HIRA	8.00365e-07	-0.47014	6.9265e-05	-0.387117
ARNTL	MRPL40	5.97668e-10	-0.57009	5.0145e-05	-0.393925
ARNTL	PIK3IP1	4.39794e-19	-0.747145	1.14978e-18	-0.741313
ARNTL	PIK3IP1-AS1	6.0177e-10	-0.570009	9.64911e-17	-0.712258
ARNTL	TEF	1.82861e-20	0.765369	8.51531e-15	0.678713
ARNTL	CLUAP1	0.000160414	-0.368685	0.0178857	-0.236403
ARNTL	TRAP1	0.0519023	-0.194976	0.214812	-0.125129
ARNTL	CORO7	1.02853e-24	0.812633	3.3987e-21	0.774391
ARNTL	CORO7-PAM16	1.52046e-16	0.709057	1.44728e-13	0.654941
ARNTL	PARN	3.56887e-27	-0.835034	2.97247e-19	-0.749478
ARNTL	PHKG2	1.7466e-13	-0.653284	8.08381e-14	-0.660007
ARNTL	PDP2	1.41332e-36	-0.897283	1.19413e-30	-0.86182
ARNTL	OSGIN1	2.86932e-22	0.786927	3.41893e-18	0.734506
ARNTL	GTF3A	1.98965e-08	0.525434	5.27668e-06	0.437664
ARNTL	LAMP1	9.93253e-16	0.695374	2.31706e-09	0.553596
ARNTL	ENKUR	7.54325e-07	-0.471108	4.66333e-06	-0.439897
ARNTL	THNSL1	0.140243	0.148537	0.00957687	0.257918
ARNTL	MICU1	4.8445e-05	-0.394643	0.00016108	-0.368592
ARNTL	MMRN2	2.2694e-06	-0.452608	3.51433e-05	-0.401249
ARNTL	AGAP11	9.99658e-08	-0.502465	2.35819e-05	-0.409269
ARNTL	AVPI1	0.00194371	0.30624	0.00625238	0.271677
ARNTL	COL17A1	0.000239666	-0.359468	0.0508299	-0.195858
ARNTL	MXI1	1.06593e-10	-0.58984	8.63631e-10	-0.565698
ARNTL	CCDC32	0.588884	0.0546925	0.326027	0.0992196
ARNTL	OIP5-AS1	1.48893e-12	-0.633649	1.0217e-14	-0.677248
ARNTL	CLN6	0.0252867	-0.223669	0.00116315	-0.320207
ARNTL	NPTN	5.98181e-22	-0.783287	3.4065e-21	-0.774379
ARNTL	RFESD	5.2679e-05	0.392895	7.6706e-08	0.506351
ARNTL	G3BP1	0.00165576	0.310673	0.00219487	0.302833
ARNTL	ATOX1	1.91013e-07	-0.492755	3.43483e-08	-0.517853
ARNTL	PER1	4.23203e-78	0.98603	1.10894e-61	0.96954
ARNTL	MIR6883	1.32212e-41	0.919814	2.36902e-36	0.896134
ARNTL	VAMP2	3.78947e-63	0.971597	1.80193e-51	0.950318
ARNTL	SNORD118	0.394298	-0.0861091	0.652009	0.0456477
ARNTL	TMEM107	0.625508	-0.0493972	0.503615	0.0676552
ARNTL	BORCS6	5.0865e-05	0.393628	0.000104653	0.378197
ARNTL	LRRC75A-AS1	4.92082e-10	-0.572384	1.131e-10	-0.589182
ARNTL	SNORD49B	0.698145	-0.0392612	0.0782526	-0.176924
ARNTL	SNORD49A	0.518931	-0.065251	0.0605601	-0.188354
ARNTL	PLD6	1.87732e-08	0.52623	1.77418e-06	0.456838
ARNTL	FLCN	0.144285	0.147056	0.036141	0.209833
ARNTL	NR1D1	8.26259e-33	0.876064	1.22432e-26	0.830424
ARNTL	CASC3	0.000988124	0.324507	0.0284237	0.219222
ARNTL	USP36	9.96172e-11	0.590589	3.10378e-10	0.577752
ARNTL	CUTA	6.05757e-11	0.596035	8.1447e-09	0.537447
ARNTL	SYNGAP1	4.33206e-10	0.573878	1.44516e-06	0.460319
ARNTL	FKBP5	1.56965e-59	0.966246	1.22715e-40	0.91592
ARNTL	MTHFD1L	3.95518e-14	-0.666096	3.52548e-24	-0.807324
ARNTL	PTBP1	2.35915e-21	0.776295	3.14968e-22	0.786469
ARNTL	TLE6	1.01179e-53	0.955416	3.51049e-33	0.878353
ARNTL	ILF3-DT	9.83054e-19	0.742275	7.29419e-23	0.793529
ARNTL	ILF3	1.14039e-10	0.589091	1.55742e-12	0.633221
ARNTL	SPTBN4	4.53119e-40	0.913546	1.22739e-31	0.868544
ARNTL	TRAPPC6A	1.06042e-05	0.424744	1.39658e-05	0.419498
ARNTL	BLOC1S3	9.72351e-10	0.56427	3.18278e-09	0.549598
ARNTL	CCDC61	0.0452982	0.200669	0.248789	0.116401
ARNTL	DBP	1.31662e-45	0.934028	2.79887e-42	0.922416
ARNTL	CA11	1.15553e-46	0.937327	1.69518e-43	0.926894
ARNTL	LAG3	8.67165e-08	0.504557	1.48994e-09	0.559071
ARNTL	M6PR	6.92098e-05	-0.387134	1.59159e-05	-0.416977
ARNTL	KLRG1	0.125408	-0.154267	0.0483354	-0.197971
ARNTL	SSPN	1.84592e-50	-0.947839	3.10809e-39	-0.909917
ARNTL	BHLHE41	3.96602e-31	-0.865123	4.62677e-35	-0.889254
ARNTL	YARS2	7.07875e-08	-0.50752	1.21525e-07	-0.499568
ARNTL	SCAF11	2.11222e-07	0.491219	7.17802e-06	0.432033
ARNTL	CDK4	2.23064e-22	0.788159	4.37608e-25	0.81622
ARNTL	LRIG3	5.55073e-30	-0.857069	1.1921e-29	-0.85464
ARNTL	CRY1	0.000152575	-0.369816	0.0594164	-0.189182
ARNTL	TMEM116	0.00013997	-0.371753	0.0344957	-0.211682
ARNTL	ERP29	1.08321e-06	0.465149	4.62165e-07	0.479001
ARNTL	CRYBG2	0.00844372	0.262054	0.031969	0.214672
ARNTL	RPS6KA1	0.000607263	0.336987	0.00243701	0.299868
ARNTL	KHDRBS1	1.62486e-24	-0.810682	4.06258e-20	-0.760944
ARNTL	STK40	1.21669e-11	-0.612942	2.88117e-11	-0.603986
ARNTL	RRAGC	4.08537e-07	0.480957	2.24323e-08	0.523784
ARNTL	ARMH1	0.00734667	0.266554	0.00810914	0.263369
ARNTL	TXNIP	1.88975e-30	0.860419	7.79255e-26	0.823232
ARNTL	SLC30A1	3.60535e-36	-0.89519	1.99861e-37	-0.901513
ARNTL	SH2D4A	2.01237e-15	-0.690021	5.73852e-20	-0.758999
ARNTL	FAM49B	3.13547e-11	-0.603092	5.61314e-12	-0.620747
ARNTL	PTP4A3	0.0323264	-0.214237	0.0947114	-0.168027
ARNTL	ANKRD12	5.40577e-23	-0.794942	2.44543e-19	-0.75063
ARNTL	NDUFV2-AS1	0.0180774	0.23602	0.0209921	0.230592
ARNTL	OSBPL1A	0.0548723	-0.192608	0.139454	-0.148829
ARNTL	POLI	3.21971e-08	0.518761	1.03908e-08	0.534218
ARNTL	RELL1	0.00118282	0.319761	0.194722	0.13076
ARNTL	COMMD8	1.74463e-10	-0.584329	1.80567e-08	-0.526762
ARNTL	DANCR	1.58372e-11	0.610233	1.3948e-13	0.655265
ARNTL	MIR4449	4.32398e-16	0.701533	5.03645e-17	0.716761
ARNTL	SNORA26	6.43591e-11	0.595377	8.37793e-11	0.592496
ARNTL	PPAT	0.152251	0.144226	0.0261562	0.222392
ARNTL	PAICS	0.118902	0.156945	0.0565156	0.191343
ARNTL	HERC3	3.74962e-11	-0.601192	2.84371e-10	-0.578761
ARNTL	NOCT	1.68509e-47	-0.939815	8.45163e-32	-0.869612
ARNTL	LDHA	9.14598e-13	0.63824	2.12037e-11	0.607204
ARNTL	SLC35C1	2.49344e-15	-0.688372	1.5468e-21	-0.778473
ARNTL	CRY2	0.862346	0.0175583	0.209843	-0.126486
ARNTL	KAT5	0.00454018	0.281571	0.00251727	0.298943
ARNTL	PC	0.000172281	-0.367067	0.00131031	-0.317025
ARNTL	RAD9A	0.915566	0.0107368	0.192376	0.131444
ARNTL	UNC93B1	0.418046	0.0818748	0.235053	0.119822
ARNTL	CTTN	2.98836e-23	-0.797705	1.55135e-25	-0.820471
ARNTL	NRSN2-AS1	6.04547e-15	0.681444	3.65901e-11	0.601453
ARNTL	SOX12	1.03369e-22	0.791871	9.3785e-18	0.728011
ARNTL	CDC25B	8.62456e-08	-0.504637	1.85227e-08	-0.526414
ARNTL	AP5S1	3.43212e-09	0.54864	6.94677e-10	0.568304
ARNTL	LINC01431	4.66287e-54	0.956131	7.39001e-49	0.943643
ARNTL	SLC2A4RG	1.27184e-06	0.462469	0.00270296	0.296902
GLIS3	STAT6	0.000965864	0.325103	0.00144511	0.314383
GLIS3	RAB21	4.90539e-08	-0.512804	1.28736e-08	-0.531348
GLIS3	IP6K1	5.84544e-07	-0.475241	4.05122e-07	-0.48109
GLIS3	SP2-AS1	0.0497802	0.196736	0.00917789	0.259323
GLIS3	PNPO	0.476946	0.0719345	0.12699	0.153632
GRHL1	CLCN3	1.97502e-11	-0.607944	3.00676e-09	-0.550318
GRHL1	ZNF823	1.09052e-12	-0.636591	4.4919e-10	-0.573454
GRHL1	JUP	0.00323261	-0.291705	0.404435	-0.0842838
GRHL1	VMP1	9.49917e-21	-0.768929	3.11907e-22	-0.786517
GRHL1	TUBD1	2.97667e-21	-0.775084	1.66921e-22	-0.789567
GRHL1	SLC9A1	0.155151	0.143224	0.563447	0.0584584
GRHL1	TRIM38	9.85441e-20	-0.755916	3.63112e-17	-0.718994
HES1	HEXB	5.74027e-15	-0.681855	7.55302e-19	-0.743883
HES1	ENC1	8.00257e-39	-0.908077	3.06105e-35	-0.890239
HES1	ACSL6	0.0481039	-0.198172	0.0165878	-0.239092
HES1	MIR3912	1.16834e-15	0.694153	4.42344e-17	0.717649
HES1	NPM1	0.158685	0.142021	0.211373	0.126066
HES1	FGFR4	6.7179e-15	0.680607	1.46319e-13	0.654845
HES1	TBC1D5	0.189768	-0.132212	0.574331	-0.0568376
HES1	CELSR3	4.2758e-35	0.889443	5.01317e-30	0.85739
HES1	LINC02585	2.57713e-34	0.88506	3.36341e-28	0.843487
HES1	IFRD2	2.34721e-09	0.553434	9.45275e-08	0.50329
HES1	RASSF1	6.20053e-09	0.541024	4.6789e-06	0.439837
HES1	ZMYND10	0.0684379	-0.18297	0.0241063	-0.225465
HES1	TMEM115	0.226583	-0.122002	0.127201	-0.153548
HES1	LRIG1	4.38929e-36	-0.894745	4.18414e-21	-0.773298
HES1	TPRA1	1.15869e-16	0.710975	6.62641e-16	0.698391
HES1	DNAJC13	8.60397e-33	-0.875955	6.27274e-20	-0.758494
HES1	ESYT3	7.0828e-06	-0.432279	6.12835e-06	-0.434938
HES1	SLC25A36	0.000103528	0.378434	0.00191351	0.306675
HES1	HES1	6.72057e-24	0.804476	9.86857e-21	0.768724
HES1	TNK2	0.212925	0.125642	0.147567	0.145876
HES1	LPIN1	2.61869e-05	-0.407182	0.00597192	-0.273118
HES1	BIRC6	1.65415e-28	-0.845933	1.65144e-21	-0.778137
HES1	USP34	1.01851e-18	-0.742058	1.22309e-17	-0.72627
HES1	PPP3R1	0.0176896	0.236798	0.0186287	0.234938
HES1	STARD7	0.000410133	0.346682	1.16187e-06	0.463981
HES1	STARD7-AS1	0.000774564	0.330814	0.000235514	0.359875
HES1	BCL2L11	0.000162602	0.368379	0.000378521	0.348625
HES1	FLJ42351	2.98288e-39	-0.909996	8.34065e-29	-0.848253
HES1	SLC20A1	7.69118e-45	-0.931524	1.99599e-32	-0.873658
HES1	FTCDNL1	0.0317379	0.214955	0.345689	0.0952815
HES1	PNKD	0.00573156	0.274401	0.0859149	0.172614
HES1	IHH	0.958341	0.00529007	0.998392	0.000204106
HES1	UBE2F	2.94453e-28	0.843948	2.14903e-28	0.845035
HES1	UBE2F-SCLY	3.47596e-24	0.807386	1.7622e-19	0.752551
HES1	GNB1L	1.80739e-05	0.414505	6.21021e-05	0.389435
HES1	RTL10	1.78701e-18	0.738584	6.39335e-20	0.758386
HES1	UNC93B1	0.126759	0.153724	0.0702954	0.181775
HES1	MXD4	3.73068e-43	0.925662	5.34593e-43	0.925093
HES1	LCORL	0.532943	0.063083	0.322568	0.099928
HES1	RBPJ	6.48139e-18	-0.730411	1.06177e-21	-0.780394
HES1	MFSD8	1.97345e-10	0.582934	7.80595e-10	0.566911
HES1	ABHD18	8.25601e-10	0.566239	9.315e-08	0.503506
HES1	PGRMC2	2.04479e-17	0.722862	1.30842e-17	0.725825
HES1	HPF1	0.000499664	0.341843	2.47942e-05	0.408272
HES1	IRF2	3.15211e-05	-0.403456	5.73243e-07	-0.475555
HES1	ACSL1	0.0208792	0.23079	0.343982	0.0956177
HES1	LRP2BP	0.620556	0.0501051	0.0258757	0.2228
[truncated: 22,932 more rows]

## Sheet: 6. mIHC protocols
Panel-1
[truncated: 13 more rows]

## Sheet: 7. DEGs (USF2-KO vs control)
Gene Symbol	Log2FC	Log2(AveExpr)	P Value	FDR
[truncated: 1,541 more rows]

[truncated: 1 more sheets: 8. DEGs (RUNX1-OE vs control)]
