# Supplementary material for: Stromal architecture and fibroblast subpopulations with opposing effects on outcomes in hepatocellular carcinoma
Source: Cell Discov. 2025 Jan 28;11:1. doi: 10.1038/s41421-024-00747-z (PMC11772884; doi:10.1038/s41421-024-00747-z)
Supplement: Supplementary file 7 — Supplementary Table S6 [file 41421_2024_747_MOESM7_ESM.xlsx]

## Sheet: Descriptions
Supplementary Table S6. Annotation of tumor metaprograms and immune cell subtypes for RCN analysis, and ligand-receptor interactions in inflammatory and wound-healing hubs, related to Fig. 6 & Supplementary Fig. S6.
Descriptions
1. Gene lists of top100 feature genes of 9 tumor metaprograms (t_MPs) using NMF.
2. Cell type-specific markers of the 10 myeloid clusters by scRNA.
3. Marker gene expression of 10 myeloid clusters by Stereos-seq.
4. Cell type-specific markers of the 10 T.NK clusters by scRNA.
5. Marker gene expression of 10 T.NK clusters by Stereos-seq.
6. Multiplex immunohistochemistry (mIHC) staining protocols for functional hubs and intercellular interactions.

## Sheet: 1. MP feature genes
t_MP1	t_MP2	t_MP3	t_MP4	t_MP5	t_MP6	t_MP7	t_MP8	t_MP9
COL1A1	BCL11B	ALB	HBB	HSH2D	FTL	ZBTB20	IGFBP1	LRP1
TIMP1	PDZRN3	APOC1	HBA2	SAA2	BEST1	GPC6	NDRG1	LAD1
IGFBP7	PFN4	APOC4.APOC2	HBA1	SAA1	HSPE1	SOX5	SERPINE1	RBP1
TAGLN	MCTP2	APOA2	HOXB7	SAA2.SAA4	TXN	LRMDA	MT2A	KIAA1328
VIM	KCNMB1	APOA1	CPNE5	FZD5	AFP	TSHZ2	IGFBP3	PLA2G2A
SPARC	ANKRD18A	TTR	SLC22A10	POLR2H	SPINK1	RORA	S100A6	CLDN2
CD74	MUSK	RBP4	AC024592.3	RNF139	AKR1B10	FHIT	EFNA1	FHL2
COL1A2	DRAM1	APOC3	NDUFA11	CRP	APOA2	FKBP5	PLIN2	CYP1A2
COL3A1	CCL26	FABP1	MUC1	PJA2	PCNP	IMMP2L	SPP1	SYK
TMSB4X	CRACR2B	APOH	ZNF683	ZUP1	TTC7B	WWOX	VEGFA	PAQR8
ACTA2	ZNF155	FGB	PLPPR3	MLXIP	ATG10	ZBTB16	NDUFA4L2	RHOBTB1
COL4A1	GPR65	APOE	BEST3	CEP89	AKR1C3	CYP3A5	GAPDH	ZNF846
COL4A2	ZNF354B	TF	IKZF2	MBL2	SERF2	PLCB1	LDHA	TEKT3
MGP	LAMP5	FGG	PI16	C1R	PPIA	DPYD	MT1E	ZNF8
MYL9	FUT8	ORM1	SLC4A1	TCF3	AKR1C1	ALDH1A2	BNIP3	ANTXR1
COLEC11	BTAF1	FGA	MTREX	CD74	NDUFA1	EXT1	BEST1	NRGN
TPM2	SYTL4	GSTA1	SPDYE6	LYZ	ATP5MD	LPP	TPT1	GRK5
CCSER1	SLC15A5	KNG1	RFX3	FURIN	HSPD1	ZFAND3	CSTB	PCK1
BGN	ADARB1	SERPINC1	GPR173	DTNBP1	AC004086.1	DTNA	EIF4A2	APCDD1
CRIP1	DOCK10	CFHR1	SPARC	PSAP	UQCRH	MAGI1	GDF15	ZNF300
BCAS4	ZNF366	ADH1B	SLC9C2	HLA.B	ATP5MG	SORBS2	SCD	PRDM1
THY1	TAF5	HP	ZNF385A	LCN2	HSPA8	NFIA	EIF1	TSSK6
PLVAP	PLEKHA4	APOC2	KAZALD1	PPP1R16A	NDUFB9	TTC28	MT1H	SCART1
TMSB10	SYT13	APCS	GPR176	GIPC1	TSPAN9	FNDC3B	ATF5	IFITM2
LGALS1	MOB4	VTN	DCAF8	HLA.DRB1	MZT2B	EHBP1	MT1G	SCUBE3
IGLL5	TCF21	GC	ANO9	FAM122A	H2AFZ	PARD3B	CTSB	ITM2A
AEBP1	PELI2	CFH	IGFBP7	TM4SF1	COX8A	TCF7L2	MT1X	ZNF148
FSTL1	PODN	ALDOB	U52112.2	AL049839.2	HINT1	TRMT11	ANGPTL8	PLB1
S100A6	SYK	HMGCS2	RAB36	HP	ATP5MC3	TCF12	S100A10	AKNA
C1QA	OXT	HRG	SPRED1	IGFBP3	TMA7	FOXO3	HPS3	INTS6
FLNA	MAPK12	AMBP	HHLA2	BOLA3	COX7C	PID1	MT1F	CD48
PCSK7	FOXS1	ORM2	ZNF497	CACNA1D	COX6C	PDE3B	APOL1	PSG4
LAPTM5	RAP1GAP	C3	KDM4B	SAMSN1	CALM2	MED13L	SLC6A8	SFTA2
RGS5	RNF212	AC002094.3	PLCB4	HLA.DQB1	NME1	PARD3	CCL20	MARCO
PSAP	PLCB4	HPX	CCDC106	NQO1	ATP5PF	VPS13B	TRIB3	SLC18A1
ARHGDIB	FPR1	GATM	RAPGEF5	C1QA	NME1.NME2	KCNT2	AHSG	NEFL
COL6A1	LRRC9	ADH1A	USP27X	HNRNPLL	OOEP	IL1RAPL2	S100A14	KLK10
COL6A2	COTL1	CFHR2	ADAMTS4	S100A6	TUBA1B	EIF4G3	APOA4	GPRIN2
CLDN5	AC098650.1	CCDC152	SOD3	SPINK1	ATP5MF	CDK14	PGK1	LIN28A
LDLRAD2	TGFA	RARRES2	CLDN5	GPX2	SLIRP	NOS1AP	MT1M	PKIA
ACTB	PTPRB	CLU	FOXP2	LAMP1	RACK1	SHROOM3	CA9	CYP26B1
C1QB	AC022335.1	COX6C	DTD1	TMSB10	STMN1	RALGAPA2	AGTR1	CA9
PPP1R14A	PLD5	SAA4	VIM	PIKFYVE	ENO1	AC004593.3	ADM	NPTX1
HLA.B	WARS2	SCD	FAM186B	C1QB	UQCRB	ITPR2	GPX3	BGN
HLA.DQB1	APOBEC3C	ITIH2	NTRK2	NDUFS2	UQCR10	ESR1	ENO1	MUC6
PECAM1	AC008393.2	CYB5A	ZNF703	TTC7B	PCNX2	NR6A1	PLOD2	XKR7
CXCL9	2023-03-09	TMEM176B	DLL4	C1S	UBB	RREB1	PCK1	TAT
GNG11	Z84488.2	IGF2R	MSC	NNMT	COX7B	PRKCA	PAG1	USH1C
LRRC32	SYPL2	APOC4	B9D2	TESC	GAPDH	DMGDH	SLC51A	RGL4
CCN2	RHEX	AGT	TGFB1I1	CD163	EEF1A1	AOPEP	ITIH3	CD40LG
POSTN	PRKD1	ANG	RNASE1	E2F5	PRDX1	SMYD3	TFF2	GPR171
GSTP1	PLK3	APOB	DCTN4	TMEM191C	PTMA	THRB	FUNDC2	KIF19
TUBA1A	CALHM6	AZGP1	CCDC174	CD81	MMACHC	GAS2	CP	MT1X
IGFBP5	CHKB	ZNF511.PRAP1	LMO2	CYBA	MXD3	MACROD2	ELF3	GOLGA7B
SRGN	NR2F2	UQCRQ	DEPDC1B	HPS3	AKR1C2	LARGE1	PTTG1IP	TCF21
IFITM2	DNAH12	AFP	RASSF9	SPARC	TOP2A	BCAS3	TM4SF1	S1PR4
HLA.DPB1	SOBP	UGT2B15	FAIM	CCL20	PABPC1	TPRG1	SCARB1	NECTIN4
AP002956.1	PRELP	HSD17B6	BLOC1S5.TXNDC5	ACTB	ROMO1	SSBP2	CTSD	DCDC2
CD93	RASAL2	PRAP1	ESAM	SRRM2	ANK2	EXOC4	MXI1	TMEM158
ENG	IMPDH1	GPC3	TMSB10	OAS3	HSP90AB1	TBC1D5	ASAP2	SLC38A5
TYROBP	HDAC7	ADH4	DNAJC6	RIDA	AL365205.1	CDKAL1	ACTG1	CABP5
F2R	TNFAIP2	NUPR1	PTH2R	APLP2	SNRPG	RERE	DDIT4	LTK
ISG15	FER1L5	F2	LY75.CD302	C9	ATP5MC1	CAMKMT	AC093512.2	ASCL2
DCN	CHKB.CPT1B	FTL	SLC25A48	HLA.C	SNRPE	STK3	NUPR1	BEX2
VCAN	EGR1	PEBP1	TEX15	BRD7	CHCHD2	RABGAP1L	ERO1A	CXCL5
COL5A1	MICAL2	SULT2A1	ZNF2	IFITM2	BTF3	PCSK6	TMEM123	NRG3
COTL1	ABI3	ITIH3	CDK16	CCN2	NPM1	AUTS2	C15orf48	CD74
S100A11	MARK1	MPC2	MLX	IGLL5	SLC25A5	DST	EEF1A1	IGFBP7
ACTG2	AGAP4	A1BG	RAMP2	LAPTM5	SNRPC	NAV2	EPO	S1PR5
RNASE1	NALCN	UGT2B4	YBX3	PAPSS1	COX6B1	ELMO1	CYP17A1	SLC34A2
JCHAIN	SDC3	CYP2C9	BCAT1	PET117	JPT1	ZCCHC7	MT1A	NEFH
FBN1	RECK	FGL1	EXOSC3	SPRYD7	FABP1	ANKS1B	PLCB1	GC
LUM	AKAP13	AGXT	LRRC8E	MMP7	MPC2	GLIS3	ERRFI1	HSPB7
NOTCH3	ZNF594	AL049839.2	HOMER3	MERTK	AC135178.2	IL1RAP	SLC38A2	WNT10A
GSN	GLIS3	AHSG	ODF2	HLA.DPB1	COX7A2	GNGT1	TFF1	GRIP2
CAVIN1	CDRT4	FMO3	COL4A1	COLEC11	ATP5ME	AGMO	EFNA3	HTRA4
SPARCL1	TRIM60	RIDA	CALHM2	RAB10	PTTG1	NCOA2	LRRC69	TNFAIP8L3
CCL21	GEMIN8	SLC2A2	HDAC9	ZEB2	NDUFB2	SLCO1A2	PNCK	AGR2
C11orf96	SERHL2	ITIH4	GZMM	CNIH4	CENPX	SIK3	RNASE1	SLC30A2
FBLN2	MFSD10	ARG1	PCDHB4	LRRC69	NQO1	DLG1	CEBPD	SERPING1
FLT1	TDRD10	SLPI	XRN2	PREX1	COX4I1	ATAD2	AKR1C1	PMAIP1
PXDN	AC013394.1	IFITM3	RERGL	SPON2	IGF2R	USP9Y	UBC	COLEC11
EMILIN1	EXOC4	SERPING1	SLC37A2	PLA2G2A	ZNF141	BTBD9	TSPAN9	ACTG1
A2M	PEAK1	DCXR	POU2F1	TMSB4X	ATP5PD	ATRN	CD74	F2
CCDC80	C11orf96	CPS1	JAG1	IFITM3	UQCRQ	GANC	APOC3	GGT6
SH3BGRL3	RHOH	SELENOP	GJC2	RACK1	TRMT112	HERC1	TMEM45A	FGA
MYL6	SLC8A1	CRP	GNA14	GNAI2	ENY2	PSD3	ATF3	CCN2
CD81	PIP4K2A	SPINK1	GYPC	ASS1	HMGB2	NBPF12	SERINC2	FNDC3B
COX7A1	SERPINE2	TMBIM6	SH3GL3	A2M	WHRN	KMT2C	NEDD9	MT1E
VWF	OLFML1	UBB	FAM222A	CCSER1	ANAPC11	MAST4	MYO15B	FZD1
ELN	JHY	S100A9	CCDC85B	SFMBT2	ELOC	PCCA	BNIP3L	ITIH1
MMP9	AL355315.1	BHMT	KLF5	BCAS4	PFN1	SCMH1	TFRC	PCSK7
LHFPL6	ATM	UQCR11	TMSB4X	MZT2A	SNRPB	APBA1	VNN1	SORBS2
PRKG1	HLA.DRB1	ANGPTL3	LMLN	PSME4	SRP14	SRPK2	AZGP1	GZMM
CRIP2	SPECC1L	SERPINF1	GREM1	CPM	OST4	RBM6	TMEM141	CYP2E1
NNMT	PSD3	SOD1	NR2C2	SYNGR2	ATP5F1E	STAG1	MDN1	ZBTB20
ITGB2	GALNT17	SLC38A3	PSMC1	NTS	DBI	RUNX1	ENO2	TMSB4X
CYBA	ZNF568	PAH	LTBP1	UBC	CYC1	PDE4D	ZNF395	COL18A1
MFGE8	FBXL14	CYP3A7	ADRA2B	RGS6	SLC35F2	SNTB1	SPAG4	THBS1
ISLR	ANKRD33B	DBI	RUNX3	CD36	AP001267.5	SETBP1	PFKFB4	APOH

## Sheet: 2. Myeloid markers (scRNA)
Gene Symbol	Average Log2FC	Pct.1	Pct.2	P value	FDR	Cluster
APOC1	2.58854	0.953	0.351	0	0	Macrophage_SPP1
APOE	2.4781	0.966	0.405	0	0	Macrophage_SPP1
GPNMB	2.10936	0.839	0.201	0	0	Macrophage_SPP1
CTSD	1.95306	0.983	0.564	0	0	Macrophage_SPP1
LGMN	1.73102	0.867	0.288	0	0	Macrophage_SPP1
A2M	1.61616	0.792	0.211	0	0	Macrophage_SPP1
PLTP	1.54835	0.709	0.175	0	0	Macrophage_SPP1
TREM2	1.53008	0.629	0.11	0	0	Macrophage_SPP1
DAB2	1.49849	0.836	0.275	0	0	Macrophage_SPP1
PLD3	1.43969	0.87	0.289	0	0	Macrophage_SPP1
OTOA	1.43398	0.614	0.1	0	0	Macrophage_SPP1
C1QC	1.41048	0.952	0.35	0	0	Macrophage_SPP1
RNASE1	2.72722	0.581	0.107	2.24121e-299	5.24332e-295	Macrophage_SPP1
MS4A4A	1.50151	0.799	0.259	1.10178e-297	2.57761e-293	Macrophage_SPP1
CD9	1.4638	0.681	0.159	1.34984e-294	3.15795e-290	Macrophage_SPP1
CTSL	1.41373	0.842	0.294	9.00043e-292	2.10565e-287	Macrophage_SPP1
SELENOP	1.70322	0.82	0.249	1.03332e-286	2.41744e-282	Macrophage_SPP1
C1QB	1.27189	0.952	0.365	2.65678e-282	6.21554e-278	Macrophage_SPP1
C1QA	1.31266	0.95	0.388	2.31357e-276	5.41259e-272	Macrophage_SPP1
GPR34	1.38459	0.679	0.19	2.55355e-271	5.97402e-267	Macrophage_SPP1
CD68	1.20656	0.951	0.52	2.38292e-269	5.57484e-265	Macrophage_SPP1
MSR1	1.12613	0.801	0.268	1.02965e-266	2.40888e-262	Macrophage_SPP1
CD63	1.21385	0.952	0.616	4.03297e-266	9.43513e-262	Macrophage_SPP1
PSAP	1.24387	0.955	0.669	2.29575e-265	5.3709e-261	Macrophage_SPP1
FTL	1.01485	1	0.993	3.6799e-263	8.60913e-259	Macrophage_SPP1
LIPA	1.18295	0.855	0.315	1.54155e-261	3.60645e-257	Macrophage_SPP1
CTSB	1.17766	0.966	0.521	2.75647e-257	6.44876e-253	Macrophage_SPP1
NPC2	1.16944	0.924	0.524	2.26806e-256	5.30611e-252	Macrophage_SPP1
SLCO2B1	1.04574	0.665	0.176	4.29179e-254	1.00406e-249	Macrophage_SPP1
STAB1	1.08425	0.565	0.123	4.07935e-244	9.54363e-240	Macrophage_SPP1
CD81	1.18846	0.908	0.457	1.95171e-242	4.56602e-238	Macrophage_SPP1
PLA2G7	1.13637	0.655	0.185	3.09909e-239	7.25032e-235	Macrophage_SPP1
SLC1A3	1.26433	0.73	0.252	3.55885e-232	8.32592e-228	Macrophage_SPP1
FABP5	1.67505	0.793	0.336	1.79318e-231	4.19514e-227	Macrophage_SPP1
ACP5	1.29104	0.651	0.203	7.92336e-231	1.85367e-226	Macrophage_SPP1
GYPC	1.18662	0.701	0.25	2.27839e-230	5.33029e-226	Macrophage_SPP1
LGALS3	1.4666	0.895	0.504	3.00406e-229	7.02801e-225	Macrophage_SPP1
ARHGAP18	1.00393	0.677	0.217	1.28802e-228	3.01332e-224	Macrophage_SPP1
CD74	1.03853	0.999	0.714	1.11493e-225	2.60839e-221	Macrophage_SPP1
PRDX1	1.14835	0.919	0.491	2.96979e-225	6.94783e-221	Macrophage_SPP1
LAIR1	0.934607	0.708	0.239	1.36714e-224	3.19843e-220	Macrophage_SPP1
VAT1	0.769521	0.495	0.098	4.75043e-222	1.11136e-217	Macrophage_SPP1
TMEM176B	1.22656	0.799	0.328	2.89383e-221	6.77011e-217	Macrophage_SPP1
CTSZ	1.11263	0.923	0.547	1.18092e-220	2.76277e-216	Macrophage_SPP1
NRP1	0.880601	0.583	0.142	2.76695e-220	6.47328e-216	Macrophage_SPP1
CAPG	1.3672	0.789	0.337	3.08832e-218	7.22512e-214	Macrophage_SPP1
GRN	1.05879	0.919	0.544	9.30628e-215	2.1772e-210	Macrophage_SPP1
NRP2	0.865708	0.518	0.117	2.79722e-209	6.5441e-205	Macrophage_SPP1
CSTB	1.45798	0.913	0.55	5.36553e-209	1.25527e-204	Macrophage_SPP1
NPL	0.812811	0.694	0.226	9.66297e-208	2.26065e-203	Macrophage_SPP1
CD84	0.94986	0.694	0.24	1.29501e-207	3.02967e-203	Macrophage_SPP1
FOLR2	1.12292	0.709	0.217	4.75411e-207	1.11222e-202	Macrophage_SPP1
MGST3	1.04049	0.782	0.366	1.54415e-204	3.61255e-200	Macrophage_SPP1
MAFB	1.08511	0.85	0.375	1.3576e-203	3.1761e-199	Macrophage_SPP1
MAF	0.897682	0.639	0.183	9.00718e-203	2.10723e-198	Macrophage_SPP1
MERTK	0.894113	0.561	0.146	1.33747e-202	3.12901e-198	Macrophage_SPP1
HLA-DRB5	1.16073	0.966	0.59	9.97842e-200	2.33445e-195	Macrophage_SPP1
VEGFB	0.831434	0.686	0.253	1.51303e-198	3.53974e-194	Macrophage_SPP1
PTMS	0.913377	0.753	0.298	1.72444e-198	4.03433e-194	Macrophage_SPP1
IGF1	0.838162	0.437	0.084	3.85513e-195	9.01907e-191	Macrophage_SPP1
DNASE2	0.890226	0.57	0.166	9.8759e-194	2.31047e-189	Macrophage_SPP1
SLC40A1	1.16483	0.754	0.284	4.51066e-193	1.05527e-188	Macrophage_SPP1
FCHO2	0.77264	0.635	0.198	1.79946e-192	4.20985e-188	Macrophage_SPP1
TMEM176A	0.902314	0.629	0.203	2.0731e-190	4.85001e-186	Macrophage_SPP1
HOMER3	0.595874	0.505	0.119	3.5554e-189	8.31785e-185	Macrophage_SPP1
TSPAN4	0.846181	0.681	0.233	1.0798e-187	2.5262e-183	Macrophage_SPP1
CD14	1.22831	0.818	0.371	1.3664e-186	3.19669e-182	Macrophage_SPP1
CPM	0.918025	0.661	0.24	4.9159e-186	1.15007e-181	Macrophage_SPP1
CD99	0.872632	0.771	0.346	4.98826e-186	1.167e-181	Macrophage_SPP1
MGLL	0.783558	0.494	0.12	5.52235e-185	1.29195e-180	Macrophage_SPP1
SDS	1.0326	0.443	0.092	5.63192e-185	1.31759e-180	Macrophage_SPP1
HEXA	0.831541	0.715	0.293	1.78809e-184	4.18323e-180	Macrophage_SPP1
AKR1B1	0.939553	0.611	0.207	6.61096e-184	1.54663e-179	Macrophage_SPP1
MS4A7	0.986104	0.884	0.442	8.95056e-184	2.09398e-179	Macrophage_SPP1
CREG1	0.844462	0.836	0.371	1.582e-183	3.7011e-179	Macrophage_SPP1
KCNMA1	0.817463	0.513	0.132	5.32974e-183	1.24689e-178	Macrophage_SPP1
ADAP2	0.741789	0.701	0.253	6.07789e-181	1.42192e-176	Macrophage_SPP1
ABCC5	0.60703	0.478	0.112	4.21307e-180	9.85648e-176	Macrophage_SPP1
ABHD12	0.721876	0.527	0.149	9.01813e-179	2.10979e-174	Macrophage_SPP1
MGAT4A	0.675598	0.541	0.149	9.6601e-178	2.25998e-173	Macrophage_SPP1
LGALS1	1.24234	0.887	0.518	1.49178e-177	3.49001e-173	Macrophage_SPP1
MARCKS	0.904148	0.859	0.447	4.40126e-176	1.02967e-171	Macrophage_SPP1
TMEM37	0.711554	0.502	0.123	4.50552e-175	1.05407e-170	Macrophage_SPP1
FPR3	0.717103	0.563	0.17	1.96497e-173	4.59705e-169	Macrophage_SPP1
HLA-DMA	0.955222	0.9	0.512	3.81574e-173	8.92692e-169	Macrophage_SPP1
PMP22	0.623109	0.404	0.081	4.36047e-171	1.02013e-166	Macrophage_SPP1
BLVRB	0.896658	0.876	0.461	1.38127e-169	3.23148e-165	Macrophage_SPP1
RAP2B	0.720872	0.599	0.203	5.22493e-167	1.22237e-162	Macrophage_SPP1
HLA-DQA1	1.00621	0.886	0.494	1.19976e-166	2.80685e-162	Macrophage_SPP1
HLA-DRB1	0.935581	0.978	0.648	1.71425e-166	4.01049e-162	Macrophage_SPP1
HGF	0.575415	0.369	0.062	2.59489e-166	6.07074e-162	Macrophage_SPP1
GM2A	0.755812	0.513	0.152	7.97277e-164	1.86523e-159	Macrophage_SPP1
CYFIP1	0.667104	0.581	0.194	9.7804e-164	2.28813e-159	Macrophage_SPP1
CTSC	0.957076	0.865	0.483	5.32037e-161	1.2447e-156	Macrophage_SPP1
PIK3IP1	0.5638	0.489	0.131	8.93928e-160	2.09134e-155	Macrophage_SPP1
ATP6V1F	0.943441	0.843	0.471	1.65753e-159	3.87779e-155	Macrophage_SPP1
NUPR1	1.59605	0.328	0.054	7.58599e-159	1.77474e-154	Macrophage_SPP1
LILRB4	0.815397	0.614	0.224	2.31956e-158	5.42661e-154	Macrophage_SPP1
ANXA2	1.04579	0.838	0.463	9.56611e-158	2.23799e-153	Macrophage_SPP1
SLC38A6	0.537861	0.38	0.076	2.54753e-157	5.95995e-153	Macrophage_SPP1
DPP7	0.792179	0.775	0.39	3.29508e-157	7.70884e-153	Macrophage_SPP1
HLA-DRA	0.835022	0.996	0.693	6.15739e-156	1.44052e-151	Macrophage_SPP1
HMOX1	0.824359	0.795	0.347	2.77297e-155	6.48736e-151	Macrophage_SPP1
GNPDA1	0.719365	0.606	0.222	3.12966e-155	7.32184e-151	Macrophage_SPP1
FMNL2	0.722769	0.531	0.166	1.12912e-154	2.64159e-150	Macrophage_SPP1
RGS1	0.860954	0.84	0.398	9.99211e-154	2.33765e-149	Macrophage_SPP1
AKR1A1	0.806253	0.761	0.371	5.15039e-153	1.20493e-148	Macrophage_SPP1
SCARB2	0.630512	0.654	0.239	2.48377e-152	5.81079e-148	Macrophage_SPP1
FABP3	0.654878	0.446	0.11	5.82158e-152	1.36196e-147	Macrophage_SPP1
NTAN1	0.585115	0.538	0.171	1.01944e-151	2.38497e-147	Macrophage_SPP1
NENF	0.763683	0.707	0.314	3.39739e-151	7.9482e-147	Macrophage_SPP1
HLA-DPA1	0.82222	0.977	0.613	3.5493e-151	8.3036e-147	Macrophage_SPP1
HLA-DOA	0.664169	0.528	0.168	5.95042e-151	1.3921e-146	Macrophage_SPP1
LHFPL2	0.656632	0.38	0.082	1.15156e-149	2.69406e-145	Macrophage_SPP1
CHCHD6	0.711187	0.379	0.085	1.16434e-147	2.72396e-143	Macrophage_SPP1
GAL3ST4	0.437549	0.255	0.027	5.68255e-147	1.32943e-142	Macrophage_SPP1
RAB13	0.50344	0.472	0.137	1.64358e-145	3.84516e-141	Macrophage_SPP1
PEBP1	0.731808	0.773	0.381	4.07263e-145	9.52791e-141	Macrophage_SPP1
HLA-DQB1	0.766558	0.919	0.554	4.62269e-145	1.08148e-140	Macrophage_SPP1
GAS6	0.612752	0.422	0.106	1.12761e-144	2.63805e-140	Macrophage_SPP1
TIMP2	0.746563	0.831	0.475	8.91479e-144	2.08562e-139	Macrophage_SPP1
GATM	0.784619	0.443	0.124	2.50792e-143	5.86728e-139	Macrophage_SPP1
MS4A6A	0.872509	0.886	0.477	2.93775e-142	6.87286e-138	Macrophage_SPP1
FUCA1	0.868302	0.553	0.189	3.31886e-142	7.76446e-138	Macrophage_SPP1
BMP2K	0.622852	0.579	0.211	2.77247e-141	6.48619e-137	Macrophage_SPP1
CTSA	0.713069	0.685	0.291	3.19171e-141	7.467e-137	Macrophage_SPP1
HSD17B14	0.457161	0.362	0.078	4.76821e-140	1.11552e-135	Macrophage_SPP1
LPAR6	0.738876	0.54	0.185	2.51676e-139	5.88795e-135	Macrophage_SPP1
MFSD1	0.673041	0.731	0.354	8.67883e-139	2.03041e-134	Macrophage_SPP1
TYROBP	0.590678	0.976	0.894	1.47967e-138	3.46169e-134	Macrophage_SPP1
DHRS3	0.531887	0.483	0.142	1.62005e-138	3.7901e-134	Macrophage_SPP1
LGALS3BP	0.644111	0.496	0.157	6.32984e-137	1.48087e-132	Macrophage_SPP1
LRP1	0.658212	0.664	0.263	1.56135e-136	3.65277e-132	Macrophage_SPP1
CD59	0.609161	0.503	0.167	2.39243e-135	5.59708e-131	Macrophage_SPP1
PXDC1	0.561665	0.433	0.12	3.3759e-135	7.89791e-131	Macrophage_SPP1
TCEAL9	0.671715	0.352	0.077	6.19516e-135	1.44936e-130	Macrophage_SPP1
RARRES1	0.648502	0.224	0.021	7.6765e-135	1.79592e-130	Macrophage_SPP1
HNMT	0.636697	0.682	0.286	1.50455e-134	3.5199e-130	Macrophage_SPP1
C3AR1	0.608914	0.654	0.272	1.87083e-134	4.37681e-130	Macrophage_SPP1
HLA-DPB1	0.732469	0.964	0.607	2.52159e-134	5.89925e-130	Macrophage_SPP1
EPHX1	0.517561	0.415	0.11	3.29507e-134	7.70881e-130	Macrophage_SPP1
SMS	0.645336	0.705	0.328	3.48609e-134	8.15572e-130	Macrophage_SPP1
DBI	0.861515	0.836	0.489	1.32284e-132	3.09478e-128	Macrophage_SPP1
HEXB	0.575567	0.574	0.216	1.89567e-132	4.43493e-128	Macrophage_SPP1
CALR	0.798682	0.847	0.464	1.05198e-131	2.46111e-127	Macrophage_SPP1
ARRDC2	0.764209	0.501	0.173	5.74694e-131	1.3445e-126	Macrophage_SPP1
ADAMDEC1	0.561994	0.232	0.025	6.63854e-131	1.55309e-126	Macrophage_SPP1
HLA-DMB	0.696045	0.744	0.371	1.43382e-130	3.35441e-126	Macrophage_SPP1
KLHDC8B	0.410889	0.29	0.05	2.14594e-130	5.02042e-126	Macrophage_SPP1
IQGAP2	0.568144	0.652	0.279	4.14424e-130	9.69545e-126	Macrophage_SPP1
SNHG12	0.854706	0.579	0.235	5.39156e-130	1.26135e-125	Macrophage_SPP1
PCBD1	0.648238	0.601	0.247	8.70365e-130	2.03622e-125	Macrophage_SPP1
P4HB	0.716876	0.712	0.348	1.02841e-129	2.40597e-125	Macrophage_SPP1
DNPH1	0.672057	0.668	0.296	1.4177e-129	3.3167e-125	Macrophage_SPP1
ATP6AP2	0.702474	0.762	0.39	2.35513e-129	5.50982e-125	Macrophage_SPP1
BCAP31	0.623391	0.705	0.34	5.15519e-129	1.20606e-124	Macrophage_SPP1
ADAM9	0.5336	0.417	0.116	5.94796e-129	1.39152e-124	Macrophage_SPP1
IDH1	0.596181	0.494	0.162	1.51582e-128	3.54626e-124	Macrophage_SPP1
ALDH1A1	0.63093	0.491	0.161	9.15918e-128	2.14279e-123	Macrophage_SPP1
TMED9	0.712673	0.695	0.335	9.06567e-127	2.12091e-122	Macrophage_SPP1
CCL3	1.28413	0.71	0.358	5.28704e-126	1.2369e-121	Macrophage_SPP1
LAMP1	0.573461	0.666	0.289	1.02085e-124	2.38828e-120	Macrophage_SPP1
SLC7A8	0.524289	0.385	0.097	2.43682e-124	5.70095e-120	Macrophage_SPP1
PLA2G15	0.46668	0.402	0.111	4.83613e-124	1.13141e-119	Macrophage_SPP1
SPP1	2.4614	0.336	0.08	1.0501e-123	2.45672e-119	Macrophage_SPP1
LAPTM4A	0.626482	0.717	0.353	1.34136e-123	3.13812e-119	Macrophage_SPP1
TNFSF12	0.606781	0.587	0.237	3.58402e-123	8.38482e-119	Macrophage_SPP1
GADD45G	0.767859	0.445	0.138	7.32101e-123	1.71275e-118	Macrophage_SPP1
HSPB1	0.707763	0.804	0.401	7.58726e-123	1.77504e-118	Macrophage_SPP1
SCAMP2	0.562289	0.655	0.296	5.4427e-122	1.27332e-117	Macrophage_SPP1
ATOX1	0.703428	0.774	0.409	1.2681e-121	2.96673e-117	Macrophage_SPP1
SDSL	0.495523	0.413	0.119	3.01241e-121	7.04752e-117	Macrophage_SPP1
CXCL3	1.27842	0.447	0.145	5.33411e-121	1.24791e-116	Macrophage_SPP1
CFD	0.72376	0.797	0.403	1.18186e-120	2.76495e-116	Macrophage_SPP1
DRAM2	0.650283	0.612	0.274	3.05459e-120	7.14622e-116	Macrophage_SPP1
GPX4	0.708229	0.875	0.557	3.79189e-120	8.87112e-116	Macrophage_SPP1
DOCK4	0.469302	0.328	0.074	3.15355e-119	7.37773e-115	Macrophage_SPP1
SESN1	0.633085	0.526	0.2	7.76892e-119	1.81754e-114	Macrophage_SPP1
SCPEP1	0.628461	0.595	0.251	1.48624e-118	3.47705e-114	Macrophage_SPP1
CTSH	0.667349	0.822	0.438	1.4866e-118	3.47789e-114	Macrophage_SPP1
AP2A2	0.582078	0.515	0.187	2.7437e-118	6.41887e-114	Macrophage_SPP1
SERPINF1	0.596174	0.475	0.164	4.59669e-118	1.0754e-113	Macrophage_SPP1
CCL3L1	1.15051	0.703	0.353	4.84089e-118	1.13253e-113	Macrophage_SPP1
RGS10	0.616771	0.797	0.418	5.04714e-118	1.18078e-113	Macrophage_SPP1
FCGRT	0.562912	0.919	0.629	7.15187e-118	1.67318e-113	Macrophage_SPP1
RAB42	0.551768	0.244	0.037	8.4517e-118	1.97727e-113	Macrophage_SPP1
CD163	0.421255	0.767	0.34	6.28113e-117	1.46947e-112	Macrophage_SPP1
MMP14	0.36676	0.254	0.041	6.87109e-117	1.60749e-112	Macrophage_SPP1
LPL	0.676449	0.207	0.023	6.55445e-116	1.53341e-111	Macrophage_SPP1
GADD45B	0.857429	0.872	0.548	3.80634e-115	8.90494e-111	Macrophage_SPP1
BLNK	0.40897	0.319	0.072	1.03964e-114	2.43224e-110	Macrophage_SPP1
SLC15A3	0.504893	0.564	0.221	2.79041e-114	6.52817e-110	Macrophage_SPP1
TMEM14C	0.610174	0.74	0.371	1.03993e-113	2.43291e-109	Macrophage_SPP1
PEPD	0.61675	0.583	0.249	2.41646e-113	5.65331e-109	Macrophage_SPP1
NAA20	0.524777	0.572	0.238	3.50972e-113	8.21098e-109	Macrophage_SPP1
MYDGF	0.684905	0.707	0.358	6.04808e-113	1.41495e-108	Macrophage_SPP1
FAM213A	0.406579	0.357	0.095	1.93478e-112	4.52641e-108	Macrophage_SPP1
PITHD1	0.550533	0.472	0.168	2.56644e-112	6.00419e-108	Macrophage_SPP1
AP1B1	0.591414	0.531	0.21	2.91511e-112	6.81989e-108	Macrophage_SPP1
CCL4	1.16804	0.769	0.448	3.78657e-112	8.85868e-108	Macrophage_SPP1
KCNJ5	0.348244	0.185	0.017	5.71938e-112	1.33805e-107	Macrophage_SPP1
LMAN1	0.507427	0.505	0.186	6.30425e-112	1.47488e-107	Macrophage_SPP1
GCLC	0.574552	0.454	0.157	7.621e-112	1.78293e-107	Macrophage_SPP1
PDIA6	0.664447	0.69	0.341	8.04145e-112	1.8813e-107	Macrophage_SPP1
TUBA1B	0.683034	0.89	0.535	2.22466e-111	5.20459e-107	Macrophage_SPP1
MT1G	3.19011	0.25	0.045	2.72502e-111	6.37518e-107	Macrophage_SPP1
CSF1R	0.564559	0.759	0.364	2.96674e-111	6.94068e-107	Macrophage_SPP1
MYO1E	0.447228	0.308	0.071	3.04682e-111	7.12802e-107	Macrophage_SPP1
BCAT1	0.445098	0.345	0.089	1.37174e-110	3.20919e-106	Macrophage_SPP1
BEX4	0.547937	0.527	0.209	3.70592e-110	8.67001e-106	Macrophage_SPP1
CEBPA	0.555099	0.404	0.125	7.18791e-110	1.68161e-105	Macrophage_SPP1
SLC39A10	0.55001	0.461	0.161	7.51889e-110	1.75904e-105	Macrophage_SPP1
CXCL16	0.54666	0.738	0.363	1.79544e-109	4.20042e-105	Macrophage_SPP1
PIK3R1	0.506756	0.616	0.267	2.24334e-109	5.2483e-105	Macrophage_SPP1
CCL4L2	1.2804	0.731	0.401	9.67897e-109	2.26439e-104	Macrophage_SPP1
MITF	0.402569	0.306	0.071	1.43998e-108	3.36883e-104	Macrophage_SPP1
CANX	0.630292	0.736	0.38	1.91133e-108	4.47155e-104	Macrophage_SPP1
VKORC1	0.514317	0.552	0.227	2.02219e-108	4.73092e-104	Macrophage_SPP1
IL18	0.692013	0.728	0.362	2.99027e-108	6.99573e-104	Macrophage_SPP1
LTC4S	0.573451	0.509	0.194	1.26907e-107	2.96899e-103	Macrophage_SPP1
GNPTAB	0.476205	0.458	0.16	3.25629e-107	7.6181e-103	Macrophage_SPP1
UCP2	0.659702	0.743	0.39	4.60127e-107	1.07647e-102	Macrophage_SPP1
M6PR	0.566264	0.702	0.357	9.72697e-107	2.27562e-102	Macrophage_SPP1
MPP1	0.45496	0.592	0.253	1.28105e-106	2.99701e-102	Macrophage_SPP1
ARHGAP10	0.427699	0.328	0.084	2.31973e-106	5.42701e-102	Macrophage_SPP1
SLAMF8	0.49067	0.493	0.18	5.76638e-106	1.34904e-101	Macrophage_SPP1
SOD1	0.572844	0.773	0.41	3.03155e-105	7.09231e-101	Macrophage_SPP1
IGSF6	0.800915	0.847	0.561	4.26571e-105	9.97962e-101	Macrophage_SPP1
CLTA	0.622775	0.815	0.485	7.25383e-105	1.69703e-100	Macrophage_SPP1
CALM3	0.675121	0.765	0.418	2.94464e-104	6.88898e-100	Macrophage_SPP1
RENBP	0.419452	0.413	0.133	5.66659e-104	1.3257e-99	Macrophage_SPP1
FCGR1A	0.506898	0.438	0.146	9.65447e-104	2.25866e-99	Macrophage_SPP1
NAGLU	0.427495	0.368	0.109	9.55605e-103	2.23564e-98	Macrophage_SPP1
RAB9A	0.32486	0.468	0.168	1.00053e-102	2.34075e-98	Macrophage_SPP1
SWAP70	0.464635	0.498	0.19	1.06991e-102	2.50304e-98	Macrophage_SPP1
HES1	0.831728	0.443	0.157	2.56026e-102	5.98972e-98	Macrophage_SPP1
ATRAID	0.545455	0.634	0.303	7.20098e-102	1.68467e-97	Macrophage_SPP1
HSP90B1	0.699431	0.812	0.457	1.26172e-101	2.9518e-97	Macrophage_SPP1
YWHAH	0.564561	0.738	0.388	2.69969e-101	6.31592e-97	Macrophage_SPP1
GSTO1	0.607487	0.804	0.462	4.09488e-101	9.57997e-97	Macrophage_SPP1
ATP1B1	0.463695	0.55	0.226	8.21978e-101	1.92302e-96	Macrophage_SPP1
BEX3	0.398113	0.277	0.062	2.00464e-100	4.68985e-96	Macrophage_SPP1
IL4I1	0.610151	0.291	0.069	4.01144e-100	9.38476e-96	Macrophage_SPP1
LIMS1	0.648767	0.713	0.377	6.20759e-100	1.45227e-95	Macrophage_SPP1
IER5L	0.488289	0.52	0.207	2.39416e-99	5.60114e-95	Macrophage_SPP1
MGST2	0.541286	0.594	0.277	1.0332e-98	2.41716e-94	Macrophage_SPP1
USF2	0.405536	0.567	0.244	1.26992e-98	2.97097e-94	Macrophage_SPP1
AMDHD2	0.311918	0.383	0.12	2.19127e-98	5.12647e-94	Macrophage_SPP1
CD4	0.559331	0.65	0.306	2.7402e-98	6.41069e-94	Macrophage_SPP1
GOLIM4	0.515519	0.443	0.161	6.56387e-98	1.53562e-93	Macrophage_SPP1
BHLHE41	0.345574	0.248	0.048	7.94832e-98	1.85951e-93	Macrophage_SPP1
SNX6	0.496085	0.77	0.425	9.02055e-98	2.11036e-93	Macrophage_SPP1
LINC01094	0.331845	0.244	0.047	1.01141e-97	2.36619e-93	Macrophage_SPP1
PRKACB	0.457776	0.439	0.159	1.16193e-97	2.71834e-93	Macrophage_SPP1
IGSF21	0.41957	0.223	0.038	1.58154e-97	3.7e-93	Macrophage_SPP1
LRPAP1	0.510326	0.67	0.338	1.87689e-97	4.39098e-93	Macrophage_SPP1
TGFBI	0.637802	0.666	0.329	3.16448e-97	7.40329e-93	Macrophage_SPP1
FCER1G	0.644294	0.928	0.644	4.43812e-97	1.0383e-92	Macrophage_SPP1
TFEC	0.482838	0.54	0.218	4.66895e-97	1.0923e-92	Macrophage_SPP1
ABCA1	0.366775	0.509	0.196	5.22911e-97	1.22335e-92	Macrophage_SPP1
GNPTG	0.437515	0.561	0.242	5.34452e-97	1.25035e-92	Macrophage_SPP1
CHCHD10	0.563327	0.765	0.433	6.93213e-97	1.62177e-92	Macrophage_SPP1
BLVRA	0.488963	0.511	0.201	8.25858e-97	1.9321e-92	Macrophage_SPP1
FRMD4B	0.385527	0.621	0.277	1.80665e-96	4.22665e-92	Macrophage_SPP1
SGPL1	0.335594	0.312	0.082	4.37952e-96	1.02459e-91	Macrophage_SPP1
SSR3	0.558989	0.734	0.392	4.43175e-96	1.03681e-91	Macrophage_SPP1
FEZ2	0.439211	0.583	0.253	4.61572e-96	1.07985e-91	Macrophage_SPP1
SDC3	0.137681	0.474	0.156	1.00247e-95	2.34529e-91	Macrophage_SPP1
ACP2	0.380615	0.384	0.123	1.30751e-95	3.05892e-91	Macrophage_SPP1
NEK6	0.326452	0.344	0.1	3.07682e-95	7.19822e-91	Macrophage_SPP1
SNX2	0.527453	0.679	0.349	4.4477e-95	1.04054e-90	Macrophage_SPP1
FARP1	0.356496	0.299	0.076	6.11699e-95	1.43107e-90	Macrophage_SPP1
ITGB5	0.398426	0.278	0.067	9.51504e-95	2.22604e-90	Macrophage_SPP1
OSBPL1A	0.378866	0.4	0.133	1.42561e-94	3.33522e-90	Macrophage_SPP1
NCK1	0.395673	0.48	0.188	1.51959e-94	3.55508e-90	Macrophage_SPP1
JUN	0.778977	0.895	0.576	1.55637e-94	3.64114e-90	Macrophage_SPP1
ITGAV	0.378682	0.322	0.09	1.97315e-94	4.61619e-90	Macrophage_SPP1
ALCAM	0.552609	0.401	0.14	3.42572e-94	8.01448e-90	Macrophage_SPP1
AAK1	0.36486	0.597	0.26	3.77742e-94	8.83728e-90	Macrophage_SPP1
COPRS	0.398732	0.425	0.153	4.9205e-94	1.15115e-89	Macrophage_SPP1
SSR4	0.596792	0.817	0.475	7.07916e-94	1.65617e-89	Macrophage_SPP1
MDH1	0.52902	0.6	0.286	8.50135e-94	1.98889e-89	Macrophage_SPP1
GAA	0.41139	0.597	0.265	1.45316e-93	3.39966e-89	Macrophage_SPP1
CXCL2	0.985367	0.554	0.256	2.35323e-93	5.50538e-89	Macrophage_SPP1
FAM96A	0.48776	0.648	0.322	9.18479e-93	2.14878e-88	Macrophage_SPP1
PRDX4	0.476506	0.513	0.217	1.02434e-92	2.39644e-88	Macrophage_SPP1
GUSB	0.502438	0.532	0.227	1.18093e-92	2.7628e-88	Macrophage_SPP1
PLXDC1	0.321255	0.168	0.019	1.4299e-92	3.34525e-88	Macrophage_SPP1
MT1H	2.55932	0.155	0.015	3.67735e-92	8.60317e-88	Macrophage_SPP1
ADORA3	0.463801	0.306	0.084	4.35516e-92	1.01889e-87	Macrophage_SPP1
EPB41L2	0.412094	0.564	0.237	4.38796e-92	1.02656e-87	Macrophage_SPP1
FKBP2	0.494587	0.69	0.354	6.90587e-92	1.61563e-87	Macrophage_SPP1
C2	0.455274	0.434	0.154	1.01877e-91	2.38341e-87	Macrophage_SPP1
PKM	0.705013	0.763	0.433	1.85261e-91	4.33417e-87	Macrophage_SPP1
CORO1B	0.44115	0.674	0.331	1.88158e-91	4.40196e-87	Macrophage_SPP1
PDXK	0.509176	0.552	0.247	2.13057e-91	4.98447e-87	Macrophage_SPP1
TFPT	0.388111	0.435	0.164	2.25185e-91	5.2682e-87	Macrophage_SPP1
RPN2	0.478278	0.636	0.305	2.37412e-91	5.55424e-87	Macrophage_SPP1
SERPING1	0.350266	0.454	0.164	2.68941e-91	6.29187e-87	Macrophage_SPP1
ITGB1	0.577995	0.741	0.404	6.91356e-91	1.61743e-86	Macrophage_SPP1
CREBL2	0.38655	0.459	0.175	9.07827e-91	2.12386e-86	Macrophage_SPP1
NEU1	0.444164	0.516	0.218	1.18542e-90	2.77329e-86	Macrophage_SPP1
PPIB	0.628085	0.83	0.495	1.5681e-90	3.66858e-86	Macrophage_SPP1
SNX24	0.375125	0.339	0.1	2.38358e-90	5.57637e-86	Macrophage_SPP1
ZFHX3	0.452955	0.433	0.16	4.78152e-90	1.11864e-85	Macrophage_SPP1
MT1X	2.5116	0.371	0.136	1.97162e-89	4.6126e-85	Macrophage_SPP1
SPPL2A	0.421657	0.526	0.227	2.44816e-89	5.72746e-85	Macrophage_SPP1
STMN1	0.334925	0.519	0.216	6.19248e-89	1.44873e-84	Macrophage_SPP1
RNASET2	0.613856	0.91	0.676	7.54389e-89	1.76489e-84	Macrophage_SPP1
SLC3A2	0.481911	0.633	0.314	8.12899e-89	1.90178e-84	Macrophage_SPP1
P2RX4	0.38333	0.372	0.124	1.38388e-88	3.2376e-84	Macrophage_SPP1
EVA1B	0.36955	0.46	0.177	1.54273e-88	3.60922e-84	Macrophage_SPP1
TTYH3	0.457915	0.398	0.139	1.76968e-88	4.14017e-84	Macrophage_SPP1
ME1	0.372975	0.342	0.104	4.66349e-88	1.09102e-83	Macrophage_SPP1
GSN	0.541949	0.663	0.33	5.01698e-88	1.17372e-83	Macrophage_SPP1
PHLDA1	0.576897	0.266	0.065	7.66472e-88	1.79316e-83	Macrophage_SPP1
PABPC4	0.478226	0.738	0.392	7.72496e-88	1.80725e-83	Macrophage_SPP1
IL18BP	0.337602	0.322	0.095	1.72954e-86	4.04627e-82	Macrophage_SPP1
DST	0.492035	0.474	0.19	2.51526e-86	5.88444e-82	Macrophage_SPP1
TMEM70	0.474703	0.441	0.174	3.26876e-86	7.64726e-82	Macrophage_SPP1
RPP25	0.332409	0.277	0.072	3.79657e-86	8.88208e-82	Macrophage_SPP1
CYB5A	0.325596	0.459	0.183	4.51974e-86	1.05739e-81	Macrophage_SPP1
ST13	0.493934	0.769	0.428	5.57754e-86	1.30487e-81	Macrophage_SPP1
SCN1B	0.417332	0.361	0.119	7.62918e-86	1.78485e-81	Macrophage_SPP1
RNF130	0.504837	0.82	0.504	1.01999e-85	2.38627e-81	Macrophage_SPP1
HAGHL	0.308912	0.199	0.034	1.2717e-85	2.97513e-81	Macrophage_SPP1
PLIN2	0.550131	0.777	0.437	1.91999e-85	4.49181e-81	Macrophage_SPP1
HPSE	0.312871	0.291	0.079	2.05374e-85	4.80472e-81	Macrophage_SPP1
SIRPA	0.31203	0.512	0.213	2.22136e-85	5.19686e-81	Macrophage_SPP1
EMP2	0.377745	0.227	0.049	4.02859e-85	9.42489e-81	Macrophage_SPP1
MRC1	0.390448	0.553	0.228	9.12128e-85	2.13392e-80	Macrophage_SPP1
DENND4C	0.312367	0.291	0.08	9.59415e-85	2.24455e-80	Macrophage_SPP1
ARPIN	0.337676	0.337	0.106	9.83119e-85	2.30001e-80	Macrophage_SPP1
SLC18B1	0.325395	0.224	0.047	1.66595e-84	3.89749e-80	Macrophage_SPP1
TPP1	0.436868	0.695	0.36	4.32319e-84	1.01141e-79	Macrophage_SPP1
LMNA	0.409623	0.452	0.174	5.50754e-84	1.28849e-79	Macrophage_SPP1
BST2	0.578842	0.793	0.477	7.70272e-84	1.80205e-79	Macrophage_SPP1
GNB4	0.405474	0.514	0.228	9.37507e-84	2.1933e-79	Macrophage_SPP1
TRAM1	0.451203	0.627	0.313	9.76079e-84	2.28354e-79	Macrophage_SPP1
TCEAL4	0.41581	0.495	0.21	1.02108e-83	2.38882e-79	Macrophage_SPP1
TMEM51	0.360643	0.291	0.082	1.62732e-83	3.80711e-79	Macrophage_SPP1
HAVCR2	0.429085	0.526	0.234	3.10144e-83	7.25582e-79	Macrophage_SPP1
ARL4C	0.527527	0.563	0.26	3.8488e-83	9.00427e-79	Macrophage_SPP1
ADA2	0.424727	0.594	0.288	5.12555e-83	1.19912e-78	Macrophage_SPP1
VAMP8	0.508236	0.865	0.514	7.18547e-83	1.68104e-78	Macrophage_SPP1
SLC11A2	0.347691	0.28	0.076	8.63001e-83	2.01899e-78	Macrophage_SPP1
UNC93B1	0.454529	0.616	0.309	1.26971e-82	2.97049e-78	Macrophage_SPP1
MAGED2	0.308245	0.326	0.102	1.32385e-82	3.09716e-78	Macrophage_SPP1
DDRGK1	0.418326	0.488	0.211	1.65637e-82	3.87507e-78	Macrophage_SPP1
ANXA4	0.357028	0.484	0.206	1.7113e-82	4.00359e-78	Macrophage_SPP1
FCGR3A	0.401434	0.771	0.372	2.53264e-82	5.92512e-78	Macrophage_SPP1
SMIM4	0.430415	0.439	0.174	3.63645e-82	8.50748e-78	Macrophage_SPP1
LY86	0.56848	0.652	0.346	5.89271e-82	1.3786e-77	Macrophage_SPP1
CD72	0.46275	0.448	0.182	7.38121e-82	1.72683e-77	Macrophage_SPP1
BNIP3	0.374209	0.28	0.078	9.6886e-82	2.26665e-77	Macrophage_SPP1
ATP6AP1	0.317846	0.622	0.307	1.22493e-81	2.86572e-77	Macrophage_SPP1
CHID1	0.381605	0.417	0.161	2.37946e-81	5.56674e-77	Macrophage_SPP1
SCD	0.446966	0.332	0.108	2.42192e-81	5.66607e-77	Macrophage_SPP1
RER1	0.391517	0.647	0.333	2.42262e-81	5.66772e-77	Macrophage_SPP1
MYO5A	0.264412	0.371	0.128	3.61965e-81	8.46818e-77	Macrophage_SPP1
SPINT2	0.342894	0.542	0.24	8.01173e-81	1.87434e-76	Macrophage_SPP1
REX1BD	0.485819	0.736	0.41	9.0749e-81	2.12307e-76	Macrophage_SPP1
ASAH1	0.469863	0.87	0.61	9.08409e-81	2.12522e-76	Macrophage_SPP1
TMEM251	0.322201	0.344	0.114	1.15178e-80	2.69459e-76	Macrophage_SPP1
ARL6IP1	0.361582	0.596	0.287	1.6153e-80	3.779e-76	Macrophage_SPP1
AHNAK	0.48288	0.66	0.332	2.10602e-80	4.92704e-76	Macrophage_SPP1
TGFBR1	0.247767	0.384	0.136	2.14559e-80	5.01961e-76	Macrophage_SPP1
SGK1	0.518482	0.818	0.484	3.37288e-80	7.89085e-76	Macrophage_SPP1
RB1	0.337533	0.592	0.28	3.73126e-80	8.72928e-76	Macrophage_SPP1
CCDC107	0.371872	0.561	0.266	6.2887e-80	1.47124e-75	Macrophage_SPP1
ITSN1	0.371275	0.347	0.115	7.74604e-80	1.81219e-75	Macrophage_SPP1
FXYD5	0.474666	0.799	0.454	1.17075e-79	2.73897e-75	Macrophage_SPP1
ARL6IP5	0.520858	0.783	0.465	1.21746e-79	2.84825e-75	Macrophage_SPP1
HIST1H4C	0.353571	0.656	0.333	1.23782e-79	2.89589e-75	Macrophage_SPP1
ACOT13	0.364733	0.37	0.131	2.48022e-79	5.80247e-75	Macrophage_SPP1
TMEM86A	0.280591	0.201	0.04	2.8373e-79	6.63787e-75	Macrophage_SPP1
GLMP	0.312971	0.275	0.076	3.22973e-79	7.55596e-75	Macrophage_SPP1
DAD1	0.473947	0.719	0.405	3.49592e-79	8.1787e-75	Macrophage_SPP1
LRMDA	0.36851	0.435	0.174	3.85215e-79	9.0121e-75	Macrophage_SPP1
TMED10	0.393813	0.609	0.309	4.4167e-79	1.03329e-74	Macrophage_SPP1
COX6C	0.485794	0.835	0.491	6.13056e-79	1.43424e-74	Macrophage_SPP1
SPRED1	0.46515	0.339	0.117	9.05818e-79	2.11916e-74	Macrophage_SPP1
UGCG	0.285902	0.375	0.135	1.04572e-78	2.44646e-74	Macrophage_SPP1
CD109	0.311902	0.182	0.032	1.40828e-78	3.29468e-74	Macrophage_SPP1
C3	0.403	0.388	0.145	2.1998e-78	5.14644e-74	Macrophage_SPP1
HSD17B4	0.494728	0.439	0.182	3.25703e-78	7.61981e-74	Macrophage_SPP1
ANKH	0.385952	0.326	0.108	4.76334e-78	1.11438e-73	Macrophage_SPP1
CHST13	0.220017	0.179	0.03	6.37936e-78	1.49245e-73	Macrophage_SPP1
PI4K2A	0.314547	0.285	0.082	7.25878e-78	1.69819e-73	Macrophage_SPP1
KDELR1	0.423292	0.61	0.308	7.62832e-78	1.78465e-73	Macrophage_SPP1
CMTM3	0.352565	0.459	0.19	2.99895e-77	7.01605e-73	Macrophage_SPP1
NCK1-DT	0.378622	0.328	0.11	3.20926e-77	7.50806e-73	Macrophage_SPP1
TM2D2	0.317481	0.353	0.123	3.62391e-77	8.47814e-73	Macrophage_SPP1
CALU	0.342124	0.369	0.137	4.04942e-77	9.47361e-73	Macrophage_SPP1
PDE4DIP	0.350176	0.408	0.156	4.97899e-77	1.16483e-72	Macrophage_SPP1
AC244090.1	0.337411	0.336	0.114	4.99259e-77	1.16802e-72	Macrophage_SPP1
CD163L1	0.433745	0.237	0.06	5.10674e-77	1.19472e-72	Macrophage_SPP1
COLEC12	0.335491	0.137	0.014	5.60749e-77	1.31187e-72	Macrophage_SPP1
SELENOW	0.450237	0.662	0.355	6.31814e-77	1.47813e-72	Macrophage_SPP1
DYNLRB1	0.371927	0.692	0.373	7.20752e-77	1.6862e-72	Macrophage_SPP1
WWP1	0.391613	0.416	0.158	1.13255e-76	2.6496e-72	Macrophage_SPP1
CISD2	0.372307	0.51	0.227	1.17908e-76	2.75847e-72	Macrophage_SPP1
HM13	0.390045	0.619	0.324	1.25712e-76	2.94102e-72	Macrophage_SPP1
TMEM134	0.381173	0.468	0.199	1.32481e-76	3.09939e-72	Macrophage_SPP1
SLC22A18	0.30344	0.307	0.098	3.04725e-76	7.12904e-72	Macrophage_SPP1
MCOLN1	0.234195	0.572	0.256	3.63331e-76	8.50013e-72	Macrophage_SPP1
ZNF331	0.506513	0.551	0.253	4.68717e-76	1.09656e-71	Macrophage_SPP1
TUBB	0.379542	0.681	0.368	5.13652e-76	1.20169e-71	Macrophage_SPP1
CRYL1	0.350198	0.416	0.163	5.56247e-76	1.30134e-71	Macrophage_SPP1
TRPM2	0.303625	0.26	0.07	5.62262e-76	1.31541e-71	Macrophage_SPP1
SOAT1	0.345995	0.408	0.161	7.69244e-76	1.79965e-71	Macrophage_SPP1
SOCS6	0.279077	0.202	0.042	9.91879e-76	2.3205e-71	Macrophage_SPP1
APOC2	0.34743	0.14	0.016	1.75538e-75	4.10672e-71	Macrophage_SPP1
NIPSNAP2	0.394332	0.517	0.235	1.87745e-75	4.39229e-71	Macrophage_SPP1
NDFIP1	0.371428	0.656	0.346	2.17925e-75	5.09836e-71	Macrophage_SPP1
HERPUD1	0.444277	0.85	0.526	2.27348e-75	5.31881e-71	Macrophage_SPP1
SLC39A1	0.383886	0.436	0.179	4.34513e-75	1.01654e-70	Macrophage_SPP1
SCP2	0.377714	0.622	0.311	5.92169e-75	1.38538e-70	Macrophage_SPP1
RASSF4	0.42319	0.614	0.31	6.50354e-75	1.5215e-70	Macrophage_SPP1
RHEB	0.37226	0.599	0.299	7.37184e-75	1.72464e-70	Macrophage_SPP1
CAMK1	0.452891	0.458	0.196	7.43849e-75	1.74024e-70	Macrophage_SPP1
FAM20C	0.357761	0.239	0.061	7.48553e-75	1.75124e-70	Macrophage_SPP1
MCUR1	0.402239	0.43	0.177	1.19596e-74	2.79795e-70	Macrophage_SPP1
LDHB	0.395214	0.608	0.302	1.47591e-74	3.45289e-70	Macrophage_SPP1
C1orf54	0.267585	0.557	0.25	2.65382e-74	6.20862e-70	Macrophage_SPP1
MRPL40	0.353536	0.474	0.209	5.13694e-74	1.20179e-69	Macrophage_SPP1
PLAU	0.316209	0.244	0.064	6.62794e-74	1.55061e-69	Macrophage_SPP1
HLA-DQA2	0.661231	0.711	0.411	6.66954e-74	1.56034e-69	Macrophage_SPP1
PLXND1	0.353045	0.332	0.114	7.0373e-74	1.64638e-69	Macrophage_SPP1
RHOC	0.358724	0.517	0.232	7.32848e-74	1.7145e-69	Macrophage_SPP1
TECR	0.386663	0.553	0.261	1.26659e-73	2.96318e-69	Macrophage_SPP1
TMEM147	0.364542	0.526	0.243	1.64155e-73	3.8404e-69	Macrophage_SPP1
ISCU	0.359861	0.643	0.344	1.68264e-73	3.93653e-69	Macrophage_SPP1
SPATA7	0.288677	0.23	0.057	1.70134e-73	3.98028e-69	Macrophage_SPP1
FUOM	0.371962	0.59	0.291	1.86105e-73	4.35393e-69	Macrophage_SPP1
MFSD12	0.36379	0.413	0.165	3.68366e-73	8.61793e-69	Macrophage_SPP1
MGMT	0.355514	0.505	0.232	3.75387e-73	8.78217e-69	Macrophage_SPP1
APPL1	0.33368	0.538	0.251	5.10242e-73	1.19371e-68	Macrophage_SPP1
SERPINB6	0.358454	0.619	0.313	5.44239e-73	1.27325e-68	Macrophage_SPP1
SMIM20	0.329714	0.43	0.178	5.58015e-73	1.30548e-68	Macrophage_SPP1
MRPL34	0.371086	0.528	0.255	7.1699e-73	1.6774e-68	Macrophage_SPP1
PPARG	0.311502	0.22	0.054	7.25905e-73	1.69825e-68	Macrophage_SPP1
MESD	0.38748	0.493	0.222	8.74065e-73	2.04487e-68	Macrophage_SPP1
CUTA	0.391165	0.617	0.318	1.72706e-72	4.04045e-68	Macrophage_SPP1
CYB5R1	0.358277	0.395	0.157	1.75739e-72	4.11141e-68	Macrophage_SPP1
TRIM47	0.283639	0.211	0.049	1.952e-72	4.56669e-68	Macrophage_SPP1
TMED2	0.273148	0.507	0.229	2.63214e-72	6.1579e-68	Macrophage_SPP1
PPT1	0.441535	0.784	0.471	2.72794e-72	6.382e-68	Macrophage_SPP1
ARSA	0.200602	0.336	0.116	5.00298e-72	1.17045e-67	Macrophage_SPP1
TLR7	0.267801	0.185	0.036	7.03286e-72	1.64534e-67	Macrophage_SPP1
SPIRE1	0.307447	0.259	0.074	8.96497e-72	2.09735e-67	Macrophage_SPP1
SEC11C	0.438306	0.491	0.229	1.11523e-71	2.60909e-67	Macrophage_SPP1
TWF2	0.358787	0.636	0.333	1.22489e-71	2.86563e-67	Macrophage_SPP1
LAMP2	0.16432	0.688	0.369	1.33311e-71	3.1188e-67	Macrophage_SPP1
TCEAL3	0.372747	0.368	0.138	2.03342e-71	4.75719e-67	Macrophage_SPP1
PDGFB	0.307978	0.225	0.056	2.25107e-71	5.26638e-67	Macrophage_SPP1
SLC25A24	0.350673	0.455	0.197	2.51467e-71	5.88308e-67	Macrophage_SPP1
AP2M1	0.317475	0.684	0.369	3.46295e-71	8.10157e-67	Macrophage_SPP1
GADD45GIP1	0.34521	0.606	0.301	4.02342e-71	9.41279e-67	Macrophage_SPP1
GNAS	0.485343	0.907	0.612	4.08263e-71	9.5513e-67	Macrophage_SPP1
GNS	0.266499	0.54	0.253	4.54572e-71	1.06347e-66	Macrophage_SPP1
SLC17A5	0.266776	0.242	0.065	7.70015e-71	1.80145e-66	Macrophage_SPP1
DYNLL1	0.476835	0.843	0.508	1.19476e-70	2.79513e-66	Macrophage_SPP1
LINC01857	0.221027	0.159	0.026	1.22261e-70	2.86031e-66	Macrophage_SPP1
KTN1	0.425965	0.674	0.363	1.23108e-70	2.8801e-66	Macrophage_SPP1
ARL1	0.302762	0.39	0.154	1.42384e-70	3.33108e-66	Macrophage_SPP1
FAM50A	0.307342	0.565	0.277	1.44415e-70	3.37859e-66	Macrophage_SPP1
LY96	0.307989	0.717	0.395	1.78609e-70	4.17857e-66	Macrophage_SPP1
EPB41L3	0.358023	0.495	0.219	1.98694e-70	4.64844e-66	Macrophage_SPP1
SFMBT2	0.235785	0.264	0.076	2.89867e-70	6.78144e-66	Macrophage_SPP1
CNRIP1	0.271518	0.196	0.043	3.50503e-70	8.20001e-66	Macrophage_SPP1
NECAP2	0.348512	0.563	0.274	4.5344e-70	1.06082e-65	Macrophage_SPP1
SLC31A1	0.260702	0.325	0.114	5.41944e-70	1.26788e-65	Macrophage_SPP1
VDAC1	0.376087	0.66	0.355	1.00001e-69	2.33952e-65	Macrophage_SPP1
VIM	0.598022	0.966	0.737	1.31818e-69	3.08388e-65	Macrophage_SPP1
NDUFC1	0.371635	0.654	0.342	1.39646e-69	3.26701e-65	Macrophage_SPP1
KCTD12	0.412393	0.662	0.349	1.58197e-69	3.70103e-65	Macrophage_SPP1
GPR183	0.331764	0.581	0.27	2.18023e-69	5.10064e-65	Macrophage_SPP1
CD151	0.383161	0.45	0.196	2.36697e-69	5.53754e-65	Macrophage_SPP1
CD276	0.249709	0.178	0.036	4.24115e-69	9.92218e-65	Macrophage_SPP1
HINT1	0.40148	0.842	0.492	5.91327e-69	1.38341e-64	Macrophage_SPP1
DHRS9	0.378897	0.313	0.107	5.92786e-69	1.38682e-64	Macrophage_SPP1
PLEKHA1	0.319765	0.241	0.067	6.21228e-69	1.45336e-64	Macrophage_SPP1
CTSF	0.250651	0.234	0.063	6.41149e-69	1.49997e-64	Macrophage_SPP1
SELENOS	0.359381	0.592	0.3	9.50614e-69	2.22396e-64	Macrophage_SPP1
TMEM220	0.239879	0.237	0.065	9.81285e-69	2.29572e-64	Macrophage_SPP1
F13A1	0.585342	0.285	0.093	9.9896e-69	2.33707e-64	Macrophage_SPP1
FIS1	0.368592	0.68	0.374	1.08158e-68	2.53035e-64	Macrophage_SPP1
YBX1	0.488143	0.941	0.601	1.18446e-68	2.77104e-64	Macrophage_SPP1
NPM1	0.436831	0.867	0.523	1.53669e-68	3.59508e-64	Macrophage_SPP1
TRAPPC2L	0.370559	0.468	0.21	1.556e-68	3.64025e-64	Macrophage_SPP1
NANS	0.365607	0.563	0.278	1.93506e-68	4.52708e-64	Macrophage_SPP1
TMEM219	0.343911	0.673	0.362	2.30435e-68	5.39102e-64	Macrophage_SPP1
GTF2H5	0.331549	0.488	0.223	3.08469e-68	7.21663e-64	Macrophage_SPP1
NUCB1	0.315492	0.613	0.32	3.68645e-68	8.62444e-64	Macrophage_SPP1
PLBD2	0.339446	0.242	0.069	3.88577e-68	9.09076e-64	Macrophage_SPP1
ATP6V0A1	0.227248	0.392	0.155	4.6928e-68	1.09788e-63	Macrophage_SPP1
DEGS1	0.307838	0.488	0.224	5.25534e-68	1.22949e-63	Macrophage_SPP1
LACC1	0.305184	0.265	0.081	6.519e-68	1.52512e-63	Macrophage_SPP1
KDELR2	0.394688	0.51	0.244	8.92658e-68	2.08837e-63	Macrophage_SPP1
PDK4	0.260701	0.539	0.248	1.33019e-67	3.11197e-63	Macrophage_SPP1
TNFRSF14	0.247378	0.62	0.318	1.39755e-67	3.26956e-63	Macrophage_SPP1
ECHS1	0.365729	0.594	0.301	2.24194e-67	5.24501e-63	Macrophage_SPP1
PDGFC	0.355204	0.275	0.088	2.69913e-67	6.31462e-63	Macrophage_SPP1
PRNP	0.323476	0.494	0.221	3.09381e-67	7.23798e-63	Macrophage_SPP1
SMIM30	0.276086	0.325	0.116	3.60474e-67	8.43329e-63	Macrophage_SPP1
DDAH2	0.259533	0.601	0.296	4.53488e-67	1.06094e-62	Macrophage_SPP1
DPYSL2	0.364621	0.627	0.326	6.52767e-67	1.52715e-62	Macrophage_SPP1
DDX24	0.383741	0.617	0.322	9.09214e-67	2.12711e-62	Macrophage_SPP1
PTTG1IP	0.332047	0.674	0.36	1.05957e-66	2.47887e-62	Macrophage_SPP1
BNIP3L	0.291266	0.707	0.395	1.71608e-66	4.01477e-62	Macrophage_SPP1
PLXDC2	0.288271	0.581	0.287	3.00716e-66	7.03526e-62	Macrophage_SPP1
L3MBTL4-AS1	0.255585	0.141	0.021	3.91581e-66	9.16103e-62	Macrophage_SPP1
NDUFAF3	0.35473	0.562	0.282	4.79892e-66	1.12271e-61	Macrophage_SPP1
PDIA3	0.372891	0.719	0.409	5.92969e-66	1.38725e-61	Macrophage_SPP1
SORBS3	0.269176	0.254	0.077	8.92703e-66	2.08848e-61	Macrophage_SPP1
EHD4	0.270391	0.336	0.126	9.92842e-66	2.32275e-61	Macrophage_SPP1
NUDT14	0.273134	0.328	0.12	1.58003e-65	3.69649e-61	Macrophage_SPP1
FERMT3	0.283094	0.664	0.359	1.64725e-65	3.85375e-61	Macrophage_SPP1
CTTNBP2NL	0.389067	0.384	0.16	1.95599e-65	4.57603e-61	Macrophage_SPP1
KRTCAP2	0.344544	0.586	0.299	2.00165e-65	4.68286e-61	Macrophage_SPP1
GSDME	0.196748	0.145	0.023	2.37591e-65	5.55844e-61	Macrophage_SPP1
NDUFA4	0.465433	0.844	0.511	2.4474e-65	5.72568e-61	Macrophage_SPP1
ADH5	0.275193	0.413	0.176	2.98363e-65	6.9802e-61	Macrophage_SPP1
TMED5	0.271205	0.474	0.215	3.01322e-65	7.04944e-61	Macrophage_SPP1
GAS2L3	0.237132	0.212	0.055	3.57913e-65	8.37338e-61	Macrophage_SPP1
TMBIM6	0.452354	0.868	0.624	3.89196e-65	9.10524e-61	Macrophage_SPP1
TUBA1C	0.236461	0.474	0.224	4.67625e-65	1.09401e-60	Macrophage_SPP1
MGAT1	0.333387	0.752	0.431	5.06298e-65	1.18448e-60	Macrophage_SPP1
SNX29	0.340839	0.381	0.155	5.07625e-65	1.18759e-60	Macrophage_SPP1
SELENOH	0.351721	0.711	0.398	9.02996e-65	2.11256e-60	Macrophage_SPP1
TXNDC12	0.307186	0.519	0.252	1.11598e-64	2.61084e-60	Macrophage_SPP1
SYNGR2	0.364452	0.517	0.254	1.12615e-64	2.63462e-60	Macrophage_SPP1
OLFML3	0.283482	0.167	0.033	1.46935e-64	3.43753e-60	Macrophage_SPP1
EIF4EBP1	0.373942	0.546	0.272	1.74519e-64	4.08287e-60	Macrophage_SPP1
BSG	0.206442	0.666	0.363	2.10875e-64	4.93341e-60	Macrophage_SPP1
FRMD4A	0.343106	0.345	0.129	2.27502e-64	5.32241e-60	Macrophage_SPP1
DYNC1I2	0.332659	0.566	0.287	2.28795e-64	5.35265e-60	Macrophage_SPP1
RAP2A	0.275536	0.277	0.091	2.30152e-64	5.38441e-60	Macrophage_SPP1
MT1M	1.5985	0.114	0.012	2.44701e-64	5.72477e-60	Macrophage_SPP1
TNS1	0.214176	0.157	0.029	2.71436e-64	6.35025e-60	Macrophage_SPP1
PSMB6	0.427154	0.704	0.396	4.60092e-64	1.07638e-59	Macrophage_SPP1
NCOA7	0.327633	0.518	0.252	6.49766e-64	1.52013e-59	Macrophage_SPP1
NDUFC2	0.339657	0.676	0.37	6.61342e-64	1.54721e-59	Macrophage_SPP1
H2AFJ	0.370107	0.579	0.295	7.50598e-64	1.75602e-59	Macrophage_SPP1
CBR1	0.297406	0.497	0.232	8.01159e-64	1.87431e-59	Macrophage_SPP1
ERP44	0.279586	0.579	0.297	9.1243e-64	2.13463e-59	Macrophage_SPP1
SLC43A3	0.367835	0.285	0.097	1.18563e-63	2.77378e-59	Macrophage_SPP1
RRAGD	0.164807	0.231	0.065	1.20658e-63	2.82279e-59	Macrophage_SPP1
MRC2	0.279148	0.248	0.075	2.0738e-63	4.85165e-59	Macrophage_SPP1
GGA2	0.301807	0.356	0.144	2.33789e-63	5.4695e-59	Macrophage_SPP1
TBC1D12	0.268966	0.272	0.09	2.39001e-63	5.59142e-59	Macrophage_SPP1
ANXA5	0.474747	0.857	0.546	2.70491e-63	6.32814e-59	Macrophage_SPP1
ME2	0.304607	0.525	0.26	2.93531e-63	6.86715e-59	Macrophage_SPP1
AXL	0.21835	0.476	0.208	3.49443e-63	8.17521e-59	Macrophage_SPP1
PTGR1	0.254543	0.186	0.044	3.59131e-63	8.40188e-59	Macrophage_SPP1
NDUFB2	0.437224	0.791	0.484	6.82659e-63	1.59708e-58	Macrophage_SPP1
GIMAP1	0.358699	0.501	0.236	8.53821e-63	1.99751e-58	Macrophage_SPP1
MXD4	0.331185	0.57	0.293	1.04726e-62	2.45007e-58	Macrophage_SPP1
B2M	0.30211	0.999	0.995	1.06799e-62	2.49855e-58	Macrophage_SPP1
RNH1	0.391228	0.762	0.453	1.08873e-62	2.54707e-58	Macrophage_SPP1
CPVL	0.316884	0.813	0.487	1.09205e-62	2.55486e-58	Macrophage_SPP1
SMPDL3A	0.295301	0.326	0.121	1.42539e-62	3.33469e-58	Macrophage_SPP1
FMN1	0.301261	0.252	0.078	1.49115e-62	3.48855e-58	Macrophage_SPP1
MTCH2	0.342624	0.393	0.165	1.5256e-62	3.56915e-58	Macrophage_SPP1
ATF5	0.446131	0.35	0.14	1.69172e-62	3.95778e-58	Macrophage_SPP1
NUCKS1	0.290114	0.598	0.312	1.72558e-62	4.03699e-58	Macrophage_SPP1
AC109826.1	0.186125	0.124	0.016	2.05774e-62	4.81408e-58	Macrophage_SPP1
SLC37A2	0.300764	0.271	0.089	2.44665e-62	5.72394e-58	Macrophage_SPP1
WASHC3	0.318679	0.47	0.22	2.64069e-62	6.17788e-58	Macrophage_SPP1
MTDH	0.376218	0.744	0.42	3.02728e-62	7.08233e-58	Macrophage_SPP1
ARL2	0.321041	0.431	0.192	3.56166e-62	8.33251e-58	Macrophage_SPP1
SUMF2	0.342327	0.441	0.198	3.72951e-62	8.72518e-58	Macrophage_SPP1
COMT	0.33822	0.705	0.387	4.16893e-62	9.75321e-58	Macrophage_SPP1
PBDC1	0.325801	0.396	0.169	4.56889e-62	1.06889e-57	Macrophage_SPP1
CYP27A1	0.349447	0.199	0.049	5.06331e-62	1.18456e-57	Macrophage_SPP1
TANC2	0.205675	0.202	0.051	5.29962e-62	1.23985e-57	Macrophage_SPP1
C1orf122	0.283755	0.421	0.185	5.33544e-62	1.24823e-57	Macrophage_SPP1
SLC2A8	0.267631	0.234	0.07	5.34803e-62	1.25117e-57	Macrophage_SPP1
TCEAL8	0.263368	0.36	0.145	5.39764e-62	1.26278e-57	Macrophage_SPP1
FUCA2	0.328739	0.449	0.205	6.18645e-62	1.44732e-57	Macrophage_SPP1
TCF4	0.331189	0.373	0.154	7.11731e-62	1.66509e-57	Macrophage_SPP1
SNRPN	0.295102	0.361	0.147	7.31388e-62	1.71108e-57	Macrophage_SPP1
ATP6V1C1	0.196209	0.431	0.191	8.05849e-62	1.88528e-57	Macrophage_SPP1
AC007952.4	0.412743	0.446	0.211	1.04805e-61	2.45192e-57	Macrophage_SPP1
ADI1	0.38062	0.564	0.289	1.34461e-61	3.14571e-57	Macrophage_SPP1
GCHFR	0.503967	0.252	0.082	1.41599e-61	3.31272e-57	Macrophage_SPP1
TPST2	0.175137	0.302	0.107	1.48124e-61	3.46536e-57	Macrophage_SPP1
NDUFB7	0.349297	0.699	0.4	1.70387e-61	3.9862e-57	Macrophage_SPP1
MPC2	0.398869	0.503	0.251	1.86848e-61	4.37132e-57	Macrophage_SPP1
MRPL41	0.381278	0.604	0.325	2.63939e-61	6.17484e-57	Macrophage_SPP1
TMCO1	0.285799	0.551	0.282	2.85298e-61	6.67454e-57	Macrophage_SPP1
GPR137B	0.354188	0.318	0.119	2.9101e-61	6.80817e-57	Macrophage_SPP1
PSMD8	0.32916	0.657	0.362	3.24923e-61	7.60158e-57	Macrophage_SPP1
RAB5C	0.344496	0.672	0.388	3.38146e-61	7.91094e-57	Macrophage_SPP1
CISD3	0.305233	0.421	0.185	3.51337e-61	8.21953e-57	Macrophage_SPP1
C9orf16	0.413418	0.692	0.394	3.84038e-61	8.98457e-57	Macrophage_SPP1
CUL9	0.245136	0.18	0.042	4.80581e-61	1.12432e-56	Macrophage_SPP1
PFKL	0.268184	0.439	0.199	6.05591e-61	1.41678e-56	Macrophage_SPP1
MDFIC	0.311163	0.38	0.159	6.69938e-61	1.56732e-56	Macrophage_SPP1
OLFML2B	0.237556	0.162	0.033	7.86132e-61	1.83916e-56	Macrophage_SPP1
ZNF706	0.314853	0.711	0.403	9.81398e-61	2.29598e-56	Macrophage_SPP1
HRH1	0.247344	0.178	0.041	1.00593e-60	2.35338e-56	Macrophage_SPP1
CYBB	0.389532	0.746	0.426	1.09555e-60	2.56304e-56	Macrophage_SPP1
SRD5A3	0.225221	0.278	0.097	1.22129e-60	2.85721e-56	Macrophage_SPP1
SH3BGRL	0.395973	0.815	0.499	1.45329e-60	3.39997e-56	Macrophage_SPP1
LYPLAL1	0.275358	0.35	0.139	1.72467e-60	4.03485e-56	Macrophage_SPP1
TEX264	0.292836	0.483	0.23	1.75705e-60	4.11062e-56	Macrophage_SPP1
CITED2	0.493332	0.518	0.267	1.966e-60	4.59946e-56	Macrophage_SPP1
PHYH	0.301271	0.346	0.138	2.60056e-60	6.084e-56	Macrophage_SPP1
SLC25A39	0.340428	0.433	0.199	2.94152e-60	6.8817e-56	Macrophage_SPP1
APPL2	0.215227	0.269	0.09	3.14615e-60	7.36041e-56	Macrophage_SPP1
PSMC2	0.308353	0.439	0.2	3.81681e-60	8.92943e-56	Macrophage_SPP1
AP2S1	0.411858	0.827	0.503	4.27518e-60	1.00018e-55	Macrophage_SPP1
CCL18	0.654488	0.133	0.021	4.55996e-60	1.0668e-55	Macrophage_SPP1
SNX9	0.297375	0.388	0.166	7.31171e-60	1.71057e-55	Macrophage_SPP1
HEBP1	0.323992	0.528	0.267	8.1352e-60	1.90323e-55	Macrophage_SPP1
TMEM179B	0.274975	0.525	0.263	1.10883e-59	2.59411e-55	Macrophage_SPP1
SMIM19	0.296952	0.393	0.169	1.25849e-59	2.94423e-55	Macrophage_SPP1
REEP5	0.347631	0.715	0.407	1.2864e-59	3.00954e-55	Macrophage_SPP1
SLC12A5	0.21492	0.122	0.017	1.65983e-59	3.88318e-55	Macrophage_SPP1
PPDPF	0.411301	0.647	0.378	1.8581e-59	4.34703e-55	Macrophage_SPP1
ATP5MC3	0.42113	0.788	0.48	2.52621e-59	5.91006e-55	Macrophage_SPP1
RABAC1	0.213815	0.617	0.341	2.91968e-59	6.83059e-55	Macrophage_SPP1
CREB3L2	0.233331	0.248	0.078	4.86291e-59	1.13768e-54	Macrophage_SPP1
RTCB	0.308958	0.417	0.186	4.92806e-59	1.15292e-54	Macrophage_SPP1
AIG1	0.28701	0.445	0.21	5.36715e-59	1.25564e-54	Macrophage_SPP1
SMIM15	0.223797	0.34	0.135	5.41885e-59	1.26774e-54	Macrophage_SPP1
DYNLT3	0.177435	0.337	0.131	5.42306e-59	1.26873e-54	Macrophage_SPP1
ILK	0.294152	0.485	0.236	5.59645e-59	1.30929e-54	Macrophage_SPP1
ATP5PF	0.340963	0.76	0.456	6.04235e-59	1.41361e-54	Macrophage_SPP1
SLC25A5	0.418781	0.815	0.508	6.32503e-59	1.47974e-54	Macrophage_SPP1
DDOST	0.352876	0.534	0.276	6.7979e-59	1.59037e-54	Macrophage_SPP1
SEM1	0.343458	0.725	0.415	7.21843e-59	1.68875e-54	Macrophage_SPP1
C7orf50	0.317434	0.489	0.241	7.37062e-59	1.72436e-54	Macrophage_SPP1
ADAM28	0.306158	0.264	0.088	7.7807e-59	1.82029e-54	Macrophage_SPP1
NAGA	0.298161	0.384	0.166	8.3845e-59	1.96155e-54	Macrophage_SPP1
ATG4C	0.263375	0.307	0.114	9.32792e-59	2.18227e-54	Macrophage_SPP1
PIGT	0.266347	0.367	0.152	1.192e-58	2.78868e-54	Macrophage_SPP1
C19orf70	0.294239	0.605	0.326	1.29286e-58	3.02466e-54	Macrophage_SPP1
TBC1D9B	0.272588	0.3	0.111	1.38507e-58	3.24036e-54	Macrophage_SPP1
PARVB	0.332325	0.417	0.188	1.63213e-58	3.81837e-54	Macrophage_SPP1
LMAN2	0.244278	0.643	0.359	1.80605e-58	4.22526e-54	Macrophage_SPP1
SPCS2	0.290577	0.61	0.324	1.97082e-58	4.61074e-54	Macrophage_SPP1
ALKBH7	0.336391	0.624	0.347	2.10642e-58	4.92798e-54	Macrophage_SPP1
NME3	0.30367	0.536	0.273	3.54371e-58	8.29051e-54	Macrophage_SPP1
ESD	0.29593	0.533	0.268	4.67522e-58	1.09377e-53	Macrophage_SPP1
SUGT1	0.296374	0.458	0.218	4.86552e-58	1.13829e-53	Macrophage_SPP1
FAH	0.251896	0.192	0.05	4.97424e-58	1.16372e-53	Macrophage_SPP1
TCN2	0.309981	0.295	0.107	5.13209e-58	1.20065e-53	Macrophage_SPP1
C20orf194	0.297097	0.214	0.062	7.90963e-58	1.85046e-53	Macrophage_SPP1
HTRA1	0.30676	0.118	0.016	7.93772e-58	1.85703e-53	Macrophage_SPP1
GPN3	0.293955	0.381	0.165	8.86407e-58	2.07375e-53	Macrophage_SPP1
PRDX6	0.296864	0.671	0.381	1.76805e-57	4.13634e-53	Macrophage_SPP1
ARMCX1	0.22507	0.213	0.061	1.89821e-57	4.44087e-53	Macrophage_SPP1
ATP5F1C	0.377941	0.721	0.416	2.63883e-57	6.17354e-53	Macrophage_SPP1
CD47	0.286925	0.591	0.315	3.41195e-57	7.98225e-53	Macrophage_SPP1
COMMD4	0.369214	0.409	0.186	3.77754e-57	8.83755e-53	Macrophage_SPP1
TNS3	0.268283	0.256	0.086	4.85266e-57	1.13528e-52	Macrophage_SPP1
EMC3	0.285921	0.441	0.206	5.13166e-57	1.20055e-52	Macrophage_SPP1
NUCB2	0.318423	0.357	0.149	6.58899e-57	1.54149e-52	Macrophage_SPP1
SLC35F6	0.282675	0.223	0.068	7.55381e-57	1.76721e-52	Macrophage_SPP1
MLEC	0.340597	0.498	0.246	7.87177e-57	1.8416e-52	Macrophage_SPP1
CWC15	0.278927	0.513	0.262	8.07042e-57	1.88808e-52	Macrophage_SPP1
PSMB5	0.30986	0.441	0.208	8.07407e-57	1.88893e-52	Macrophage_SPP1
CLN5	0.250697	0.287	0.106	8.69743e-57	2.03476e-52	Macrophage_SPP1
COX20	0.288526	0.471	0.227	9.338e-57	2.18462e-52	Macrophage_SPP1
SAT2	0.314896	0.565	0.298	1.78236e-56	4.16984e-52	Macrophage_SPP1
UQCR10	0.386887	0.81	0.517	2.13188e-56	4.98753e-52	Macrophage_SPP1
HTATIP2	0.264221	0.456	0.215	2.29414e-56	5.36714e-52	Macrophage_SPP1
MTSS1	0.237365	0.421	0.184	2.39158e-56	5.5951e-52	Macrophage_SPP1
CCT3	0.306183	0.558	0.29	2.39559e-56	5.60449e-52	Macrophage_SPP1
PSMA3	0.302618	0.59	0.311	2.43945e-56	5.7071e-52	Macrophage_SPP1
ACER3	0.252822	0.367	0.157	2.99889e-56	7.01591e-52	Macrophage_SPP1
HSD3B7	0.173198	0.157	0.034	3.11196e-56	7.28043e-52	Macrophage_SPP1
CD164	0.295614	0.685	0.39	3.18077e-56	7.44142e-52	Macrophage_SPP1
SIL1	0.330109	0.376	0.166	3.37982e-56	7.9071e-52	Macrophage_SPP1
ENG	0.26715	0.33	0.133	3.4406e-56	8.04928e-52	Macrophage_SPP1
PTGES3	0.346635	0.76	0.455	3.48409e-56	8.15103e-52	Macrophage_SPP1
DSTN	0.239983	0.587	0.31	4.44069e-56	1.0389e-51	Macrophage_SPP1
TMEM208	0.246095	0.477	0.23	4.80476e-56	1.12407e-51	Macrophage_SPP1
PCM1	0.210779	0.517	0.262	4.81675e-56	1.12688e-51	Macrophage_SPP1
P4HA1	0.416588	0.473	0.235	5.61698e-56	1.31409e-51	Macrophage_SPP1
NAGK	0.302114	0.717	0.43	6.49684e-56	1.51994e-51	Macrophage_SPP1
GPI	0.340873	0.36	0.152	7.16876e-56	1.67713e-51	Macrophage_SPP1
ANAPC11	0.305359	0.568	0.3	7.31828e-56	1.71211e-51	Macrophage_SPP1
TMEM141	0.274527	0.413	0.187	7.90246e-56	1.84878e-51	Macrophage_SPP1
CRHBP	0.208333	0.162	0.037	8.64495e-56	2.02249e-51	Macrophage_SPP1
TMEM14B	0.25993	0.606	0.332	1.07784e-55	2.52162e-51	Macrophage_SPP1
CCDC88A	0.347957	0.594	0.323	1.07784e-55	2.52162e-51	Macrophage_SPP1
A1BG	0.171986	0.418	0.19	1.56539e-55	3.66223e-51	Macrophage_SPP1
FAM20A	0.236648	0.15	0.032	1.67577e-55	3.92046e-51	Macrophage_SPP1
RAB10	0.206626	0.672	0.374	1.91519e-55	4.48059e-51	Macrophage_SPP1
SSBP1	0.297493	0.651	0.359	1.99552e-55	4.66852e-51	Macrophage_SPP1
SLC49A3	0.200843	0.225	0.07	2.13868e-55	5.00343e-51	Macrophage_SPP1
MRPS7	0.272217	0.448	0.214	2.43844e-55	5.70472e-51	Macrophage_SPP1
TXNL4A	0.282817	0.558	0.29	2.45028e-55	5.73243e-51	Macrophage_SPP1
BIN1	0.280226	0.38	0.168	2.48471e-55	5.81297e-51	Macrophage_SPP1
TSC22D1	0.440175	0.228	0.073	2.51719e-55	5.88896e-51	Macrophage_SPP1
ARL8B	0.237769	0.447	0.211	2.74573e-55	6.42362e-51	Macrophage_SPP1
MCRIP2	0.27164	0.349	0.146	2.75889e-55	6.45442e-51	Macrophage_SPP1
RAB20	0.281849	0.445	0.207	3.33267e-55	7.79678e-51	Macrophage_SPP1
ZCRB1	0.246183	0.415	0.188	3.4633e-55	8.10239e-51	Macrophage_SPP1
SELENOM	0.245093	0.252	0.088	6.01149e-55	1.40639e-50	Macrophage_SPP1
SASH1	0.326837	0.285	0.107	6.85351e-55	1.60338e-50	Macrophage_SPP1
LXN	0.185013	0.178	0.045	7.80233e-55	1.82535e-50	Macrophage_SPP1
ATP5PO	0.348703	0.674	0.385	7.94856e-55	1.85957e-50	Macrophage_SPP1
SUMO3	0.248749	0.521	0.268	9.4034e-55	2.19992e-50	Macrophage_SPP1
DCTN2	0.24191	0.44	0.21	9.44807e-55	2.21038e-50	Macrophage_SPP1
LINC00996	0.230239	0.118	0.018	1.02623e-54	2.40085e-50	Macrophage_SPP1
CDK4	0.273834	0.35	0.146	1.17794e-54	2.75578e-50	Macrophage_SPP1
LGALS9	0.36066	0.655	0.37	1.19385e-54	2.79301e-50	Macrophage_SPP1
2023-03-02	0.231147	0.462	0.221	1.20271e-54	2.81375e-50	Macrophage_SPP1
CD180	0.264498	0.261	0.091	1.20856e-54	2.82742e-50	Macrophage_SPP1
CLTC	0.187089	0.561	0.298	1.32748e-54	3.10563e-50	Macrophage_SPP1
HACD3	0.241207	0.268	0.097	1.48332e-54	3.47022e-50	Macrophage_SPP1
EBI3	0.219216	0.343	0.142	1.52709e-54	3.57262e-50	Macrophage_SPP1
VAMP3	0.231531	0.491	0.244	1.61616e-54	3.781e-50	Macrophage_SPP1
TNF	0.462168	0.384	0.174	1.6602e-54	3.88405e-50	Macrophage_SPP1
SHARPIN	0.262007	0.373	0.162	1.81636e-54	4.24937e-50	Macrophage_SPP1
IFI27L2	0.325761	0.534	0.284	2.46986e-54	5.77825e-50	Macrophage_SPP1
BCL2L1	0.190241	0.221	0.068	2.63536e-54	6.16543e-50	Macrophage_SPP1
PSME4	0.214955	0.281	0.103	2.73631e-54	6.40161e-50	Macrophage_SPP1
HMGN1	0.211714	0.718	0.399	3.64498e-54	8.52744e-50	Macrophage_SPP1
HSPA5	0.367667	0.672	0.396	3.68376e-54	8.61815e-50	Macrophage_SPP1
ZDHHC24	0.286053	0.321	0.129	3.99762e-54	9.35242e-50	Macrophage_SPP1
B3GNT2	0.13177	0.253	0.085	4.28641e-54	1.00281e-49	Macrophage_SPP1
TM9SF3	0.234389	0.498	0.252	6.03745e-54	1.41246e-49	Macrophage_SPP1
GPX3	0.142446	0.193	0.054	6.72354e-54	1.57297e-49	Macrophage_SPP1
MT1E	1.73801	0.209	0.066	7.13565e-54	1.66939e-49	Macrophage_SPP1
CD2AP	0.291176	0.316	0.128	7.18332e-54	1.68054e-49	Macrophage_SPP1
RRBP1	0.196243	0.529	0.271	7.8644e-54	1.83988e-49	Macrophage_SPP1
RPP30	0.20501	0.316	0.126	7.91534e-54	1.85179e-49	Macrophage_SPP1
TIGAR	0.27072	0.366	0.157	8.19729e-54	1.91776e-49	Macrophage_SPP1
DRAM1	0.211835	0.328	0.132	1.00433e-53	2.34962e-49	Macrophage_SPP1
RWDD1	0.314141	0.522	0.269	1.0366e-53	2.42512e-49	Macrophage_SPP1
P2RY11	0.169069	0.13	0.023	1.10076e-53	2.57523e-49	Macrophage_SPP1
CMKLR1	0.221559	0.279	0.102	1.25536e-53	2.93691e-49	Macrophage_SPP1
MRPL20	0.360536	0.618	0.343	1.25981e-53	2.94734e-49	Macrophage_SPP1
OSTC	0.305206	0.614	0.339	1.26406e-53	2.95727e-49	Macrophage_SPP1
BCAP29	0.242405	0.354	0.15	1.315e-53	3.07645e-49	Macrophage_SPP1
PLA2G16	0.277032	0.402	0.183	2.46826e-53	5.77449e-49	Macrophage_SPP1
GBGT1	0.189919	0.213	0.064	2.57239e-53	6.01812e-49	Macrophage_SPP1
DUSP23	0.28694	0.511	0.265	2.64845e-53	6.19605e-49	Macrophage_SPP1
CNDP2	0.301708	0.587	0.319	2.73361e-53	6.39527e-49	Macrophage_SPP1
RNASE6	0.20449	0.668	0.368	2.75268e-53	6.4399e-49	Macrophage_SPP1
FAM173A	0.269966	0.48	0.24	2.94335e-53	6.88596e-49	Macrophage_SPP1
NDUFB9	0.339217	0.569	0.313	3.36087e-53	7.86275e-49	Macrophage_SPP1
TCF12	0.264748	0.286	0.109	3.50438e-53	8.1985e-49	Macrophage_SPP1
GPAA1	0.218969	0.361	0.157	4.17221e-53	9.76089e-49	Macrophage_SPP1
TMED4	0.260454	0.417	0.197	4.23556e-53	9.90909e-49	Macrophage_SPP1
CCR1	0.170625	0.381	0.164	4.86516e-53	1.1382e-48	Macrophage_SPP1
P2RX7	0.263509	0.283	0.105	5.15721e-53	1.20653e-48	Macrophage_SPP1
NMRK1	0.219417	0.268	0.097	5.30677e-53	1.24152e-48	Macrophage_SPP1
TNFRSF11A	0.222149	0.145	0.031	5.34132e-53	1.2496e-48	Macrophage_SPP1
NDUFS5	0.314471	0.752	0.438	5.43302e-53	1.27106e-48	Macrophage_SPP1
ABCC3	0.21788	0.203	0.06	5.49722e-53	1.28607e-48	Macrophage_SPP1
PDIA4	0.307537	0.336	0.144	9.53973e-53	2.23182e-48	Macrophage_SPP1
ERP29	0.358717	0.766	0.455	9.78103e-53	2.28827e-48	Macrophage_SPP1
CADM1	0.247986	0.178	0.047	9.92284e-53	2.32145e-48	Macrophage_SPP1
TMEM9B	0.254487	0.446	0.215	1.00932e-52	2.36131e-48	Macrophage_SPP1
SUMO2	0.377794	0.828	0.525	1.01491e-52	2.37439e-48	Macrophage_SPP1
AAED1	0.246865	0.346	0.145	1.09761e-52	2.56786e-48	Macrophage_SPP1
UQCRC2	0.289479	0.536	0.283	1.22126e-52	2.85713e-48	Macrophage_SPP1
NARS	0.295392	0.528	0.274	1.39372e-52	3.2606e-48	Macrophage_SPP1
RNF13	0.168705	0.68	0.398	1.60899e-52	3.76423e-48	Macrophage_SPP1
SETDB2	0.258098	0.299	0.117	1.92453e-52	4.50243e-48	Macrophage_SPP1
PPP1R14B	0.212255	0.583	0.306	2.28589e-52	5.34785e-48	Macrophage_SPP1
MCRIP1	0.298902	0.484	0.244	2.61779e-52	6.12433e-48	Macrophage_SPP1
FCGBP	0.505494	0.124	0.022	2.91603e-52	6.82206e-48	Macrophage_SPP1
GSAP	0.251582	0.396	0.181	2.97454e-52	6.95893e-48	Macrophage_SPP1
SCCPDH	0.206757	0.269	0.098	3.12e-52	7.29924e-48	Macrophage_SPP1
MRPL57	0.241876	0.596	0.325	3.18928e-52	7.46133e-48	Macrophage_SPP1
SNAPIN	0.246714	0.326	0.135	3.52876e-52	8.25553e-48	Macrophage_SPP1
RABEP1	0.217598	0.418	0.196	3.5385e-52	8.27832e-48	Macrophage_SPP1
PLEKHM2	0.186966	0.359	0.156	4.24005e-52	9.9196e-48	Macrophage_SPP1
2023-09-02	0.242451	0.594	0.325	4.35343e-52	1.01848e-47	Macrophage_SPP1
G3BP1	0.283319	0.413	0.192	5.01155e-52	1.17245e-47	Macrophage_SPP1
TMEM173	0.297556	0.341	0.147	5.68937e-52	1.33103e-47	Macrophage_SPP1
2023-09-11	0.240401	0.275	0.103	6.45321e-52	1.50973e-47	Macrophage_SPP1
TRIP6	0.224685	0.206	0.063	7.38798e-52	1.72842e-47	Macrophage_SPP1
SLC4A7	0.330923	0.419	0.2	7.88554e-52	1.84482e-47	Macrophage_SPP1
LAP3	0.295056	0.664	0.375	8.54009e-52	1.99795e-47	Macrophage_SPP1
CAMTA1	0.303655	0.515	0.267	9.71421e-52	2.27264e-47	Macrophage_SPP1
BTF3L4	0.26184	0.495	0.246	1.12332e-51	2.62802e-47	Macrophage_SPP1
PPCS	0.238083	0.533	0.279	1.39824e-51	3.27117e-47	Macrophage_SPP1
TWF1	0.183231	0.273	0.102	1.45623e-51	3.40685e-47	Macrophage_SPP1
ARL6IP4	0.304351	0.748	0.446	1.45865e-51	3.4125e-47	Macrophage_SPP1
TTC3	0.293977	0.436	0.214	1.54637e-51	3.61773e-47	Macrophage_SPP1
NDUFB8	0.339203	0.693	0.41	1.58451e-51	3.70696e-47	Macrophage_SPP1
CAPZA2	0.211735	0.685	0.4	1.72773e-51	4.04202e-47	Macrophage_SPP1
MEF2C	0.270611	0.648	0.37	1.9745e-51	4.61935e-47	Macrophage_SPP1
UQCC2	0.339906	0.462	0.231	2.00828e-51	4.69838e-47	Macrophage_SPP1
HADHB	0.259686	0.531	0.286	2.10427e-51	4.92294e-47	Macrophage_SPP1
TPCN1	0.284237	0.243	0.084	2.74948e-51	6.43241e-47	Macrophage_SPP1
ATP5PD	0.336628	0.752	0.449	2.86359e-51	6.69936e-47	Macrophage_SPP1
TMEM59	0.308391	0.742	0.456	3.0129e-51	7.04868e-47	Macrophage_SPP1
EMC2	0.232558	0.283	0.11	3.51281e-51	8.21821e-47	Macrophage_SPP1
HDLBP	0.273977	0.476	0.24	3.74031e-51	8.75046e-47	Macrophage_SPP1
RAPH1	0.264881	0.158	0.038	3.78152e-51	8.84687e-47	Macrophage_SPP1
MPV17	0.283949	0.38	0.173	3.93723e-51	9.21114e-47	Macrophage_SPP1
TMEM230	0.236618	0.542	0.293	4.47639e-51	1.04725e-46	Macrophage_SPP1
ATP2C1	0.195532	0.287	0.11	5.03424e-51	1.17776e-46	Macrophage_SPP1
ITGA4	0.253106	0.497	0.254	5.94212e-51	1.39016e-46	Macrophage_SPP1
KDSR	0.226007	0.326	0.136	7.44842e-51	1.74256e-46	Macrophage_SPP1
ZNF428	0.237263	0.402	0.187	8.6866e-51	2.03223e-46	Macrophage_SPP1
EFR3A	0.156383	0.388	0.176	8.92632e-51	2.08831e-46	Macrophage_SPP1
RAB32	0.314379	0.69	0.411	9.36281e-51	2.19043e-46	Macrophage_SPP1
TMEM160	0.257557	0.581	0.315	9.37148e-51	2.19246e-46	Macrophage_SPP1
SPATS2L	0.233064	0.441	0.211	1.01922e-50	2.38445e-46	Macrophage_SPP1
YBX3	0.162019	0.61	0.327	1.24239e-50	2.90657e-46	Macrophage_SPP1
GALM	0.22947	0.25	0.089	1.27384e-50	2.98016e-46	Macrophage_SPP1
VMA21	0.27559	0.486	0.248	1.44244e-50	3.37459e-46	Macrophage_SPP1
SPATA20	0.250149	0.254	0.093	1.55045e-50	3.62728e-46	Macrophage_SPP1
DSC2	0.139838	0.307	0.123	1.63925e-50	3.83504e-46	Macrophage_SPP1
RNF187	0.270654	0.404	0.195	1.86815e-50	4.37055e-46	Macrophage_SPP1
ARID5B	0.349129	0.298	0.121	2.00724e-50	4.69594e-46	Macrophage_SPP1
CD86	0.340783	0.565	0.316	2.01159e-50	4.7061e-46	Macrophage_SPP1
TM6SF1	0.126619	0.367	0.161	2.32487e-50	5.43903e-46	Macrophage_SPP1
REXO2	0.2206	0.314	0.132	2.50011e-50	5.84901e-46	Macrophage_SPP1
SSB	0.240778	0.606	0.336	3.06482e-50	7.17016e-46	Macrophage_SPP1
HMGN3	0.320479	0.626	0.356	3.55814e-50	8.32426e-46	Macrophage_SPP1
SLC7A7	0.225717	0.515	0.261	3.70228e-50	8.66149e-46	Macrophage_SPP1
GTF3C6	0.255172	0.521	0.277	3.82675e-50	8.95268e-46	Macrophage_SPP1
SDF2L1	0.288457	0.45	0.225	4.47348e-50	1.04657e-45	Macrophage_SPP1
TOMM20	0.262673	0.677	0.392	4.86897e-50	1.13909e-45	Macrophage_SPP1
TIMM8B	0.289593	0.587	0.326	5.06977e-50	1.18607e-45	Macrophage_SPP1
VTI1B	0.271424	0.526	0.278	5.0705e-50	1.18624e-45	Macrophage_SPP1
ZDHHC4	0.232362	0.234	0.081	6.34006e-50	1.48326e-45	Macrophage_SPP1
RALA	0.354536	0.422	0.206	6.46692e-50	1.51294e-45	Macrophage_SPP1
APH1A	0.235978	0.478	0.244	7.36662e-50	1.72342e-45	Macrophage_SPP1
SIGLEC8	0.173292	0.104	0.015	7.40556e-50	1.73253e-45	Macrophage_SPP1
CRTAP	0.254764	0.429	0.205	7.91907e-50	1.85267e-45	Macrophage_SPP1
Z93241.1	0.316073	0.238	0.083	8.51798e-50	1.99278e-45	Macrophage_SPP1
NDUFA3	0.32717	0.74	0.453	8.98858e-50	2.10288e-45	Macrophage_SPP1
PHAX	0.246518	0.299	0.122	1.04816e-49	2.45217e-45	Macrophage_SPP1
TP53I13	0.211805	0.314	0.131	1.08593e-49	2.54053e-45	Macrophage_SPP1
VOPP1	0.189164	0.426	0.203	1.14257e-49	2.67303e-45	Macrophage_SPP1
LILRB5	0.108478	0.345	0.138	1.15518e-49	2.70254e-45	Macrophage_SPP1
SNX5	0.268936	0.452	0.223	1.17657e-49	2.75258e-45	Macrophage_SPP1
NFE2L1	0.21076	0.299	0.12	1.21266e-49	2.83701e-45	Macrophage_SPP1
NME4	0.260299	0.41	0.195	1.27609e-49	2.9854e-45	Macrophage_SPP1
ALG5	0.253533	0.342	0.15	1.56356e-49	3.65796e-45	Macrophage_SPP1
PSMC4	0.288203	0.483	0.253	1.6858e-49	3.94393e-45	Macrophage_SPP1
PHB	0.244218	0.526	0.276	1.92599e-49	4.50586e-45	Macrophage_SPP1
SNX1	0.216989	0.394	0.185	2.06971e-49	4.84209e-45	Macrophage_SPP1
NDUFV3	0.25388	0.487	0.251	2.09127e-49	4.89253e-45	Macrophage_SPP1
ENO1	0.400863	0.795	0.506	2.28454e-49	5.34467e-45	Macrophage_SPP1
DBP	0.193736	0.298	0.121	2.83849e-49	6.64064e-45	Macrophage_SPP1
UQCRQ	0.293258	0.722	0.429	2.85573e-49	6.68098e-45	Macrophage_SPP1
MCFD2	0.219644	0.299	0.12	3.11034e-49	7.27665e-45	Macrophage_SPP1
COA6	0.23897	0.452	0.225	3.32912e-49	7.78847e-45	Macrophage_SPP1
TIMM13	0.265237	0.539	0.285	3.34697e-49	7.83024e-45	Macrophage_SPP1
AP2B1	0.176363	0.433	0.208	4.90633e-49	1.14784e-44	Macrophage_SPP1
ATP5MD	0.315597	0.755	0.463	5.06419e-49	1.18477e-44	Macrophage_SPP1
SEPHS2	0.186636	0.395	0.186	5.24618e-49	1.22734e-44	Macrophage_SPP1
SYNGR1	0.231148	0.219	0.073	5.56914e-49	1.3029e-44	Macrophage_SPP1
CA2	0.207059	0.248	0.089	7.30429e-49	1.70884e-44	Macrophage_SPP1
STUB1	0.227246	0.53	0.282	7.33041e-49	1.71495e-44	Macrophage_SPP1
PRDM1	0.235045	0.287	0.112	7.73602e-49	1.80984e-44	Macrophage_SPP1
RDH11	0.254802	0.254	0.094	9.13546e-49	2.13724e-44	Macrophage_SPP1
HCFC1R1	0.239513	0.279	0.109	9.72939e-49	2.27619e-44	Macrophage_SPP1
SNCA	0.196335	0.205	0.063	1.04752e-48	2.45068e-44	Macrophage_SPP1
ORAI3	0.18765	0.274	0.105	1.0673e-48	2.49694e-44	Macrophage_SPP1
CYCS	0.326149	0.698	0.404	1.11051e-48	2.59803e-44	Macrophage_SPP1
CIRBP	0.256342	0.756	0.463	1.1165e-48	2.61204e-44	Macrophage_SPP1
EVL	0.233883	0.466	0.237	1.15514e-48	2.70244e-44	Macrophage_SPP1
NECTIN2	0.179097	0.298	0.121	1.15516e-48	2.70249e-44	Macrophage_SPP1
SGMS1	0.135979	0.271	0.103	1.22069e-48	2.8558e-44	Macrophage_SPP1
HPCAL1	0.185126	0.378	0.173	1.2251e-48	2.86612e-44	Macrophage_SPP1
SRGAP3	0.216479	0.202	0.064	1.39554e-48	3.26487e-44	Macrophage_SPP1
COX5A	0.310132	0.703	0.415	1.39827e-48	3.27125e-44	Macrophage_SPP1
CCDC47	0.252979	0.504	0.264	1.70548e-48	3.98996e-44	Macrophage_SPP1
CYBRD1	0.189676	0.215	0.07	1.73195e-48	4.0519e-44	Macrophage_SPP1
CLPTM1	0.154259	0.297	0.119	1.76938e-48	4.13947e-44	Macrophage_SPP1
C19orf53	0.256186	0.686	0.397	1.86013e-48	4.35177e-44	Macrophage_SPP1
ECI2	0.216316	0.326	0.139	2.12387e-48	4.96879e-44	Macrophage_SPP1
PCYOX1	0.212771	0.18	0.052	2.23976e-48	5.23991e-44	Macrophage_SPP1
PSMD1	0.321614	0.394	0.187	2.26559e-48	5.30035e-44	Macrophage_SPP1
NDUFB4	0.295598	0.702	0.414	2.30954e-48	5.40316e-44	Macrophage_SPP1
LSM4	0.202908	0.53	0.279	2.80191e-48	6.55506e-44	Macrophage_SPP1
POMP	0.349089	0.836	0.547	3.36049e-48	7.86186e-44	Macrophage_SPP1
VPS26A	0.167636	0.4	0.189	3.40113e-48	7.95695e-44	Macrophage_SPP1
EMC7	0.289664	0.431	0.215	3.88214e-48	9.08227e-44	Macrophage_SPP1
LSM3	0.281873	0.536	0.29	4.33482e-48	1.01413e-43	Macrophage_SPP1
C1orf43	0.204904	0.609	0.348	4.82781e-48	1.12947e-43	Macrophage_SPP1
PER3	0.221381	0.179	0.051	5.04244e-48	1.17968e-43	Macrophage_SPP1
VPS13C	0.324127	0.592	0.338	5.26693e-48	1.2322e-43	Macrophage_SPP1
INF2	0.304845	0.265	0.104	5.97064e-48	1.39683e-43	Macrophage_SPP1
GPRIN3	0.316595	0.29	0.119	6.18637e-48	1.4473e-43	Macrophage_SPP1
SIAH1	0.159335	0.281	0.11	6.98401e-48	1.63391e-43	Macrophage_SPP1
CD40	0.193302	0.354	0.158	7.05629e-48	1.65082e-43	Macrophage_SPP1
CAPZB	0.344572	0.836	0.569	7.22351e-48	1.68994e-43	Macrophage_SPP1
ASRGL1	0.166446	0.178	0.05	7.85951e-48	1.83873e-43	Macrophage_SPP1
TMEM218	0.235035	0.285	0.114	8.40868e-48	1.96721e-43	Macrophage_SPP1
GALE	0.185048	0.178	0.051	9.31513e-48	2.17928e-43	Macrophage_SPP1
SLC46A3	0.240263	0.279	0.11	9.81293e-48	2.29574e-43	Macrophage_SPP1
C14orf119	0.209522	0.418	0.205	1.1277e-47	2.63825e-43	Macrophage_SPP1
GPR155	0.135161	0.272	0.104	1.14348e-47	2.67517e-43	Macrophage_SPP1
MTCH1	0.248313	0.575	0.321	1.19528e-47	2.79636e-43	Macrophage_SPP1
ELOC	0.239861	0.585	0.332	1.20836e-47	2.82695e-43	Macrophage_SPP1
ACAA2	0.261651	0.339	0.152	1.49676e-47	3.50167e-43	Macrophage_SPP1
RHOB	0.330882	0.75	0.464	1.62328e-47	3.79766e-43	Macrophage_SPP1
MRPL51	0.272641	0.603	0.332	1.81359e-47	4.2429e-43	Macrophage_SPP1
TRPV2	0.238689	0.266	0.103	1.8826e-47	4.40434e-43	Macrophage_SPP1
SAR1B	0.217426	0.355	0.161	1.98539e-47	4.64482e-43	Macrophage_SPP1
TCEA1	0.224642	0.587	0.323	2.56565e-47	6.00234e-43	Macrophage_SPP1
AAMDC	0.228464	0.283	0.114	2.70122e-47	6.31951e-43	Macrophage_SPP1
NDUFB10	0.28985	0.676	0.401	2.72507e-47	6.37529e-43	Macrophage_SPP1
ERLEC1	0.295304	0.359	0.165	2.72823e-47	6.38268e-43	Macrophage_SPP1
SRP14	0.366683	0.901	0.614	2.79725e-47	6.54416e-43	Macrophage_SPP1
PRPF4B	0.245626	0.567	0.313	2.8968e-47	6.77706e-43	Macrophage_SPP1
CDCP1	0.188076	0.159	0.042	3.28455e-47	7.68421e-43	Macrophage_SPP1
ENTR1	0.214007	0.208	0.069	3.40765e-47	7.9722e-43	Macrophage_SPP1
RDX	0.224839	0.361	0.164	3.58372e-47	8.38412e-43	Macrophage_SPP1
PMVK	0.232019	0.374	0.172	3.85518e-47	9.01919e-43	Macrophage_SPP1
NT5C	0.205032	0.477	0.247	3.93353e-47	9.20249e-43	Macrophage_SPP1
PWP1	0.198644	0.325	0.141	4.0591e-47	9.49627e-43	Macrophage_SPP1
MPDU1	0.261877	0.341	0.152	4.30719e-47	1.00767e-42	Macrophage_SPP1
TMEM144	0.241268	0.181	0.054	4.84354e-47	1.13315e-42	Macrophage_SPP1
COMMD7	0.236765	0.416	0.201	5.63792e-47	1.31899e-42	Macrophage_SPP1
ANXA7	0.224311	0.482	0.25	5.6852e-47	1.33005e-42	Macrophage_SPP1
PDCD6IP	0.220449	0.45	0.226	5.75452e-47	1.34627e-42	Macrophage_SPP1
SNX8	0.247719	0.305	0.128	5.93797e-47	1.38919e-42	Macrophage_SPP1
COMMD1	0.273428	0.426	0.211	6.2513e-47	1.46249e-42	Macrophage_SPP1
CEPT1	0.248495	0.273	0.109	6.44292e-47	1.50732e-42	Macrophage_SPP1
AGPAT2	0.206205	0.367	0.17	6.58262e-47	1.54e-42	Macrophage_SPP1
TXNL1	0.248657	0.547	0.298	6.62772e-47	1.55055e-42	Macrophage_SPP1
PSMD14	0.322448	0.394	0.19	6.87079e-47	1.60742e-42	Macrophage_SPP1
SGK3	0.212136	0.38	0.178	6.96236e-47	1.62885e-42	Macrophage_SPP1
DGCR6L	0.203932	0.405	0.194	7.62894e-47	1.78479e-42	Macrophage_SPP1
APEX1	0.238527	0.558	0.3	7.69052e-47	1.7992e-42	Macrophage_SPP1
VMO1	0.128435	0.379	0.17	7.87859e-47	1.8432e-42	Macrophage_SPP1
VSIG4	0.153071	0.461	0.22	8.74041e-47	2.04482e-42	Macrophage_SPP1
METTL23	0.222051	0.37	0.173	9.37106e-47	2.19236e-42	Macrophage_SPP1
NBDY	0.190499	0.464	0.237	1.00946e-46	2.36163e-42	Macrophage_SPP1
FAM96B	0.289682	0.649	0.374	1.04325e-46	2.44069e-42	Macrophage_SPP1
PTPMT1	0.202469	0.307	0.129	1.2282e-46	2.87338e-42	Macrophage_SPP1
TMEM50A	0.212525	0.694	0.428	1.2419e-46	2.90543e-42	Macrophage_SPP1
RBX1	0.253906	0.716	0.433	1.26798e-46	2.96644e-42	Macrophage_SPP1
RAB3IL1	0.229349	0.207	0.069	1.30474e-46	3.05243e-42	Macrophage_SPP1
TM7SF3	0.214337	0.293	0.119	1.39728e-46	3.26893e-42	Macrophage_SPP1
MSRB2	0.132306	0.576	0.305	1.53901e-46	3.60051e-42	Macrophage_SPP1
FGFR1OP2	0.159048	0.502	0.265	1.60775e-46	3.76134e-42	Macrophage_SPP1
HPGDS	0.240657	0.159	0.043	1.76157e-46	4.1212e-42	Macrophage_SPP1
RAN	0.211733	0.734	0.434	1.77579e-46	4.15445e-42	Macrophage_SPP1
TGIF1	0.181193	0.381	0.176	2.09328e-46	4.89723e-42	Macrophage_SPP1
AC100810.1	0.275377	0.356	0.164	2.25758e-46	5.28162e-42	Macrophage_SPP1
NDUFA6	0.257158	0.53	0.287	2.48351e-46	5.81017e-42	Macrophage_SPP1
DIRC2	0.170244	0.265	0.104	2.62982e-46	6.15246e-42	Macrophage_SPP1
RGL1	0.215811	0.347	0.152	2.65389e-46	6.20877e-42	Macrophage_SPP1
ARRDC3	0.252236	0.445	0.226	3.22861e-46	7.55333e-42	Macrophage_SPP1
CSNK2B	0.244331	0.612	0.348	3.40164e-46	7.95814e-42	Macrophage_SPP1
ABHD11	0.222912	0.203	0.066	3.57425e-46	8.36195e-42	Macrophage_SPP1
NRIP1	0.294309	0.367	0.171	4.07186e-46	9.52612e-42	Macrophage_SPP1
PGRMC1	0.149159	0.253	0.096	4.07889e-46	9.54257e-42	Macrophage_SPP1
CFAP97	0.239795	0.336	0.151	4.45084e-46	1.04127e-41	Macrophage_SPP1
TCHH	0.454707	0.17	0.05	4.72159e-46	1.10461e-41	Macrophage_SPP1
MIF	0.39447	0.593	0.346	5.57639e-46	1.3046e-41	Macrophage_SPP1
EID1	0.265665	0.673	0.39	5.62874e-46	1.31684e-41	Macrophage_SPP1
TTC37	0.256041	0.302	0.128	5.70614e-46	1.33495e-41	Macrophage_SPP1
KRT10	0.239121	0.522	0.28	5.74997e-46	1.34521e-41	Macrophage_SPP1
MINOS1	0.262193	0.68	0.402	5.822e-46	1.36206e-41	Macrophage_SPP1
OTULINL	0.230617	0.46	0.235	5.99033e-46	1.40144e-41	Macrophage_SPP1
HECTD2	0.187143	0.123	0.026	8.63215e-46	2.01949e-41	Macrophage_SPP1
ADCY3	0.171448	0.12	0.024	8.91448e-46	2.08554e-41	Macrophage_SPP1
NCL	0.276308	0.793	0.478	9.75072e-46	2.28118e-41	Macrophage_SPP1
C21orf2	0.162835	0.228	0.081	1.05298e-45	2.46344e-41	Macrophage_SPP1
C12orf57	0.372829	0.384	0.188	1.09687e-45	2.56614e-41	Macrophage_SPP1
COLGALT1	0.240256	0.337	0.151	1.18246e-45	2.76635e-41	Macrophage_SPP1
SCOC	0.19941	0.27	0.107	1.39223e-45	3.25712e-41	Macrophage_SPP1
STX12	0.189673	0.423	0.21	1.53643e-45	3.59447e-41	Macrophage_SPP1
SIGLEC1	0.159101	0.295	0.12	1.5865e-45	3.71161e-41	Macrophage_SPP1
UBAC1	0.243521	0.4	0.195	1.72576e-45	4.03741e-41	Macrophage_SPP1
TMX1	0.268802	0.437	0.222	1.97792e-45	4.62735e-41	Macrophage_SPP1
FNDC3A	0.159177	0.342	0.151	2.02629e-45	4.74051e-41	Macrophage_SPP1
SMIM37	0.25543	0.448	0.231	2.02866e-45	4.74605e-41	Macrophage_SPP1
POLR2I	0.203448	0.419	0.208	2.0538e-45	4.80486e-41	Macrophage_SPP1
SPCS1	0.261021	0.656	0.382	2.15336e-45	5.03779e-41	Macrophage_SPP1
HS1BP3	0.132616	0.194	0.062	2.72504e-45	6.37524e-41	Macrophage_SPP1
HMGCL	0.164317	0.301	0.128	2.93279e-45	6.86126e-41	Macrophage_SPP1
UBE2Q2	0.262331	0.273	0.11	2.94911e-45	6.89943e-41	Macrophage_SPP1
AK6	0.22982	0.288	0.121	2.95574e-45	6.91495e-41	Macrophage_SPP1
TRMT112	0.188015	0.74	0.445	2.96137e-45	6.92813e-41	Macrophage_SPP1
RALGDS	0.214622	0.25	0.096	3.11693e-45	7.29206e-41	Macrophage_SPP1
CEBPG	0.157405	0.294	0.122	3.18696e-45	7.4559e-41	Macrophage_SPP1
ATP6V1D	0.102711	0.44	0.222	3.29615e-45	7.71135e-41	Macrophage_SPP1
FHIT	0.15599	0.17	0.049	3.4266e-45	8.01653e-41	Macrophage_SPP1
FAM162A	0.198802	0.504	0.264	3.82027e-45	8.93751e-41	Macrophage_SPP1
UFC1	0.272038	0.61	0.348	3.88378e-45	9.0861e-41	Macrophage_SPP1
ARHGAP21	0.278208	0.303	0.132	4.09668e-45	9.58417e-41	Macrophage_SPP1
AIFM1	0.192216	0.248	0.093	4.37086e-45	1.02256e-40	Macrophage_SPP1
H1F0	0.3022	0.205	0.07	4.37244e-45	1.02293e-40	Macrophage_SPP1
CHCHD1	0.19888	0.459	0.236	4.6656e-45	1.09152e-40	Macrophage_SPP1
PPIA	0.397041	0.936	0.609	5.08845e-45	1.19044e-40	Macrophage_SPP1
VDAC2	0.214228	0.621	0.357	5.61912e-45	1.31459e-40	Macrophage_SPP1
MTIF3	0.204312	0.452	0.23	5.78277e-45	1.35288e-40	Macrophage_SPP1
COMMD9	0.303918	0.458	0.243	6.044e-45	1.41399e-40	Macrophage_SPP1
ATF3	0.481839	0.655	0.406	6.16387e-45	1.44204e-40	Macrophage_SPP1
ACYP2	0.195319	0.327	0.146	6.62864e-45	1.55077e-40	Macrophage_SPP1
NDUFAB1	0.231111	0.605	0.346	7.71985e-45	1.80606e-40	Macrophage_SPP1
NORAD	0.20271	0.47	0.242	7.78526e-45	1.82136e-40	Macrophage_SPP1
KCNMB4	0.140974	0.116	0.023	7.99091e-45	1.86947e-40	Macrophage_SPP1
DNAJC19	0.258376	0.406	0.202	9.56521e-45	2.23778e-40	Macrophage_SPP1
ATG7	0.114388	0.254	0.096	9.81371e-45	2.29592e-40	Macrophage_SPP1
DNASE1L1	0.163529	0.26	0.101	1.00136e-44	2.34268e-40	Macrophage_SPP1
OS9	0.102961	0.566	0.318	1.29924e-44	3.03957e-40	Macrophage_SPP1
GINM1	0.124093	0.372	0.173	1.40007e-44	3.27545e-40	Macrophage_SPP1
EDEM2	0.182708	0.293	0.122	1.52823e-44	3.57528e-40	Macrophage_SPP1
ZNF22	0.205591	0.311	0.136	1.58571e-44	3.70978e-40	Macrophage_SPP1
CCDC112	0.248253	0.342	0.158	1.67578e-44	3.92049e-40	Macrophage_SPP1
ATP5IF1	0.235365	0.733	0.448	1.72314e-44	4.03129e-40	Macrophage_SPP1
DHRSX	0.111899	0.31	0.133	1.89194e-44	4.42619e-40	Macrophage_SPP1
TENT5A	0.266885	0.369	0.176	1.92344e-44	4.49989e-40	Macrophage_SPP1
GSTP1	0.268645	0.892	0.554	1.97208e-44	4.61369e-40	Macrophage_SPP1
VPS36	0.177172	0.413	0.205	2.34461e-44	5.48521e-40	Macrophage_SPP1
NDUFB11	0.318211	0.737	0.439	2.69939e-44	6.31523e-40	Macrophage_SPP1
AKR7A2	0.244228	0.408	0.201	2.79289e-44	6.53398e-40	Macrophage_SPP1
CNPY2	0.175615	0.434	0.219	2.81048e-44	6.57512e-40	Macrophage_SPP1
LACTB	0.227645	0.538	0.297	2.98915e-44	6.99313e-40	Macrophage_SPP1
ZDHHC2	0.148589	0.24	0.089	3.24975e-44	7.60279e-40	Macrophage_SPP1
SEC61G	0.270956	0.691	0.412	3.40244e-44	7.96e-40	Macrophage_SPP1
PDAP1	0.193936	0.45	0.232	3.46716e-44	8.11141e-40	Macrophage_SPP1
GOLGA4	0.280413	0.453	0.233	3.61792e-44	8.46413e-40	Macrophage_SPP1
AGA	0.183436	0.197	0.065	3.75547e-44	8.78592e-40	Macrophage_SPP1
TMEM256	0.253172	0.511	0.273	4.16982e-44	9.7553e-40	Macrophage_SPP1
ANXA1	0.141147	0.81	0.482	4.66726e-44	1.09191e-39	Macrophage_SPP1
NDUFV2	0.229361	0.672	0.393	4.8115e-44	1.12565e-39	Macrophage_SPP1
C12orf4	0.180893	0.188	0.061	4.81404e-44	1.12624e-39	Macrophage_SPP1
PAPSS1	0.185307	0.299	0.128	4.88189e-44	1.14212e-39	Macrophage_SPP1
SLC27A1	0.148303	0.162	0.046	4.98505e-44	1.16625e-39	Macrophage_SPP1
SDHC	0.253341	0.38	0.184	5.6566e-44	1.32336e-39	Macrophage_SPP1
BANF1	0.271415	0.594	0.343	6.56869e-44	1.53675e-39	Macrophage_SPP1
ACADM	0.215902	0.315	0.139	6.8649e-44	1.60604e-39	Macrophage_SPP1
IDH2	0.245025	0.494	0.259	6.87338e-44	1.60803e-39	Macrophage_SPP1
NCEH1	0.193068	0.244	0.093	7.33663e-44	1.71641e-39	Macrophage_SPP1
OCIAD1	0.165633	0.55	0.298	8.14249e-44	1.90494e-39	Macrophage_SPP1
RTN4	0.155078	0.703	0.436	8.17581e-44	1.91273e-39	Macrophage_SPP1
SRP9	0.17736	0.568	0.319	8.46373e-44	1.98009e-39	Macrophage_SPP1
SDHD	0.241948	0.542	0.302	8.61374e-44	2.01519e-39	Macrophage_SPP1
FMNL3	0.191184	0.196	0.065	9.84009e-44	2.30209e-39	Macrophage_SPP1
ACADVL	0.245135	0.513	0.28	9.88799e-44	2.3133e-39	Macrophage_SPP1
DERA	0.284064	0.373	0.178	9.90694e-44	2.31773e-39	Macrophage_SPP1
MRPS18C	0.202538	0.481	0.249	1.22852e-43	2.87413e-39	Macrophage_SPP1
COX14	0.218157	0.582	0.328	1.29442e-43	3.0283e-39	Macrophage_SPP1
UBE3A	0.27338	0.365	0.175	1.31716e-43	3.08149e-39	Macrophage_SPP1
CDC27	0.204694	0.257	0.101	1.36254e-43	3.18766e-39	Macrophage_SPP1
POLR2E	0.184205	0.483	0.257	1.41221e-43	3.30387e-39	Macrophage_SPP1
CMC1	0.29079	0.452	0.234	1.60428e-43	3.75321e-39	Macrophage_SPP1
TMBIM1	0.165016	0.289	0.122	1.86507e-43	4.36334e-39	Macrophage_SPP1
PA2G4	0.208693	0.551	0.302	1.92726e-43	4.50883e-39	Macrophage_SPP1
NDUFS3	0.230942	0.459	0.243	2.01119e-43	4.70517e-39	Macrophage_SPP1
TUBB4B	0.30657	0.669	0.41	2.11304e-43	4.94345e-39	Macrophage_SPP1
ARL8A	0.145834	0.433	0.219	2.17554e-43	5.08968e-39	Macrophage_SPP1
C4orf48	0.217585	0.662	0.399	2.42029e-43	5.66226e-39	Macrophage_SPP1
ZNF330	0.19488	0.379	0.182	2.44358e-43	5.71674e-39	Macrophage_SPP1
COMMD3	0.205058	0.421	0.213	3.00143e-43	7.02184e-39	Macrophage_SPP1
LAMTOR2	0.254075	0.668	0.403	3.15627e-43	7.38409e-39	Macrophage_SPP1
POLR2L	0.302282	0.762	0.471	3.21961e-43	7.53228e-39	Macrophage_SPP1
DNMT1	0.207484	0.435	0.223	3.36024e-43	7.86127e-39	Macrophage_SPP1
OTUD6B-AS1	0.229492	0.321	0.144	3.83798e-43	8.97895e-39	Macrophage_SPP1
NCKAP1L	0.156583	0.54	0.295	3.8529e-43	9.01386e-39	Macrophage_SPP1
MED10	0.186383	0.398	0.197	4.15713e-43	9.72561e-39	Macrophage_SPP1
DNAJC5B	0.192615	0.125	0.028	4.26872e-43	9.98666e-39	Macrophage_SPP1
GRHPR	0.191907	0.363	0.173	5.01889e-43	1.17417e-38	Macrophage_SPP1
MCTS1	0.20303	0.401	0.196	5.75624e-43	1.34667e-38	Macrophage_SPP1
MT1F	0.690513	0.206	0.074	5.97015e-43	1.39672e-38	Macrophage_SPP1
MRPL43	0.228688	0.434	0.224	6.63715e-43	1.55276e-38	Macrophage_SPP1
MVB12A	0.158587	0.308	0.133	6.72385e-43	1.57305e-38	Macrophage_SPP1
SURF4	0.172078	0.313	0.137	7.07567e-43	1.65535e-38	Macrophage_SPP1
PLGRKT	0.17468	0.279	0.117	7.34482e-43	1.71832e-38	Macrophage_SPP1
FUNDC2	0.222099	0.45	0.231	7.39631e-43	1.73037e-38	Macrophage_SPP1
MT2A	1.37027	0.686	0.454	7.90015e-43	1.84824e-38	Macrophage_SPP1
RNASEH2B	0.263638	0.428	0.221	7.98071e-43	1.86709e-38	Macrophage_SPP1
NPC1	0.145175	0.166	0.049	8.45135e-43	1.97719e-38	Macrophage_SPP1
EEA1	0.189474	0.409	0.207	9.61368e-43	2.24912e-38	Macrophage_SPP1
DERL2	0.151335	0.328	0.148	1.03003e-42	2.40976e-38	Macrophage_SPP1
NDUFS2	0.162949	0.516	0.281	1.12818e-42	2.63937e-38	Macrophage_SPP1
ZNF32	0.162501	0.24	0.093	1.21615e-42	2.84518e-38	Macrophage_SPP1
LACTB2	0.278803	0.296	0.128	1.29365e-42	3.0265e-38	Macrophage_SPP1
DARS	0.166621	0.373	0.183	1.37715e-42	3.22185e-38	Macrophage_SPP1
CCT4	0.216945	0.581	0.328	1.43482e-42	3.35677e-38	Macrophage_SPP1
GIPC1	0.162171	0.213	0.076	1.48709e-42	3.47906e-38	Macrophage_SPP1
ALDH7A1	0.172893	0.15	0.041	1.49693e-42	3.50207e-38	Macrophage_SPP1
CHD9	0.220472	0.437	0.225	1.59669e-42	3.73547e-38	Macrophage_SPP1
HSBP1L1	0.182001	0.24	0.093	1.68566e-42	3.94361e-38	Macrophage_SPP1
PDCL	0.151578	0.222	0.081	1.7201e-42	4.02416e-38	Macrophage_SPP1
ESYT1	0.157386	0.178	0.056	1.90511e-42	4.45702e-38	Macrophage_SPP1
TPGS1	0.223669	0.371	0.18	2.06162e-42	4.82315e-38	Macrophage_SPP1
MINK1	0.208114	0.221	0.081	2.10428e-42	4.92296e-38	Macrophage_SPP1
ORMDL2	0.245794	0.355	0.169	2.26533e-42	5.29973e-38	Macrophage_SPP1
SIGLEC7	0.161184	0.325	0.145	2.36189e-42	5.52563e-38	Macrophage_SPP1
FILIP1L	0.175015	0.415	0.206	2.86344e-42	6.69901e-38	Macrophage_SPP1
HAGH	0.13795	0.398	0.196	2.88762e-42	6.75558e-38	Macrophage_SPP1
KIAA0930	0.179919	0.373	0.178	2.93022e-42	6.85525e-38	Macrophage_SPP1
RAB14	0.180887	0.575	0.326	3.27261e-42	7.65627e-38	Macrophage_SPP1
SIRT2	0.120428	0.348	0.161	3.31447e-42	7.75419e-38	Macrophage_SPP1
TFG	0.146023	0.325	0.146	3.48982e-42	8.16443e-38	Macrophage_SPP1
SLC35D2	0.156439	0.248	0.096	3.51192e-42	8.21613e-38	Macrophage_SPP1
SEC61B	0.282126	0.765	0.483	3.55685e-42	8.32125e-38	Macrophage_SPP1
ITPA	0.251636	0.391	0.193	3.57892e-42	8.37287e-38	Macrophage_SPP1
MRPS21	0.237301	0.629	0.359	3.649e-42	8.53683e-38	Macrophage_SPP1
PRMT2	0.174485	0.563	0.315	3.87091e-42	9.056e-38	Macrophage_SPP1
TPI1	0.329194	0.838	0.548	3.94694e-42	9.23387e-38	Macrophage_SPP1
SEC61A1	0.208335	0.272	0.113	4.23742e-42	9.91344e-38	Macrophage_SPP1
STX8	0.199294	0.39	0.194	4.29334e-42	1.00443e-37	Macrophage_SPP1
MGAT4B	0.233315	0.267	0.111	4.32321e-42	1.01141e-37	Macrophage_SPP1
GCC2	0.138139	0.509	0.273	4.4337e-42	1.03726e-37	Macrophage_SPP1
MRPS16	0.224913	0.391	0.195	5.73319e-42	1.34128e-37	Macrophage_SPP1
MIF4GD	0.24886	0.398	0.2	5.77185e-42	1.35032e-37	Macrophage_SPP1
CHM	0.178489	0.242	0.094	7.08775e-42	1.65818e-37	Macrophage_SPP1
NDUFA11	0.269863	0.644	0.382	7.10736e-42	1.66277e-37	Macrophage_SPP1
C19orf24	0.180712	0.52	0.288	7.31231e-42	1.71071e-37	Macrophage_SPP1
NSL1	0.240896	0.441	0.23	8.13403e-42	1.90296e-37	Macrophage_SPP1
TMED3	0.23372	0.336	0.156	8.7921e-42	2.05691e-37	Macrophage_SPP1
RNF135	0.186788	0.338	0.157	9.01347e-42	2.1087e-37	Macrophage_SPP1
IAH1	0.176315	0.458	0.24	9.96222e-42	2.33066e-37	Macrophage_SPP1
SNRPC	0.251878	0.409	0.208	9.96338e-42	2.33093e-37	Macrophage_SPP1
GGA1	0.175349	0.311	0.14	9.99726e-42	2.33886e-37	Macrophage_SPP1
S100A10	0.133124	0.818	0.498	1.06502e-41	2.4916e-37	Macrophage_SPP1
RTCA	0.179599	0.299	0.131	1.07864e-41	2.52348e-37	Macrophage_SPP1
COPZ1	0.185294	0.487	0.263	1.15616e-41	2.70484e-37	Macrophage_SPP1
PARP1	0.183281	0.386	0.191	1.22517e-41	2.86629e-37	Macrophage_SPP1
GUK1	0.235571	0.761	0.492	1.24893e-41	2.92187e-37	Macrophage_SPP1
MPG	0.251057	0.441	0.23	1.26451e-41	2.95832e-37	Macrophage_SPP1
ENOSF1	0.227837	0.184	0.061	1.30846e-41	3.06114e-37	Macrophage_SPP1
CCDC50	0.19461	0.367	0.177	1.34803e-41	3.15372e-37	Macrophage_SPP1
RGS12	0.166516	0.164	0.049	1.40872e-41	3.29569e-37	Macrophage_SPP1
FDX1	0.23462	0.423	0.218	1.42474e-41	3.33318e-37	Macrophage_SPP1
SYPL1	0.217811	0.368	0.179	1.43986e-41	3.36856e-37	Macrophage_SPP1
ATP6V1G1	0.277465	0.77	0.493	1.62931e-41	3.81176e-37	Macrophage_SPP1
SCARB1	0.18531	0.188	0.064	1.63301e-41	3.82043e-37	Macrophage_SPP1
CEBPZOS	0.236828	0.305	0.135	1.7153e-41	4.01295e-37	Macrophage_SPP1
ABL2	0.234858	0.22	0.082	1.76297e-41	4.12446e-37	Macrophage_SPP1
PSMB1	0.302265	0.744	0.457	1.83843e-41	4.30101e-37	Macrophage_SPP1
TP53I3	0.135081	0.229	0.086	1.85986e-41	4.35113e-37	Macrophage_SPP1
TTL	0.174994	0.17	0.052	1.92234e-41	4.49732e-37	Macrophage_SPP1
IRF2BP2	0.154544	0.412	0.208	2.1567e-41	5.04561e-37	Macrophage_SPP1
BLOC1S2	0.198885	0.494	0.268	2.16217e-41	5.0584e-37	Macrophage_SPP1
CRYBB1	0.110649	0.126	0.03	2.1843e-41	5.11016e-37	Macrophage_SPP1
PSMA1	0.248706	0.606	0.346	2.35968e-41	5.52048e-37	Macrophage_SPP1
USP14	0.24436	0.332	0.154	2.50915e-41	5.87016e-37	Macrophage_SPP1
PRDX3	0.221113	0.437	0.229	2.95644e-41	6.9166e-37	Macrophage_SPP1
MGAT5	0.129642	0.201	0.071	3.22492e-41	7.54469e-37	Macrophage_SPP1
TRAPPC3	0.201515	0.384	0.19	3.23504e-41	7.56838e-37	Macrophage_SPP1
CTNS	0.150979	0.164	0.05	3.32817e-41	7.78626e-37	Macrophage_SPP1
MZT2B	0.211257	0.756	0.45	3.84345e-41	8.99174e-37	Macrophage_SPP1
SNF8	0.214383	0.522	0.285	3.86504e-41	9.04226e-37	Macrophage_SPP1
OAS1	0.179313	0.416	0.211	3.9392e-41	9.21576e-37	Macrophage_SPP1
ERH	0.235322	0.61	0.347	3.95042e-41	9.24201e-37	Macrophage_SPP1
NDUFA5	0.20877	0.435	0.224	4.00674e-41	9.37378e-37	Macrophage_SPP1
SLC37A4	0.160465	0.137	0.036	4.03209e-41	9.43307e-37	Macrophage_SPP1
ALDH3A2	0.177491	0.266	0.11	4.15836e-41	9.72848e-37	Macrophage_SPP1
PSMD7	0.227493	0.499	0.271	4.65261e-41	1.08848e-36	Macrophage_SPP1
SEC11A	0.262083	0.731	0.448	5.50612e-41	1.28816e-36	Macrophage_SPP1
SDF4	0.101205	0.371	0.18	5.5721e-41	1.30359e-36	Macrophage_SPP1
NAXE	0.182837	0.277	0.12	6.14029e-41	1.43652e-36	Macrophage_SPP1
TENT2	0.13885	0.305	0.135	6.15175e-41	1.4392e-36	Macrophage_SPP1
PQLC3	0.231764	0.425	0.222	6.17784e-41	1.4453e-36	Macrophage_SPP1
DNAJC15	0.212197	0.613	0.347	6.4117e-41	1.50002e-36	Macrophage_SPP1
PGP	0.179382	0.445	0.231	6.67848e-41	1.56243e-36	Macrophage_SPP1
METTL5	0.228222	0.388	0.192	7.04457e-41	1.64808e-36	Macrophage_SPP1
HMG20B	0.213335	0.361	0.174	7.66387e-41	1.79296e-36	Macrophage_SPP1
EPSTI1	0.211548	0.483	0.262	7.74266e-41	1.81139e-36	Macrophage_SPP1
SERBP1	0.240962	0.727	0.441	7.83944e-41	1.83404e-36	Macrophage_SPP1
SSNA1	0.192911	0.529	0.292	9.01145e-41	2.10823e-36	Macrophage_SPP1
LEPROT	0.157555	0.45	0.239	9.94227e-41	2.32599e-36	Macrophage_SPP1
RBM17	0.194832	0.525	0.292	1.01712e-40	2.37955e-36	Macrophage_SPP1
RASAL2	0.153651	0.157	0.046	1.10622e-40	2.58801e-36	Macrophage_SPP1
UNC50	0.218149	0.332	0.156	1.13485e-40	2.65498e-36	Macrophage_SPP1
YWHAE	0.239906	0.676	0.41	1.20945e-40	2.8295e-36	Macrophage_SPP1
NUTF2	0.198123	0.476	0.253	1.29497e-40	3.02958e-36	Macrophage_SPP1
GLOD4	0.206431	0.346	0.167	1.31362e-40	3.07321e-36	Macrophage_SPP1
GAMT	0.132142	0.197	0.07	1.38686e-40	3.24455e-36	Macrophage_SPP1
CST3	0.216782	0.983	0.674	1.48317e-40	3.46987e-36	Macrophage_SPP1
TMEM60	0.111962	0.286	0.123	1.63815e-40	3.83245e-36	Macrophage_SPP1
TMEM126B	0.243237	0.33	0.156	1.80916e-40	4.23253e-36	Macrophage_SPP1
TLR5	0.157226	0.292	0.128	1.84772e-40	4.32274e-36	Macrophage_SPP1
ACP1	0.250469	0.462	0.251	1.96165e-40	4.58927e-36	Macrophage_SPP1
RAB7B	0.220816	0.155	0.045	1.98249e-40	4.63804e-36	Macrophage_SPP1
RASGRP3	0.130451	0.122	0.029	2.12125e-40	4.96267e-36	Macrophage_SPP1
HINT2	0.204515	0.361	0.174	2.14154e-40	5.01014e-36	Macrophage_SPP1
STX2	0.192454	0.202	0.073	2.32213e-40	5.43263e-36	Macrophage_SPP1
GDF15	0.447949	0.103	0.02	2.67421e-40	6.25631e-36	Macrophage_SPP1
FAM3C	0.23121	0.252	0.104	3.36e-40	7.86072e-36	Macrophage_SPP1
TBCA	0.215703	0.705	0.42	3.42649e-40	8.01629e-36	Macrophage_SPP1
RRAS	0.150245	0.357	0.17	4.14732e-40	9.70265e-36	Macrophage_SPP1
UBE2F	0.165967	0.351	0.168	4.27392e-40	9.99884e-36	Macrophage_SPP1
C15orf48	0.185409	0.363	0.179	4.30253e-40	1.00658e-35	Macrophage_SPP1
ULK3	0.144872	0.147	0.041	4.39342e-40	1.02784e-35	Macrophage_SPP1
TOR3A	0.206264	0.334	0.158	4.576e-40	1.07056e-35	Macrophage_SPP1
REEP3	0.185364	0.325	0.151	4.89258e-40	1.14462e-35	Macrophage_SPP1
FCGR2B	0.526397	0.292	0.133	4.92687e-40	1.15264e-35	Macrophage_SPP1
TSPAN15	0.160524	0.156	0.046	4.99727e-40	1.16911e-35	Macrophage_SPP1
RHBDF2	0.171412	0.276	0.117	5.34212e-40	1.24979e-35	Macrophage_SPP1
EPS8	0.125936	0.357	0.175	6.64448e-40	1.55448e-35	Macrophage_SPP1
ATP5F1B	0.275189	0.709	0.431	6.78502e-40	1.58736e-35	Macrophage_SPP1
DNAJC8	0.214049	0.576	0.332	6.93304e-40	1.62198e-35	Macrophage_SPP1
PSMC5	0.204656	0.521	0.29	7.04864e-40	1.64903e-35	Macrophage_SPP1
C1orf21	0.111178	0.155	0.045	7.51587e-40	1.75834e-35	Macrophage_SPP1
MRPS34	0.198147	0.536	0.295	7.56981e-40	1.77096e-35	Macrophage_SPP1
CLEC2B	0.110852	0.715	0.425	7.73548e-40	1.80972e-35	Macrophage_SPP1
OSGEP	0.226202	0.332	0.159	7.7975e-40	1.82423e-35	Macrophage_SPP1
SLC30A1	0.219186	0.184	0.063	7.91642e-40	1.85205e-35	Macrophage_SPP1
SELENOF	0.125429	0.522	0.289	8.65714e-40	2.02534e-35	Macrophage_SPP1
BRI3	0.33886	0.88	0.673	9.09236e-40	2.12716e-35	Macrophage_SPP1
NDUFB5	0.257049	0.619	0.362	9.2675e-40	2.16813e-35	Macrophage_SPP1
CPNE8	0.191255	0.252	0.104	9.58339e-40	2.24203e-35	Macrophage_SPP1
METAP2	0.222081	0.467	0.254	1.01169e-39	2.36685e-35	Macrophage_SPP1
RILP	0.133828	0.266	0.113	1.05633e-39	2.47127e-35	Macrophage_SPP1
SDHA	0.209761	0.325	0.151	1.069e-39	2.50092e-35	Macrophage_SPP1
TMEM263	0.181787	0.163	0.051	1.30942e-39	3.06339e-35	Macrophage_SPP1
NTPCR	0.180421	0.264	0.112	1.36491e-39	3.1932e-35	Macrophage_SPP1
TMEM126A	0.188876	0.357	0.173	1.46958e-39	3.43809e-35	Macrophage_SPP1
ATRN	0.211523	0.151	0.044	1.56605e-39	3.66377e-35	Macrophage_SPP1
EMILIN2	0.16529	0.413	0.209	1.62237e-39	3.79554e-35	Macrophage_SPP1
TXNDC17	0.159993	0.585	0.342	1.84116e-39	4.30739e-35	Macrophage_SPP1
UROD	0.21206	0.234	0.094	1.86979e-39	4.37438e-35	Macrophage_SPP1
SNAP29	0.170321	0.345	0.165	2.03499e-39	4.76085e-35	Macrophage_SPP1
SPTAN1	0.19224	0.307	0.139	2.14876e-39	5.02702e-35	Macrophage_SPP1
ETFB	0.184023	0.575	0.323	2.22525e-39	5.20597e-35	Macrophage_SPP1
PEA15	0.233979	0.391	0.198	2.40841e-39	5.63447e-35	Macrophage_SPP1
SESN3	0.20752	0.287	0.129	2.41928e-39	5.65991e-35	Macrophage_SPP1
LAMTOR1	0.22523	0.711	0.435	2.5091e-39	5.87004e-35	Macrophage_SPP1
NDUFS7	0.253036	0.626	0.373	2.61051e-39	6.10728e-35	Macrophage_SPP1
ETV5	0.222027	0.289	0.129	2.6867e-39	6.28553e-35	Macrophage_SPP1
CD33	0.241243	0.444	0.235	2.89275e-39	6.76758e-35	Macrophage_SPP1
ASNA1	0.182188	0.45	0.24	3.13329e-39	7.33034e-35	Macrophage_SPP1
U2SURP	0.169742	0.478	0.259	3.82556e-39	8.9499e-35	Macrophage_SPP1
FAM210B	0.148818	0.208	0.076	4.21679e-39	9.86517e-35	Macrophage_SPP1
AP1S1	0.191963	0.256	0.107	4.34175e-39	1.01575e-34	Macrophage_SPP1
PSMC3	0.195755	0.405	0.208	4.37747e-39	1.02411e-34	Macrophage_SPP1
PSMG2	0.147504	0.56	0.318	4.59152e-39	1.07419e-34	Macrophage_SPP1
CLCN7	0.142853	0.276	0.119	4.74303e-39	1.10963e-34	Macrophage_SPP1
MEAF6	0.207334	0.417	0.216	4.83072e-39	1.13015e-34	Macrophage_SPP1
RNF181	0.217304	0.61	0.36	4.84053e-39	1.13244e-34	Macrophage_SPP1
COPS9	0.220058	0.681	0.407	5.4383e-39	1.27229e-34	Macrophage_SPP1
PPP1R7	0.156023	0.421	0.216	5.46506e-39	1.27855e-34	Macrophage_SPP1
EIF2S2	0.176994	0.602	0.353	6.05993e-39	1.41772e-34	Macrophage_SPP1
NDUFA8	0.231621	0.388	0.2	6.1055e-39	1.42838e-34	Macrophage_SPP1
DUSP3	0.157216	0.231	0.09	6.35065e-39	1.48573e-34	Macrophage_SPP1
DHRS4L2	0.259734	0.34	0.163	6.67887e-39	1.56252e-34	Macrophage_SPP1
SERF2	0.337326	0.955	0.79	6.72997e-39	1.57448e-34	Macrophage_SPP1
TSPAN31	0.119008	0.238	0.096	6.77203e-39	1.58432e-34	Macrophage_SPP1
DOK1	0.118368	0.339	0.162	7.53764e-39	1.76343e-34	Macrophage_SPP1
UBE2L3	0.204453	0.6	0.35	7.54522e-39	1.7652e-34	Macrophage_SPP1
CYB561A3	0.209485	0.257	0.109	7.67009e-39	1.79442e-34	Macrophage_SPP1
UBAC2	0.150797	0.399	0.203	8.08478e-39	1.89143e-34	Macrophage_SPP1
FAM114A1	0.144379	0.147	0.042	8.08729e-39	1.89202e-34	Macrophage_SPP1
RSU1	0.107084	0.332	0.156	8.79193e-39	2.05687e-34	Macrophage_SPP1
SSR2	0.23139	0.699	0.429	9.02229e-39	2.11076e-34	Macrophage_SPP1
SHMT1	0.201187	0.225	0.088	9.93926e-39	2.32529e-34	Macrophage_SPP1
MRAS	0.177426	0.181	0.061	1.03773e-38	2.42778e-34	Macrophage_SPP1
B3GAT3	0.190917	0.311	0.143	1.05074e-38	2.4582e-34	Macrophage_SPP1
PNKD	0.159881	0.381	0.19	1.05557e-38	2.4695e-34	Macrophage_SPP1
PDHB	0.158869	0.38	0.19	1.17061e-38	2.73865e-34	Macrophage_SPP1
VPS35	0.17815	0.545	0.308	1.26558e-38	2.96083e-34	Macrophage_SPP1
SLC39A3	0.192705	0.3	0.136	1.27473e-38	2.98222e-34	Macrophage_SPP1
TOMM7	0.228396	0.822	0.506	1.298e-38	3.03668e-34	Macrophage_SPP1
STARD13	0.121824	0.137	0.038	1.33029e-38	3.11222e-34	Macrophage_SPP1
TMEM107	0.255229	0.322	0.153	1.4868e-38	3.47837e-34	Macrophage_SPP1
MFHAS1	0.232232	0.166	0.054	1.48754e-38	3.48011e-34	Macrophage_SPP1
DCTD	0.205399	0.296	0.135	1.62374e-38	3.79875e-34	Macrophage_SPP1
CMPK1	0.224131	0.42	0.221	1.77821e-38	4.16013e-34	Macrophage_SPP1
REEP4	0.187513	0.234	0.093	1.79776e-38	4.20586e-34	Macrophage_SPP1
TIMMDC1	0.189255	0.348	0.168	1.85433e-38	4.3382e-34	Macrophage_SPP1
DAPK1	0.14432	0.398	0.2	1.85507e-38	4.33993e-34	Macrophage_SPP1
BOLA3	0.208229	0.292	0.133	2.08775e-38	4.88429e-34	Macrophage_SPP1
SDCCAG8	0.174123	0.345	0.167	2.14129e-38	5.00956e-34	Macrophage_SPP1
AVPI1	0.339303	0.246	0.103	2.1849e-38	5.11157e-34	Macrophage_SPP1
BAX	0.218197	0.666	0.402	2.32476e-38	5.43877e-34	Macrophage_SPP1
AKIP1	0.172147	0.208	0.079	2.3342e-38	5.46086e-34	Macrophage_SPP1
SSR1	0.164533	0.462	0.249	2.33893e-38	5.47192e-34	Macrophage_SPP1
VDAC3	0.188534	0.479	0.258	2.34763e-38	5.49229e-34	Macrophage_SPP1
HNRNPDL	0.238387	0.768	0.49	2.43831e-38	5.70443e-34	Macrophage_SPP1
NDUFV1	0.147174	0.429	0.226	2.46934e-38	5.77702e-34	Macrophage_SPP1
PHPT1	0.231159	0.552	0.323	2.47217e-38	5.78365e-34	Macrophage_SPP1
SIVA1	0.165537	0.548	0.312	2.54833e-38	5.96182e-34	Macrophage_SPP1
ATP6V0E1	0.329883	0.828	0.586	2.64069e-38	6.1779e-34	Macrophage_SPP1
ICA1	0.143436	0.14	0.04	2.75928e-38	6.45535e-34	Macrophage_SPP1
GMFB	0.129409	0.25	0.103	2.80519e-38	6.56274e-34	Macrophage_SPP1
FFAR4	0.150342	0.109	0.024	3.01208e-38	7.04675e-34	Macrophage_SPP1
COMMD5	0.107112	0.343	0.164	3.08437e-38	7.21589e-34	Macrophage_SPP1
MRPL17	0.210707	0.352	0.17	3.33335e-38	7.79838e-34	Macrophage_SPP1
ABHD14A	0.191547	0.217	0.085	3.53618e-38	8.2729e-34	Macrophage_SPP1
TRIM14	0.151244	0.287	0.126	3.54917e-38	8.30328e-34	Macrophage_SPP1
SMIM7	0.165181	0.478	0.259	3.88021e-38	9.07776e-34	Macrophage_SPP1
SRSF7	0.126443	0.709	0.436	5.04451e-38	1.18016e-33	Macrophage_SPP1
FKBP15	0.170641	0.366	0.184	5.04884e-38	1.18118e-33	Macrophage_SPP1
BTK	0.157115	0.425	0.221	5.11832e-38	1.19743e-33	Macrophage_SPP1
CYC1	0.243175	0.524	0.302	5.11855e-38	1.19748e-33	Macrophage_SPP1
ARPP19	0.15785	0.406	0.209	5.46087e-38	1.27757e-33	Macrophage_SPP1
HSPA9	0.211872	0.462	0.25	5.59395e-38	1.3087e-33	Macrophage_SPP1
PHACTR4	0.202955	0.277	0.123	5.61077e-38	1.31264e-33	Macrophage_SPP1
MAP4	0.214171	0.299	0.138	5.8951e-38	1.37916e-33	Macrophage_SPP1
ORMDL1	0.214665	0.514	0.287	6.11579e-38	1.43079e-33	Macrophage_SPP1
HIBADH	0.105608	0.192	0.069	6.30722e-38	1.47557e-33	Macrophage_SPP1
SNX17	0.204078	0.491	0.271	6.36092e-38	1.48814e-33	Macrophage_SPP1
AIDA	0.214697	0.318	0.151	6.39042e-38	1.49504e-33	Macrophage_SPP1
UBB	0.394186	0.93	0.689	6.73294e-38	1.57517e-33	Macrophage_SPP1
BCKDK	0.136873	0.369	0.183	6.83764e-38	1.59967e-33	Macrophage_SPP1
APH1B	0.109164	0.373	0.182	7.43466e-38	1.73934e-33	Macrophage_SPP1
HADHA	0.20872	0.581	0.343	7.69728e-38	1.80078e-33	Macrophage_SPP1
UROS	0.220382	0.31	0.145	8.06989e-38	1.88795e-33	Macrophage_SPP1
TUBB2A	0.18984	0.173	0.058	9.50472e-38	2.22363e-33	Macrophage_SPP1
QKI	0.100382	0.703	0.436	1.06261e-37	2.48597e-33	Macrophage_SPP1
ACTR10	0.121366	0.315	0.146	1.10806e-37	2.5923e-33	Macrophage_SPP1
SUCLG2	0.190922	0.31	0.144	1.14421e-37	2.67687e-33	Macrophage_SPP1
COX7A2	0.287017	0.775	0.489	1.14456e-37	2.67771e-33	Macrophage_SPP1
SLC9A9	0.225969	0.32	0.153	1.15662e-37	2.70592e-33	Macrophage_SPP1
MYL6B	0.131475	0.201	0.074	1.15836e-37	2.70998e-33	Macrophage_SPP1
SEC62	0.131245	0.71	0.44	1.19888e-37	2.80479e-33	Macrophage_SPP1
PARL	0.151072	0.365	0.183	1.36453e-37	3.19231e-33	Macrophage_SPP1
IMP3	0.236636	0.425	0.229	1.37798e-37	3.22378e-33	Macrophage_SPP1
LINC01678	0.221265	0.266	0.115	1.38089e-37	3.23059e-33	Macrophage_SPP1
DYNC1H1	0.235813	0.466	0.264	1.43226e-37	3.35078e-33	Macrophage_SPP1
PIGH	0.16197	0.172	0.057	1.56784e-37	3.66797e-33	Macrophage_SPP1
PBX3	0.154636	0.244	0.101	1.67196e-37	3.91154e-33	Macrophage_SPP1
CH25H	0.562591	0.176	0.061	1.73626e-37	4.06197e-33	Macrophage_SPP1
ADPRHL2	0.184401	0.303	0.139	1.98335e-37	4.64005e-33	Macrophage_SPP1
PSMB2	0.282084	0.551	0.319	1.99647e-37	4.67074e-33	Macrophage_SPP1
CLN8	0.156146	0.281	0.124	1.99923e-37	4.67721e-33	Macrophage_SPP1
ITFG1	0.138585	0.258	0.111	2.17311e-37	5.08399e-33	Macrophage_SPP1
GLB1	0.118235	0.279	0.122	2.20826e-37	5.16623e-33	Macrophage_SPP1
CYP4V2	0.201751	0.165	0.054	2.2712e-37	5.31346e-33	Macrophage_SPP1
POLR2K	0.224033	0.396	0.207	2.35855e-37	5.51784e-33	Macrophage_SPP1
CCDC124	0.16041	0.364	0.18	2.37868e-37	5.56493e-33	Macrophage_SPP1
AUP1	0.16673	0.372	0.187	2.426e-37	5.67563e-33	Macrophage_SPP1
RSRC1	0.17299	0.322	0.156	2.76272e-37	6.46338e-33	Macrophage_SPP1
SNU13	0.18255	0.646	0.373	2.86843e-37	6.71068e-33	Macrophage_SPP1
MED8	0.124773	0.334	0.16	3.38135e-37	7.91067e-33	Macrophage_SPP1
PTPRA	0.145982	0.367	0.187	3.53579e-37	8.27198e-33	Macrophage_SPP1
PIGP	0.20731	0.34	0.168	3.78968e-37	8.86596e-33	Macrophage_SPP1
RAD23A	0.224993	0.53	0.302	4.0672e-37	9.51521e-33	Macrophage_SPP1
RHOBTB3	0.187354	0.205	0.078	4.36843e-37	1.02199e-32	Macrophage_SPP1
PSMD11	0.166429	0.4	0.209	4.38745e-37	1.02644e-32	Macrophage_SPP1
MIEN1	0.125058	0.476	0.256	4.47379e-37	1.04664e-32	Macrophage_SPP1
RNF7	0.20368	0.606	0.36	4.70436e-37	1.10058e-32	Macrophage_SPP1
TRAPPC6A	0.172711	0.368	0.184	4.9469e-37	1.15733e-32	Macrophage_SPP1
LAGE3	0.205844	0.385	0.197	5.10556e-37	1.19444e-32	Macrophage_SPP1
ST3GAL6	0.100913	0.277	0.121	5.18318e-37	1.2126e-32	Macrophage_SPP1
ARL14EP	0.129089	0.313	0.147	5.22909e-37	1.22335e-32	Macrophage_SPP1
OGFOD3	0.156389	0.249	0.105	5.38169e-37	1.25905e-32	Macrophage_SPP1
UBL3	0.109673	0.368	0.183	5.41205e-37	1.26615e-32	Macrophage_SPP1
IFFO1	0.157875	0.229	0.093	6.13177e-37	1.43453e-32	Macrophage_SPP1
PRPF38B	0.108042	0.544	0.314	6.21217e-37	1.45334e-32	Macrophage_SPP1
MEA1	0.155434	0.347	0.171	6.32604e-37	1.47998e-32	Macrophage_SPP1
NUP62	0.217407	0.275	0.123	6.37328e-37	1.49103e-32	Macrophage_SPP1
SCAMP1-AS1	0.157248	0.137	0.039	6.83854e-37	1.59988e-32	Macrophage_SPP1
HYI	0.143746	0.205	0.078	7.02229e-37	1.64287e-32	Macrophage_SPP1
ZC2HC1A	0.120398	0.156	0.049	7.64424e-37	1.78837e-32	Macrophage_SPP1
MOCS2	0.199978	0.274	0.122	7.88423e-37	1.84452e-32	Macrophage_SPP1
2023-03-01	0.226021	0.453	0.248	8.63971e-37	2.02126e-32	Macrophage_SPP1
GPR82	0.21123	0.188	0.068	9.40086e-37	2.19933e-32	Macrophage_SPP1
ABRACL	0.180101	0.588	0.339	9.60231e-37	2.24646e-32	Macrophage_SPP1
SLC48A1	0.239291	0.172	0.059	9.67527e-37	2.26353e-32	Macrophage_SPP1
SPAG7	0.116706	0.413	0.216	9.68305e-37	2.26535e-32	Macrophage_SPP1
AP3S1	0.143119	0.398	0.206	9.9606e-37	2.33028e-32	Macrophage_SPP1
PDXDC1	0.207089	0.215	0.086	1.02666e-36	2.40188e-32	Macrophage_SPP1
SEC31A	0.240034	0.347	0.172	1.08559e-36	2.53975e-32	Macrophage_SPP1
POLR3GL	0.175284	0.357	0.178	1.20018e-36	2.80781e-32	Macrophage_SPP1
SBDS	0.114281	0.424	0.225	1.26117e-36	2.95052e-32	Macrophage_SPP1
ARL2BP	0.236426	0.267	0.119	1.26238e-36	2.95334e-32	Macrophage_SPP1
TMEM242	0.197289	0.251	0.107	1.62825e-36	3.80929e-32	Macrophage_SPP1
C8orf59	0.160817	0.594	0.347	1.63886e-36	3.8341e-32	Macrophage_SPP1
NOL7	0.15885	0.604	0.36	1.66643e-36	3.89862e-32	Macrophage_SPP1
MRPL27	0.228702	0.362	0.183	1.70315e-36	3.98453e-32	Macrophage_SPP1
KLHL6	0.177493	0.311	0.147	1.71051e-36	4.00173e-32	Macrophage_SPP1
SCAMP1	0.116123	0.238	0.098	1.74244e-36	4.07644e-32	Macrophage_SPP1
EMC4	0.167348	0.351	0.176	1.74369e-36	4.07937e-32	Macrophage_SPP1
NUBP1	0.200628	0.325	0.157	1.80225e-36	4.21637e-32	Macrophage_SPP1
PSMD3	0.256204	0.301	0.14	1.87004e-36	4.37496e-32	Macrophage_SPP1
ADCK2	0.146802	0.213	0.084	1.98312e-36	4.63951e-32	Macrophage_SPP1
MR1	0.144525	0.256	0.11	2.07467e-36	4.85369e-32	Macrophage_SPP1
MRPL54	0.171699	0.512	0.291	2.11666e-36	4.95192e-32	Macrophage_SPP1
SLC52A2	0.140783	0.231	0.095	2.27192e-36	5.31515e-32	Macrophage_SPP1
C5orf24	0.150633	0.245	0.103	2.2986e-36	5.37758e-32	Macrophage_SPP1
TBC1D2B	0.150097	0.254	0.109	2.54161e-36	5.94609e-32	Macrophage_SPP1
TMEM150A	0.11943	0.173	0.059	2.68369e-36	6.2785e-32	Macrophage_SPP1
BAD	0.115669	0.303	0.142	2.73724e-36	6.40377e-32	Macrophage_SPP1
LYRM2	0.175597	0.312	0.149	2.87999e-36	6.73773e-32	Macrophage_SPP1
ZBTB38	0.147652	0.264	0.117	2.88111e-36	6.74036e-32	Macrophage_SPP1
SKP1	0.177054	0.746	0.461	3.32801e-36	7.78588e-32	Macrophage_SPP1
C11orf58	0.189338	0.723	0.445	3.40652e-36	7.96955e-32	Macrophage_SPP1
NDUFS8	0.216498	0.576	0.339	3.84896e-36	9.00464e-32	Macrophage_SPP1
VPS29	0.213179	0.664	0.41	3.92626e-36	9.18548e-32	Macrophage_SPP1
MMADHC	0.163995	0.345	0.171	4.13014e-36	9.66245e-32	Macrophage_SPP1
NDUFS6	0.223633	0.658	0.401	4.3706e-36	1.0225e-31	Macrophage_SPP1
AC245014.3	0.279658	0.171	0.059	4.85123e-36	1.13494e-31	Macrophage_SPP1
DPM2	0.127944	0.3	0.141	5.16625e-36	1.20864e-31	Macrophage_SPP1
TNNI2	0.1581	0.239	0.099	6.09141e-36	1.42509e-31	Macrophage_SPP1
HIST1H1E	0.234297	0.26	0.116	6.24365e-36	1.4607e-31	Macrophage_SPP1
PSMC1	0.138873	0.427	0.229	6.49374e-36	1.51921e-31	Macrophage_SPP1
FIBP	0.163812	0.454	0.247	7.11638e-36	1.66488e-31	Macrophage_SPP1
MAF1	0.13179	0.489	0.278	7.22266e-36	1.68974e-31	Macrophage_SPP1
CFAP36	0.125027	0.142	0.043	7.71788e-36	1.8056e-31	Macrophage_SPP1
AL590617.2	0.173071	0.167	0.057	7.86926e-36	1.84101e-31	Macrophage_SPP1
GCSH	0.135033	0.179	0.064	8.05652e-36	1.88482e-31	Macrophage_SPP1
SHTN1	0.146838	0.548	0.312	9.36211e-36	2.19026e-31	Macrophage_SPP1
C1orf123	0.138876	0.353	0.175	9.9811e-36	2.33508e-31	Macrophage_SPP1
FKBP3	0.241017	0.359	0.183	1.04751e-35	2.45065e-31	Macrophage_SPP1
MIR4458HG	0.176884	0.139	0.041	1.0827e-35	2.53298e-31	Macrophage_SPP1
LUZP1	0.210527	0.27	0.123	1.21045e-35	2.83184e-31	Macrophage_SPP1
HPS3	0.163872	0.271	0.123	1.22704e-35	2.87066e-31	Macrophage_SPP1
ANAPC7	0.171346	0.188	0.069	1.29069e-35	3.01956e-31	Macrophage_SPP1
MRPS10	0.216743	0.312	0.149	1.33366e-35	3.12009e-31	Macrophage_SPP1
FOXN3	0.111989	0.462	0.257	1.36229e-35	3.18707e-31	Macrophage_SPP1
LAMB2	0.143111	0.116	0.029	1.38284e-35	3.23516e-31	Macrophage_SPP1
CDV3	0.140184	0.694	0.436	1.41677e-35	3.31454e-31	Macrophage_SPP1
GOPC	0.203441	0.328	0.162	1.4385e-35	3.36538e-31	Macrophage_SPP1
OST4	0.271335	0.844	0.547	1.44287e-35	3.37561e-31	Macrophage_SPP1
COMTD1	0.121767	0.229	0.094	1.49759e-35	3.50362e-31	Macrophage_SPP1
GSDMD	0.109824	0.463	0.254	1.51984e-35	3.55566e-31	Macrophage_SPP1
CYP20A1	0.122934	0.264	0.116	1.53112e-35	3.58205e-31	Macrophage_SPP1
YIF1A	0.191902	0.343	0.172	1.54267e-35	3.60907e-31	Macrophage_SPP1
JOSD2	0.19968	0.4	0.213	1.66317e-35	3.89098e-31	Macrophage_SPP1
LARP4	0.145823	0.289	0.134	1.82456e-35	4.26856e-31	Macrophage_SPP1
H2AFV	0.150377	0.651	0.39	1.87067e-35	4.37643e-31	Macrophage_SPP1
FKBP4	0.158009	0.372	0.189	1.89846e-35	4.44145e-31	Macrophage_SPP1
SRP72	0.157264	0.431	0.234	1.99909e-35	4.67688e-31	Macrophage_SPP1
MAGT1	0.166632	0.279	0.129	2.04596e-35	4.78651e-31	Macrophage_SPP1
RANBP2	0.109303	0.392	0.207	2.07697e-35	4.85906e-31	Macrophage_SPP1
AMZ2	0.166017	0.275	0.124	2.23063e-35	5.21856e-31	Macrophage_SPP1
SMIM12	0.113157	0.367	0.185	2.27756e-35	5.32834e-31	Macrophage_SPP1
UQCRFS1	0.169832	0.563	0.326	2.29564e-35	5.37065e-31	Macrophage_SPP1
PAIP1	0.206375	0.314	0.151	2.34871e-35	5.49481e-31	Macrophage_SPP1
CCT6A	0.168766	0.526	0.301	2.41663e-35	5.6537e-31	Macrophage_SPP1
GEMIN6	0.18833	0.217	0.087	2.56713e-35	6.00581e-31	Macrophage_SPP1
RNF115	0.191715	0.317	0.154	2.74248e-35	6.41604e-31	Macrophage_SPP1
ARHGAP22	0.109896	0.201	0.076	2.79126e-35	6.53016e-31	Macrophage_SPP1
TRIP11	0.1819	0.267	0.121	2.83171e-35	6.62478e-31	Macrophage_SPP1
ARMCX6	0.147933	0.302	0.143	3.24481e-35	7.59123e-31	Macrophage_SPP1
NDUFS4	0.237084	0.443	0.24	3.31371e-35	7.75243e-31	Macrophage_SPP1
TMOD2	0.141027	0.14	0.042	3.52926e-35	8.2567e-31	Macrophage_SPP1
ABI3	0.205532	0.505	0.295	3.58227e-35	8.38071e-31	Macrophage_SPP1
PHKB	0.152181	0.291	0.134	3.60457e-35	8.43288e-31	Macrophage_SPP1
SMURF2	0.131264	0.195	0.075	3.80803e-35	8.90888e-31	Macrophage_SPP1
UHRF1BP1	0.156542	0.144	0.045	3.9108e-35	9.14932e-31	Macrophage_SPP1
PSMB7	0.140456	0.483	0.268	4.06228e-35	9.50371e-31	Macrophage_SPP1
VCP	0.141369	0.441	0.239	4.15817e-35	9.72804e-31	Macrophage_SPP1
ATP5F1A	0.215179	0.526	0.3	4.23544e-35	9.90881e-31	Macrophage_SPP1
TIPRL	0.14759	0.378	0.195	4.46089e-35	1.04363e-30	Macrophage_SPP1
DNAJC7	0.160877	0.484	0.271	4.55193e-35	1.06493e-30	Macrophage_SPP1
RTRAF	0.195484	0.602	0.357	4.5965e-35	1.07535e-30	Macrophage_SPP1
UBE2I	0.102558	0.607	0.359	4.61775e-35	1.08032e-30	Macrophage_SPP1
SEC63	0.19264	0.306	0.146	4.67578e-35	1.0939e-30	Macrophage_SPP1
FEM1B	0.160677	0.226	0.094	4.7731e-35	1.11667e-30	Macrophage_SPP1
IFNGR2	0.106384	0.675	0.426	4.92122e-35	1.15132e-30	Macrophage_SPP1
EIF4H	0.148612	0.507	0.291	6.83383e-35	1.59877e-30	Macrophage_SPP1
CEP170	0.107587	0.454	0.255	7.55285e-35	1.76699e-30	Macrophage_SPP1
ELP5	0.127726	0.306	0.147	7.5992e-35	1.77783e-30	Macrophage_SPP1
PSENEN	0.108164	0.484	0.271	8.3511e-35	1.95374e-30	Macrophage_SPP1
SYS1	0.130642	0.283	0.129	8.55409e-35	2.00123e-30	Macrophage_SPP1
ATP5MF	0.239914	0.785	0.504	8.60372e-35	2.01284e-30	Macrophage_SPP1
MIR155HG	0.236167	0.167	0.058	8.78214e-35	2.05458e-30	Macrophage_SPP1
TMEM9	0.110074	0.165	0.057	9.38572e-35	2.19579e-30	Macrophage_SPP1
IARS2	0.131929	0.312	0.149	1.03696e-34	2.42597e-30	Macrophage_SPP1
TMEM87B	0.136962	0.201	0.078	1.04028e-34	2.43372e-30	Macrophage_SPP1
AC103591.3	0.19973	0.297	0.142	1.16641e-34	2.72881e-30	Macrophage_SPP1
TXNDC16	0.193905	0.245	0.107	1.20546e-34	2.82017e-30	Macrophage_SPP1
PUF60	0.171784	0.417	0.223	1.21382e-34	2.83974e-30	Macrophage_SPP1
ZBED3	0.138371	0.184	0.068	1.30207e-34	3.04619e-30	Macrophage_SPP1
SLC38A7	0.117746	0.152	0.05	1.34199e-34	3.13959e-30	Macrophage_SPP1
GFRA2	0.235806	0.209	0.085	1.3779e-34	3.22359e-30	Macrophage_SPP1
PFDN1	0.152304	0.415	0.223	1.48007e-34	3.46262e-30	Macrophage_SPP1
UACA	0.18848	0.18	0.066	1.48043e-34	3.46346e-30	Macrophage_SPP1
COX17	0.1505	0.616	0.365	1.50753e-34	3.52686e-30	Macrophage_SPP1
SLC29A3	0.175351	0.172	0.061	1.61672e-34	3.7823e-30	Macrophage_SPP1
STK25	0.152358	0.275	0.124	1.6391e-34	3.83468e-30	Macrophage_SPP1
MEF2A	0.139318	0.638	0.388	1.71296e-34	4.00747e-30	Macrophage_SPP1
LDHA	0.355448	0.662	0.418	1.76003e-34	4.11758e-30	Macrophage_SPP1
ACAT1	0.148272	0.259	0.116	1.76473e-34	4.12859e-30	Macrophage_SPP1
MATK	0.227835	0.106	0.025	1.82401e-34	4.26728e-30	Macrophage_SPP1
TPM1	0.220027	0.253	0.113	1.87578e-34	4.38839e-30	Macrophage_SPP1
FBXO7	0.167693	0.298	0.142	2.04992e-34	4.79579e-30	Macrophage_SPP1
PTGER4	0.115461	0.451	0.25	2.12268e-34	4.966e-30	Macrophage_SPP1
WASF2	0.1459	0.718	0.453	2.12893e-34	4.98064e-30	Macrophage_SPP1
APLP2	0.116405	0.738	0.463	2.21572e-34	5.18368e-30	Macrophage_SPP1
PIN1	0.138958	0.442	0.24	2.26037e-34	5.28813e-30	Macrophage_SPP1
EIF2S1	0.184275	0.353	0.179	2.26192e-34	5.29176e-30	Macrophage_SPP1
SLC22A18AS	0.143948	0.132	0.039	2.36094e-34	5.52341e-30	Macrophage_SPP1
FAHD1	0.15533	0.181	0.067	2.38109e-34	5.57056e-30	Macrophage_SPP1
MAPK6	0.210669	0.254	0.113	2.6402e-34	6.17675e-30	Macrophage_SPP1
SERTAD1	0.198676	0.529	0.309	2.98547e-34	6.98451e-30	Macrophage_SPP1
TCEAL1	0.139657	0.163	0.056	3.06959e-34	7.18131e-30	Macrophage_SPP1
MRPL16	0.222743	0.357	0.184	3.07153e-34	7.18584e-30	Macrophage_SPP1
TEC	0.177059	0.158	0.054	3.12838e-34	7.31885e-30	Macrophage_SPP1
IDH3G	0.189574	0.495	0.281	3.30602e-34	7.73443e-30	Macrophage_SPP1
ETFA	0.158913	0.436	0.236	3.32362e-34	7.77561e-30	Macrophage_SPP1
PIGF	0.215588	0.234	0.1	3.77073e-34	8.82162e-30	Macrophage_SPP1
PKD2L1	0.156597	0.111	0.028	4.45295e-34	1.04177e-29	Macrophage_SPP1
TBCB	0.169087	0.535	0.307	4.56175e-34	1.06722e-29	Macrophage_SPP1
RNASEH2C	0.120738	0.523	0.299	4.59086e-34	1.07403e-29	Macrophage_SPP1
ALDH9A1	0.114402	0.306	0.148	4.68865e-34	1.09691e-29	Macrophage_SPP1
GHITM	0.158616	0.612	0.373	4.80889e-34	1.12504e-29	Macrophage_SPP1
BCL7C	0.174858	0.429	0.233	4.84268e-34	1.13295e-29	Macrophage_SPP1
ZC3H14	0.194366	0.219	0.09	4.88532e-34	1.14292e-29	Macrophage_SPP1
TPGS2	0.216171	0.226	0.095	5.37252e-34	1.2569e-29	Macrophage_SPP1
MRPL13	0.170502	0.34	0.169	5.43628e-34	1.27182e-29	Macrophage_SPP1
SPCS3	0.15002	0.639	0.394	5.45557e-34	1.27633e-29	Macrophage_SPP1
H2AFY2	0.110767	0.117	0.031	5.99317e-34	1.4021e-29	Macrophage_SPP1
EIF3J	0.165101	0.524	0.303	6.45385e-34	1.50988e-29	Macrophage_SPP1
ZCCHC17	0.150838	0.275	0.127	6.71959e-34	1.57205e-29	Macrophage_SPP1
CCT8	0.218072	0.523	0.299	7.16853e-34	1.67708e-29	Macrophage_SPP1
UPF3A	0.157391	0.265	0.12	7.67491e-34	1.79555e-29	Macrophage_SPP1
NFU1	0.16547	0.263	0.12	7.68911e-34	1.79887e-29	Macrophage_SPP1
NDUFA10	0.167701	0.452	0.251	9.07192e-34	2.12238e-29	Macrophage_SPP1
CTNND1	0.210178	0.289	0.138	9.12484e-34	2.13476e-29	Macrophage_SPP1
LPAR5	0.134715	0.145	0.046	9.3746e-34	2.19319e-29	Macrophage_SPP1
SFXN3	0.156975	0.135	0.041	9.84633e-34	2.30355e-29	Macrophage_SPP1
JKAMP	0.134872	0.291	0.138	1.01593e-33	2.37678e-29	Macrophage_SPP1
AL442128.2	0.161573	0.13	0.038	1.03418e-33	2.41946e-29	Macrophage_SPP1
SLC26A11	0.174224	0.114	0.03	1.08202e-33	2.53139e-29	Macrophage_SPP1
STAC3	0.163311	0.283	0.133	1.08421e-33	2.53652e-29	Macrophage_SPP1
PEAK1	0.118984	0.159	0.055	1.11172e-33	2.60087e-29	Macrophage_SPP1
AMFR	0.187625	0.19	0.074	1.21387e-33	2.83984e-29	Macrophage_SPP1
LARP7	0.108437	0.402	0.216	1.30251e-33	3.04723e-29	Macrophage_SPP1
TMEM106B	0.169692	0.18	0.067	1.31779e-33	3.08298e-29	Macrophage_SPP1
TAF9	0.231216	0.314	0.156	1.37396e-33	3.21437e-29	Macrophage_SPP1
PIR	0.158751	0.104	0.025	1.40286e-33	3.28198e-29	Macrophage_SPP1
PSMD2	0.16113	0.359	0.186	1.43892e-33	3.36636e-29	Macrophage_SPP1
SND1	0.104916	0.32	0.156	1.47264e-33	3.44524e-29	Macrophage_SPP1
MPC1	0.125132	0.478	0.273	1.4733e-33	3.44679e-29	Macrophage_SPP1
SHLD2	0.14961	0.175	0.064	1.70444e-33	3.98753e-29	Macrophage_SPP1
PDZD11	0.19714	0.286	0.135	2.01198e-33	4.70703e-29	Macrophage_SPP1
TPD52	0.200841	0.199	0.081	2.18942e-33	5.12214e-29	Macrophage_SPP1
SMAD5	0.145022	0.192	0.075	2.33442e-33	5.46138e-29	Macrophage_SPP1
SLC50A1	0.15002	0.289	0.137	2.60763e-33	6.10054e-29	Macrophage_SPP1
IMMT	0.164611	0.323	0.161	2.78155e-33	6.50743e-29	Macrophage_SPP1
ZDHHC21	0.214975	0.19	0.075	2.97199e-33	6.95298e-29	Macrophage_SPP1
GLRX2	0.144337	0.309	0.148	3.0673e-33	7.17594e-29	Macrophage_SPP1
ECH1	0.171247	0.529	0.309	3.38174e-33	7.91158e-29	Macrophage_SPP1
ITPRIPL2	0.197925	0.241	0.106	3.39406e-33	7.94041e-29	Macrophage_SPP1
EDF1	0.233525	0.82	0.521	3.49412e-33	8.17449e-29	Macrophage_SPP1
NLN	0.21491	0.174	0.064	3.56023e-33	8.32916e-29	Macrophage_SPP1
NRAS	0.123925	0.201	0.08	3.78598e-33	8.8573e-29	Macrophage_SPP1
SPIN1	0.163246	0.2	0.08	3.92788e-33	9.18929e-29	Macrophage_SPP1
ATP10D	0.112354	0.242	0.106	3.94054e-33	9.2189e-29	Macrophage_SPP1
TFRC	0.174721	0.316	0.159	3.96686e-33	9.28047e-29	Macrophage_SPP1
GSPT1	0.19765	0.414	0.228	4.63044e-33	1.08329e-28	Macrophage_SPP1
ATP5MC1	0.233494	0.545	0.322	5.23041e-33	1.22365e-28	Macrophage_SPP1
IFI30	0.10846	0.592	0.361	5.37443e-33	1.25735e-28	Macrophage_SPP1
BFAR	0.147317	0.29	0.138	5.39893e-33	1.26308e-28	Macrophage_SPP1
EIF5B	0.189044	0.464	0.258	5.92182e-33	1.38541e-28	Macrophage_SPP1
HVCN1	0.146838	0.318	0.158	6.12129e-33	1.43207e-28	Macrophage_SPP1
RBM42	0.107772	0.319	0.156	6.2551e-33	1.46338e-28	Macrophage_SPP1
GTF3A	0.156454	0.606	0.363	6.31964e-33	1.47848e-28	Macrophage_SPP1
NOL8	0.142784	0.27	0.125	7.73417e-33	1.80941e-28	Macrophage_SPP1
ISCA2	0.149903	0.295	0.142	8.03873e-33	1.88066e-28	Macrophage_SPP1
LSM2	0.1236	0.401	0.215	8.75801e-33	2.04894e-28	Macrophage_SPP1
MANF	0.185657	0.319	0.163	8.84552e-33	2.06941e-28	Macrophage_SPP1
EIF3D	0.144531	0.633	0.387	8.85795e-33	2.07232e-28	Macrophage_SPP1
EMC10	0.185635	0.303	0.147	9.76728e-33	2.28505e-28	Macrophage_SPP1
NISCH	0.157324	0.17	0.062	1.07243e-32	2.50894e-28	Macrophage_SPP1
GLRX5	0.127422	0.407	0.22	1.07788e-32	2.52169e-28	Macrophage_SPP1
MRPS18B	0.151008	0.321	0.161	1.11898e-32	2.61785e-28	Macrophage_SPP1
MRPS36	0.138157	0.462	0.258	1.20762e-32	2.82522e-28	Macrophage_SPP1
COQ2	0.127156	0.262	0.121	1.37265e-32	3.21132e-28	Macrophage_SPP1
NUDT1	0.169118	0.408	0.219	1.55526e-32	3.63853e-28	Macrophage_SPP1
DTNBP1	0.144186	0.289	0.139	1.56489e-32	3.66105e-28	Macrophage_SPP1
ORAI1	0.10798	0.33	0.166	1.62119e-32	3.79277e-28	Macrophage_SPP1
MDH2	0.197969	0.572	0.342	1.66133e-32	3.88669e-28	Macrophage_SPP1
MYO1C	0.122103	0.129	0.039	1.76991e-32	4.1407e-28	Macrophage_SPP1
NSMCE2	0.134965	0.24	0.105	1.82274e-32	4.2643e-28	Macrophage_SPP1
NHLRC3	0.18404	0.225	0.096	1.83378e-32	4.29013e-28	Macrophage_SPP1
SSSCA1	0.108507	0.256	0.116	2.04884e-32	4.79325e-28	Macrophage_SPP1
C2orf74	0.185334	0.196	0.079	2.0624e-32	4.82499e-28	Macrophage_SPP1
SQSTM1	0.160826	0.849	0.586	2.08807e-32	4.88504e-28	Macrophage_SPP1
QPRT	0.193153	0.255	0.118	2.19823e-32	5.14275e-28	Macrophage_SPP1
TXNDC15	0.139323	0.271	0.127	2.55069e-32	5.96733e-28	Macrophage_SPP1
PBRM1	0.15353	0.379	0.204	2.55248e-32	5.97152e-28	Macrophage_SPP1
MGME1	0.169934	0.252	0.114	2.61115e-32	6.10878e-28	Macrophage_SPP1
YIPF5	0.152646	0.231	0.101	2.73288e-32	6.39357e-28	Macrophage_SPP1
KNOP1	0.183297	0.195	0.078	2.913e-32	6.81497e-28	Macrophage_SPP1
ANAPC16	0.106303	0.639	0.384	3.45738e-32	8.08853e-28	Macrophage_SPP1
UCHL5	0.132119	0.279	0.131	4.01537e-32	9.39395e-28	Macrophage_SPP1
ZNF322	0.141038	0.196	0.079	4.09839e-32	9.58818e-28	Macrophage_SPP1
AC007388.1	0.193644	0.173	0.065	4.3868e-32	1.02629e-27	Macrophage_SPP1
RBBP7	0.117846	0.335	0.171	4.40855e-32	1.03138e-27	Macrophage_SPP1
CHCHD7	0.140459	0.364	0.189	4.59302e-32	1.07454e-27	Macrophage_SPP1
COPS2	0.13433	0.339	0.173	4.64494e-32	1.08668e-27	Macrophage_SPP1
HLTF	0.172937	0.169	0.063	5.49844e-32	1.28636e-27	Macrophage_SPP1
PARP12	0.120188	0.209	0.087	5.68927e-32	1.331e-27	Macrophage_SPP1
MRPS15	0.165626	0.472	0.269	5.94401e-32	1.3906e-27	Macrophage_SPP1
ZDHHC14	0.13183	0.142	0.047	6.06742e-32	1.41947e-27	Macrophage_SPP1
EXOC5	0.131468	0.224	0.096	6.12139e-32	1.4321e-27	Macrophage_SPP1
ID2	0.203831	0.555	0.337	6.19468e-32	1.44925e-27	Macrophage_SPP1
NUDCD2	0.130329	0.348	0.179	6.34729e-32	1.48495e-27	Macrophage_SPP1
YIPF2	0.13468	0.197	0.079	6.9759e-32	1.63201e-27	Macrophage_SPP1
RAD51AP1	0.140043	0.127	0.038	7.24109e-32	1.69405e-27	Macrophage_SPP1
CRELD2	0.166147	0.281	0.135	7.38621e-32	1.728e-27	Macrophage_SPP1
NUDT9	0.15583	0.17	0.063	8.37327e-32	1.95893e-27	Macrophage_SPP1
DNAJB4	0.224758	0.357	0.189	8.94532e-32	2.09276e-27	Macrophage_SPP1
ELMOD2	0.119083	0.168	0.061	9.06512e-32	2.12078e-27	Macrophage_SPP1
KLHL24	0.109725	0.287	0.138	1.01468e-31	2.37385e-27	Macrophage_SPP1
MAN2A1	0.155925	0.278	0.134	1.01623e-31	2.37747e-27	Macrophage_SPP1
RPF2	0.193615	0.269	0.127	1.02602e-31	2.40037e-27	Macrophage_SPP1
TMEM255B	0.147524	0.137	0.045	1.06091e-31	2.48199e-27	Macrophage_SPP1
EPRS	0.125347	0.34	0.175	1.08248e-31	2.53246e-27	Macrophage_SPP1
CCDC90B	0.19217	0.328	0.168	1.08855e-31	2.54666e-27	Macrophage_SPP1
DOK2	0.13738	0.587	0.347	1.0997e-31	2.57274e-27	Macrophage_SPP1
SRI	0.16434	0.55	0.331	1.11636e-31	2.61174e-27	Macrophage_SPP1
RCAN1	0.288907	0.204	0.085	1.15233e-31	2.69587e-27	Macrophage_SPP1
IER3IP1	0.150555	0.259	0.12	1.1953e-31	2.79641e-27	Macrophage_SPP1
AES	0.160671	0.544	0.32	1.20032e-31	2.80814e-27	Macrophage_SPP1
MALSU1	0.120185	0.307	0.152	1.21851e-31	2.85071e-27	Macrophage_SPP1
QDPR	0.187196	0.252	0.115	1.25424e-31	2.9343e-27	Macrophage_SPP1
FECH	0.128818	0.124	0.037	1.31906e-31	3.08593e-27	Macrophage_SPP1
XPA	0.186206	0.277	0.133	1.62331e-31	3.79774e-27	Macrophage_SPP1
STAT1	0.137336	0.554	0.337	1.63837e-31	3.83298e-27	Macrophage_SPP1
CUL2	0.195613	0.241	0.108	1.77585e-31	4.15459e-27	Macrophage_SPP1
DPM3	0.171912	0.41	0.226	1.88745e-31	4.41568e-27	Macrophage_SPP1
UBE2E2	0.116299	0.378	0.202	1.96451e-31	4.59596e-27	Macrophage_SPP1
SLFN11	0.173885	0.291	0.142	2.27689e-31	5.32679e-27	Macrophage_SPP1
NUDT2	0.117896	0.272	0.128	2.28194e-31	5.3386e-27	Macrophage_SPP1
LARS	0.146073	0.376	0.201	2.35848e-31	5.51766e-27	Macrophage_SPP1
ARHGAP35	0.13164	0.108	0.029	2.37476e-31	5.55574e-27	Macrophage_SPP1
ZSCAN16-AS1	0.149374	0.336	0.175	2.4099e-31	5.63797e-27	Macrophage_SPP1
GMPR2	0.138906	0.295	0.145	2.62374e-31	6.13823e-27	Macrophage_SPP1
MRPS28	0.128514	0.272	0.129	2.93518e-31	6.86685e-27	Macrophage_SPP1
ACADS	0.134618	0.177	0.068	2.96746e-31	6.94236e-27	Macrophage_SPP1
POLDIP2	0.112743	0.245	0.11	2.99384e-31	7.00408e-27	Macrophage_SPP1
GSTK1	0.183947	0.702	0.449	3.38675e-31	7.92329e-27	Macrophage_SPP1
TRAPPC4	0.125293	0.25	0.115	3.40157e-31	7.95798e-27	Macrophage_SPP1
SNRPB2	0.192985	0.5	0.292	3.49746e-31	8.1823e-27	Macrophage_SPP1
SLC25A11	0.171815	0.415	0.231	3.4995e-31	8.18709e-27	Macrophage_SPP1
NELFE	0.117421	0.316	0.158	3.5459e-31	8.29562e-27	Macrophage_SPP1
ACBD6	0.160608	0.287	0.14	3.60798e-31	8.44088e-27	Macrophage_SPP1
FER	0.157685	0.139	0.046	3.92769e-31	9.18882e-27	Macrophage_SPP1
RAB4A	0.134259	0.397	0.22	3.94787e-31	9.23605e-27	Macrophage_SPP1
UQCRB	0.22541	0.822	0.521	4.15809e-31	9.72786e-27	Macrophage_SPP1
SPIC	0.219344	0.174	0.067	4.27712e-31	1.00063e-26	Macrophage_SPP1
COMMD2	0.123296	0.292	0.142	4.2913e-31	1.00395e-26	Macrophage_SPP1
BMPR2	0.106515	0.174	0.066	4.30684e-31	1.00759e-26	Macrophage_SPP1
URI1	0.159486	0.352	0.183	4.45563e-31	1.0424e-26	Macrophage_SPP1
SLC39A13	0.125046	0.123	0.037	4.57871e-31	1.07119e-26	Macrophage_SPP1
PSMD12	0.113171	0.384	0.205	4.69775e-31	1.09904e-26	Macrophage_SPP1
SDC2	0.131176	0.123	0.037	4.84682e-31	1.13391e-26	Macrophage_SPP1
TATDN1	0.218786	0.276	0.134	4.94331e-31	1.15649e-26	Macrophage_SPP1
MRPS18A	0.121239	0.188	0.075	5.03823e-31	1.17869e-26	Macrophage_SPP1
ATP5PB	0.112708	0.373	0.201	5.06723e-31	1.18548e-26	Macrophage_SPP1
ARPC5L	0.137997	0.359	0.189	5.31366e-31	1.24313e-26	Macrophage_SPP1
CCL5	0.354637	0.25	0.116	5.47464e-31	1.28079e-26	Macrophage_SPP1
CDKN2AIP	0.116854	0.204	0.086	6.08129e-31	1.42272e-26	Macrophage_SPP1
ATP5ME	0.227308	0.825	0.552	6.13686e-31	1.43572e-26	Macrophage_SPP1
JAGN1	0.157956	0.283	0.136	6.298e-31	1.47342e-26	Macrophage_SPP1
XPO1	0.171163	0.337	0.175	6.58357e-31	1.54023e-26	Macrophage_SPP1
C12orf76	0.114684	0.208	0.087	6.71982e-31	1.5721e-26	Macrophage_SPP1
FAM198B	0.143685	0.2	0.082	7.46408e-31	1.74622e-26	Macrophage_SPP1
PSMF1	0.110634	0.386	0.207	8.3253e-31	1.9477e-26	Macrophage_SPP1
PTGS1	0.174973	0.195	0.081	8.35313e-31	1.95421e-26	Macrophage_SPP1
PGPEP1	0.135701	0.148	0.051	8.63028e-31	2.01905e-26	Macrophage_SPP1
ZMYND11	0.224116	0.194	0.08	8.77987e-31	2.05405e-26	Macrophage_SPP1
MRPL15	0.238409	0.32	0.167	8.81721e-31	2.06279e-26	Macrophage_SPP1
ARHGEF10L	0.111786	0.139	0.046	9.20241e-31	2.1529e-26	Macrophage_SPP1
ARPC1A	0.15391	0.322	0.166	9.24572e-31	2.16304e-26	Macrophage_SPP1
THUMPD3	0.196878	0.237	0.108	9.60256e-31	2.24652e-26	Macrophage_SPP1
DPP9	0.104879	0.211	0.09	9.66529e-31	2.2612e-26	Macrophage_SPP1
GPATCH2L	0.112835	0.309	0.157	1.05298e-30	2.46345e-26	Macrophage_SPP1
ST14	0.173563	0.161	0.059	1.13756e-30	2.66131e-26	Macrophage_SPP1
COX7C	0.245616	0.876	0.542	1.13962e-30	2.66614e-26	Macrophage_SPP1
MRPS23	0.156466	0.328	0.169	1.14365e-30	2.67556e-26	Macrophage_SPP1
CD2BP2	0.153598	0.332	0.175	1.15541e-30	2.70308e-26	Macrophage_SPP1
TUFM	0.181379	0.528	0.315	1.16383e-30	2.72278e-26	Macrophage_SPP1
HS2ST1	0.104229	0.116	0.034	1.19143e-30	2.78736e-26	Macrophage_SPP1
AC118549.1	0.101673	0.2	0.082	1.20542e-30	2.82008e-26	Macrophage_SPP1
PARK7	0.120462	0.703	0.432	1.22209e-30	2.85907e-26	Macrophage_SPP1
SIGLEC9	0.130856	0.245	0.112	1.33424e-30	3.12145e-26	Macrophage_SPP1
PRDX2	0.156566	0.374	0.205	1.38115e-30	3.23121e-26	Macrophage_SPP1
CLINT1	0.145493	0.437	0.25	1.48247e-30	3.46825e-26	Macrophage_SPP1
ZRANB2	0.124821	0.388	0.212	1.5838e-30	3.7053e-26	Macrophage_SPP1
RMDN3	0.148594	0.135	0.045	1.60902e-30	3.76429e-26	Macrophage_SPP1
NDUFA12	0.139323	0.621	0.379	1.61201e-30	3.7713e-26	Macrophage_SPP1
EIF1AX	0.149104	0.45	0.259	1.61454e-30	3.77723e-26	Macrophage_SPP1
PSEN2	0.111678	0.136	0.045	1.62172e-30	3.79401e-26	Macrophage_SPP1
USO1	0.156332	0.29	0.145	1.77566e-30	4.15415e-26	Macrophage_SPP1
TXLNA	0.174772	0.175	0.069	1.85833e-30	4.34757e-26	Macrophage_SPP1
CYB561D2	0.11504	0.326	0.168	1.95851e-30	4.58195e-26	Macrophage_SPP1
NUDC	0.132689	0.532	0.312	2.01899e-30	4.72343e-26	Macrophage_SPP1
THYN1	0.149851	0.327	0.168	2.02212e-30	4.73074e-26	Macrophage_SPP1
CLIC4	0.176215	0.191	0.079	2.03425e-30	4.75913e-26	Macrophage_SPP1
POP4	0.116612	0.307	0.154	2.16865e-30	5.07355e-26	Macrophage_SPP1
GANAB	0.125383	0.253	0.118	2.25569e-30	5.27718e-26	Macrophage_SPP1
PRKAG1	0.114545	0.238	0.107	2.31975e-30	5.42705e-26	Macrophage_SPP1
KLHDC3	0.127231	0.274	0.132	2.56672e-30	6.00485e-26	Macrophage_SPP1
UBXN6	0.104378	0.245	0.113	2.5898e-30	6.05883e-26	Macrophage_SPP1
TMSB4X	0.170852	0.999	0.969	2.67302e-30	6.25353e-26	Macrophage_SPP1
PLXNB2	0.163889	0.323	0.168	2.73663e-30	6.40235e-26	Macrophage_SPP1
RRAGA	0.166911	0.31	0.156	2.76508e-30	6.4689e-26	Macrophage_SPP1
MACF1	0.165255	0.433	0.249	2.78203e-30	6.50856e-26	Macrophage_SPP1
CCT2	0.145488	0.431	0.24	2.78551e-30	6.51671e-26	Macrophage_SPP1
RDH14	0.162676	0.211	0.091	3.22687e-30	7.54927e-26	Macrophage_SPP1
ST6GAL1	0.157602	0.23	0.104	3.25693e-30	7.61958e-26	Macrophage_SPP1
COX6A1	0.193482	0.761	0.492	3.29046e-30	7.69803e-26	Macrophage_SPP1
TXN2	0.14433	0.511	0.301	3.33029e-30	7.79122e-26	Macrophage_SPP1
SLIRP	0.147822	0.561	0.339	3.53737e-30	8.27567e-26	Macrophage_SPP1
RFNG	0.125557	0.2	0.084	3.57268e-30	8.35829e-26	Macrophage_SPP1
AGAP3	0.145325	0.187	0.075	3.58948e-30	8.3976e-26	Macrophage_SPP1
CCDC91	0.133795	0.291	0.144	3.63683e-30	8.50837e-26	Macrophage_SPP1
SRFBP1	0.240744	0.293	0.148	3.86007e-30	9.03064e-26	Macrophage_SPP1
TBC1D4	0.141401	0.172	0.067	3.90289e-30	9.1308e-26	Macrophage_SPP1
ITPR2	0.11652	0.443	0.253	4.16176e-30	9.73644e-26	Macrophage_SPP1
ZNF358	0.144673	0.116	0.034	4.25661e-30	9.95833e-26	Macrophage_SPP1
DAAM1	0.138891	0.166	0.062	4.756e-30	1.11267e-25	Macrophage_SPP1
FH	0.229794	0.251	0.118	4.91607e-30	1.15011e-25	Macrophage_SPP1
ABHD8	0.172418	0.182	0.073	5.25441e-30	1.22927e-25	Macrophage_SPP1
ANO6	0.222085	0.264	0.128	5.34642e-30	1.25079e-25	Macrophage_SPP1
ECI1	0.124032	0.294	0.147	5.99875e-30	1.40341e-25	Macrophage_SPP1
PPARD	0.105289	0.128	0.04	6.37797e-30	1.49213e-25	Macrophage_SPP1
SIGLEC12	0.147082	0.135	0.045	6.47998e-30	1.51599e-25	Macrophage_SPP1
ARHGAP17	0.133859	0.216	0.094	6.49159e-30	1.51871e-25	Macrophage_SPP1
FBXO25	0.154261	0.174	0.067	6.58849e-30	1.54138e-25	Macrophage_SPP1
COA3	0.110136	0.314	0.159	6.98675e-30	1.63455e-25	Macrophage_SPP1
SYNRG	0.102935	0.352	0.188	7.03237e-30	1.64522e-25	Macrophage_SPP1
BRK1	0.11673	0.647	0.393	7.26888e-30	1.70055e-25	Macrophage_SPP1
NEDD8	0.177267	0.734	0.474	7.45104e-30	1.74317e-25	Macrophage_SPP1
SPNS1	0.134368	0.272	0.131	7.71297e-30	1.80445e-25	Macrophage_SPP1
C19orf66	0.12944	0.238	0.109	8.06991e-30	1.88795e-25	Macrophage_SPP1
POLR2F	0.110538	0.424	0.237	8.25186e-30	1.93052e-25	Macrophage_SPP1
CHCHD3	0.180798	0.327	0.171	8.4364e-30	1.9737e-25	Macrophage_SPP1
HMGXB3	0.136846	0.222	0.099	8.83846e-30	2.06776e-25	Macrophage_SPP1
PRADC1	0.169928	0.231	0.105	9.38888e-30	2.19653e-25	Macrophage_SPP1
SGPP1	0.11199	0.177	0.07	9.67508e-30	2.26349e-25	Macrophage_SPP1
ZBED3-AS1	0.108172	0.114	0.033	1.0103e-29	2.36359e-25	Macrophage_SPP1
ADRM1	0.148557	0.514	0.305	1.07282e-29	2.50985e-25	Macrophage_SPP1
TEFM	0.151973	0.168	0.065	1.09689e-29	2.56616e-25	Macrophage_SPP1
TATDN3	0.10326	0.267	0.128	1.11353e-29	2.60509e-25	Macrophage_SPP1
CD302	0.134393	0.635	0.397	1.15228e-29	2.69577e-25	Macrophage_SPP1
IMPACT	0.122398	0.221	0.097	1.18188e-29	2.76501e-25	Macrophage_SPP1
AFG3L2	0.110724	0.303	0.154	1.19165e-29	2.78786e-25	Macrophage_SPP1
REXO4	0.138558	0.196	0.082	1.21532e-29	2.84324e-25	Macrophage_SPP1
ARRDC4	0.137665	0.103	0.028	1.46569e-29	3.42899e-25	Macrophage_SPP1
HADH	0.161386	0.188	0.077	1.64822e-29	3.856e-25	Macrophage_SPP1
LSM8	0.12533	0.556	0.33	1.67918e-29	3.92845e-25	Macrophage_SPP1
CCT7	0.162643	0.4	0.224	1.72914e-29	4.04533e-25	Macrophage_SPP1
SLF2	0.150771	0.181	0.074	1.74382e-29	4.07967e-25	Macrophage_SPP1
SUSD1	0.109088	0.185	0.075	1.8004e-29	4.21203e-25	Macrophage_SPP1
COA5	0.11778	0.302	0.154	1.81927e-29	4.25618e-25	Macrophage_SPP1
CHKA	0.128821	0.384	0.212	1.88057e-29	4.3996e-25	Macrophage_SPP1
UBA6	0.144332	0.22	0.099	1.88992e-29	4.42148e-25	Macrophage_SPP1
RNFT1	0.101913	0.19	0.078	2.05018e-29	4.79641e-25	Macrophage_SPP1
ITGB1BP1	0.146784	0.324	0.167	2.291e-29	5.35981e-25	Macrophage_SPP1
WDR60	0.1967	0.144	0.051	2.44111e-29	5.71098e-25	Macrophage_SPP1
MUC20-OT1	0.11486	0.223	0.1	2.44604e-29	5.7225e-25	Macrophage_SPP1
BAG1	0.160953	0.513	0.305	2.54388e-29	5.95142e-25	Macrophage_SPP1
TOMM70	0.139978	0.184	0.075	3.08912e-29	7.227e-25	Macrophage_SPP1
CAPRIN1	0.111727	0.376	0.207	3.09382e-29	7.23799e-25	Macrophage_SPP1
DERL1	0.136303	0.258	0.123	3.10411e-29	7.26207e-25	Macrophage_SPP1
EIF2B2	0.124374	0.182	0.074	3.138e-29	7.34135e-25	Macrophage_SPP1
GIMAP7	0.188391	0.424	0.241	3.20117e-29	7.48914e-25	Macrophage_SPP1
NOP10	0.123086	0.768	0.527	3.24305e-29	7.58711e-25	Macrophage_SPP1
NR1D2	0.140872	0.159	0.06	3.27656e-29	7.6655e-25	Macrophage_SPP1
MRPL52	0.195053	0.563	0.343	3.3476e-29	7.83171e-25	Macrophage_SPP1
HPF1	0.134467	0.246	0.114	3.50907e-29	8.20947e-25	Macrophage_SPP1
TMEM192	0.145296	0.172	0.067	3.54515e-29	8.29388e-25	Macrophage_SPP1
TUBGCP2	0.113703	0.388	0.217	3.59274e-29	8.40522e-25	Macrophage_SPP1
AC079015.1	0.138391	0.103	0.029	3.78752e-29	8.86091e-25	Macrophage_SPP1
UAP1L1	0.11636	0.131	0.043	4.03664e-29	9.44373e-25	Macrophage_SPP1
CHMP6	0.129591	0.213	0.093	4.08126e-29	9.54811e-25	Macrophage_SPP1
FLYWCH2	0.126701	0.273	0.133	4.33708e-29	1.01466e-24	Macrophage_SPP1
GMPPA	0.181452	0.197	0.084	4.78044e-29	1.11838e-24	Macrophage_SPP1
C3orf14	0.16962	0.177	0.071	5.9841e-29	1.39998e-24	Macrophage_SPP1
TMEM258	0.157319	0.712	0.45	6.12918e-29	1.43392e-24	Macrophage_SPP1
SNAPC5	0.12279	0.231	0.105	6.16451e-29	1.44219e-24	Macrophage_SPP1
ZNF846	0.13811	0.167	0.065	6.25647e-29	1.4637e-24	Macrophage_SPP1
MPI	0.108334	0.122	0.039	6.36338e-29	1.48871e-24	Macrophage_SPP1
UQCRH	0.137138	0.779	0.483	6.55222e-29	1.53289e-24	Macrophage_SPP1
CD83	0.148553	0.679	0.439	6.69976e-29	1.56741e-24	Macrophage_SPP1
TSR2	0.178009	0.225	0.103	6.88684e-29	1.61118e-24	Macrophage_SPP1
G6PC3	0.131827	0.184	0.076	7.0029e-29	1.63833e-24	Macrophage_SPP1
AKAP11	0.132225	0.186	0.077	7.22593e-29	1.69051e-24	Macrophage_SPP1
FAM32A	0.113123	0.433	0.249	7.38331e-29	1.72733e-24	Macrophage_SPP1
COMMD8	0.120281	0.382	0.21	7.93922e-29	1.85738e-24	Macrophage_SPP1
CMTM7	0.107423	0.37	0.201	7.99443e-29	1.8703e-24	Macrophage_SPP1
APRT	0.133175	0.713	0.44	8.29815e-29	1.94135e-24	Macrophage_SPP1
GLUD1	0.145517	0.32	0.167	1.05423e-28	2.46637e-24	Macrophage_SPP1
PGK1	0.165395	0.73	0.484	1.30354e-28	3.04963e-24	Macrophage_SPP1
MRPL19	0.154395	0.285	0.143	1.3384e-28	3.13118e-24	Macrophage_SPP1
ENOPH1	0.137442	0.204	0.089	1.48094e-28	3.46466e-24	Macrophage_SPP1
LARP1	0.141341	0.306	0.157	1.52573e-28	3.56945e-24	Macrophage_SPP1
SDC4	0.173163	0.132	0.045	1.63273e-28	3.81977e-24	Macrophage_SPP1
SVBP	0.125897	0.319	0.166	1.69173e-28	3.9578e-24	Macrophage_SPP1
ZNF618	0.141126	0.114	0.035	1.82879e-28	4.27845e-24	Macrophage_SPP1
THUMPD2	0.112139	0.151	0.055	1.9563e-28	4.57677e-24	Macrophage_SPP1
OPN3	0.158607	0.205	0.089	2.02262e-28	4.73193e-24	Macrophage_SPP1
MRPL14	0.152287	0.406	0.232	2.1456e-28	5.01964e-24	Macrophage_SPP1
MRPL22	0.178936	0.352	0.189	2.19794e-28	5.14208e-24	Macrophage_SPP1
C6orf106	0.127049	0.187	0.078	2.19985e-28	5.14654e-24	Macrophage_SPP1
NUMA1	0.115385	0.248	0.118	2.30797e-28	5.39948e-24	Macrophage_SPP1
DAP3	0.131523	0.349	0.189	2.31145e-28	5.40763e-24	Macrophage_SPP1
LSM12	0.113133	0.361	0.196	2.38092e-28	5.57015e-24	Macrophage_SPP1
ZNHIT3	0.153651	0.331	0.176	2.44047e-28	5.70949e-24	Macrophage_SPP1
TP53TG1	0.121795	0.228	0.105	2.44111e-28	5.71099e-24	Macrophage_SPP1
SPHK1	0.108556	0.106	0.03	2.49469e-28	5.83633e-24	Macrophage_SPP1
SNRPD2	0.13232	0.573	0.343	2.50874e-28	5.86919e-24	Macrophage_SPP1
PSMA5	0.158465	0.549	0.327	2.55876e-28	5.98621e-24	Macrophage_SPP1
YTHDF2	0.155257	0.346	0.188	2.77998e-28	6.50376e-24	Macrophage_SPP1
MRPL1	0.132058	0.259	0.127	2.89557e-28	6.77419e-24	Macrophage_SPP1
BAG5	0.106308	0.234	0.109	2.93879e-28	6.87529e-24	Macrophage_SPP1
LINC01480	0.128909	0.102	0.028	3.01023e-28	7.04242e-24	Macrophage_SPP1
WBP11	0.114479	0.349	0.187	3.27231e-28	7.65556e-24	Macrophage_SPP1
WSB2	0.145874	0.186	0.078	3.30167e-28	7.72426e-24	Macrophage_SPP1
ZDHHC12	0.11821	0.29	0.148	3.41287e-28	7.98441e-24	Macrophage_SPP1
SLC25A36	0.144048	0.305	0.158	3.63574e-28	8.50581e-24	Macrophage_SPP1
MIGA1	0.121811	0.145	0.053	3.82231e-28	8.94229e-24	Macrophage_SPP1
TRNAU1AP	0.112462	0.244	0.115	3.96428e-28	9.27444e-24	Macrophage_SPP1
LTBP3	0.145561	0.16	0.062	4.19459e-28	9.81324e-24	Macrophage_SPP1
YIF1B	0.157008	0.305	0.157	4.34037e-28	1.01543e-23	Macrophage_SPP1
MUM1	0.135357	0.213	0.095	4.43265e-28	1.03702e-23	Macrophage_SPP1
NIT2	0.147498	0.263	0.128	4.60661e-28	1.07772e-23	Macrophage_SPP1
FBP1	0.279215	0.384	0.222	4.66768e-28	1.092e-23	Macrophage_SPP1
COPS6	0.113643	0.433	0.252	4.7048e-28	1.10069e-23	Macrophage_SPP1
MAPKAP1	0.119552	0.296	0.154	4.96236e-28	1.16094e-23	Macrophage_SPP1
HDDC2	0.164519	0.254	0.123	5.09015e-28	1.19084e-23	Macrophage_SPP1
AHCY	0.139079	0.237	0.11	5.16816e-28	1.20909e-23	Macrophage_SPP1
B4GALT7	0.165328	0.214	0.096	5.42424e-28	1.269e-23	Macrophage_SPP1
PLOD3	0.117646	0.201	0.087	5.80157e-28	1.35728e-23	Macrophage_SPP1
ACBD3	0.173837	0.365	0.202	5.92115e-28	1.38525e-23	Macrophage_SPP1
UFL1	0.119937	0.27	0.134	6.19997e-28	1.45048e-23	Macrophage_SPP1
AL136987.1	0.25705	0.217	0.099	6.5498e-28	1.53233e-23	Macrophage_SPP1
H2AFY	0.20366	0.762	0.498	6.61193e-28	1.54686e-23	Macrophage_SPP1
SF3B5	0.115683	0.615	0.385	6.7174e-28	1.57154e-23	Macrophage_SPP1
TK2	0.104462	0.301	0.156	6.89815e-28	1.61382e-23	Macrophage_SPP1
SRPRB	0.123069	0.205	0.09	7.90177e-28	1.84862e-23	Macrophage_SPP1
ATP6V1H	0.136786	0.252	0.12	9.00062e-28	2.1057e-23	Macrophage_SPP1
RNF170	0.106372	0.122	0.04	9.11759e-28	2.13306e-23	Macrophage_SPP1
RECQL	0.149291	0.332	0.178	9.16494e-28	2.14414e-23	Macrophage_SPP1
LSM1	0.12277	0.298	0.153	9.6555e-28	2.2589e-23	Macrophage_SPP1
PCNP	0.120203	0.394	0.22	1.04124e-27	2.43598e-23	Macrophage_SPP1
ILVBL	0.117126	0.172	0.069	1.05143e-27	2.45983e-23	Macrophage_SPP1
ATP2A2	0.107558	0.312	0.164	1.11743e-27	2.61423e-23	Macrophage_SPP1
MRPL35	0.117779	0.249	0.12	1.1217e-27	2.62421e-23	Macrophage_SPP1
ESF1	0.206695	0.244	0.118	1.13941e-27	2.66565e-23	Macrophage_SPP1
LONP1	0.10985	0.137	0.048	1.22576e-27	2.86766e-23	Macrophage_SPP1
DOCK7	0.130312	0.163	0.065	1.36596e-27	3.19567e-23	Macrophage_SPP1
TMEM206	0.136854	0.21	0.094	1.38199e-27	3.23318e-23	Macrophage_SPP1
SMIM10L1	0.182999	0.296	0.152	1.39611e-27	3.26621e-23	Macrophage_SPP1
TRAPPC2B	0.157619	0.226	0.105	1.40229e-27	3.28065e-23	Macrophage_SPP1
PSMG1	0.14029	0.24	0.113	1.42272e-27	3.32845e-23	Macrophage_SPP1
RBM3	0.141668	0.703	0.448	1.48184e-27	3.46677e-23	Macrophage_SPP1
ARFGAP2	0.110518	0.271	0.134	1.51573e-27	3.54606e-23	Macrophage_SPP1
RBBP4	0.141696	0.402	0.229	1.54053e-27	3.60407e-23	Macrophage_SPP1
RAB34	0.166596	0.334	0.18	1.57243e-27	3.6787e-23	Macrophage_SPP1
CAPNS1	0.131641	0.575	0.354	1.62107e-27	3.7925e-23	Macrophage_SPP1
PSMA7	0.250892	0.822	0.561	1.76193e-27	4.12203e-23	Macrophage_SPP1
BTBD1	0.128673	0.224	0.103	1.81156e-27	4.23814e-23	Macrophage_SPP1
ATP5F1D	0.152482	0.752	0.478	2.01652e-27	4.71765e-23	Macrophage_SPP1
SMIM3	0.193548	0.157	0.061	2.16827e-27	5.07267e-23	Macrophage_SPP1
RNPEP	0.144527	0.334	0.179	2.29438e-27	5.3677e-23	Macrophage_SPP1
USP53	0.140263	0.184	0.078	2.31481e-27	5.41549e-23	Macrophage_SPP1
MRM2	0.140374	0.234	0.111	2.32008e-27	5.42783e-23	Macrophage_SPP1
RIN2	0.170851	0.172	0.07	2.34922e-27	5.496e-23	Macrophage_SPP1
PIH1D1	0.12472	0.32	0.17	2.35145e-27	5.50121e-23	Macrophage_SPP1
GHDC	0.151775	0.157	0.061	2.41802e-27	5.65696e-23	Macrophage_SPP1
DCUN1D5	0.104445	0.24	0.114	2.83115e-27	6.62348e-23	Macrophage_SPP1
CLIC2	0.133101	0.28	0.144	2.91047e-27	6.80905e-23	Macrophage_SPP1
TMED7	0.154461	0.256	0.126	3.03375e-27	7.09746e-23	Macrophage_SPP1
YWHAQ	0.12386	0.493	0.29	3.08556e-27	7.21868e-23	Macrophage_SPP1
ARHGEF12	0.127809	0.138	0.05	3.21795e-27	7.5284e-23	Macrophage_SPP1
MRPL37	0.131125	0.225	0.104	3.23276e-27	7.56303e-23	Macrophage_SPP1
SETD3	0.11461	0.299	0.157	3.38823e-27	7.92677e-23	Macrophage_SPP1
EIF4G1	0.116353	0.306	0.16	3.44332e-27	8.05566e-23	Macrophage_SPP1
PLRG1	0.149743	0.235	0.112	3.5268e-27	8.25095e-23	Macrophage_SPP1
SAP18	0.163894	0.774	0.507	3.53142e-27	8.26177e-23	Macrophage_SPP1
GORASP2	0.128171	0.19	0.083	3.87489e-27	9.0653e-23	Macrophage_SPP1
PNPO	0.134478	0.162	0.065	3.99483e-27	9.34591e-23	Macrophage_SPP1
UQCC3	0.120432	0.284	0.144	4.00376e-27	9.36679e-23	Macrophage_SPP1
SNRPG	0.110019	0.672	0.415	4.0836e-27	9.55359e-23	Macrophage_SPP1
UTP6	0.110412	0.301	0.158	4.10417e-27	9.6017e-23	Macrophage_SPP1
RRN3	0.160902	0.172	0.071	4.31731e-27	1.01004e-22	Macrophage_SPP1
VGLL4	0.16494	0.14	0.051	4.64011e-27	1.08555e-22	Macrophage_SPP1
RHOA	0.257476	0.866	0.647	4.75725e-27	1.11296e-22	Macrophage_SPP1
ARHGAP12	0.125036	0.164	0.066	5.1365e-27	1.20168e-22	Macrophage_SPP1
RAB39A	0.158193	0.152	0.059	5.21955e-27	1.22111e-22	Macrophage_SPP1
PCK2	0.119781	0.143	0.052	5.42946e-27	1.27022e-22	Macrophage_SPP1
ERO1A	0.11817	0.272	0.138	5.70522e-27	1.33474e-22	Macrophage_SPP1
CRBN	0.122076	0.297	0.155	5.75964e-27	1.34747e-22	Macrophage_SPP1
PGRMC2	0.121476	0.161	0.064	5.94648e-27	1.39118e-22	Macrophage_SPP1
INTS10	0.145507	0.286	0.145	6.2792e-27	1.46902e-22	Macrophage_SPP1
CD200R1	0.124031	0.131	0.046	6.82256e-27	1.59614e-22	Macrophage_SPP1
UBXN1	0.125922	0.686	0.443	7.38002e-27	1.72656e-22	Macrophage_SPP1
ALDH2	0.117566	0.629	0.389	7.45044e-27	1.74303e-22	Macrophage_SPP1
NMRAL1	0.103187	0.247	0.12	8.14247e-27	1.90493e-22	Macrophage_SPP1
MRPS22	0.134859	0.246	0.119	8.87371e-27	2.07601e-22	Macrophage_SPP1
PTGES2	0.120031	0.288	0.148	9.66828e-27	2.2619e-22	Macrophage_SPP1
PTPN18	0.167234	0.406	0.235	9.95281e-27	2.32846e-22	Macrophage_SPP1
HYAL2	0.152257	0.2	0.09	1.02294e-26	2.39317e-22	Macrophage_SPP1
NBPF1	0.147534	0.137	0.05	1.06946e-26	2.50201e-22	Macrophage_SPP1
KPNA3	0.115038	0.264	0.134	1.17021e-26	2.73772e-22	Macrophage_SPP1
TBC1D9	0.131754	0.262	0.132	1.21323e-26	2.83836e-22	Macrophage_SPP1
RRP1	0.128277	0.154	0.06	1.32937e-26	3.11007e-22	Macrophage_SPP1
LIAS	0.134614	0.161	0.064	1.36838e-26	3.20132e-22	Macrophage_SPP1
NSA2	0.133714	0.613	0.382	1.39881e-26	3.27251e-22	Macrophage_SPP1
COPS7A	0.141642	0.237	0.114	1.46768e-26	3.43365e-22	Macrophage_SPP1
CUL5	0.15059	0.282	0.146	1.49512e-26	3.49784e-22	Macrophage_SPP1
MED19	0.134068	0.171	0.07	1.70077e-26	3.97896e-22	Macrophage_SPP1
EBAG9	0.137471	0.232	0.111	1.86717e-26	4.36825e-22	Macrophage_SPP1
AL390036.1	0.117737	0.113	0.036	1.8931e-26	4.42892e-22	Macrophage_SPP1
C6orf203	0.129836	0.149	0.057	1.98682e-26	4.64816e-22	Macrophage_SPP1
SNRNP25	0.182812	0.31	0.164	2.06175e-26	4.82347e-22	Macrophage_SPP1
CTNNBIP1	0.123398	0.307	0.16	2.10412e-26	4.92258e-22	Macrophage_SPP1
CCDC115	0.139419	0.307	0.161	2.1159e-26	4.95016e-22	Macrophage_SPP1
FAM3A	0.112752	0.187	0.08	2.25898e-26	5.28487e-22	Macrophage_SPP1
SEC22C	0.124433	0.143	0.054	2.3258e-26	5.4412e-22	Macrophage_SPP1
DOCK10	0.117131	0.396	0.228	2.42463e-26	5.67243e-22	Macrophage_SPP1
SLC46A1	0.119932	0.173	0.072	2.43566e-26	5.69823e-22	Macrophage_SPP1
GSS	0.123058	0.221	0.103	2.52545e-26	5.90829e-22	Macrophage_SPP1
UTP3	0.112632	0.203	0.091	2.653e-26	6.20669e-22	Macrophage_SPP1
BUB3	0.172118	0.317	0.17	2.81735e-26	6.59118e-22	Macrophage_SPP1
NIT1	0.142263	0.228	0.108	2.92839e-26	6.85096e-22	Macrophage_SPP1
MTIF2	0.12963	0.202	0.091	3.00051e-26	7.01969e-22	Macrophage_SPP1
THAP7	0.133044	0.207	0.093	3.14454e-26	7.35664e-22	Macrophage_SPP1
AP001160.1	0.205798	0.15	0.058	3.50312e-26	8.19555e-22	Macrophage_SPP1
MRPS35	0.163146	0.297	0.157	3.52248e-26	8.24085e-22	Macrophage_SPP1
TMEM106A	0.123377	0.166	0.068	3.64944e-26	8.53786e-22	Macrophage_SPP1
OXLD1	0.117183	0.262	0.132	3.66032e-26	8.56331e-22	Macrophage_SPP1
RTL8A	0.107732	0.14	0.052	3.87669e-26	9.06952e-22	Macrophage_SPP1
FAM136A	0.182215	0.273	0.142	4.02056e-26	9.40611e-22	Macrophage_SPP1
DUSP10	0.111339	0.173	0.072	4.2951e-26	1.00484e-21	Macrophage_SPP1
MTHFD1L	0.142228	0.138	0.051	4.34835e-26	1.0173e-21	Macrophage_SPP1
ABCE1	0.149025	0.29	0.151	4.63436e-26	1.08421e-21	Macrophage_SPP1
DNAJC10	0.144599	0.274	0.142	4.66111e-26	1.09047e-21	Macrophage_SPP1
ATG14	0.164035	0.194	0.087	4.97661e-26	1.16428e-21	Macrophage_SPP1
NAGPA	0.139833	0.229	0.111	5.15642e-26	1.20634e-21	Macrophage_SPP1
SMC6	0.125885	0.149	0.057	5.18517e-26	1.21307e-21	Macrophage_SPP1
TEX261	0.127367	0.129	0.046	6.34842e-26	1.48521e-21	Macrophage_SPP1
CCDC85B	0.171731	0.454	0.268	6.54324e-26	1.53079e-21	Macrophage_SPP1
CYBA	0.241086	0.96	0.853	6.89081e-26	1.6121e-21	Macrophage_SPP1
SPTSSA	0.151525	0.272	0.139	7.25749e-26	1.69789e-21	Macrophage_SPP1
CDK6	0.143048	0.209	0.097	7.28751e-26	1.70491e-21	Macrophage_SPP1
MRPL12	0.139872	0.328	0.179	7.39862e-26	1.73091e-21	Macrophage_SPP1
HIGD2A	0.124977	0.691	0.434	7.59305e-26	1.77639e-21	Macrophage_SPP1
ATP5MC2	0.227721	0.861	0.55	8.05051e-26	1.88342e-21	Macrophage_SPP1
MYL5	0.133777	0.119	0.04	8.3889e-26	1.96258e-21	Macrophage_SPP1
NSMCE4A	0.181172	0.252	0.126	8.53583e-26	1.99696e-21	Macrophage_SPP1
ALG3	0.16737	0.209	0.095	8.70409e-26	2.03632e-21	Macrophage_SPP1
TNFAIP8L2	0.118301	0.347	0.192	9.60286e-26	2.24659e-21	Macrophage_SPP1
TMEM170A	0.118316	0.273	0.14	1.01389e-25	2.37201e-21	Macrophage_SPP1
ANKRD9	0.135955	0.132	0.048	1.02353e-25	2.39454e-21	Macrophage_SPP1
PYM1	0.100405	0.221	0.104	1.0439e-25	2.44221e-21	Macrophage_SPP1
BPHL	0.133477	0.118	0.04	1.11465e-25	2.60773e-21	Macrophage_SPP1
BTD	0.149218	0.126	0.045	1.34067e-25	3.13649e-21	Macrophage_SPP1
NDUFA13	0.107279	0.569	0.354	1.36278e-25	3.18823e-21	Macrophage_SPP1
UTP18	0.121784	0.31	0.165	1.36572e-25	3.1951e-21	Macrophage_SPP1
PLA2G4C	0.101426	0.129	0.046	1.49853e-25	3.50581e-21	Macrophage_SPP1
DCK	0.118498	0.321	0.172	1.58295e-25	3.70332e-21	Macrophage_SPP1
STX18	0.111454	0.221	0.105	1.74032e-25	4.07147e-21	Macrophage_SPP1
TPP2	0.118749	0.252	0.126	1.75096e-25	4.09636e-21	Macrophage_SPP1
TARS	0.127853	0.249	0.125	1.77836e-25	4.16048e-21	Macrophage_SPP1
ELP6	0.11963	0.171	0.071	1.86895e-25	4.37241e-21	Macrophage_SPP1
TMEM203	0.147409	0.236	0.115	1.88826e-25	4.41759e-21	Macrophage_SPP1
MTAP	0.1675	0.221	0.106	2.25166e-25	5.26775e-21	Macrophage_SPP1
YWHAG	0.142385	0.299	0.161	2.32289e-25	5.4344e-21	Macrophage_SPP1
SREK1IP1	0.132804	0.347	0.195	2.34134e-25	5.47756e-21	Macrophage_SPP1
GSTZ1	0.133057	0.188	0.083	2.59329e-25	6.067e-21	Macrophage_SPP1
AP1AR	0.107654	0.193	0.087	3.06356e-25	7.16719e-21	Macrophage_SPP1
NDUFA9	0.137137	0.299	0.158	3.1042e-25	7.26227e-21	Macrophage_SPP1
UQCR11	0.205348	0.822	0.559	3.23843e-25	7.57632e-21	Macrophage_SPP1
CIAO1	0.101582	0.32	0.174	3.36695e-25	7.87698e-21	Macrophage_SPP1
SDAD1	0.194515	0.227	0.112	3.40669e-25	7.96994e-21	Macrophage_SPP1
SARS	0.118065	0.388	0.225	3.41286e-25	7.98438e-21	Macrophage_SPP1
IBTK	0.139592	0.204	0.095	3.50757e-25	8.20596e-21	Macrophage_SPP1
RPAIN	0.119368	0.349	0.197	3.5452e-25	8.294e-21	Macrophage_SPP1
BDP1	0.14041	0.345	0.194	3.62928e-25	8.49071e-21	Macrophage_SPP1
BLOC1S1	0.161733	0.789	0.522	3.834e-25	8.96964e-21	Macrophage_SPP1
PRKX	0.166955	0.148	0.059	4.38635e-25	1.02619e-20	Macrophage_SPP1
PIN4	0.142132	0.327	0.179	4.40863e-25	1.0314e-20	Macrophage_SPP1
DTYMK	0.118393	0.238	0.116	4.41792e-25	1.03357e-20	Macrophage_SPP1
MLST8	0.123128	0.152	0.061	4.87746e-25	1.14108e-20	Macrophage_SPP1
FAM98A	0.121039	0.133	0.05	4.97344e-25	1.16354e-20	Macrophage_SPP1
SOCS1	0.182979	0.418	0.246	5.23225e-25	1.22408e-20	Macrophage_SPP1
BAZ1B	0.11108	0.245	0.122	5.2388e-25	1.22562e-20	Macrophage_SPP1
NMD3	0.134473	0.171	0.072	5.25945e-25	1.23045e-20	Macrophage_SPP1
FNIP2	0.104572	0.342	0.193	5.36117e-25	1.25425e-20	Macrophage_SPP1
TXNDC9	0.132151	0.258	0.13	5.63859e-25	1.31915e-20	Macrophage_SPP1
GALNT2	0.112941	0.211	0.099	5.88307e-25	1.37634e-20	Macrophage_SPP1
MRPL36	0.151621	0.319	0.173	5.88795e-25	1.37748e-20	Macrophage_SPP1
SLC29A1	0.109843	0.149	0.059	6.11605e-25	1.43085e-20	Macrophage_SPP1
C8orf76	0.108459	0.168	0.071	6.11738e-25	1.43116e-20	Macrophage_SPP1
STARD7	0.106395	0.367	0.207	6.12097e-25	1.432e-20	Macrophage_SPP1
TIMM17A	0.139442	0.273	0.142	6.1293e-25	1.43395e-20	Macrophage_SPP1
CDKN1C	0.113051	0.189	0.085	6.5089e-25	1.52276e-20	Macrophage_SPP1
TRPS1	0.118356	0.259	0.132	6.89161e-25	1.61229e-20	Macrophage_SPP1
DNAJC1	0.109856	0.364	0.206	6.92005e-25	1.61895e-20	Macrophage_SPP1
LOXL3	0.118302	0.139	0.053	7.04411e-25	1.64797e-20	Macrophage_SPP1
RCC1L	0.127303	0.164	0.068	7.67043e-25	1.7945e-20	Macrophage_SPP1
ANKRD10	0.105609	0.336	0.186	8.28839e-25	1.93907e-20	Macrophage_SPP1
PAQR8	0.135854	0.14	0.054	9.00911e-25	2.10768e-20	Macrophage_SPP1
COPS5	0.124699	0.389	0.222	9.59303e-25	2.24429e-20	Macrophage_SPP1
MRPS14	0.120922	0.233	0.115	9.99979e-25	2.33945e-20	Macrophage_SPP1
WDR91	0.114415	0.116	0.04	1.08448e-24	2.53715e-20	Macrophage_SPP1
SH3GLB2	0.158516	0.19	0.086	1.16973e-24	2.73658e-20	Macrophage_SPP1
RWDD4	0.160218	0.249	0.126	1.22253e-24	2.86011e-20	Macrophage_SPP1
ATL3	0.13666	0.227	0.111	1.34432e-24	3.14505e-20	Macrophage_SPP1
C3orf38	0.115136	0.219	0.105	1.44981e-24	3.39183e-20	Macrophage_SPP1
MRPL21	0.110818	0.319	0.173	1.47399e-24	3.4484e-20	Macrophage_SPP1
WDR81	0.121206	0.206	0.097	1.53391e-24	3.58857e-20	Macrophage_SPP1
OSBPL3	0.129655	0.143	0.056	1.62026e-24	3.79061e-20	Macrophage_SPP1
LNPK	0.131169	0.188	0.085	1.62985e-24	3.81305e-20	Macrophage_SPP1
[truncated: 16,151 more rows]

## Sheet: 3. Myeloid markers (Stereo-seq)
Gene Symbol	Average Log2FC	Pct.1	Pct.2	P value	FDR	Cluster
CRIP1	0.0775338	0.139	0.066	0	0	Macrophage_MKI67
ATAD2	0.0683478	0.077	0.017	0	0	Macrophage_MKI67
MCM7	0.0623718	0.069	0.014	0	0	Macrophage_MKI67
PCNA	0.0452096	0.048	0.008	0	0	Macrophage_MKI67
TK1	0.0277534	0.031	0.007	0	0	Macrophage_MKI67
CKS1B	0.0256176	0.03	0.006	0	0	Macrophage_MKI67
TYMS	0.0244561	0.027	0.005	9.66351e-308	1.82805e-303	Macrophage_MKI67
TOP2A	0.0221113	0.025	0.005	1.65373e-258	3.12837e-254	Macrophage_MKI67
PHF19	0.018595	0.019	0.003	7.55772e-223	1.42969e-218	Macrophage_MKI67
CENPM	0.0159354	0.018	0.004	3.68288e-199	6.96691e-195	Macrophage_MKI67
MKI67	0.0153551	0.016	0.003	6.24464e-187	1.1813e-182	Macrophage_MKI67
PTTG1	0.0145435	0.017	0.004	5.90057e-178	1.11621e-173	Macrophage_MKI67
PCLAF	0.0111421	0.013	0.002	8.11436e-152	1.53499e-147	Macrophage_MKI67
CENPF	0.0100992	0.012	0.002	2.02442e-135	3.82959e-131	Macrophage_MKI67
CDK1	0.00981072	0.01	0.002	4.69547e-116	8.88243e-112	Macrophage_MKI67
NUSAP1	0.00375902	0.004	0.001	1.28646e-65	2.43359e-61	Macrophage_MKI67
HIST1H1D	0.000135906	0	0	0.00484625	1	Macrophage_MKI67
CCL19	0.0498044	0.083	0.05	5.22334e-62	9.88099e-58	cDC3_LAMP3
IL7R	0.0201195	0.032	0.015	8.52658e-47	1.61297e-42	cDC3_LAMP3
PDK4	0.0302232	0.074	0.049	6.03953e-37	1.1425e-32	cDC3_LAMP3
BIRC3	0.0187236	0.044	0.029	8.25648e-25	1.56188e-20	cDC3_LAMP3
MGLL	0.0205538	0.06	0.042	4.55768e-22	8.62176e-18	cDC3_LAMP3
FSCN1	0.0106414	0.02	0.011	1.07505e-20	2.03367e-16	cDC3_LAMP3
MARCKSL1	0.0131167	0.031	0.02	2.40592e-19	4.55128e-15	cDC3_LAMP3
LAMP3	0.00554294	0.008	0.004	1.95041e-14	3.68959e-10	cDC3_LAMP3
CKB	0.00977779	0.022	0.014	4.72004e-14	8.92889e-10	cDC3_LAMP3
LAD1	0.00717655	0.017	0.011	2.21882e-10	4.19733e-06	cDC3_LAMP3
EBI3	0.00447301	0.008	0.004	1.08015e-08	0.000204331	cDC3_LAMP3
RAB9A	0.00355178	0.009	0.006	5.8045e-05	1	cDC3_LAMP3
MT1G	0.0115896	0.165	0.153	0.000548813	1	cDC3_LAMP3
CCL22	0.00190279	0.003	0.001	0.000650438	1	cDC3_LAMP3
IFITM2	0.282991	0.38	0.164	0	0	Neutrophil
NAMPT	0.157833	0.146	0.018	0	0	Neutrophil
AQP9	0.125209	0.137	0.039	0	0	Neutrophil
SMCHD1	0.116175	0.104	0.011	0	0	Neutrophil
RIPOR2	0.110717	0.128	0.038	0	0	Neutrophil
PRKDC	0.0886384	0.088	0.009	0	0	Neutrophil
IVNS1ABP	0.0796626	0.075	0.008	0	0	Neutrophil
SLC25A37	0.056617	0.05	0.005	0	0	Neutrophil
CSF3R	0.0467673	0.039	0.002	0	0	Neutrophil
IL1R2	0.028605	0.023	0.001	0	0	Neutrophil
PTGS2	0.0160909	0.013	0	0	0	Neutrophil
G0S2	0.0529478	0.057	0.022	7.1964e-244	1.36134e-239	Neutrophil
ADGRG3	0.00619761	0.005	0	4.50354e-121	8.51934e-117	Neutrophil
FCGR3B	0.00512192	0.005	0	6.7353e-117	1.27412e-112	Neutrophil
S100A8	0.0169932	0.019	0.006	4.31313e-114	8.15915e-110	Neutrophil
CXCR2	0.0041212	0.004	0	5.08899e-112	9.62684e-108	Neutrophil
CMTM2	0.0041839	0.003	0	1.93338e-103	3.65737e-99	Neutrophil
CXCL12	0.423347	0.434	0.051	0	0	Macrophage_MARCO
CD5L	0.140267	0.125	0.005	0	0	Macrophage_MARCO
C11orf96	0.103487	0.097	0.013	0	0	Macrophage_MARCO
RND3	0.0924203	0.087	0.008	0	0	Macrophage_MARCO
MARCO	0.0630115	0.055	0.002	0	0	Macrophage_MARCO
CETP	0.0449241	0.04	0.003	0	0	Macrophage_MARCO
RBP7	0.0365192	0.036	0.003	0	0	Macrophage_MARCO
PLAC8	0.029241	0.028	0.002	0	0	Macrophage_MARCO
TMIGD3	0.0236312	0.021	0.002	0	0	Macrophage_MARCO
LYVE1	0.0203182	0.019	0.001	0	0	Macrophage_MARCO
TIMD4	0.0189497	0.017	0.001	0	0	Macrophage_MARCO
CFP	0.00441975	0.005	0	1.19588e-72	2.26225e-68	Macrophage_MARCO
ITLN1	0.0035042	0.003	0	2.17009e-68	4.10515e-64	Macrophage_MARCO
AHNAK	0.166415	0.214	0.071	0	0	Macrophage_SPP1
SPP1	0.166029	0.226	0.094	0	0	Macrophage_SPP1
GPNMB	0.140907	0.145	0.037	0	0	Macrophage_SPP1
RNASE1	0.127469	0.128	0.028	0	0	Macrophage_SPP1
STAB1	0.096438	0.109	0.028	0	0	Macrophage_SPP1
GYPC	0.0738959	0.083	0.024	0	0	Macrophage_SPP1
CXCL2	0.0604112	0.07	0.019	0	0	Macrophage_SPP1
CD9	0.0558547	0.06	0.016	0	0	Macrophage_SPP1
ARHGAP18	0.0448742	0.044	0.009	0	0	Macrophage_SPP1
TREM2	0.0276484	0.027	0.006	4.26499e-257	8.06808e-253	Macrophage_SPP1
ATF3	0.0201692	0.025	0.008	1.75917e-142	3.32782e-138	Macrophage_SPP1
OTOA	0.00815851	0.008	0.001	1.08062e-101	2.0442e-97	Macrophage_SPP1
CXCL3	0.00338214	0.003	0.001	7.22059e-34	1.36592e-29	Macrophage_SPP1
VCAN	0.106828	0.095	0.02	0	0	Monocyte_CD14
THBS1	0.0950094	0.099	0.026	0	0	Monocyte_CD14
IL32	0.363446	0.511	0.154	0	0	Macrophage_CXCL10
WARS	0.15341	0.163	0.033	0	0	Macrophage_CXCL10
CXCL9	0.121014	0.123	0.033	0	0	Macrophage_CXCL10
CXCL10	0.119033	0.117	0.02	0	0	Macrophage_CXCL10
GBP1	0.0848033	0.091	0.017	0	0	Macrophage_CXCL10
C15orf48	0.0513022	0.05	0.007	0	0	Macrophage_CXCL10
IL4I1	0.0473628	0.043	0.006	0	0	Macrophage_CXCL10
GBP5	0.0459775	0.044	0.007	0	0	Macrophage_CXCL10
SLAMF7	0.0368688	0.037	0.006	0	0	Macrophage_CXCL10
CD40	0.0336882	0.036	0.005	0	0	Macrophage_CXCL10
BCL2A1	0.0276627	0.024	0.003	9.03251e-275	1.70868e-270	Macrophage_CXCL10
HAPLN3	0.0231786	0.023	0.003	1.15184e-227	2.17894e-223	Macrophage_CXCL10
CXCL11	0.0196902	0.019	0.003	2.97135e-191	5.6209e-187	Macrophage_CXCL10
TAP1	0.00506088	0.005	0	4.96823e-110	9.3984e-106	Macrophage_CXCL10
CCL17	0.00725536	0.007	0.002	3.57301e-40	6.75906e-36	Macrophage_CXCL10
FCN1	0.00154772	0.008	0.005	0.00013023	1	Macrophage_CXCL10
CLEC10A	0.233962	0.172	0.008	0	0	cDC2_CD1C
FCER1A	0.111404	0.08	0.002	0	0	cDC2_CD1C
CD1C	0.107513	0.081	0.002	0	0	cDC2_CD1C
CD1E	0.0661251	0.049	0.001	0	0	cDC2_CD1C
JAML	0.111887	0.1	0.019	6.64784e-220	1.25757e-215	cDC2_CD1C
RNF130	0.135516	0.146	0.042	3.02133e-178	5.71544e-174	cDC2_CD1C
PSTPIP2	0.0560861	0.052	0.009	2.06692e-133	3.91e-129	cDC2_CD1C
S100A4	0.123369	0.147	0.052	6.95264e-121	1.31523e-116	cDC2_CD1C
IL18	0.0608554	0.059	0.013	8.2453e-105	1.55976e-100	cDC2_CD1C
FCGR2A	0.0621131	0.061	0.014	4.22432e-101	7.99114e-97	cDC2_CD1C
CAPG	0.0877028	0.1	0.032	2.30994e-100	4.36972e-96	cDC2_CD1C
CD300A	0.0374964	0.033	0.006	5.64983e-79	1.06878e-74	cDC2_CD1C
FCGR2B	0.0340337	0.036	0.007	8.91228e-68	1.68594e-63	cDC2_CD1C
ALOX5AP	0.0411713	0.041	0.01	9.06859e-66	1.7155e-61	cDC2_CD1C
FILIP1L	0.0274804	0.029	0.007	6.62416e-41	1.25309e-36	cDC2_CD1C
IGSF6	0.00430304	0.005	0.001	3.72211e-18	7.04111e-14	cDC2_CD1C
HLA-DQA1	0.0141861	0.036	0.024	1.77824e-05	0.336389	cDC2_CD1C
TCF7L2	0.0251764	0.046	0.031	4.84339e-09	9.16223e-05	Monocyte_CD16
LILRA5	0.000415909	0	0	3.05037e-06	0.0577039	Monocyte_CD16
LILRB2	0.00130033	0.002	0	1.89395e-05	0.358279	Monocyte_CD16
MTSS1	0.0155369	0.054	0.045	0.00160681	1	Monocyte_CD16
HES4	0.0058172	0.014	0.01	0.00507944	1	Monocyte_CD16
DNASE1L3	0.189758	0.166	0.012	0	0	cDC1_CLEC9A
CPNE3	0.172599	0.167	0.012	0	0	cDC1_CLEC9A
RGCC	0.141875	0.117	0.005	0	0	cDC1_CLEC9A
CLEC9A	0.0267839	0.025	0	0	0	cDC1_CLEC9A
S100A10	0.165275	0.225	0.089	1.73574e-209	3.28349e-205	cDC1_CLEC9A
S100B	0.0348087	0.024	0.002	5.75721e-199	1.08909e-194	cDC1_CLEC9A
FLT3	0.0284141	0.028	0.002	1.50496e-196	2.84693e-192	cDC1_CLEC9A
WDFY4	0.0342668	0.036	0.006	1.69891e-129	3.21382e-125	cDC1_CLEC9A
CCND1	0.0846105	0.109	0.041	7.5987e-106	1.43745e-101	cDC1_CLEC9A
CADM1	0.0710625	0.089	0.031	6.15621e-100	1.16457e-95	cDC1_CLEC9A
C1orf54	0.0434144	0.043	0.011	1.17826e-84	2.22891e-80	cDC1_CLEC9A
LMNA	0.0917807	0.142	0.072	3.06994e-70	5.80741e-66	cDC1_CLEC9A
TACSTD2	0.0258014	0.027	0.006	7.53351e-69	1.42511e-64	cDC1_CLEC9A
BATF3	0.0182356	0.017	0.003	8.56695e-61	1.62061e-56	cDC1_CLEC9A
EGLN3	0.0294072	0.034	0.009	2.35965e-59	4.46374e-55	cDC1_CLEC9A
CLNK	0.0143117	0.014	0.002	4.92446e-53	9.31559e-49	cDC1_CLEC9A
XCR1	0.00754298	0.007	0.001	4.40631e-41	8.33543e-37	cDC1_CLEC9A
RAB7B	0.0129724	0.013	0.003	7.47647e-30	1.41432e-25	cDC1_CLEC9A
NRARP	0.00827389	0.01	0.003	4.0798e-17	7.71777e-13	cDC1_CLEC9A
IDO1	0.00625501	0.009	0.004	1.45687e-06	0.0275597	cDC1_CLEC9A

## Sheet: 4. T.NK markers (scRNA)
Gene Symbol	Average Log2FC	Pct.1	Pct.2	P value	FDR	Cluster
AREG	3.07665	0.755	0.257	0	0	NK_CD160
FCER1G	3.0632	0.894	0.109	0	0	NK_CD160
CCL3	2.66222	0.816	0.224	0	0	NK_CD160
CD160	2.263	0.718	0.125	0	0	NK_CD160
CEBPD	2.16404	0.817	0.23	0	0	NK_CD160
TYROBP	2.05316	0.98	0.336	0	0	NK_CD160
KLRC1	2.04621	0.519	0.071	0	0	NK_CD160
XCL1	2.01829	0.632	0.154	0	0	NK_CD160
TXK	1.90177	0.726	0.165	0	0	NK_CD160
GSTP1	1.85007	0.931	0.562	0	0	NK_CD160
IL2RB	1.82562	0.65	0.137	0	0	NK_CD160
TMIGD2	1.75836	0.547	0.078	0	0	NK_CD160
IRF8	1.68907	0.446	0.056	0	0	NK_CD160
CD7	1.62154	0.954	0.57	0	0	NK_CD160
KLRF1	1.54747	0.736	0.207	0	0	NK_CD160
XCL2	1.48431	0.785	0.303	0	0	NK_CD160
LAT2	1.45638	0.45	0.064	0	0	NK_CD160
CMC1	1.42835	0.898	0.475	0	0	NK_CD160
TLE1	1.39684	0.415	0.068	0	0	NK_CD160
KLRB1	1.38823	0.935	0.41	0	0	NK_CD160
KRT81	1.36913	0.19	0.006	0	0	NK_CD160
TRDC	1.30089	0.739	0.232	0	0	NK_CD160
MATK	1.26068	0.716	0.311	0	0	NK_CD160
SPRY1	1.25269	0.34	0.046	0	0	NK_CD160
CLIC3	1.23374	0.686	0.26	0	0	NK_CD160
IL18	1.16817	0.27	0.013	0	0	NK_CD160
KLRD1	1.09428	0.923	0.432	0	0	NK_CD160
BCO2	1.09262	0.224	0.005	0	0	NK_CD160
GZMK	0.938591	0.837	0.37	3.82715e-287	8.95362e-283	NK_CD160
CD63	1.07207	0.833	0.522	8.91875e-282	2.08654e-277	NK_CD160
SRGN	0.81239	0.981	0.908	1.37161e-277	3.20888e-273	NK_CD160
IFITM2	1.02155	0.861	0.59	3.1351e-266	7.33457e-262	NK_CD160
SPRY2	0.967916	0.227	0.024	6.27463e-258	1.46795e-253	NK_CD160
COG2	1.04862	0.328	0.069	5.86892e-247	1.37303e-242	NK_CD160
IFITM3	1.11077	0.329	0.073	3.48886e-246	8.1622e-242	NK_CD160
CD81	0.932321	0.847	0.584	2.78253e-235	6.50972e-231	NK_CD160
ADGRG3	0.671582	0.135	0.003	1.71393e-229	4.00974e-225	NK_CD160
CLDND1	1.1237	0.532	0.214	3.81678e-219	8.92935e-215	NK_CD160
CD38	0.993188	0.298	0.062	1.22532e-218	2.86663e-214	NK_CD160
LDB2	0.643138	0.142	0.006	3.16685e-218	7.40885e-214	NK_CD160
CCL4	0.983913	0.953	0.67	5.2342e-217	1.22454e-212	NK_CD160
ABCB1	0.978769	0.339	0.086	1.50926e-209	3.53092e-205	NK_CD160
CAPN12	0.927802	0.318	0.078	1.04357e-204	2.44144e-200	NK_CD160
SH2D1B	0.880289	0.288	0.063	2.23989e-198	5.24023e-194	NK_CD160
PTGDR	1.01577	0.488	0.188	4.6444e-193	1.08656e-188	NK_CD160
STK17A	0.768313	0.872	0.657	9.26332e-191	2.16715e-186	NK_CD160
MAPK1	0.993996	0.593	0.296	3.75639e-186	8.78807e-182	NK_CD160
SYK	0.6489	0.157	0.015	1.30127e-185	3.04432e-181	NK_CD160
LINC00996	0.6549	0.138	0.01	2.68672e-182	6.28558e-178	NK_CD160
CXCR6	1.02168	0.42	0.147	1.5592e-181	3.64774e-177	NK_CD160
MCTP2	0.908982	0.315	0.085	1.48491e-179	3.47396e-175	NK_CD160
GFOD1	0.894371	0.311	0.083	4.16129e-179	9.73534e-175	NK_CD160
MAP3K8	1.0253	0.419	0.152	2.76716e-178	6.47377e-174	NK_CD160
SLFN13	0.87478	0.264	0.06	3.78335e-178	8.85115e-174	NK_CD160
HDAC9	0.774045	0.189	0.029	1.28009e-170	2.99476e-166	NK_CD160
ADAMTS17	0.54875	0.121	0.007	7.08565e-165	1.65769e-160	NK_CD160
NCR1	0.738489	0.212	0.042	5.60887e-158	1.3122e-153	NK_CD160
PDLIM1	0.750846	0.234	0.052	7.0416e-158	1.64738e-153	NK_CD160
CD247	0.661814	0.841	0.59	2.17714e-157	5.09341e-153	NK_CD160
YES1	0.857464	0.282	0.078	7.94107e-156	1.85781e-151	NK_CD160
TOX2	0.750172	0.192	0.034	8.47325e-156	1.98232e-151	NK_CD160
ZBTB16	0.827952	0.249	0.061	9.86744e-156	2.30849e-151	NK_CD160
APMAP	0.821584	0.611	0.321	9.73371e-153	2.2772e-148	NK_CD160
EOMES	0.904807	0.364	0.127	1.95145e-152	4.56541e-148	NK_CD160
NCAM1	0.777516	0.217	0.046	1.09639e-151	2.565e-147	NK_CD160
NKG7	0.495009	0.976	0.64	2.41754e-151	5.65584e-147	NK_CD160
IGFBP2	1.16017	0.139	0.017	3.03291e-148	7.0955e-144	NK_CD160
ALOX5AP	0.802999	0.708	0.441	1.56812e-147	3.66863e-143	NK_CD160
AOAH	0.829584	0.433	0.175	2.44324e-147	5.71597e-143	NK_CD160
P2RY11	0.676916	0.178	0.031	5.03902e-146	1.17888e-141	NK_CD160
IFITM1	0.876753	0.655	0.385	6.73527e-145	1.57572e-140	NK_CD160
ARPC5L	0.822048	0.714	0.47	2.69725e-142	6.3102e-138	NK_CD160
GZMA	0.625409	0.913	0.697	2.21753e-139	5.18791e-135	NK_CD160
CYCS	0.928855	0.784	0.596	3.1918e-139	7.46722e-135	NK_CD160
NFKBIA	0.817141	0.962	0.897	9.28331e-136	2.17183e-131	NK_CD160
TIPARP	1.01309	0.469	0.227	3.44334e-135	8.05569e-131	NK_CD160
B3GNT7	0.590182	0.125	0.014	5.82258e-135	1.36219e-130	NK_CD160
KRT86	0.678698	0.111	0.009	1.03833e-134	2.42918e-130	NK_CD160
ATP8B4	0.532207	0.122	0.013	2.87545e-133	6.72711e-129	NK_CD160
PIK3R1	0.813302	0.751	0.523	1.39335e-128	3.25973e-124	NK_CD160
FHIT	0.639107	0.12	0.014	7.82645e-127	1.831e-122	NK_CD160
RAB11FIP1	0.811312	0.445	0.201	1.40352e-126	3.28352e-122	NK_CD160
SKAP2	0.753838	0.307	0.106	8.32489e-126	1.94761e-121	NK_CD160
CCL3L1	0.835616	0.438	0.19	2.71934e-125	6.36191e-121	NK_CD160
NFKBIZ	0.967133	0.463	0.228	3.24799e-125	7.59867e-121	NK_CD160
NFIL3	0.839786	0.342	0.131	1.20475e-124	2.81852e-120	NK_CD160
CXXC5	0.69707	0.213	0.055	4.44027e-123	1.0388e-118	NK_CD160
CHKA	0.523034	0.118	0.014	4.58081e-122	1.07168e-117	NK_CD160
ZFP36	0.732874	0.906	0.818	5.82845e-122	1.36357e-117	NK_CD160
GADD45B	0.866044	0.805	0.613	1.91547e-121	4.48123e-117	NK_CD160
PLCG2	0.668336	0.955	0.892	4.49866e-118	1.05246e-113	NK_CD160
CHST12	0.760656	0.46	0.22	1.15577e-117	2.70393e-113	NK_CD160
AC243829.4	0.627402	0.16	0.032	1.70643e-115	3.9922e-111	NK_CD160
FHL3	0.643336	0.208	0.055	3.10751e-115	7.27001e-111	NK_CD160
FOS	0.631484	0.942	0.878	2.4e-114	5.6148e-110	NK_CD160
EIF3G	0.729844	0.8	0.638	5.60741e-112	1.31185e-107	NK_CD160
TNFSF14	0.784885	0.303	0.114	2.30832e-111	5.40031e-107	NK_CD160
BST2	0.699767	0.674	0.444	3.21466e-111	7.52069e-107	NK_CD160
GZMM	0.646694	0.821	0.632	1.68622e-110	3.94492e-106	NK_CD160
CEMIP2	0.884515	0.665	0.451	3.88811e-110	9.09624e-106	NK_CD160
FGR	0.692337	0.26	0.086	2.34781e-108	5.49271e-104	NK_CD160
METRNL	0.852071	0.522	0.289	4.60764e-108	1.07796e-103	NK_CD160
FEZ1	0.593865	0.162	0.036	1.68342e-107	3.93837e-103	NK_CD160
GSN	0.53775	0.133	0.024	3.72589e-106	8.71672e-102	NK_CD160
PILRB	0.679306	0.278	0.099	6.66822e-106	1.56003e-101	NK_CD160
RHOC	0.725829	0.49	0.261	2.39411e-105	5.60102e-101	NK_CD160
TMEM141	0.694177	0.324	0.135	1.21664e-101	2.84633e-97	NK_CD160
MAFF	0.843763	0.327	0.139	2.5268e-101	5.91144e-97	NK_CD160
SESN1	0.658456	0.335	0.14	2.11802e-99	4.95511e-95	NK_CD160
DHRS3	0.71279	0.313	0.128	9.78071e-99	2.2882e-94	NK_CD160
RHOBTB3	0.58266	0.164	0.041	4.22246e-96	9.87845e-92	NK_CD160
LZTFL1	0.466176	0.143	0.031	6.21305e-96	1.45354e-91	NK_CD160
HELZ	0.67416	0.387	0.185	2.19096e-93	5.12575e-89	NK_CD160
PTMA	0.306071	0.998	0.994	2.7564e-92	6.4486e-88	NK_CD160
CTSD	0.635614	0.612	0.39	1.33079e-91	3.11339e-87	NK_CD160
FBP1	0.444535	0.114	0.021	2.9387e-89	6.87508e-85	NK_CD160
STX11	0.750815	0.294	0.124	2.60978e-88	6.10557e-84	NK_CD160
COLQ	0.455867	0.113	0.021	4.55398e-88	1.0654e-83	NK_CD160
PDCD4	0.593851	0.69	0.471	5.65818e-88	1.32373e-83	NK_CD160
BEX4	0.566074	0.241	0.087	9.50017e-88	2.22256e-83	NK_CD160
VPS37B	0.733927	0.36	0.174	2.80967e-86	6.57321e-82	NK_CD160
HSPE1	0.564074	0.876	0.784	2.61188e-85	6.11049e-81	NK_CD160
OFD1	0.675126	0.519	0.309	3.19485e-85	7.47435e-81	NK_CD160
SERPINE2	0.457377	0.115	0.023	2.73787e-84	6.40525e-80	NK_CD160
LYN	0.515041	0.213	0.072	4.55708e-84	1.06613e-79	NK_CD160
FAM177A1	0.8243	0.561	0.371	9.11277e-84	2.13193e-79	NK_CD160
PDE7A	0.637492	0.398	0.204	9.22849e-83	2.15901e-78	NK_CD160
THEMIS2	0.480348	0.135	0.033	7.51878e-81	1.75902e-76	NK_CD160
IRF1	0.72519	0.705	0.545	1.75816e-80	4.11322e-76	NK_CD160
SH2D1A	0.61106	0.517	0.309	1.02103e-79	2.38871e-75	NK_CD160
ZNF331	0.932514	0.567	0.395	2.03002e-79	4.74923e-75	NK_CD160
CLASP1	0.524295	0.173	0.054	6.27776e-78	1.46868e-73	NK_CD160
PRMT9	0.715875	0.425	0.235	7.09548e-78	1.65999e-73	NK_CD160
DUSP6	0.673266	0.28	0.122	2.80989e-77	6.57373e-73	NK_CD160
TCIRG1	0.629016	0.324	0.152	4.29154e-77	1.00401e-72	NK_CD160
TTN	0.529716	0.17	0.052	4.29425e-77	1.00464e-72	NK_CD160
RAB9A	0.636598	0.455	0.259	4.82415e-77	1.12861e-72	NK_CD160
ICAM1	0.574805	0.18	0.059	9.32597e-76	2.18181e-71	NK_CD160
SOCS1	0.560469	0.833	0.681	1.30291e-75	3.04815e-71	NK_CD160
OSTF1	0.549827	0.664	0.47	4.13572e-75	9.67551e-71	NK_CD160
FAM43A	0.501385	0.155	0.045	4.97346e-75	1.16354e-70	NK_CD160
CTBP2	0.462225	0.17	0.053	6.93886e-75	1.62335e-70	NK_CD160
PABPC1	0.44862	0.898	0.815	9.1322e-75	2.13648e-70	NK_CD160
IFRD1	0.722676	0.481	0.292	1.03278e-74	2.41619e-70	NK_CD160
SLC4A4	0.445248	0.121	0.029	2.0944e-74	4.89986e-70	NK_CD160
SPART	0.512004	0.183	0.062	5.24808e-74	1.22779e-69	NK_CD160
RASA1	0.560025	0.212	0.079	3.36113e-73	7.86336e-69	NK_CD160
CCL4L2	0.552209	0.649	0.423	6.44691e-73	1.50825e-68	NK_CD160
ARHGAP9	0.615644	0.409	0.225	6.4982e-73	1.52025e-68	NK_CD160
RHOQ	0.507866	0.202	0.073	3.02683e-72	7.08127e-68	NK_CD160
ARL5B	0.635442	0.207	0.078	9.8239e-72	2.2983e-67	NK_CD160
CASP3	0.589137	0.301	0.14	3.71225e-71	8.68482e-67	NK_CD160
DENND2D	0.606376	0.512	0.321	3.29463e-70	7.70779e-66	NK_CD160
PIK3AP1	0.535581	0.184	0.064	3.40245e-70	7.96004e-66	NK_CD160
TRAPPC2B	0.582057	0.233	0.097	6.80256e-69	1.59146e-64	NK_CD160
HSH2D	0.489454	0.252	0.105	8.96191e-69	2.09664e-64	NK_CD160
CLPTM1	0.544568	0.199	0.074	1.17801e-68	2.75595e-64	NK_CD160
TRGV9	0.441801	0.149	0.045	7.32857e-68	1.71452e-63	NK_CD160
SLC16A3	0.50418	0.197	0.074	1.26738e-67	2.96504e-63	NK_CD160
NUCB2	0.450663	0.451	0.259	2.85888e-67	6.68836e-63	NK_CD160
AP3S1	0.598994	0.301	0.147	5.7464e-67	1.34437e-62	NK_CD160
YPEL5	0.690792	0.645	0.488	2.59278e-66	6.06582e-62	NK_CD160
DZIP3	0.422602	0.136	0.039	2.69888e-66	6.31402e-62	NK_CD160
KCTD5	0.458832	0.176	0.061	3.6633e-66	8.57028e-62	NK_CD160
AGTRAP	0.589257	0.411	0.234	3.87998e-66	9.07721e-62	NK_CD160
NDUFB2	0.49463	0.754	0.592	8.28783e-66	1.93894e-61	NK_CD160
TESC	0.581621	0.248	0.108	1.03072e-65	2.41137e-61	NK_CD160
TOX	0.481157	0.219	0.088	4.12083e-65	9.64069e-61	NK_CD160
PTPN12	0.521244	0.26	0.115	5.79985e-65	1.35688e-60	NK_CD160
TNFSF10	0.532158	0.318	0.157	9.06582e-65	2.12095e-60	NK_CD160
SPECC1	0.450111	0.134	0.04	1.18755e-62	2.77828e-58	NK_CD160
UBB	0.366086	0.974	0.951	4.35455e-62	1.01875e-57	NK_CD160
YWHAH	0.598054	0.402	0.233	7.10065e-62	1.6612e-57	NK_CD160
CCNH	0.568755	0.612	0.441	1.51177e-61	3.53678e-57	NK_CD160
AP005482.1	0.568781	0.214	0.089	1.61208e-61	3.77147e-57	NK_CD160
NR4A2	0.726194	0.543	0.38	2.97652e-61	6.96356e-57	NK_CD160
HMGN3	0.508871	0.517	0.326	1.74575e-60	4.08418e-56	NK_CD160
PIP4K2A	0.496341	0.639	0.458	2.51796e-60	5.89076e-56	NK_CD160
ABHD15	0.404157	0.113	0.03	3.229e-60	7.55424e-56	NK_CD160
RAB8B	0.500836	0.618	0.44	7.45574e-60	1.74427e-55	NK_CD160
IER2	0.467427	0.907	0.827	1.7078e-59	3.9954e-55	NK_CD160
HCST	0.324876	0.956	0.878	2.37967e-59	5.56723e-55	NK_CD160
CD69	0.468639	0.941	0.871	3.0805e-59	7.20683e-55	NK_CD160
PGM2	0.417731	0.159	0.056	7.94638e-59	1.85906e-54	NK_CD160
RNF125	0.547375	0.398	0.23	1.36661e-58	3.19719e-54	NK_CD160
SERTAD1	0.578803	0.676	0.524	4.06375e-58	9.50714e-54	NK_CD160
ERGIC1	0.457522	0.181	0.07	1.058e-57	2.4752e-53	NK_CD160
CD244	0.431433	0.211	0.087	1.70398e-57	3.98647e-53	NK_CD160
HSPA1A	0.586034	0.898	0.834	8.38858e-57	1.96251e-52	NK_CD160
ST3GAL1	0.538019	0.287	0.145	2.09792e-56	4.90808e-52	NK_CD160
CD83	0.857263	0.322	0.179	2.33997e-56	5.47436e-52	NK_CD160
IPCEF1	0.560072	0.42	0.251	3.24367e-56	7.58857e-52	NK_CD160
2023-09-07	0.397779	0.837	0.718	5.07237e-56	1.18668e-51	NK_CD160
STARD3NL	0.487044	0.244	0.113	6.64478e-56	1.55455e-51	NK_CD160
TRGC1	0.377926	0.317	0.159	2.53387e-55	5.928e-51	NK_CD160
HSPA6	0.928094	0.319	0.172	2.77996e-55	6.50371e-51	NK_CD160
RIN3	0.421675	0.177	0.069	6.81736e-55	1.59492e-50	NK_CD160
MPG	0.561453	0.34	0.192	7.40749e-55	1.73298e-50	NK_CD160
UNG	0.451937	0.175	0.068	9.8945e-55	2.31482e-50	NK_CD160
HSPD1	0.556133	0.759	0.64	1.6001e-54	3.74344e-50	NK_CD160
RASA2	0.532294	0.45	0.282	4.19685e-54	9.81853e-50	NK_CD160
LINC02084	0.484078	0.18	0.073	2.72482e-53	6.37472e-49	NK_CD160
IDI1	0.533004	0.592	0.431	3.97731e-53	9.30491e-49	NK_CD160
BEX2	0.44645	0.179	0.072	5.2177e-53	1.22068e-48	NK_CD160
UROS	0.494986	0.249	0.12	5.51101e-53	1.2893e-48	NK_CD160
NDUFS8	0.485982	0.47	0.295	6.53114e-53	1.52796e-48	NK_CD160
GOLIM4	0.374691	0.107	0.03	1.04487e-52	2.44448e-48	NK_CD160
MIR222HG	0.531938	0.176	0.071	2.66519e-52	6.23522e-48	NK_CD160
PCMTD1	0.491771	0.418	0.252	4.07859e-52	9.54185e-48	NK_CD160
GNGT2	0.391844	0.13	0.043	5.61098e-52	1.31269e-47	NK_CD160
PLEKHF1	0.505152	0.347	0.194	7.34538e-52	1.71845e-47	NK_CD160
AC044849.1	0.585102	0.328	0.185	8.046e-52	1.88236e-47	NK_CD160
MGST2	0.329357	0.102	0.029	1.21306e-51	2.83796e-47	NK_CD160
PDGFD	0.410956	0.163	0.062	1.52516e-51	3.56811e-47	NK_CD160
ECI2	0.497939	0.277	0.142	2.17312e-51	5.08402e-47	NK_CD160
TIGIT	0.272946	0.381	0.209	3.06016e-51	7.15923e-47	NK_CD160
RUNX2	0.404561	0.157	0.06	9.77932e-51	2.28787e-46	NK_CD160
TGFBR2	0.518623	0.427	0.265	1.26252e-50	2.95367e-46	NK_CD160
HIPK2	0.413487	0.183	0.076	2.54716e-50	5.95908e-46	NK_CD160
PRR7	0.462124	0.25	0.123	6.18176e-50	1.44622e-45	NK_CD160
GYG1	0.474079	0.256	0.128	6.96634e-50	1.62978e-45	NK_CD160
FYN	0.426355	0.682	0.515	8.89762e-50	2.0816e-45	NK_CD160
FNDC3B	0.391034	0.159	0.061	1.40875e-49	3.29578e-45	NK_CD160
FASLG	0.456668	0.183	0.077	1.4207e-49	3.32373e-45	NK_CD160
REL	0.611928	0.62	0.48	2.81869e-49	6.59433e-45	NK_CD160
TWISTNB	0.702169	0.284	0.153	3.54781e-49	8.3001e-45	NK_CD160
UNC93B1	0.374009	0.114	0.036	6.89134e-49	1.61223e-44	NK_CD160
HEG1	0.370263	0.109	0.034	1.58987e-48	3.7195e-44	NK_CD160
SNX10	0.465785	0.193	0.086	1.59704e-48	3.73627e-44	NK_CD160
METTL9	0.463784	0.47	0.305	2.70952e-48	6.33892e-44	NK_CD160
MYDGF	0.457266	0.434	0.273	3.3483e-48	7.83334e-44	NK_CD160
SRSF2	0.438905	0.776	0.65	3.7214e-48	8.70623e-44	NK_CD160
CTSW	0.352356	0.778	0.574	4.42369e-48	1.03492e-43	NK_CD160
PRDX5	0.493021	0.574	0.414	4.90992e-48	1.14867e-43	NK_CD160
CHD9	0.468069	0.345	0.197	5.50157e-48	1.28709e-43	NK_CD160
DUSP1	0.480539	0.931	0.924	7.00605e-48	1.63907e-43	NK_CD160
JUND	0.313926	0.952	0.959	7.7851e-48	1.82132e-43	NK_CD160
SFT2D1	0.467703	0.384	0.232	2.75938e-47	6.45556e-43	NK_CD160
WDSUB1	0.382699	0.149	0.057	2.81491e-47	6.58548e-43	NK_CD160
FAM49A	0.356081	0.118	0.039	3.46115e-47	8.09736e-43	NK_CD160
ELF1	0.454322	0.702	0.573	5.90014e-47	1.38034e-42	NK_CD160
CHPT1	0.439198	0.186	0.082	9.225e-47	2.15819e-42	NK_CD160
LCP1	0.367459	0.845	0.747	1.19494e-46	2.79556e-42	NK_CD160
ARL4A	0.648987	0.43	0.287	1.27233e-46	2.97662e-42	NK_CD160
PPP1R15A	0.551722	0.761	0.677	1.70539e-46	3.98975e-42	NK_CD160
FAM49B	0.450202	0.599	0.437	2.44113e-46	5.71103e-42	NK_CD160
ZBTB10	0.391655	0.156	0.062	3.50442e-46	8.19859e-42	NK_CD160
CFLAR	0.403421	0.65	0.491	5.72911e-46	1.34032e-41	NK_CD160
RAP1GDS1	0.484551	0.265	0.139	1.19636e-45	2.79889e-41	NK_CD160
APBA2	0.377451	0.145	0.056	1.30327e-45	3.04901e-41	NK_CD160
DNAJB4	0.502853	0.376	0.231	3.02614e-45	7.07965e-41	NK_CD160
CDYL	0.420654	0.21	0.099	3.73506e-45	8.73818e-41	NK_CD160
STRBP	0.346447	0.127	0.046	7.40294e-45	1.73192e-40	NK_CD160
INPP1	0.38506	0.135	0.051	9.78468e-45	2.28913e-40	NK_CD160
CTSZ	0.412778	0.243	0.124	9.89174e-45	2.31417e-40	NK_CD160
APOBEC3G	0.44559	0.622	0.466	4.92667e-44	1.15259e-39	NK_CD160
HSPH1	0.480494	0.693	0.565	6.36792e-44	1.48977e-39	NK_CD160
RERE	0.411694	0.243	0.123	7.03577e-44	1.64602e-39	NK_CD160
LRMP	0.398351	0.203	0.095	1.57454e-43	3.68364e-39	NK_CD160
PLA2G16	0.43819	0.354	0.21	5.32538e-43	1.24587e-38	NK_CD160
CTDP1	0.399405	0.13	0.049	1.48522e-42	3.47468e-38	NK_CD160
AGTPBP1	0.400564	0.259	0.136	4.10038e-42	9.59283e-38	NK_CD160
IFI16	0.419544	0.599	0.449	5.58472e-42	1.30654e-37	NK_CD160
FOSL2	0.446664	0.316	0.185	1.23625e-41	2.89221e-37	NK_CD160
RBM38	0.451862	0.305	0.176	1.75631e-41	4.10888e-37	NK_CD160
H2AFJ	0.50262	0.374	0.235	1.76851e-41	4.13743e-37	NK_CD160
S100PBP	0.385226	0.183	0.084	1.9996e-41	4.67807e-37	NK_CD160
PSTPIP1	0.466117	0.442	0.293	3.87966e-41	9.07647e-37	NK_CD160
B4GALT4	0.383416	0.223	0.111	8.23155e-41	1.92577e-36	NK_CD160
ACAA2	0.471945	0.294	0.168	1.22182e-40	2.85844e-36	NK_CD160
RFC2	0.351316	0.128	0.049	2.71253e-40	6.34597e-36	NK_CD160
LPCAT1	0.388095	0.219	0.11	4.12064e-40	9.64025e-36	NK_CD160
BAZ2B	0.415348	0.201	0.098	4.45867e-40	1.04311e-35	NK_CD160
DNMT3A	0.337648	0.121	0.046	4.8708e-40	1.13952e-35	NK_CD160
HSP90AB1	0.327094	0.94	0.898	8.90262e-40	2.08277e-35	NK_CD160
SELENOK	0.447516	0.713	0.604	9.92632e-40	2.32226e-35	NK_CD160
TPI1	0.347666	0.745	0.62	1.19942e-39	2.80603e-35	NK_CD160
DGKD	0.416678	0.214	0.107	2.29738e-39	5.37473e-35	NK_CD160
IKZF3	0.460163	0.471	0.323	8.21998e-39	1.92306e-34	NK_CD160
YPEL3	0.390448	0.581	0.427	1.44787e-38	3.38728e-34	NK_CD160
YPEL1	0.351098	0.154	0.067	1.57088e-38	3.67507e-34	NK_CD160
MYBL1	0.384234	0.488	0.326	5.4722e-38	1.28022e-33	NK_CD160
LIMS1	0.399072	0.294	0.171	1.21092e-37	2.83294e-33	NK_CD160
PLAC8	0.30299	0.427	0.268	2.17812e-37	5.0957e-33	NK_CD160
TBC1D31	0.320783	0.122	0.049	6.09651e-37	1.42628e-32	NK_CD160
SYNRG	0.41056	0.512	0.364	9.55817e-37	2.23613e-32	NK_CD160
BIRC2	0.415169	0.336	0.206	1.00779e-36	2.35773e-32	NK_CD160
GYPC	0.388025	0.616	0.472	1.14316e-36	2.67443e-32	NK_CD160
DNAJB1	0.441081	0.908	0.884	1.24709e-36	2.91756e-32	NK_CD160
ANKIB1	0.411989	0.184	0.09	1.35644e-36	3.17338e-32	NK_CD160
GPR18	0.377625	0.13	0.054	2.94755e-36	6.8958e-32	NK_CD160
TSC22D1	0.496425	0.211	0.111	3.11267e-36	7.28209e-32	NK_CD160
H3F3B	0.223959	0.983	0.977	3.32531e-36	7.77957e-32	NK_CD160
JMJD6	0.50518	0.402	0.269	3.43579e-36	8.03804e-32	NK_CD160
EIF4A3	0.521195	0.526	0.393	5.46451e-36	1.27842e-31	NK_CD160
RPA2	0.401728	0.34	0.211	5.69332e-36	1.33195e-31	NK_CD160
UNC50	0.374471	0.255	0.142	8.15616e-36	1.90813e-31	NK_CD160
ALDH3A2	0.307768	0.123	0.05	1.0911e-35	2.55264e-31	NK_CD160
PTPN2	0.409532	0.412	0.275	1.10702e-35	2.58987e-31	NK_CD160
EXOSC7	0.346283	0.19	0.094	1.43837e-35	3.36507e-31	NK_CD160
PLCB1	0.344371	0.148	0.066	1.71878e-35	4.02108e-31	NK_CD160
CCND2	0.368255	0.474	0.325	4.3781e-35	1.02426e-30	NK_CD160
GPATCH8	0.394687	0.269	0.155	6.683e-35	1.56349e-30	NK_CD160
SKIL	0.394153	0.242	0.134	7.23219e-35	1.69197e-30	NK_CD160
USP28	0.381881	0.233	0.125	8.58823e-35	2.00922e-30	NK_CD160
NAF1	0.438669	0.18	0.09	1.61446e-34	3.77702e-30	NK_CD160
NUDT14	0.36303	0.194	0.099	1.87029e-34	4.37555e-30	NK_CD160
ZC3H12A	0.406647	0.313	0.191	2.44686e-34	5.72444e-30	NK_CD160
RANBP2	0.528718	0.294	0.18	2.98951e-34	6.99397e-30	NK_CD160
DGCR6L	0.403709	0.322	0.198	3.29671e-34	7.71266e-30	NK_CD160
TTC39B	0.369498	0.181	0.09	4.22273e-34	9.87908e-30	NK_CD160
CST7	0.141628	0.905	0.711	5.63768e-34	1.31894e-29	NK_CD160
ELL2	0.396776	0.195	0.102	7.04929e-34	1.64918e-29	NK_CD160
IL16	0.392843	0.281	0.167	7.94769e-34	1.85936e-29	NK_CD160
STN1	0.417724	0.314	0.195	9.47176e-34	2.21592e-29	NK_CD160
FAM3C	0.370113	0.242	0.136	1.31168e-33	3.06868e-29	NK_CD160
PTPRE	0.430134	0.301	0.183	1.36062e-33	3.18316e-29	NK_CD160
DDIT4	0.311639	0.834	0.744	3.35108e-33	7.83985e-29	NK_CD160
YARS	0.347401	0.16	0.076	3.668e-33	8.58129e-29	NK_CD160
GRAMD1A	0.377644	0.205	0.11	5.45785e-33	1.27686e-28	NK_CD160
KDELR2	0.38829	0.308	0.19	6.04768e-33	1.41486e-28	NK_CD160
ID1	0.587896	0.194	0.104	7.46577e-33	1.74662e-28	NK_CD160
BANF1	0.380755	0.441	0.3	8.59713e-33	2.0113e-28	NK_CD160
ETF1	0.388733	0.249	0.143	9.42959e-33	2.20605e-28	NK_CD160
RBM39	0.286901	0.833	0.754	1.02693e-32	2.4025e-28	NK_CD160
SLC15A4	0.303424	0.218	0.116	1.09611e-32	2.56434e-28	NK_CD160
GIMAP6	0.381773	0.235	0.131	1.68002e-32	3.93041e-28	NK_CD160
AC243829.1	0.340692	0.168	0.081	2.12022e-32	4.96025e-28	NK_CD160
DNAJC1	0.369635	0.46	0.321	2.12612e-32	4.97405e-28	NK_CD160
AGK	0.323124	0.127	0.055	4.77179e-32	1.11636e-27	NK_CD160
CHMP1B	0.624739	0.37	0.256	7.78795e-32	1.82199e-27	NK_CD160
SRSF5	0.324359	0.782	0.69	8.52271e-32	1.99389e-27	NK_CD160
SFMBT2	0.324918	0.128	0.057	1.16914e-31	2.7352e-27	NK_CD160
SLC25A36	0.34468	0.248	0.142	2.18229e-31	5.10548e-27	NK_CD160
TLN1	0.366766	0.539	0.403	2.49096e-31	5.82761e-27	NK_CD160
RGS3	0.308786	0.164	0.08	3.50795e-31	8.20685e-27	NK_CD160
ACTN4	0.417588	0.441	0.311	4.41522e-31	1.03294e-26	NK_CD160
OSBPL2	0.330661	0.131	0.059	4.49752e-31	1.05219e-26	NK_CD160
NCOA1	0.383756	0.242	0.14	5.94239e-31	1.39022e-26	NK_CD160
CARHSP1	0.354631	0.291	0.178	1.10714e-30	2.59015e-26	NK_CD160
GLCCI1	0.377588	0.248	0.145	1.27759e-30	2.98892e-26	NK_CD160
STX8	0.389958	0.316	0.202	1.76657e-30	4.13288e-26	NK_CD160
LYST	0.284928	0.345	0.216	1.85214e-30	4.33308e-26	NK_CD160
FAM45A	0.381114	0.183	0.097	3.40812e-30	7.9733e-26	NK_CD160
CACYBP	0.367382	0.657	0.53	3.7167e-30	8.69523e-26	NK_CD160
CCDC69	0.349451	0.203	0.11	3.84648e-30	8.99883e-26	NK_CD160
PECAM1	0.287252	0.104	0.042	6.36449e-30	1.48897e-25	NK_CD160
MPST	0.334534	0.148	0.072	7.3369e-30	1.71647e-25	NK_CD160
MIR181A1HG	0.217013	0.115	0.049	7.6002e-30	1.77807e-25	NK_CD160
PMAIP1	0.313337	0.516	0.373	8.03789e-30	1.88046e-25	NK_CD160
H3F3A	0.199173	0.953	0.916	9.08685e-30	2.12587e-25	NK_CD160
GPR65	0.364264	0.532	0.396	9.46129e-30	2.21347e-25	NK_CD160
ZNF296	0.312745	0.121	0.053	1.32667e-29	3.10375e-25	NK_CD160
H2AFX	0.394644	0.44	0.315	2.44934e-29	5.73022e-25	NK_CD160
MIS18BP1	0.361803	0.311	0.196	4.51208e-29	1.0556e-24	NK_CD160
LMO4	0.337331	0.332	0.211	6.46133e-29	1.51163e-24	NK_CD160
MMP23B	0.271143	0.104	0.043	7.72435e-29	1.80711e-24	NK_CD160
UTRN	0.336121	0.498	0.362	9.96124e-29	2.33043e-24	NK_CD160
LPIN1	0.378981	0.256	0.156	1.05116e-28	2.45918e-24	NK_CD160
MRPL14	0.335854	0.286	0.178	1.38162e-28	3.23231e-24	NK_CD160
NAALADL1	0.327512	0.113	0.05	2.43899e-28	5.70603e-24	NK_CD160
ATXN7L3B	0.374868	0.281	0.177	2.57782e-28	6.03082e-24	NK_CD160
ADGRE5	0.329263	0.585	0.448	2.57968e-28	6.03517e-24	NK_CD160
TET2	0.320967	0.135	0.064	3.48291e-28	8.14827e-24	NK_CD160
SLC35E1	0.332596	0.123	0.057	4.43867e-28	1.03843e-23	NK_CD160
ZNF92	0.336687	0.203	0.113	5.45107e-28	1.27528e-23	NK_CD160
ABCA2	0.284953	0.12	0.054	5.75122e-28	1.3455e-23	NK_CD160
NEDD9	0.353704	0.277	0.171	5.83531e-28	1.36517e-23	NK_CD160
SOCS2	0.30573	0.135	0.065	6.1179e-28	1.43128e-23	NK_CD160
MEX3C	0.313717	0.193	0.106	8.87651e-28	2.07666e-23	NK_CD160
FAM173A	0.363437	0.287	0.18	9.07579e-28	2.12328e-23	NK_CD160
MMP25-AS1	0.29565	0.121	0.055	1.11022e-27	2.59737e-23	NK_CD160
NFKBID	0.330359	0.134	0.064	1.33894e-27	3.13244e-23	NK_CD160
LSP1	0.335642	0.675	0.557	1.35392e-27	3.16749e-23	NK_CD160
HENMT1	0.310643	0.15	0.075	2.16501e-27	5.06505e-23	NK_CD160
CERS4	0.272342	0.123	0.056	2.76535e-27	6.46953e-23	NK_CD160
SERBP1	0.332369	0.672	0.564	3.87802e-27	9.07263e-23	NK_CD160
PYHIN1	0.294615	0.496	0.36	3.95981e-27	9.26397e-23	NK_CD160
HSPA5	0.377066	0.641	0.527	4.03802e-27	9.44695e-23	NK_CD160
ATP10D	0.308991	0.134	0.064	4.10587e-27	9.60568e-23	NK_CD160
FBXO6	0.312994	0.159	0.082	5.65347e-27	1.32263e-22	NK_CD160
CLEC2B	0.264129	0.669	0.519	7.0009e-27	1.63786e-22	NK_CD160
DHRS1	0.274457	0.115	0.052	8.05268e-27	1.88392e-22	NK_CD160
ABHD17B	0.236054	0.121	0.056	1.16238e-26	2.71938e-22	NK_CD160
FEZ2	0.315035	0.144	0.072	1.17177e-26	2.74135e-22	NK_CD160
CD96	0.330398	0.509	0.376	1.20983e-26	2.8304e-22	NK_CD160
RIPK2	0.318754	0.209	0.12	1.2897e-26	3.01725e-22	NK_CD160
SASH3	0.352768	0.244	0.148	1.48173e-26	3.46651e-22	NK_CD160
HSPA1B	0.34345	0.806	0.716	1.72385e-26	4.03295e-22	NK_CD160
SLC25A39	0.341985	0.226	0.134	1.77146e-26	4.14432e-22	NK_CD160
SUPT3H	0.294789	0.143	0.071	1.91921e-26	4.48998e-22	NK_CD160
NXT1	0.397707	0.313	0.207	2.84816e-26	6.66327e-22	NK_CD160
DNAJB6	0.401176	0.669	0.57	3.47468e-26	8.12901e-22	NK_CD160
ASAH1	0.364841	0.226	0.136	3.63999e-26	8.51576e-22	NK_CD160
ELOVL6	0.286823	0.11	0.05	3.9322e-26	9.19938e-22	NK_CD160
MRPL18	0.411722	0.491	0.378	5.81802e-26	1.36113e-21	NK_CD160
GTF2I	0.29727	0.305	0.196	9.28681e-26	2.17265e-21	NK_CD160
SLAMF7	0.284414	0.19	0.106	1.4278e-25	3.34035e-21	NK_CD160
IER5	0.398331	0.397	0.285	1.7399e-25	4.0705e-21	NK_CD160
CDKN2C	0.28986	0.137	0.068	1.79566e-25	4.20094e-21	NK_CD160
TCTN3	0.332273	0.118	0.056	1.93879e-25	4.53581e-21	NK_CD160
CYSLTR1	0.250687	0.103	0.045	2.02794e-25	4.74436e-21	NK_CD160
MUM1	0.282722	0.176	0.096	2.68987e-25	6.29294e-21	NK_CD160
LNPEP	0.33295	0.353	0.239	2.73002e-25	6.38688e-21	NK_CD160
NT5C	0.314235	0.354	0.239	2.90394e-25	6.79376e-21	NK_CD160
AC020916.1	0.384172	0.371	0.259	2.98616e-25	6.98613e-21	NK_CD160
COA1	0.321057	0.203	0.118	4.22073e-25	9.87441e-21	NK_CD160
AC239800.3	0.278881	0.143	0.073	7.16945e-25	1.67729e-20	NK_CD160
GSAP	0.298545	0.173	0.094	8.2561e-25	1.93151e-20	NK_CD160
ME2	0.342177	0.232	0.141	1.09539e-24	2.56268e-20	NK_CD160
SYNGR1	0.302369	0.173	0.095	1.81256e-24	4.24048e-20	NK_CD160
STOM	0.311409	0.366	0.25	2.11647e-24	4.95147e-20	NK_CD160
GABARAPL1	0.283461	0.407	0.283	2.48438e-24	5.81221e-20	NK_CD160
DUSP10	0.303218	0.159	0.085	2.90039e-24	6.78547e-20	NK_CD160
POLR2L	0.30978	0.678	0.574	3.20611e-24	7.50069e-20	NK_CD160
ABI3	0.278814	0.311	0.203	3.34906e-24	7.83512e-20	NK_CD160
BTG2	0.26194	0.768	0.686	3.58886e-24	8.39615e-20	NK_CD160
RCBTB2	0.293109	0.145	0.075	3.939e-24	9.21528e-20	NK_CD160
AHSA1	0.347526	0.407	0.295	4.1699e-24	9.75547e-20	NK_CD160
TMED1	0.260575	0.118	0.057	4.52695e-24	1.05908e-19	NK_CD160
HSP90AA1	0.1481	0.975	0.967	4.53086e-24	1.05999e-19	NK_CD160
EXOSC4	0.271445	0.109	0.051	5.04523e-24	1.18033e-19	NK_CD160
ABLIM1	0.285356	0.147	0.077	1.36513e-23	3.19372e-19	NK_CD160
SIK3	0.303628	0.198	0.116	1.84059e-23	4.30605e-19	NK_CD160
BCAS4	0.286968	0.131	0.066	1.87732e-23	4.392e-19	NK_CD160
SYTL3	0.27667	0.51	0.385	2.20562e-23	5.16005e-19	NK_CD160
CCT4	0.348019	0.525	0.414	2.3205e-23	5.42882e-19	NK_CD160
OTULINL	0.272526	0.133	0.068	3.01213e-23	7.04689e-19	NK_CD160
DNMT1	0.330648	0.325	0.222	3.49515e-23	8.1769e-19	NK_CD160
SNTB2	0.319574	0.298	0.197	5.378e-23	1.25818e-18	NK_CD160
ZFAND5	0.400623	0.436	0.329	6.62469e-23	1.54985e-18	NK_CD160
NEK1	0.274897	0.126	0.063	6.80464e-23	1.59195e-18	NK_CD160
PCNX4	0.255888	0.187	0.107	1.03305e-22	2.41682e-18	NK_CD160
TRAPPC2	0.305882	0.166	0.093	1.08972e-22	2.5494e-18	NK_CD160
EVL	0.287178	0.648	0.537	1.68397e-22	3.93965e-18	NK_CD160
DBI	0.323769	0.696	0.595	1.71701e-22	4.01693e-18	NK_CD160
NAP1L4	0.305742	0.502	0.384	2.00126e-22	4.68194e-18	NK_CD160
DENND1B	0.2736	0.161	0.089	3.23001e-22	7.55662e-18	NK_CD160
CHORDC1	0.345963	0.485	0.374	3.3753e-22	7.8965e-18	NK_CD160
TRIB2	0.232258	0.131	0.068	3.82874e-22	8.95734e-18	NK_CD160
CCPG1	0.296609	0.215	0.13	3.87891e-22	9.07472e-18	NK_CD160
TCEAL8	0.255044	0.156	0.086	5.59422e-22	1.30877e-17	NK_CD160
PRKCH	0.323311	0.383	0.275	5.65383e-22	1.32271e-17	NK_CD160
PRKCA	0.266907	0.172	0.098	6.45017e-22	1.50902e-17	NK_CD160
FAM53C	0.299394	0.225	0.14	6.68678e-22	1.56437e-17	NK_CD160
GNL3	0.406411	0.195	0.118	6.86858e-22	1.60691e-17	NK_CD160
PARVG	0.289748	0.269	0.175	7.88703e-22	1.84517e-17	NK_CD160
FBXO34	0.290913	0.2	0.12	9.10387e-22	2.12985e-17	NK_CD160
FKBP11	0.302687	0.398	0.285	9.58701e-22	2.24288e-17	NK_CD160
MRPS9	0.266903	0.169	0.095	1.04401e-21	2.44247e-17	NK_CD160
ABHD2	0.261709	0.132	0.07	1.65468e-21	3.87112e-17	NK_CD160
DOK2	0.35784	0.529	0.423	1.75895e-21	4.11506e-17	NK_CD160
OTULIN	0.329405	0.277	0.184	1.86851e-21	4.37139e-17	NK_CD160
EPS8L2	0.245576	0.125	0.065	2.49057e-21	5.82669e-17	NK_CD160
MOB3A	0.252675	0.15	0.083	2.97606e-21	6.96248e-17	NK_CD160
AC090152.1	0.287406	0.158	0.089	4.51463e-21	1.0562e-16	NK_CD160
ETNK1	0.29446	0.237	0.15	5.12375e-21	1.1987e-16	NK_CD160
GMCL1	0.287609	0.167	0.096	5.68946e-21	1.33105e-16	NK_CD160
AC245297.3	0.309316	0.318	0.219	5.91815e-21	1.38455e-16	NK_CD160
CUL1	0.302316	0.178	0.105	5.91992e-21	1.38497e-16	NK_CD160
SIPA1	0.294525	0.291	0.194	5.94109e-21	1.38992e-16	NK_CD160
NELFCD	0.284475	0.213	0.131	6.82651e-21	1.59706e-16	NK_CD160
PPIE	0.255377	0.214	0.132	8.10012e-21	1.89502e-16	NK_CD160
SDCBP	0.325112	0.374	0.272	1.2625e-20	2.95361e-16	NK_CD160
PRKACB	0.301424	0.379	0.276	1.40532e-20	3.28775e-16	NK_CD160
TENT5A	0.23745	0.142	0.077	1.50821e-20	3.52846e-16	NK_CD160
STK39	0.267399	0.203	0.124	1.79684e-20	4.2037e-16	NK_CD160
IRF2BPL	0.271918	0.139	0.076	1.9384e-20	4.53488e-16	NK_CD160
CD164	0.299961	0.443	0.333	2.08079e-20	4.86801e-16	NK_CD160
AC100810.1	0.259083	0.127	0.067	2.45756e-20	5.74947e-16	NK_CD160
COMMD7	0.271901	0.377	0.269	2.56603e-20	6.00323e-16	NK_CD160
ZDHHC3	0.274029	0.139	0.076	2.62653e-20	6.14478e-16	NK_CD160
PDIA3	0.285653	0.604	0.491	2.63184e-20	6.15719e-16	NK_CD160
G6PD	0.277165	0.182	0.108	2.98862e-20	6.99188e-16	NK_CD160
PITPNC1	0.273923	0.431	0.319	3.49589e-20	8.17865e-16	NK_CD160
SUGP2	0.274842	0.173	0.101	3.68667e-20	8.62496e-16	NK_CD160
NAA16	0.27498	0.198	0.121	3.86844e-20	9.05021e-16	NK_CD160
DUSP2	0.378306	0.86	0.848	5.514e-20	1.29e-15	NK_CD160
ARID5A	0.305113	0.279	0.188	5.5804e-20	1.30554e-15	NK_CD160
AC008105.3	0.29391	0.156	0.09	6.7968e-20	1.59011e-15	NK_CD160
SEC14L1	0.301878	0.215	0.136	6.8987e-20	1.61395e-15	NK_CD160
UTP11	0.261818	0.159	0.092	6.96867e-20	1.63032e-15	NK_CD160
SIK1	0.215727	0.106	0.053	8.59093e-20	2.00985e-15	NK_CD160
DEDD2	0.319431	0.409	0.309	1.02963e-19	2.40883e-15	NK_CD160
CTR9	0.299243	0.201	0.124	1.12608e-19	2.63447e-15	NK_CD160
CCL5	0.241649	0.859	0.779	1.20372e-19	2.8161e-15	NK_CD160
FIBP	0.269296	0.279	0.19	1.61621e-19	3.78113e-15	NK_CD160
ARF4	0.366512	0.408	0.312	2.09576e-19	4.90303e-15	NK_CD160
SQSTM1	0.262158	0.592	0.49	2.10393e-19	4.92214e-15	NK_CD160
CMTM3	0.297048	0.249	0.165	2.33371e-19	5.45972e-15	NK_CD160
ARL14EP	0.244571	0.164	0.097	4.88969e-19	1.14394e-14	NK_CD160
ARFGAP3	0.270081	0.237	0.156	8.56908e-19	2.00474e-14	NK_CD160
ECH1	0.278546	0.484	0.382	9.68348e-19	2.26545e-14	NK_CD160
TTC38	0.262384	0.204	0.127	1.0104e-18	2.36383e-14	NK_CD160
KDM6B	0.352682	0.266	0.183	1.03063e-18	2.41117e-14	NK_CD160
ATP1B1	0.250713	0.119	0.064	1.27e-18	2.97117e-14	NK_CD160
MIB2	0.309677	0.241	0.16	1.48113e-18	3.46511e-14	NK_CD160
TOPORS	0.280483	0.199	0.125	1.58244e-18	3.70211e-14	NK_CD160
ITCH	0.286569	0.202	0.128	1.58584e-18	3.71008e-14	NK_CD160
ASL	0.214045	0.12	0.064	1.64396e-18	3.84604e-14	NK_CD160
CCS	0.25994	0.227	0.146	1.73789e-18	4.0658e-14	NK_CD160
ZFAND2A	0.360836	0.408	0.315	2.03528e-18	4.76154e-14	NK_CD160
STAU2	0.238053	0.13	0.072	2.12704e-18	4.97622e-14	NK_CD160
PTP4A1	0.292964	0.228	0.149	2.28711e-18	5.35069e-14	NK_CD160
NR4A1	0.293215	0.431	0.333	2.37202e-18	5.54933e-14	NK_CD160
MAP1LC3A	0.247411	0.129	0.071	2.55176e-18	5.96985e-14	NK_CD160
EIF5	0.264862	0.66	0.569	2.79282e-18	6.5338e-14	NK_CD160
SOS2	0.252959	0.156	0.091	2.84312e-18	6.65149e-14	NK_CD160
XBP1	0.22818	0.519	0.411	3.03134e-18	7.09183e-14	NK_CD160
CHMP6	0.244719	0.133	0.075	3.51744e-18	8.22906e-14	NK_CD160
GRK2	0.269547	0.343	0.246	3.91033e-18	9.14822e-14	NK_CD160
FO393401.1	0.232405	0.155	0.091	4.49874e-18	1.05248e-13	NK_CD160
SAR1A	0.324262	0.289	0.202	5.53376e-18	1.29462e-13	NK_CD160
DCTN6	0.310579	0.2	0.127	5.62212e-18	1.3153e-13	NK_CD160
RGL4	0.261158	0.225	0.147	5.96236e-18	1.39489e-13	NK_CD160
SAMD3	0.206685	0.521	0.397	7.42751e-18	1.73767e-13	NK_CD160
SERPINB6	0.227376	0.172	0.104	9.97098e-18	2.33271e-13	NK_CD160
POLR2K	0.255848	0.399	0.3	1.16475e-17	2.72493e-13	NK_CD160
SYAP1	0.317653	0.386	0.291	1.30743e-17	3.05873e-13	NK_CD160
CCDC167	0.244384	0.25	0.168	1.74927e-17	4.09242e-13	NK_CD160
RBBP6	0.273934	0.317	0.227	1.8545e-17	4.33861e-13	NK_CD160
ACSL3	0.225388	0.162	0.097	2.03356e-17	4.75751e-13	NK_CD160
AKAP7	0.241631	0.121	0.067	2.22954e-17	5.21602e-13	NK_CD160
WSB1	0.299582	0.367	0.273	2.30032e-17	5.38159e-13	NK_CD160
CSNK1G3	0.276337	0.191	0.121	2.49148e-17	5.82883e-13	NK_CD160
ANKRD13A	0.233516	0.145	0.085	2.62701e-17	6.14588e-13	NK_CD160
TMEM131L	0.238863	0.141	0.082	2.77864e-17	6.50064e-13	NK_CD160
PKN1	0.257277	0.298	0.21	3.06502e-17	7.1706e-13	NK_CD160
DLEU2	0.191687	0.101	0.052	3.29063e-17	7.69844e-13	NK_CD160
STAT4	0.249339	0.347	0.251	3.40698e-17	7.97063e-13	NK_CD160
HIPK1	0.266623	0.247	0.166	4.41651e-17	1.03324e-12	NK_CD160
DPP9	0.225901	0.11	0.059	5.72898e-17	1.3403e-12	NK_CD160
FUCA2	0.195083	0.1	0.052	5.84507e-17	1.36745e-12	NK_CD160
PTPN4	0.232719	0.352	0.254	6.0415e-17	1.41341e-12	NK_CD160
TMEM263	0.245357	0.204	0.132	6.33965e-17	1.48316e-12	NK_CD160
PRKD3	0.225151	0.134	0.077	7.06487e-17	1.65283e-12	NK_CD160
TMEM156	0.231914	0.15	0.089	7.06649e-17	1.65321e-12	NK_CD160
SKAP1	0.24404	0.581	0.475	8.53805e-17	1.99748e-12	NK_CD160
PNN	0.263138	0.429	0.332	1.18642e-16	2.77564e-12	NK_CD160
FCMR	0.260773	0.209	0.136	1.36779e-16	3.19994e-12	NK_CD160
GNPTAB	0.258606	0.294	0.207	1.4519e-16	3.39672e-12	NK_CD160
FGFR1OP2	0.245786	0.514	0.411	1.61387e-16	3.77565e-12	NK_CD160
BZW1	0.261705	0.574	0.475	1.8656e-16	4.36458e-12	NK_CD160
NUFIP2	0.310581	0.402	0.313	2.01171e-16	4.70639e-12	NK_CD160
SLFN12	0.201506	0.102	0.054	2.02741e-16	4.74311e-12	NK_CD160
BCAS2	0.322278	0.427	0.332	2.03661e-16	4.76465e-12	NK_CD160
IFNAR2	0.241585	0.131	0.076	2.05125e-16	4.79889e-12	NK_CD160
HAVCR2	0.191714	0.123	0.069	2.39583e-16	5.60503e-12	NK_CD160
ZNF800	0.293353	0.27	0.191	2.47637e-16	5.79348e-12	NK_CD160
POP4	0.261995	0.18	0.114	2.54537e-16	5.9549e-12	NK_CD160
PEX2	0.258071	0.218	0.145	2.57608e-16	6.02674e-12	NK_CD160
MCPH1	0.230034	0.169	0.104	4.24986e-16	9.94256e-12	NK_CD160
NDUFV1	0.262044	0.265	0.185	7.80672e-16	1.82638e-11	NK_CD160
HLTF	0.224805	0.145	0.088	1.00995e-15	2.36278e-11	NK_CD160
RASSF1	0.237867	0.338	0.249	1.06391e-15	2.48901e-11	NK_CD160
CHIC2	0.272688	0.325	0.239	1.22177e-15	2.85833e-11	NK_CD160
PTPN22	0.237646	0.451	0.358	1.55761e-15	3.64402e-11	NK_CD160
HNRNPA2B1	0.181161	0.883	0.834	1.84801e-15	4.32341e-11	NK_CD160
ZNF652	0.254887	0.193	0.125	1.88543e-15	4.41097e-11	NK_CD160
BUD31	0.233437	0.453	0.349	2.53209e-15	5.92382e-11	NK_CD160
XAF1	0.261065	0.19	0.124	2.7658e-15	6.4706e-11	NK_CD160
EIF6	0.276967	0.291	0.21	2.84316e-15	6.65157e-11	NK_CD160
AUTS2	0.182705	0.124	0.071	2.89881e-15	6.78176e-11	NK_CD160
ECHS1	0.225284	0.29	0.206	2.94059e-15	6.8795e-11	NK_CD160
E2F3	0.218008	0.107	0.059	3.24803e-15	7.59876e-11	NK_CD160
RPAP2	0.231902	0.197	0.129	3.37554e-15	7.89708e-11	NK_CD160
DRAP1	0.221565	0.635	0.536	4.12016e-15	9.63912e-11	NK_CD160
NFKB1	0.317726	0.243	0.172	4.56362e-15	1.06766e-10	NK_CD160
PNRC1	0.183445	0.897	0.869	5.57913e-15	1.30524e-10	NK_CD160
KAT6B	0.251222	0.256	0.179	5.7098e-15	1.33581e-10	NK_CD160
TCP1	0.242133	0.415	0.32	5.75388e-15	1.34612e-10	NK_CD160
PRPF4B	0.255041	0.508	0.413	6.11584e-15	1.4308e-10	NK_CD160
DCUN1D1	0.221258	0.141	0.085	6.22302e-15	1.45588e-10	NK_CD160
AC007952.4	0.274781	0.168	0.107	6.37165e-15	1.49065e-10	NK_CD160
ANKRD37	0.352966	0.399	0.315	6.558e-15	1.53424e-10	NK_CD160
HDAC1	0.277275	0.295	0.215	6.60589e-15	1.54545e-10	NK_CD160
RHOB	0.31778	0.333	0.25	6.89018e-15	1.61196e-10	NK_CD160
DNAJA1	0.140828	0.915	0.891	6.90876e-15	1.61631e-10	NK_CD160
HEXA	0.216546	0.191	0.126	1.16578e-14	2.72734e-10	NK_CD160
LYSMD3	0.211209	0.142	0.086	1.18473e-14	2.77168e-10	NK_CD160
ETV3	0.262278	0.206	0.139	1.25516e-14	2.93645e-10	NK_CD160
SLA2	0.215489	0.164	0.104	1.34812e-14	3.15394e-10	NK_CD160
ZNF322	0.21863	0.114	0.065	1.57971e-14	3.69572e-10	NK_CD160
CTNNBIP1	0.182739	0.113	0.065	1.62549e-14	3.80283e-10	NK_CD160
SMURF2	0.201272	0.134	0.081	1.91524e-14	4.48071e-10	NK_CD160
ILKAP	0.210989	0.213	0.143	1.97893e-14	4.6297e-10	NK_CD160
ANP32A	0.26345	0.381	0.289	2.00785e-14	4.69736e-10	NK_CD160
NME1	0.216433	0.139	0.085	2.06193e-14	4.82389e-10	NK_CD160
TENT5C	0.244586	0.31	0.227	2.11599e-14	4.95036e-10	NK_CD160
IQGAP1	0.207534	0.543	0.447	2.18123e-14	5.10298e-10	NK_CD160
HDAC7	0.179048	0.124	0.073	2.20774e-14	5.16501e-10	NK_CD160
PDK3	0.230533	0.115	0.067	2.74957e-14	6.43262e-10	NK_CD160
PPP2R3C	0.241561	0.244	0.171	2.83329e-14	6.62849e-10	NK_CD160
DNTTIP2	0.24507	0.333	0.248	2.86629e-14	6.70567e-10	NK_CD160
PHF6	0.189141	0.15	0.092	2.93764e-14	6.87262e-10	NK_CD160
GSR	0.212303	0.156	0.097	2.94918e-14	6.89961e-10	NK_CD160
COQ7	0.228563	0.159	0.1	3.35282e-14	7.84393e-10	NK_CD160
LY6E	0.264642	0.485	0.395	3.37471e-14	7.89513e-10	NK_CD160
MAML2	0.212855	0.145	0.09	3.80655e-14	8.90544e-10	NK_CD160
RARRES3	0.215802	0.795	0.713	4.05416e-14	9.48471e-10	NK_CD160
NFKBIE	0.218795	0.133	0.081	4.18283e-14	9.78572e-10	NK_CD160
MAT2A	0.244692	0.315	0.233	4.51527e-14	1.05635e-09	NK_CD160
SMARCA2	0.251063	0.3	0.222	4.80499e-14	1.12413e-09	NK_CD160
CPNE1	0.248482	0.315	0.235	4.90959e-14	1.1486e-09	NK_CD160
MRE11	0.212595	0.122	0.072	5.36217e-14	1.25448e-09	NK_CD160
B3GAT3	0.204963	0.228	0.157	5.70229e-14	1.33405e-09	NK_CD160
FYTTD1	0.219065	0.243	0.17	5.94521e-14	1.39088e-09	NK_CD160
PCM1	0.244868	0.455	0.36	6.17182e-14	1.4439e-09	NK_CD160
CRCP	0.217152	0.164	0.105	7.28001e-14	1.70316e-09	NK_CD160
TRA2A	0.219864	0.428	0.338	8.28581e-14	1.93846e-09	NK_CD160
LAMP1	0.24392	0.315	0.231	8.52959e-14	1.9955e-09	NK_CD160
HSPA9	0.283346	0.343	0.261	9.67145e-14	2.26264e-09	NK_CD160
KLHDC4	0.209736	0.149	0.094	1.08466e-13	2.53757e-09	NK_CD160
FOSB	0.181179	0.745	0.665	1.11018e-13	2.59726e-09	NK_CD160
SNHG9	0.278548	0.379	0.299	1.21629e-13	2.8455e-09	NK_CD160
CRIPT	0.215623	0.166	0.107	1.23314e-13	2.88494e-09	NK_CD160
LMNB1	0.203689	0.109	0.063	1.28518e-13	3.00667e-09	NK_CD160
PRELID1	0.220407	0.557	0.459	1.42848e-13	3.34192e-09	NK_CD160
AMZ2	0.229119	0.22	0.152	1.50031e-13	3.50997e-09	NK_CD160
PNPLA8	0.243043	0.237	0.167	1.54634e-13	3.61766e-09	NK_CD160
GGA1	0.219246	0.187	0.125	1.77224e-13	4.14617e-09	NK_CD160
ITGAE	0.228479	0.332	0.249	1.91921e-13	4.48999e-09	NK_CD160
SDE2	0.179477	0.115	0.067	1.9492e-13	4.56015e-09	NK_CD160
RAB27A	0.201276	0.333	0.248	2.36003e-13	5.52129e-09	NK_CD160
PARP8	0.211432	0.543	0.446	2.41292e-13	5.64503e-09	NK_CD160
LTBP3	0.191798	0.114	0.067	2.75022e-13	6.43415e-09	NK_CD160
PPP1R16B	0.236247	0.124	0.075	2.94278e-13	6.88462e-09	NK_CD160
WIPF1	0.215287	0.452	0.358	3.0593e-13	7.15724e-09	NK_CD160
ITGB2	0.16013	0.754	0.655	3.31853e-13	7.7637e-09	NK_CD160
ATF3	0.42242	0.355	0.278	3.83756e-13	8.97797e-09	NK_CD160
SRSF9	0.181726	0.63	0.54	4.62994e-13	1.08317e-08	NK_CD160
PPP1R14B	0.250732	0.285	0.211	4.91745e-13	1.15044e-08	NK_CD160
UBE2J1	0.21146	0.141	0.089	4.92315e-13	1.15177e-08	NK_CD160
TP53I13	0.196227	0.22	0.152	6.49066e-13	1.51849e-08	NK_CD160
EIF2AK2	0.226703	0.194	0.132	7.94731e-13	1.85927e-08	NK_CD160
COMMD10	0.191232	0.142	0.089	8.3401e-13	1.95117e-08	NK_CD160
SPTY2D1	0.27302	0.305	0.231	9.1825e-13	2.14825e-08	NK_CD160
BCL2A1	0.36126	0.178	0.122	9.5911e-13	2.24384e-08	NK_CD160
PHYKPL	0.211823	0.194	0.132	9.90279e-13	2.31676e-08	NK_CD160
RC3H1	0.207025	0.148	0.095	1.0521e-12	2.4614e-08	NK_CD160
LPXN	0.227222	0.212	0.148	1.21476e-12	2.84193e-08	NK_CD160
XPNPEP1	0.148605	0.103	0.059	1.23485e-12	2.88893e-08	NK_CD160
RHEB	0.221121	0.339	0.259	1.25397e-12	2.93367e-08	NK_CD160
ADD1	0.236108	0.241	0.172	1.25678e-12	2.94024e-08	NK_CD160
FCHSD2	0.211302	0.112	0.067	1.30751e-12	3.05891e-08	NK_CD160
SLC39A10	0.184659	0.237	0.167	1.47725e-12	3.45604e-08	NK_CD160
ZFYVE16	0.190496	0.132	0.082	1.48126e-12	3.46542e-08	NK_CD160
CCNL1	0.232999	0.595	0.506	1.50734e-12	3.52643e-08	NK_CD160
MAP2K2	0.224173	0.492	0.402	1.5118e-12	3.53686e-08	NK_CD160
RASSF5	0.213759	0.281	0.207	1.61037e-12	3.76747e-08	NK_CD160
POLR2G	0.190828	0.154	0.099	1.74025e-12	4.07132e-08	NK_CD160
HERC2	0.17819	0.199	0.136	1.77402e-12	4.15032e-08	NK_CD160
RABGAP1L	0.195695	0.284	0.207	1.92441e-12	4.50216e-08	NK_CD160
PPP1R18	0.211315	0.445	0.356	2.05127e-12	4.79894e-08	NK_CD160
SACM1L	0.204512	0.17	0.113	2.13151e-12	4.98666e-08	NK_CD160
RAB27B	0.167613	0.104	0.06	2.50688e-12	5.86484e-08	NK_CD160
KMT5A	0.171068	0.1	0.058	2.94723e-12	6.89504e-08	NK_CD160
RASGEF1B	0.258031	0.135	0.086	2.96884e-12	6.94559e-08	NK_CD160
SLC44A2	0.198282	0.142	0.091	2.97649e-12	6.96349e-08	NK_CD160
SPIDR	0.154332	0.11	0.065	3.30212e-12	7.72531e-08	NK_CD160
TRIM44	0.203646	0.174	0.117	3.54995e-12	8.30511e-08	NK_CD160
CMTM6	0.243457	0.304	0.229	3.65792e-12	8.5577e-08	NK_CD160
NMT2	0.201765	0.14	0.09	3.71589e-12	8.69333e-08	NK_CD160
SLK	0.204546	0.197	0.136	3.89642e-12	9.11568e-08	NK_CD160
PDXK	0.188077	0.132	0.084	3.92802e-12	9.18961e-08	NK_CD160
LYPLA1	0.219371	0.178	0.121	3.93005e-12	9.19435e-08	NK_CD160
ARHGEF9	0.214884	0.127	0.08	4.29372e-12	1.00452e-07	NK_CD160
ZDHHC21	0.178461	0.107	0.063	4.59707e-12	1.07549e-07	NK_CD160
DUSP5	0.219476	0.392	0.307	4.69079e-12	1.09741e-07	NK_CD160
TRAPPC10	0.203462	0.352	0.269	4.77461e-12	1.11702e-07	NK_CD160
CDC42SE1	0.19452	0.543	0.45	4.80932e-12	1.12514e-07	NK_CD160
PAXX	0.185735	0.679	0.588	5.37984e-12	1.25861e-07	NK_CD160
TINF2	0.198909	0.205	0.142	5.39918e-12	1.26314e-07	NK_CD160
PIM2	0.216815	0.161	0.107	5.56005e-12	1.30077e-07	NK_CD160
RRAGA	0.280877	0.188	0.131	5.65205e-12	1.3223e-07	NK_CD160
MSL2	0.167587	0.136	0.086	6.00189e-12	1.40414e-07	NK_CD160
VAV3	0.178521	0.236	0.167	6.91885e-12	1.61867e-07	NK_CD160
UBAC2	0.239424	0.297	0.223	7.28973e-12	1.70543e-07	NK_CD160
RALBP1	0.221757	0.28	0.21	8.63447e-12	2.02003e-07	NK_CD160
CRNKL1	0.210216	0.175	0.118	8.76472e-12	2.05051e-07	NK_CD160
ERCC1	0.187671	0.173	0.118	9.57044e-12	2.239e-07	NK_CD160
UBE2E1	0.185133	0.125	0.079	9.84328e-12	2.30283e-07	NK_CD160
CBX4	0.187293	0.19	0.131	1.02403e-11	2.39572e-07	NK_CD160
ACP5	0.110148	0.132	0.083	1.05226e-11	2.46176e-07	NK_CD160
PIK3IP1	0.197711	0.547	0.455	1.06786e-11	2.49825e-07	NK_CD160
SLC25A3	0.201071	0.748	0.686	1.1379e-11	2.66212e-07	NK_CD160
ASTE1	0.201362	0.107	0.065	1.14671e-11	2.68272e-07	NK_CD160
CD79B	0.175515	0.147	0.097	1.3145e-11	3.07527e-07	NK_CD160
CKS2	0.186667	0.505	0.422	1.38565e-11	3.24172e-07	NK_CD160
ZBTB1	0.240149	0.296	0.225	1.43878e-11	3.36602e-07	NK_CD160
CASK	0.162942	0.191	0.131	1.48938e-11	3.4844e-07	NK_CD160
KRIT1	0.191084	0.18	0.122	1.52981e-11	3.57898e-07	NK_CD160
MAN1A1	0.184419	0.172	0.116	1.6389e-11	3.8342e-07	NK_CD160
PDE4B	0.240422	0.365	0.29	2.00342e-11	4.687e-07	NK_CD160
METTL15	0.160515	0.104	0.062	2.09335e-11	4.8974e-07	NK_CD160
ZNF302	0.173173	0.111	0.068	2.10369e-11	4.92158e-07	NK_CD160
FAM120AOS	0.18751	0.142	0.093	2.56366e-11	5.99768e-07	NK_CD160
JAK1	0.171612	0.69	0.618	2.8484e-11	6.66384e-07	NK_CD160
FAM136A	0.195822	0.152	0.101	2.85077e-11	6.66939e-07	NK_CD160
HECTD1	0.204765	0.187	0.13	2.90365e-11	6.7931e-07	NK_CD160
USP34	0.197737	0.368	0.286	2.96753e-11	6.94255e-07	NK_CD160
MBD5	0.18118	0.137	0.089	3.07653e-11	7.19753e-07	NK_CD160
ATP1B3	0.455436	0.407	0.344	3.19384e-11	7.47199e-07	NK_CD160
NCF1	0.181153	0.263	0.194	3.23924e-11	7.57821e-07	NK_CD160
EEA1	0.186138	0.166	0.112	3.40276e-11	7.96075e-07	NK_CD160
ADAM8	0.196597	0.203	0.143	3.55493e-11	8.31676e-07	NK_CD160
PIK3CD	0.16615	0.107	0.065	3.56966e-11	8.35121e-07	NK_CD160
RTF2	0.188542	0.284	0.213	3.76968e-11	8.81917e-07	NK_CD160
INPP5D	0.198804	0.192	0.135	3.88913e-11	9.09861e-07	NK_CD160
JARID2	0.206009	0.153	0.102	3.91663e-11	9.16295e-07	NK_CD160
BSG	0.23811	0.417	0.339	4.1784e-11	9.77537e-07	NK_CD160
TAGAP	0.197049	0.536	0.447	4.25011e-11	9.94314e-07	NK_CD160
HERC1	0.235207	0.229	0.168	4.34886e-11	1.01742e-06	NK_CD160
CSNK1D	0.175626	0.246	0.179	4.61473e-11	1.07962e-06	NK_CD160
ITM2B	0.113402	0.918	0.887	4.70805e-11	1.10145e-06	NK_CD160
TRMO	0.199889	0.118	0.073	4.74655e-11	1.11045e-06	NK_CD160
MAP4K5	0.173803	0.143	0.094	4.93601e-11	1.15478e-06	NK_CD160
HELB	0.195537	0.2	0.141	5.70623e-11	1.33497e-06	NK_CD160
N4BP2L1	0.179571	0.191	0.133	5.71779e-11	1.33768e-06	NK_CD160
KLF10	0.174519	0.109	0.067	6.14476e-11	1.43757e-06	NK_CD160
GLTP	0.196253	0.193	0.136	6.33973e-11	1.48318e-06	NK_CD160
ARL4D	0.510835	0.206	0.152	6.57646e-11	1.53856e-06	NK_CD160
IFNG	0.369699	0.495	0.423	6.61042e-11	1.54651e-06	NK_CD160
UBALD2	0.21502	0.391	0.312	6.81835e-11	1.59515e-06	NK_CD160
TSEN54	0.211008	0.249	0.183	6.83351e-11	1.5987e-06	NK_CD160
MAPKAPK2	0.17922	0.181	0.125	6.98557e-11	1.63427e-06	NK_CD160
NGLY1	0.192405	0.234	0.17	7.21566e-11	1.6881e-06	NK_CD160
CHD2	0.191033	0.387	0.308	7.29471e-11	1.7066e-06	NK_CD160
PRKAR1A	0.207595	0.265	0.198	7.91354e-11	1.85137e-06	NK_CD160
TPMT	0.152333	0.111	0.069	7.93637e-11	1.85671e-06	NK_CD160
UBE2S	0.221441	0.749	0.697	8.21046e-11	1.92084e-06	NK_CD160
SCAPER	0.184023	0.128	0.083	8.79911e-11	2.05855e-06	NK_CD160
SSH2	0.184228	0.265	0.197	9.68499e-11	2.2658e-06	NK_CD160
EHMT1	0.177093	0.195	0.137	1.14713e-10	2.68372e-06	NK_CD160
ALDH9A1	0.216062	0.173	0.12	1.15787e-10	2.70885e-06	NK_CD160
EIF3B	0.177699	0.149	0.1	1.20683e-10	2.82338e-06	NK_CD160
METTL21A	0.186074	0.1	0.061	1.23975e-10	2.9004e-06	NK_CD160
MTMR12	0.16496	0.121	0.077	1.27462e-10	2.98197e-06	NK_CD160
IFI35	0.174569	0.153	0.103	1.35108e-10	3.16086e-06	NK_CD160
GLUD1	0.173274	0.157	0.106	1.38829e-10	3.2479e-06	NK_CD160
LASP1	0.197869	0.183	0.129	1.43813e-10	3.36451e-06	NK_CD160
AK2	0.183825	0.148	0.099	1.54088e-10	3.60488e-06	NK_CD160
LSM2	0.178853	0.304	0.232	1.59314e-10	3.72716e-06	NK_CD160
CHMP4A	0.183765	0.419	0.333	1.60259e-10	3.74925e-06	NK_CD160
MTA1	0.162144	0.103	0.063	1.6211e-10	3.79257e-06	NK_CD160
CDK4	0.180661	0.138	0.091	1.63787e-10	3.83179e-06	NK_CD160
DNM2	0.178442	0.21	0.15	1.65505e-10	3.87199e-06	NK_CD160
YAF2	0.176667	0.185	0.13	1.71495e-10	4.01212e-06	NK_CD160
NOL4L	0.189458	0.102	0.063	1.89894e-10	4.44257e-06	NK_CD160
CCNT1	0.184818	0.138	0.092	1.99909e-10	4.67687e-06	NK_CD160
LSM4	0.191903	0.271	0.204	2.02974e-10	4.74858e-06	NK_CD160
MYLIP	0.233467	0.25	0.187	2.03451e-10	4.75974e-06	NK_CD160
PRPF38A	0.147298	0.154	0.104	2.12636e-10	4.97462e-06	NK_CD160
IKBIP	0.142661	0.146	0.097	2.14348e-10	5.01466e-06	NK_CD160
FAM214A	0.162826	0.159	0.108	2.203e-10	5.15393e-06	NK_CD160
SPTLC2	0.196997	0.129	0.085	2.38116e-10	5.57072e-06	NK_CD160
ERN1	0.247189	0.35	0.277	2.6548e-10	6.2109e-06	NK_CD160
UPF3B	0.200606	0.144	0.097	2.97718e-10	6.96511e-06	NK_CD160
BDP1	0.170717	0.358	0.281	3.7628e-10	8.80306e-06	NK_CD160
DNAJC4	0.177125	0.158	0.108	3.85274e-10	9.01349e-06	NK_CD160
C3orf38	0.166037	0.129	0.085	3.89236e-10	9.10617e-06	NK_CD160
NBEAL1	0.166986	0.117	0.075	3.95875e-10	9.26149e-06	NK_CD160
DYNLT1	0.194212	0.458	0.376	5.08427e-10	1.18946e-05	NK_CD160
MAF1	0.182398	0.349	0.272	5.1703e-10	1.20959e-05	NK_CD160
STRAP	0.189588	0.312	0.243	5.49166e-10	1.28477e-05	NK_CD160
SMIM19	0.188735	0.194	0.139	5.53908e-10	1.29587e-05	NK_CD160
IER3	0.396906	0.312	0.251	5.56104e-10	1.301e-05	NK_CD160
PSD4	0.190871	0.126	0.083	5.82453e-10	1.36265e-05	NK_CD160
C3orf58	0.152577	0.119	0.076	6.57493e-10	1.53821e-05	NK_CD160
KBTBD2	0.177703	0.143	0.097	6.63045e-10	1.55119e-05	NK_CD160
MTX2	0.155711	0.123	0.08	6.68149e-10	1.56314e-05	NK_CD160
RCHY1	0.177847	0.118	0.076	6.90449e-10	1.6153e-05	NK_CD160
ZDHHC20	0.203638	0.184	0.131	7.26896e-10	1.70057e-05	NK_CD160
TOR1A	0.175337	0.135	0.091	7.30716e-10	1.70951e-05	NK_CD160
CUL3	0.197386	0.268	0.203	7.39742e-10	1.73063e-05	NK_CD160
TRAPPC1	0.179045	0.47	0.392	7.40078e-10	1.73141e-05	NK_CD160
PPM1B	0.174271	0.157	0.108	7.54155e-10	1.76435e-05	NK_CD160
CABIN1	0.167046	0.16	0.11	7.55245e-10	1.7669e-05	NK_CD160
NUTF2	0.168343	0.305	0.234	7.66911e-10	1.79419e-05	NK_CD160
UBXN2A	0.155689	0.145	0.098	8.57138e-10	2.00528e-05	NK_CD160
VPS36	0.164246	0.242	0.179	8.69184e-10	2.03346e-05	NK_CD160
CSRNP1	0.214275	0.265	0.203	8.95103e-10	2.09409e-05	NK_CD160
COMMD5	0.173608	0.147	0.1	9.43135e-10	2.20646e-05	NK_CD160
HIBCH	0.14853	0.121	0.079	9.63928e-10	2.25511e-05	NK_CD160
PHTF1	0.19626	0.148	0.102	1.00067e-09	2.34107e-05	NK_CD160
TTC14	0.181976	0.213	0.156	1.00602e-09	2.35358e-05	NK_CD160
SIRT2	0.208768	0.186	0.133	1.01276e-09	2.36934e-05	NK_CD160
CDC34	0.137769	0.143	0.096	1.11374e-09	2.6056e-05	NK_CD160
RAB1B	0.149989	0.153	0.105	1.15889e-09	2.71121e-05	NK_CD160
LARP7	0.16765	0.221	0.162	1.16645e-09	2.72891e-05	NK_CD160
TIFA	0.18625	0.152	0.105	1.22145e-09	2.85757e-05	NK_CD160
NBN	0.200058	0.222	0.166	1.25059e-09	2.92574e-05	NK_CD160
SETD3	0.198829	0.157	0.11	1.27199e-09	2.97581e-05	NK_CD160
TIMM10B	0.161683	0.118	0.077	1.27302e-09	2.97824e-05	NK_CD160
TMEM242	0.138284	0.138	0.093	1.37224e-09	3.21035e-05	NK_CD160
SAT2	0.170051	0.271	0.204	1.37829e-09	3.2245e-05	NK_CD160
PDCD7	0.170832	0.226	0.166	1.39487e-09	3.26329e-05	NK_CD160
CEBPZ	0.19676	0.337	0.265	1.47569e-09	3.45238e-05	NK_CD160
COA3	0.172719	0.142	0.096	1.47878e-09	3.45962e-05	NK_CD160
SCLT1	0.16791	0.17	0.119	1.88178e-09	4.40243e-05	NK_CD160
EIF4A1	0.209559	0.335	0.266	1.8941e-09	4.43124e-05	NK_CD160
CASP4	0.191003	0.419	0.345	1.91967e-09	4.49107e-05	NK_CD160
HBP1	0.169005	0.263	0.2	2.04444e-09	4.78298e-05	NK_CD160
MAPRE1	0.162171	0.274	0.209	2.1215e-09	4.96324e-05	NK_CD160
ZCCHC7	0.19233	0.164	0.115	2.13557e-09	4.99617e-05	NK_CD160
ACADM	0.143712	0.168	0.118	2.23662e-09	5.23258e-05	NK_CD160
GNA13	0.164684	0.166	0.116	2.31169e-09	5.40819e-05	NK_CD160
GALNT1	0.148367	0.158	0.109	2.3231e-09	5.4349e-05	NK_CD160
ELP5	0.180363	0.161	0.113	2.47312e-09	5.78586e-05	NK_CD160
SEC22B	0.16832	0.147	0.101	2.50803e-09	5.86753e-05	NK_CD160
ZNF394	0.183964	0.266	0.204	2.76099e-09	6.45933e-05	NK_CD160
MXRA7	0.173306	0.193	0.139	2.764e-09	6.46637e-05	NK_CD160
VAPA	0.194072	0.472	0.386	2.87706e-09	6.73088e-05	NK_CD160
DERA	0.153305	0.108	0.069	2.89228e-09	6.7665e-05	NK_CD160
COA5	0.15835	0.154	0.107	2.89934e-09	6.78301e-05	NK_CD160
CD2AP	0.167806	0.15	0.103	3.01267e-09	7.04813e-05	NK_CD160
VPS26A	0.157876	0.286	0.22	3.10837e-09	7.27202e-05	NK_CD160
CDC40	0.173442	0.268	0.205	3.15341e-09	7.3774e-05	NK_CD160
SLC9A9	0.168162	0.135	0.092	3.28737e-09	7.69081e-05	NK_CD160
USP53	0.176612	0.1	0.064	3.36892e-09	7.88159e-05	NK_CD160
GALNT11	0.149838	0.12	0.079	4.29756e-09	0.000100542	NK_CD160
NIFK	0.175994	0.239	0.18	4.36286e-09	0.000102069	NK_CD160
SET	0.18421	0.678	0.611	4.41448e-09	0.000103277	NK_CD160
ATP11B	0.166334	0.167	0.118	4.46896e-09	0.000104551	NK_CD160
PPIF	0.160544	0.132	0.09	4.5429e-09	0.000106281	NK_CD160
YTHDC1	0.16603	0.404	0.326	4.78932e-09	0.000112046	NK_CD160
ATG12	0.208709	0.272	0.212	4.8178e-09	0.000112712	NK_CD160
SH3BP1	0.184385	0.161	0.114	4.86223e-09	0.000113752	NK_CD160
MICU2	0.168676	0.215	0.159	5.05343e-09	0.000118225	NK_CD160
JPX	0.162217	0.146	0.101	5.05732e-09	0.000118316	NK_CD160
HDLBP	0.158606	0.123	0.083	5.18611e-09	0.000121329	NK_CD160
HNRNPU	0.185723	0.64	0.576	5.53701e-09	0.000129538	NK_CD160
UCHL3	0.164096	0.124	0.083	5.70689e-09	0.000133513	NK_CD160
MCL1	0.212708	0.66	0.61	5.73645e-09	0.000134204	NK_CD160
PSTPIP2	0.139097	0.106	0.068	5.7537e-09	0.000134608	NK_CD160
MARK2	0.158879	0.125	0.084	5.75771e-09	0.000134702	NK_CD160
ATF4	0.190251	0.377	0.306	5.92622e-09	0.000138644	NK_CD160
DDHD1	0.148775	0.166	0.118	5.93356e-09	0.000138816	NK_CD160
CDK5RAP1	0.124601	0.117	0.077	6.32079e-09	0.000147875	NK_CD160
GCH1	0.184912	0.151	0.106	6.54947e-09	0.000153225	NK_CD160
CPSF6	0.188109	0.166	0.119	6.57677e-09	0.000153864	NK_CD160
PRKDC	0.143616	0.355	0.284	6.64414e-09	0.00015544	NK_CD160
TPM4	0.153088	0.377	0.305	6.74102e-09	0.000157706	NK_CD160
TMEM41B	0.14401	0.121	0.081	6.81279e-09	0.000159385	NK_CD160
PRMT1	0.153079	0.317	0.248	7.66814e-09	0.000179396	NK_CD160
PPIP5K2	0.176679	0.166	0.119	8.08299e-09	0.000189102	NK_CD160
MRPS12	0.155172	0.228	0.171	8.84849e-09	0.00020701	NK_CD160
ILK	0.152992	0.208	0.154	9.417e-09	0.000220311	NK_CD160
VGLL4	0.134314	0.121	0.081	9.51086e-09	0.000222507	NK_CD160
FMR1	0.177081	0.149	0.104	9.68516e-09	0.000226584	NK_CD160
NMRAL1	0.132474	0.149	0.104	9.89013e-09	0.00023138	NK_CD160
TCHP	0.154091	0.11	0.072	1.01535e-08	0.000237541	NK_CD160
MOAP1	0.141286	0.125	0.084	1.02191e-08	0.000239077	NK_CD160
SEC11A	0.181209	0.494	0.416	1.06912e-08	0.00025012	NK_CD160
ST8SIA4	0.16063	0.201	0.149	1.08319e-08	0.000253413	NK_CD160
ETS1	0.136137	0.809	0.751	1.10475e-08	0.000258455	NK_CD160
SMIM15	0.132537	0.145	0.101	1.11563e-08	0.000261001	NK_CD160
GPR174	0.170536	0.262	0.201	1.12085e-08	0.000262223	NK_CD160
ETFA	0.154977	0.271	0.207	1.12777e-08	0.000263841	NK_CD160
RBBP4	0.164639	0.297	0.234	1.24648e-08	0.000291615	NK_CD160
PLK2	0.182528	0.108	0.071	1.29205e-08	0.000302275	NK_CD160
LAPTM4A	0.178044	0.23	0.174	1.30494e-08	0.000305292	NK_CD160
WDR33	0.155033	0.292	0.229	1.31902e-08	0.000308584	NK_CD160
PRRC2B	0.168909	0.233	0.178	1.43497e-08	0.00033571	NK_CD160
DENND4A	0.162296	0.151	0.106	1.46859e-08	0.000343577	NK_CD160
WDR45B	0.187922	0.172	0.124	1.47813e-08	0.000345809	NK_CD160
CHMP2A	0.158245	0.369	0.296	1.50611e-08	0.000352353	NK_CD160
FOXN3	0.176875	0.271	0.211	1.69208e-08	0.000395861	NK_CD160
SLC25A11	0.163048	0.197	0.146	1.70929e-08	0.000399889	NK_CD160
FAM32A	0.141699	0.259	0.197	1.83122e-08	0.000428413	NK_CD160
TBC1D14	0.139585	0.102	0.066	1.83245e-08	0.000428702	NK_CD160
PDHA1	0.1705	0.191	0.141	2.05715e-08	0.000481271	NK_CD160
OTUD6B-AS1	0.183498	0.28	0.218	2.16343e-08	0.000506134	NK_CD160
CCT2	0.171695	0.324	0.259	2.2132e-08	0.000517779	NK_CD160
SPPL2A	0.136023	0.239	0.182	2.23477e-08	0.000522823	NK_CD160
RAB7A	0.164932	0.294	0.232	2.27009e-08	0.000531088	NK_CD160
TRMT112	0.165659	0.67	0.6	2.31058e-08	0.00054056	NK_CD160
DHX36	0.179552	0.435	0.362	2.53884e-08	0.000593962	NK_CD160
GATAD2A	0.144069	0.18	0.131	2.65706e-08	0.000621619	NK_CD160
APOA1	0.188892	0.152	0.109	2.74442e-08	0.000642056	NK_CD160
ZRANB2	0.171785	0.305	0.24	2.8052e-08	0.000656277	NK_CD160
SIPA1L1	0.169828	0.112	0.076	2.84576e-08	0.000665764	NK_CD160
TSNAX	0.163457	0.139	0.097	2.87709e-08	0.000673095	NK_CD160
HSD17B12	0.1209	0.101	0.066	2.92493e-08	0.000684287	NK_CD160
TBCD	0.150496	0.121	0.083	3.01573e-08	0.000705531	NK_CD160
CD2BP2	0.144891	0.205	0.152	3.03752e-08	0.000710628	NK_CD160
PFKFB3	0.210727	0.159	0.115	3.09113e-08	0.000723169	NK_CD160
SLC38A1	0.16732	0.418	0.346	3.10162e-08	0.000725625	NK_CD160
STK16	0.136767	0.157	0.111	3.14888e-08	0.00073668	NK_CD160
RBM26	0.166317	0.232	0.177	3.27369e-08	0.00076588	NK_CD160
PLSCR1	0.123725	0.103	0.067	3.30175e-08	0.000772445	NK_CD160
MPHOSPH9	0.116218	0.125	0.085	3.35481e-08	0.000784858	NK_CD160
RAB11B	0.139696	0.228	0.174	4.1182e-08	0.000963452	NK_CD160
RNF115	0.164804	0.314	0.25	4.27278e-08	0.000999617	NK_CD160
STIP1	0.157294	0.263	0.206	4.32081e-08	0.00101085	NK_CD160
HPRT1	0.167407	0.17	0.123	4.36436e-08	0.00102104	NK_CD160
TGFB1	0.140277	0.514	0.438	4.46905e-08	0.00104553	NK_CD160
DDX17	0.153639	0.578	0.5	4.49621e-08	0.00105189	NK_CD160
PPIH	0.155599	0.197	0.146	4.64144e-08	0.00108586	NK_CD160
SFI1	0.154196	0.106	0.071	4.68326e-08	0.00109565	NK_CD160
MEF2A	0.145468	0.156	0.112	4.78983e-08	0.00112058	NK_CD160
TMEM230	0.178145	0.372	0.304	4.81954e-08	0.00112753	NK_CD160
ELAVL1	0.140704	0.151	0.107	5.32819e-08	0.00124653	NK_CD160
BAG1	0.166573	0.291	0.23	5.5275e-08	0.00129316	NK_CD160
SSSCA1	0.142271	0.158	0.114	5.59424e-08	0.00130877	NK_CD160
PPP1R2	0.183569	0.549	0.481	5.84981e-08	0.00136856	NK_CD160
C1GALT1	0.150323	0.242	0.186	5.98559e-08	0.00140033	NK_CD160
GRASP	0.284945	0.148	0.108	6.01142e-08	0.00140637	NK_CD160
AKT1	0.150719	0.213	0.16	6.03177e-08	0.00141113	NK_CD160
CALM3	0.130301	0.455	0.375	6.11461e-08	0.00143051	NK_CD160
C2orf49	0.167947	0.172	0.127	6.43083e-08	0.00150449	NK_CD160
PHKG2	0.128605	0.134	0.094	6.53691e-08	0.00152931	NK_CD160
SUPV3L1	0.131923	0.148	0.105	6.63562e-08	0.0015524	NK_CD160
PRKAG2	0.150464	0.132	0.092	7.05304e-08	0.00165006	NK_CD160
VPS13C	0.151182	0.447	0.371	7.13283e-08	0.00166872	NK_CD160
DCAF7	0.141254	0.139	0.098	7.43947e-08	0.00174047	NK_CD160
RCN2	0.14258	0.253	0.196	7.53353e-08	0.00176247	NK_CD160
DNAJA4	0.165003	0.147	0.107	7.59774e-08	0.00177749	NK_CD160
NR4A3	0.256015	0.136	0.097	7.71681e-08	0.00180535	NK_CD160
CENPC	0.164251	0.314	0.251	7.85638e-08	0.001838	NK_CD160
TXNRD1	0.120854	0.126	0.086	8.17889e-08	0.00191345	NK_CD160
TMED10	0.164423	0.321	0.258	8.26416e-08	0.0019334	NK_CD160
TNFRSF1A	0.114476	0.115	0.078	8.41598e-08	0.00196892	NK_CD160
MRPL28	0.129667	0.17	0.124	8.74047e-08	0.00204483	NK_CD160
TULP4	0.130311	0.164	0.119	8.77712e-08	0.00205341	NK_CD160
TIMM9	0.138739	0.102	0.068	8.79246e-08	0.002057	NK_CD160
MYO9B	0.111785	0.163	0.118	9.30415e-08	0.0021767	NK_CD160
DCK	0.170007	0.214	0.163	9.47458e-08	0.00221658	NK_CD160
C22orf39	0.130672	0.158	0.113	9.54429e-08	0.00223289	NK_CD160
LSM3	0.149287	0.305	0.241	9.87197e-08	0.00230955	NK_CD160
NFKBIB	0.156738	0.135	0.095	1.00771e-07	0.00235753	NK_CD160
ITM2C	0.401341	0.162	0.123	1.02945e-07	0.00240839	NK_CD160
GPAA1	0.153953	0.152	0.109	1.10085e-07	0.00257545	NK_CD160
AASDHPPT	0.125559	0.149	0.106	1.13925e-07	0.00266528	NK_CD160
PTOV1	0.128394	0.1	0.067	1.15421e-07	0.00270028	NK_CD160
CNOT2	0.194434	0.298	0.238	1.15466e-07	0.00270133	NK_CD160
HSBP1	0.140934	0.206	0.155	1.17979e-07	0.00276011	NK_CD160
COPZ1	0.124443	0.276	0.218	1.25438e-07	0.00293463	NK_CD160
C16orf91	0.129152	0.13	0.091	1.32969e-07	0.00311081	NK_CD160
AC103591.3	0.188374	0.101	0.068	1.34786e-07	0.00315332	NK_CD160
CCDC117	0.150883	0.143	0.103	1.35394e-07	0.00316754	NK_CD160
SLC25A32	0.127973	0.125	0.087	1.40522e-07	0.00328751	NK_CD160
CALM2	0.160344	0.692	0.643	1.42055e-07	0.00332339	NK_CD160
ENSA	0.148943	0.426	0.359	1.44231e-07	0.00337429	NK_CD160
ERBIN	0.144332	0.277	0.218	1.47848e-07	0.00345891	NK_CD160
ZNF207	0.156762	0.322	0.258	1.53642e-07	0.00359445	NK_CD160
ELF2	0.161122	0.173	0.128	1.57362e-07	0.00368148	NK_CD160
SYTL2	0.116769	0.133	0.093	1.58822e-07	0.00371564	NK_CD160
CCDC59	0.168942	0.353	0.289	1.63249e-07	0.00381921	NK_CD160
LAMTOR1	0.124492	0.312	0.246	1.65198e-07	0.0038648	NK_CD160
NCBP3	0.159525	0.177	0.132	1.68468e-07	0.0039413	NK_CD160
RRP15	0.133819	0.115	0.079	1.70023e-07	0.00397768	NK_CD160
GIMAP7	0.124346	0.628	0.542	1.80876e-07	0.0042316	NK_CD160
SLF2	0.127613	0.105	0.071	1.87062e-07	0.00437631	NK_CD160
DMAC1	0.118145	0.151	0.109	1.97902e-07	0.00462991	NK_CD160
PSMD13	0.159358	0.344	0.279	2.01639e-07	0.00471734	NK_CD160
CNDP2	0.124876	0.177	0.131	2.01792e-07	0.00472091	NK_CD160
CPD	0.129468	0.135	0.096	2.02965e-07	0.00474836	NK_CD160
NOP10	0.137427	0.445	0.37	2.08043e-07	0.00486717	NK_CD160
OXR1	0.124783	0.124	0.086	2.25076e-07	0.00526565	NK_CD160
TFAM	0.135306	0.213	0.163	2.29184e-07	0.00536177	NK_CD160
CHCHD7	0.158896	0.237	0.185	2.69741e-07	0.0063106	NK_CD160
MAZ	0.174262	0.336	0.275	2.81475e-07	0.00658511	NK_CD160
VPS26C	0.127215	0.11	0.075	2.83495e-07	0.00663236	NK_CD160
ZMYM4	0.121923	0.122	0.085	2.92534e-07	0.00684384	NK_CD160
PPP2R5E	0.1293	0.163	0.119	3.13561e-07	0.00733577	NK_CD160
CIR1	0.130188	0.26	0.204	3.26e-07	0.00762676	NK_CD160
ITGAL	0.150399	0.323	0.261	3.36321e-07	0.00786823	NK_CD160
PDZD8	0.154145	0.101	0.069	3.40022e-07	0.00795481	NK_CD160
SH3GLB2	0.141092	0.151	0.11	3.56616e-07	0.00834303	NK_CD160
PRPSAP2	0.130673	0.104	0.071	3.57971e-07	0.00837472	NK_CD160
NCL	0.138065	0.767	0.719	3.71998e-07	0.0087029	NK_CD160
SLC25A5	0.119629	0.691	0.621	3.72204e-07	0.00870771	NK_CD160
NUPL2	0.127301	0.154	0.112	3.90771e-07	0.00914208	NK_CD160
C1orf174	0.132502	0.12	0.084	4.12292e-07	0.00964558	NK_CD160
PPIL3	0.114581	0.129	0.091	4.31498e-07	0.0100949	NK_CD160
MRPL12	0.122121	0.106	0.072	4.36403e-07	0.0102096	NK_CD160
UBAP1	0.109858	0.106	0.072	4.42702e-07	0.010357	NK_CD160
SELENOH	0.129284	0.471	0.404	4.49013e-07	0.0105047	NK_CD160
ALG13	0.218381	0.239	0.189	4.51989e-07	0.0105743	NK_CD160
PREX1	0.161859	0.264	0.21	4.58918e-07	0.0107364	NK_CD160
AC004687.1	0.149645	0.135	0.097	4.63419e-07	0.0108417	NK_CD160
WDR83OS	0.144362	0.486	0.416	4.65152e-07	0.0108822	NK_CD160
GOLGA2	0.127178	0.112	0.078	4.67885e-07	0.0109462	NK_CD160
RBMS1	0.140034	0.271	0.215	5.17968e-07	0.0121179	NK_CD160
CALR	0.1562	0.678	0.622	5.23591e-07	0.0122494	NK_CD160
ELOVL5	0.139605	0.215	0.166	5.3539e-07	0.0125254	NK_CD160
STX4	0.142943	0.164	0.122	5.61991e-07	0.0131478	NK_CD160
STIM1	0.159394	0.117	0.082	5.65074e-07	0.0132199	NK_CD160
RTF1	0.150501	0.343	0.282	5.7454e-07	0.0134414	NK_CD160
NUDT4	0.103	0.144	0.104	6.11948e-07	0.0143165	NK_CD160
EIF4G2	0.153175	0.551	0.484	6.16801e-07	0.0144301	NK_CD160
SLC7A6OS	0.114717	0.105	0.072	6.18203e-07	0.0144629	NK_CD160
MPLKIP	0.111616	0.218	0.167	6.73474e-07	0.0157559	NK_CD160
SLC50A1	0.118637	0.111	0.077	6.74003e-07	0.0157683	NK_CD160
BID	0.115879	0.176	0.131	6.8875e-07	0.0161133	NK_CD160
CSK	0.13305	0.347	0.283	6.99237e-07	0.0163587	NK_CD160
STK26	0.122091	0.175	0.131	7.13009e-07	0.0166809	NK_CD160
ACAP1	0.134779	0.533	0.459	7.35899e-07	0.0172163	NK_CD160
AKR7A2	0.134585	0.199	0.153	7.53899e-07	0.0176375	NK_CD160
MYNN	0.118872	0.111	0.077	7.5849e-07	0.0177449	NK_CD160
C19orf66	0.148173	0.24	0.19	7.95149e-07	0.0186025	NK_CD160
MBNL2	0.119741	0.169	0.126	8.12989e-07	0.0190199	NK_CD160
TBC1D1	0.128941	0.211	0.163	8.15352e-07	0.0190752	NK_CD160
SERTAD3	0.20548	0.148	0.109	8.31013e-07	0.0194416	NK_CD160
ASNSD1	0.156471	0.18	0.137	8.34722e-07	0.0195283	NK_CD160
DBNL	0.147028	0.266	0.213	8.35749e-07	0.0195524	NK_CD160
TMEM11	0.114824	0.114	0.08	8.47901e-07	0.0198367	NK_CD160
FARSA	0.100299	0.101	0.069	8.52761e-07	0.0199503	NK_CD160
CPQ	0.169547	0.119	0.085	8.65025e-07	0.0202373	NK_CD160
PTGES2	0.113325	0.121	0.086	8.66807e-07	0.020279	NK_CD160
KANSL2	0.122733	0.134	0.097	9.03777e-07	0.0211439	NK_CD160
CANX	0.138344	0.285	0.229	9.53859e-07	0.0223155	NK_CD160
IVNS1ABP	0.15337	0.332	0.274	9.69612e-07	0.0226841	NK_CD160
RC3H2	0.11844	0.114	0.08	1.00475e-06	0.0235062	NK_CD160
GUSB	0.117334	0.135	0.097	1.03282e-06	0.0241628	NK_CD160
TSC22D2	0.113497	0.11	0.076	1.09636e-06	0.0256494	NK_CD160
ZNF593	0.146415	0.125	0.09	1.11529e-06	0.0260923	NK_CD160
RPIA	0.141727	0.147	0.108	1.11665e-06	0.026124	NK_CD160
DYNLL1	0.195752	0.779	0.74	1.1231e-06	0.0262749	NK_CD160
TMED9	0.138349	0.399	0.331	1.14749e-06	0.0268456	NK_CD160
DBF4	0.142915	0.194	0.149	1.18028e-06	0.0276127	NK_CD160
CDK9	0.123252	0.12	0.085	1.18758e-06	0.0277835	NK_CD160
KLRC2	0.11646	0.114	0.08	1.18985e-06	0.0278366	NK_CD160
TIMM8B	0.11306	0.256	0.202	1.19103e-06	0.0278642	NK_CD160
EGR1	0.215701	0.243	0.196	1.19328e-06	0.0279168	NK_CD160
SREK1IP1	0.139394	0.218	0.167	1.24954e-06	0.029233	NK_CD160
HDAC10	0.113344	0.117	0.082	1.26416e-06	0.0295749	NK_CD160
MOB4	0.182629	0.269	0.219	1.2674e-06	0.0296509	NK_CD160
SMIM10L1	0.133014	0.23	0.182	1.27253e-06	0.0297708	NK_CD160
LYRM2	0.128194	0.16	0.12	1.27856e-06	0.0299119	NK_CD160
USP25	0.120158	0.144	0.105	1.30165e-06	0.030452	NK_CD160
RBM8A	0.138868	0.718	0.659	1.41424e-06	0.0330862	NK_CD160
VEGFB	0.117721	0.211	0.164	1.47614e-06	0.0345342	NK_CD160
ARHGAP26	0.11627	0.179	0.134	1.52597e-06	0.0357	NK_CD160
ISY1	0.139022	0.133	0.097	1.58054e-06	0.0369767	NK_CD160
DDX3Y	0.160932	0.336	0.28	1.63184e-06	0.0381768	NK_CD160
PDHB	0.122266	0.192	0.147	1.6531e-06	0.0386742	NK_CD160
HUWE1	0.116205	0.207	0.16	1.68181e-06	0.0393459	NK_CD160
RNF145	0.142705	0.275	0.221	1.75039e-06	0.0409503	NK_CD160
TRIAP1	0.107837	0.139	0.101	1.76123e-06	0.0412039	NK_CD160
RAB37	0.126812	0.131	0.096	1.77116e-06	0.0414362	NK_CD160
EMG1	0.125664	0.118	0.084	1.78727e-06	0.0418133	NK_CD160
RNF139	0.190942	0.201	0.158	1.82137e-06	0.0426111	NK_CD160
ARMCX6	0.131934	0.122	0.088	1.82653e-06	0.0427317	NK_CD160
CBLB	0.147089	0.295	0.241	1.83394e-06	0.042905	NK_CD160
AKAP8L	0.126512	0.177	0.134	1.92698e-06	0.0450816	NK_CD160
COMMD4	0.147433	0.181	0.139	2.10138e-06	0.0491618	NK_CD160
ZBTB38	0.152704	0.374	0.315	2.12683e-06	0.0497573	NK_CD160
TIMM17B	0.136214	0.207	0.161	2.40087e-06	0.0561685	NK_CD160
EIF1AY	0.124546	0.186	0.142	2.48617e-06	0.058164	NK_CD160
H2AFZ	0.111152	0.791	0.748	2.61999e-06	0.0612947	NK_CD160
RCOR3	0.116138	0.122	0.088	2.6365e-06	0.0616809	NK_CD160
TBC1D5	0.117454	0.132	0.097	2.85541e-06	0.0668022	NK_CD160
DNAJC7	0.14351	0.26	0.211	3.08615e-06	0.0722005	NK_CD160
ING4	0.129212	0.111	0.079	3.2345e-06	0.0756711	NK_CD160
PIGT	0.159915	0.142	0.106	3.27986e-06	0.0767324	NK_CD160
NCK1	0.117394	0.308	0.25	3.42106e-06	0.0800357	NK_CD160
CASD1	0.115279	0.102	0.072	3.48952e-06	0.0816373	NK_CD160
PPP2R2A	0.141765	0.245	0.196	3.74503e-06	0.0876149	NK_CD160
C5orf24	0.116299	0.114	0.081	3.92194e-06	0.0917538	NK_CD160
CTSS	0.14668	0.352	0.291	3.97647e-06	0.0930295	NK_CD160
INSIG1	0.111909	0.175	0.135	4.20753e-06	0.0984353	NK_CD160
CLCN3	0.145684	0.105	0.075	4.22652e-06	0.0988795	NK_CD160
YWHAE	0.143177	0.326	0.269	4.31574e-06	0.100967	NK_CD160
OSER1	0.144922	0.202	0.157	4.36374e-06	0.10209	NK_CD160
EXOSC3	0.104494	0.151	0.113	4.39466e-06	0.102813	NK_CD160
ATXN2	0.114782	0.112	0.081	4.54363e-06	0.106298	NK_CD160
CCDC88B	0.130536	0.117	0.085	4.59498e-06	0.1075	NK_CD160
APOPT1	0.129219	0.136	0.101	4.60155e-06	0.107653	NK_CD160
TADA3	0.15306	0.213	0.169	4.95041e-06	0.115815	NK_CD160
LBH	0.131974	0.521	0.464	5.12322e-06	0.119858	NK_CD160
NDUFAF4	0.144464	0.129	0.095	5.21539e-06	0.122014	NK_CD160
LEO1	0.104539	0.128	0.094	5.23395e-06	0.122448	NK_CD160
SRFBP1	0.108265	0.12	0.087	5.2363e-06	0.122503	NK_CD160
HACL1	0.104845	0.104	0.074	5.39754e-06	0.126276	NK_CD160
NDUFAF8	0.133169	0.278	0.227	5.70012e-06	0.133354	NK_CD160
PPAN	0.112015	0.101	0.071	5.8041e-06	0.135787	NK_CD160
ANKRD49	0.101139	0.166	0.126	5.87387e-06	0.137419	NK_CD160
RNMT	0.186236	0.305	0.254	5.95312e-06	0.139273	NK_CD160
RBM4	0.116746	0.121	0.088	6.21545e-06	0.14541	NK_CD160
VASP	0.138666	0.282	0.232	6.41499e-06	0.150079	NK_CD160
TMX4	0.101668	0.279	0.224	6.43741e-06	0.150603	NK_CD160
ZNRD1	0.273825	0.382	0.329	6.45208e-06	0.150946	NK_CD160
PSMB8-AS1	0.142941	0.252	0.204	6.5275e-06	0.152711	NK_CD160
TRAF5	0.107677	0.238	0.189	6.60369e-06	0.154493	NK_CD160
2023-03-07	0.126933	0.253	0.204	6.65904e-06	0.155788	NK_CD160
PSMA4	0.137828	0.316	0.26	6.91939e-06	0.161879	NK_CD160
SMS	0.11022	0.221	0.176	7.08612e-06	0.16578	NK_CD160
COX19	0.136868	0.159	0.122	7.45378e-06	0.174381	NK_CD160
SDHAF2	0.125649	0.214	0.169	7.49925e-06	0.175445	NK_CD160
SRA1	0.155773	0.237	0.193	7.72987e-06	0.18084	NK_CD160
PTS	0.106293	0.117	0.085	8.17653e-06	0.19129	NK_CD160
HIST1H1E	0.163613	0.187	0.146	8.26157e-06	0.193279	NK_CD160
SAMD9L	0.143	0.219	0.176	8.38726e-06	0.19622	NK_CD160
TRMT10C	0.129696	0.205	0.163	8.39804e-06	0.196472	NK_CD160
USP47	0.103154	0.208	0.164	8.52982e-06	0.199555	NK_CD160
SRI	0.116837	0.481	0.415	8.64061e-06	0.202147	NK_CD160
SIKE1	0.119346	0.171	0.132	8.74375e-06	0.20456	NK_CD160
MGAT5	0.121532	0.114	0.083	8.77516e-06	0.205295	NK_CD160
VPS13B	0.113373	0.125	0.092	8.96572e-06	0.209753	NK_CD160
ARNTL	0.100312	0.168	0.128	9.19802e-06	0.215188	NK_CD160
NFAT5	0.11269	0.157	0.12	9.41668e-06	0.220303	NK_CD160
PGLS	0.121416	0.345	0.286	9.90027e-06	0.231617	NK_CD160
APPL1	0.106867	0.185	0.144	1.00086e-05	0.234151	NK_CD160
MAPK13	0.137491	0.133	0.1	1.04536e-05	0.244563	NK_CD160
MRPS25	0.120529	0.114	0.083	1.08255e-05	0.253264	NK_CD160
ZSCAN16-AS1	0.120318	0.149	0.113	1.10831e-05	0.25929	NK_CD160
RNASEH2C	0.124864	0.289	0.237	1.1119e-05	0.26013	NK_CD160
AAMP	0.106	0.149	0.113	1.14389e-05	0.267614	NK_CD160
TOMM22	0.14944	0.292	0.242	1.14549e-05	0.267988	NK_CD160
ISG20L2	0.11881	0.118	0.087	1.15409e-05	0.27	NK_CD160
AP2M1	0.115499	0.341	0.285	1.16133e-05	0.271694	NK_CD160
ZNF721	0.136571	0.187	0.148	1.16153e-05	0.27174	NK_CD160
HAT1	0.10492	0.158	0.121	1.16509e-05	0.272573	NK_CD160
SLFN12L	0.136915	0.209	0.166	1.17944e-05	0.27593	NK_CD160
SLTM	0.130015	0.411	0.349	1.21437e-05	0.284101	NK_CD160
PEF1	0.108288	0.149	0.113	1.24263e-05	0.290712	NK_CD160
RAC2	0.117614	0.792	0.746	1.36564e-05	0.319491	NK_CD160
KATNBL1	0.122166	0.18	0.141	1.3657e-05	0.319505	NK_CD160
SMIM7	0.130581	0.201	0.159	1.40055e-05	0.327658	NK_CD160
BCAP31	0.145955	0.327	0.273	1.4061e-05	0.328956	NK_CD160
UBE2L6	0.143732	0.268	0.22	1.42224e-05	0.332734	NK_CD160
CLK1	0.138401	0.601	0.541	1.43249e-05	0.335131	NK_CD160
NUB1	0.130183	0.311	0.259	1.49123e-05	0.348873	NK_CD160
SDHD	0.139558	0.28	0.228	1.49858e-05	0.350592	NK_CD160
STX5	0.153534	0.148	0.114	1.67831e-05	0.39264	NK_CD160
EIF2B1	0.105173	0.129	0.097	1.70854e-05	0.399712	NK_CD160
NARF	0.127918	0.172	0.134	1.71564e-05	0.401373	NK_CD160
CNPY3	0.119657	0.27	0.219	1.73335e-05	0.405518	NK_CD160
KIFAP3	0.106961	0.118	0.087	1.76087e-05	0.411956	NK_CD160
SRP54	0.151726	0.255	0.209	1.78919e-05	0.418581	NK_CD160
SNHG8	0.137895	0.602	0.551	1.81553e-05	0.424743	NK_CD160
NUDCD2	0.126855	0.218	0.175	1.83264e-05	0.428746	NK_CD160
TRA2B	0.13148	0.516	0.458	1.86785e-05	0.436983	NK_CD160
SENP5	0.114192	0.1	0.072	1.9026e-05	0.445114	NK_CD160
PPP3CA	0.159737	0.176	0.14	1.94031e-05	0.453935	NK_CD160
PNP	0.156086	0.232	0.189	2.02e-05	0.472579	NK_CD160
MKRN1	0.110474	0.185	0.146	2.06104e-05	0.48218	NK_CD160
OSGEP	0.107202	0.13	0.098	2.14046e-05	0.500761	NK_CD160
NSMCE2	0.111942	0.124	0.092	2.27724e-05	0.532761	NK_CD160
DNAJB14	0.113623	0.293	0.241	2.29941e-05	0.537947	NK_CD160
LAMTOR3	0.120667	0.118	0.088	2.32004e-05	0.542775	NK_CD160
ATXN10	0.122062	0.175	0.138	2.33436e-05	0.546125	NK_CD160
DPP8	0.126398	0.138	0.104	2.36659e-05	0.553664	NK_CD160
2023-09-06	0.108234	0.395	0.336	2.39786e-05	0.560979	NK_CD160
TBPL1	0.134026	0.164	0.128	2.43667e-05	0.570059	NK_CD160
TSPAN5	0.115188	0.153	0.118	2.46799e-05	0.577387	NK_CD160
TENT2	0.109321	0.141	0.107	2.7852e-05	0.651598	NK_CD160
NIT2	0.12425	0.127	0.096	2.84655e-05	0.665951	NK_CD160
MRPL20	0.116946	0.367	0.314	2.84973e-05	0.666694	NK_CD160
UBE2D2	0.124399	0.595	0.534	2.97052e-05	0.694954	NK_CD160
REV1	0.112019	0.104	0.076	3.0281e-05	0.708423	NK_CD160
VDAC1	0.118169	0.322	0.272	3.0291e-05	0.708657	NK_CD160
DDX39A	0.113319	0.253	0.206	3.07482e-05	0.719354	NK_CD160
PDRG1	0.127852	0.11	0.082	3.11601e-05	0.72899	NK_CD160
TIPRL	0.118251	0.239	0.194	3.15938e-05	0.739138	NK_CD160
TAF7	0.106237	0.469	0.405	3.18711e-05	0.745624	NK_CD160
GPCPD1	0.113535	0.23	0.187	3.2055e-05	0.749927	NK_CD160
UBN1	0.109722	0.176	0.139	3.5358e-05	0.8272	NK_CD160
COX5A	0.138584	0.398	0.341	3.55668e-05	0.832085	NK_CD160
TRIM28	0.103468	0.18	0.142	3.58425e-05	0.838535	NK_CD160
IRF2	0.125412	0.282	0.233	3.59129e-05	0.840182	NK_CD160
NOP58	0.124814	0.265	0.218	3.6344e-05	0.850267	NK_CD160
ZFY	0.101086	0.1	0.072	3.68338e-05	0.861726	NK_CD160
BRAF	0.123654	0.111	0.082	3.75342e-05	0.878114	NK_CD160
PAPOLA	0.116705	0.36	0.306	3.82684e-05	0.895289	NK_CD160
ROCK2	0.100903	0.107	0.079	3.92227e-05	0.917614	NK_CD160
UBE2D3	0.124117	0.604	0.548	3.93402e-05	0.920365	NK_CD160
MRPL10	0.105646	0.232	0.186	4.38338e-05	1	NK_CD160
HCG18	0.118903	0.135	0.103	4.46381e-05	1	NK_CD160
SMC3	0.100376	0.292	0.243	4.47053e-05	1	NK_CD160
EIF5A	0.161005	0.373	0.325	4.47566e-05	1	NK_CD160
CNPY2	0.121549	0.274	0.227	4.48955e-05	1	NK_CD160
MRPS14	0.105345	0.117	0.088	4.67269e-05	1	NK_CD160
C6orf226	0.10506	0.103	0.075	4.69927e-05	1	NK_CD160
CIAO1	0.102691	0.197	0.157	4.75703e-05	1	NK_CD160
RBM3	0.110894	0.574	0.513	5.0792e-05	1	NK_CD160
BUD23	0.113971	0.243	0.198	5.10946e-05	1	NK_CD160
PPP2CA	0.127635	0.249	0.206	5.60808e-05	1	NK_CD160
RNF138	0.103181	0.131	0.101	5.7359e-05	1	NK_CD160
TAPBPL	0.110629	0.114	0.086	5.937e-05	1	NK_CD160
BRD1	0.129189	0.22	0.179	5.94088e-05	1	NK_CD160
CLINT1	0.103962	0.284	0.236	6.23066e-05	1	NK_CD160
THAP9-AS1	0.107751	0.131	0.1	6.30902e-05	1	NK_CD160
SELENOT	0.127883	0.412	0.356	6.58662e-05	1	NK_CD160
DDX27	0.121077	0.251	0.206	6.67602e-05	1	NK_CD160
NASP	0.130623	0.367	0.317	6.747e-05	1	NK_CD160
MORF4L2	0.100438	0.258	0.214	7.50411e-05	1	NK_CD160
TSG101	0.107474	0.181	0.145	7.73755e-05	1	NK_CD160
NRBF2	0.122614	0.237	0.195	7.78902e-05	1	NK_CD160
THUMPD3-AS1	0.103998	0.215	0.174	7.84276e-05	1	NK_CD160
EIF4A2	0.109009	0.671	0.617	8.65111e-05	1	NK_CD160
PLIN2	0.242454	0.353	0.313	8.71595e-05	1	NK_CD160
ZNF326	0.100397	0.127	0.097	8.97298e-05	1	NK_CD160
TAPBP	0.127068	0.402	0.35	9.03378e-05	1	NK_CD160
CDKN2AIP	0.150984	0.175	0.14	9.03439e-05	1	NK_CD160
PABPC4	0.138475	0.214	0.176	9.12513e-05	1	NK_CD160
TPP2	0.114117	0.142	0.111	9.49398e-05	1	NK_CD160
STMP1	0.120675	0.294	0.246	9.77052e-05	1	NK_CD160
TM7SF3	0.107196	0.126	0.096	9.77645e-05	1	NK_CD160
WBP4	0.103701	0.12	0.092	9.91136e-05	1	NK_CD160
KPNA4	0.12575	0.238	0.197	0.000100904	1	NK_CD160
ATP5F1C	0.125074	0.476	0.425	0.000101105	1	NK_CD160
SUCLA2	0.106659	0.101	0.076	0.000101127	1	NK_CD160
FUBP1	0.113024	0.198	0.159	0.000102922	1	NK_CD160
DCTD	0.102169	0.125	0.096	0.000103891	1	NK_CD160
MAP1LC3B	0.125403	0.592	0.538	0.000104845	1	NK_CD160
VRK1	0.109724	0.117	0.089	0.000105851	1	NK_CD160
PSMB1	0.114734	0.586	0.528	0.000107818	1	NK_CD160
PPP2R2B	0.110212	0.208	0.168	0.000114954	1	NK_CD160
CRLF3	0.134758	0.163	0.131	0.000116493	1	NK_CD160
SRSF11	0.104409	0.443	0.388	0.000116801	1	NK_CD160
SETD5	0.103092	0.126	0.097	0.000118505	1	NK_CD160
MRFAP1	0.115044	0.319	0.273	0.000122702	1	NK_CD160
DCTN3	0.107759	0.385	0.328	0.000124761	1	NK_CD160
AP1G1	0.103865	0.155	0.123	0.00012544	1	NK_CD160
TSTA3	0.111833	0.215	0.177	0.000127647	1	NK_CD160
THOC7	0.106044	0.277	0.231	0.00013422	1	NK_CD160
PPP1R35	0.121485	0.27	0.226	0.000144806	1	NK_CD160
2023-09-02	0.115643	0.304	0.258	0.000150773	1	NK_CD160
NDUFV3	0.116397	0.144	0.114	0.000162734	1	NK_CD160
LDHA	0.125942	0.648	0.608	0.000163699	1	NK_CD160
MAT2B	0.111293	0.121	0.093	0.000165686	1	NK_CD160
BIRC6	0.1097	0.26	0.218	0.000173574	1	NK_CD160
HNRNPK	0.108757	0.671	0.62	0.000184446	1	NK_CD160
CAAP1	0.117563	0.116	0.089	0.000190895	1	NK_CD160
GPATCH2	0.100925	0.114	0.088	0.000195523	1	NK_CD160
ZNF428	0.106866	0.312	0.266	0.000206957	1	NK_CD160
WDR74	0.109444	0.188	0.153	0.000211136	1	NK_CD160
PHB	0.1185	0.341	0.292	0.000247861	1	NK_CD160
CTNNB1	0.1353	0.14	0.111	0.000250781	1	NK_CD160
STT3B	0.106087	0.237	0.198	0.000251189	1	NK_CD160
ARF6	0.123584	0.552	0.503	0.00026425	1	NK_CD160
THOC1	0.109031	0.108	0.083	0.000273562	1	NK_CD160
EIF1AX	0.109883	0.285	0.242	0.000322746	1	NK_CD160
PPIG	0.115579	0.345	0.299	0.000322827	1	NK_CD160
TRAPPC6A	0.135108	0.259	0.22	0.000330752	1	NK_CD160
CDK11B	0.146662	0.148	0.119	0.000345352	1	NK_CD160
NSMCE3	0.154301	0.291	0.25	0.000426887	1	NK_CD160
CIAPIN1	0.111088	0.103	0.079	0.000432143	1	NK_CD160
GLIPR2	0.107616	0.294	0.252	0.000475721	1	NK_CD160
C4orf3	0.114958	0.54	0.48	0.00047893	1	NK_CD160
NFE2L2	0.134891	0.359	0.319	0.000485841	1	NK_CD160
MKNK2	0.121864	0.278	0.238	0.000486581	1	NK_CD160
CCDC12	0.109515	0.287	0.247	0.000504865	1	NK_CD160
RALGAPA1	0.10074	0.215	0.179	0.000509627	1	NK_CD160
SNHG7	0.115188	0.304	0.262	0.000541052	1	NK_CD160
NEU1	0.173292	0.266	0.23	0.000576863	1	NK_CD160
MED30	0.117281	0.204	0.171	0.000586644	1	NK_CD160
MRPS26	0.132064	0.212	0.177	0.00061532	1	NK_CD160
TTC19	0.10762	0.209	0.174	0.000663538	1	NK_CD160
DTNBP1	0.117158	0.129	0.103	0.000677934	1	NK_CD160
EIF3J	0.104217	0.337	0.292	0.00101954	1	NK_CD160
ADNP	0.107419	0.156	0.128	0.00110755	1	NK_CD160
HSPA2	0.145257	0.104	0.082	0.00115424	1	NK_CD160
SNX17	0.108492	0.266	0.229	0.00119131	1	NK_CD160
TMEM109	0.100878	0.209	0.176	0.00137777	1	NK_CD160
AC010642.2	0.116781	0.101	0.08	0.00147721	1	NK_CD160
NINJ1	0.110735	0.143	0.118	0.00157213	1	NK_CD160
DDX3X	0.130392	0.592	0.564	0.00188763	1	NK_CD160
ATAD2B	0.104835	0.142	0.116	0.00236438	1	NK_CD160
PPP4R3A	0.108417	0.28	0.247	0.004758	1	NK_CD160
ITPA	0.119535	0.177	0.15	0.00507923	1	NK_CD160
HNRNPH1	0.128487	0.497	0.458	0.00740547	1	NK_CD160
IL7R	1.97345	0.89	0.293	0	0	CD4_naive
CD40LG	1.65446	0.437	0.052	0	0	CD4_naive
LTB	1.54909	0.868	0.353	0	0	CD4_naive
VIM	1.21578	0.96	0.729	0	0	CD4_naive
TPT1	0.722443	0.998	0.996	0	0	CD4_naive
CD52	1.04663	0.867	0.496	2.12136e-264	4.96293e-260	CD4_naive
GPR183	1.57942	0.414	0.109	1.51206e-256	3.53746e-252	CD4_naive
LDHB	1.18546	0.79	0.492	3.28427e-249	7.68355e-245	CD4_naive
EEF1A1	0.582289	1	0.998	3.09336e-241	7.23691e-237	CD4_naive
S100A10	0.967601	0.896	0.733	8.93751e-237	2.09093e-232	CD4_naive
S100A4	0.880111	0.954	0.789	3.00601e-230	7.03257e-226	CD4_naive
TMSB10	0.631801	0.997	0.997	1.03049e-220	2.41083e-216	CD4_naive
TRAT1	1.09565	0.412	0.13	1.1159e-200	2.61065e-196	CD4_naive
S100A11	0.958626	0.844	0.655	6.7844e-196	1.58721e-191	CD4_naive
CCR7	1.12002	0.161	0.015	4.73607e-192	1.108e-187	CD4_naive
HINT1	0.812505	0.885	0.723	2.49833e-189	5.84484e-185	CD4_naive
MAL	0.912448	0.219	0.035	2.82387e-188	6.60645e-184	CD4_naive
CAPG	1.06613	0.349	0.103	5.73739e-179	1.34226e-174	CD4_naive
LEF1	0.900713	0.275	0.062	8.71995e-177	2.04003e-172	CD4_naive
COTL1	0.916043	0.664	0.359	1.33449e-171	3.12205e-167	CD4_naive
CD3D	0.682754	0.904	0.491	1.47154e-171	3.44266e-167	CD4_naive
CORO1B	0.94227	0.45	0.171	1.9142e-168	4.47827e-164	CD4_naive
FAU	0.444459	0.992	0.993	3.71635e-161	8.6944e-157	CD4_naive
RACK1	0.567497	0.982	0.956	5.21567e-160	1.22021e-155	CD4_naive
ANXA1	1.00912	0.873	0.638	1.255e-156	2.93607e-152	CD4_naive
TRAC	0.72992	0.759	0.425	1.45207e-155	3.39712e-151	CD4_naive
RCAN3	0.901151	0.37	0.128	3.30087e-153	7.72239e-149	CD4_naive
CD3G	0.661307	0.796	0.432	1.28511e-148	3.00653e-144	CD4_naive
TRABD2A	0.658055	0.145	0.018	1.70858e-144	3.99723e-140	CD4_naive
EEF1B2	0.618885	0.965	0.929	1.59853e-139	3.73975e-135	CD4_naive
SH3BGRL3	0.694432	0.955	0.882	1.19882e-137	2.80463e-133	CD4_naive
LINC02273	0.809665	0.228	0.057	7.17319e-133	1.67817e-128	CD4_naive
DPP4	0.749547	0.2	0.043	1.35257e-132	3.16433e-128	CD4_naive
CD3E	0.681343	0.786	0.497	1.84956e-130	4.32705e-126	CD4_naive
FXYD5	0.819433	0.728	0.502	1.9645e-130	4.59594e-126	CD4_naive
INPP4B	0.827268	0.3	0.099	4.02969e-128	9.42746e-124	CD4_naive
FTH1	0.713551	0.985	0.98	4.53506e-127	1.06098e-122	CD4_naive
CD4	0.685528	0.188	0.04	1.38953e-125	3.2508e-121	CD4_naive
S100A6	0.631966	0.922	0.718	2.34855e-123	5.49444e-119	CD4_naive
PLP2	0.862676	0.468	0.222	1.26054e-122	2.94903e-118	CD4_naive
SUSD3	0.692833	0.221	0.057	1.79194e-122	4.19223e-118	CD4_naive
EEF1D	0.499666	0.965	0.926	7.40808e-119	1.73312e-114	CD4_naive
SARAF	0.629645	0.899	0.819	3.95725e-115	9.258e-111	CD4_naive
THEM4	0.773799	0.258	0.081	2.27379e-114	5.31953e-110	CD4_naive
TRADD	0.881151	0.4	0.184	3.07126e-110	7.18522e-106	CD4_naive
CDC14A	0.815125	0.328	0.128	1.64617e-109	3.85122e-105	CD4_naive
CCR6	0.695392	0.182	0.044	3.30105e-107	7.7228e-103	CD4_naive
TIMP1	0.739915	0.338	0.137	6.35959e-106	1.48783e-101	CD4_naive
PFDN5	0.470192	0.959	0.923	8.96014e-106	2.09623e-101	CD4_naive
FLT3LG	0.816102	0.339	0.143	1.00467e-102	2.35042e-98	CD4_naive
TMEM123	0.828631	0.385	0.179	1.91596e-102	4.48238e-98	CD4_naive
UBA52	0.457176	0.958	0.931	5.60504e-101	1.3113e-96	CD4_naive
RGS10	0.725119	0.478	0.248	7.18416e-101	1.68073e-96	CD4_naive
FKBP5	0.730037	0.637	0.417	1.21623e-100	2.84537e-96	CD4_naive
IL6ST	0.799373	0.301	0.119	3.92173e-98	9.17488e-94	CD4_naive
GSTK1	0.714999	0.675	0.467	1.70019e-96	3.97759e-92	CD4_naive
TNFRSF25	0.709506	0.202	0.059	2.50017e-96	5.84915e-92	CD4_naive
TMEM173	0.788627	0.384	0.181	3.92434e-95	9.18099e-91	CD4_naive
TXNIP	0.540516	0.956	0.913	2.93898e-93	6.87575e-89	CD4_naive
TOMM7	0.54376	0.856	0.749	6.30571e-92	1.47522e-87	CD4_naive
LMNA	1.34227	0.339	0.161	1.21073e-89	2.8325e-85	CD4_naive
MDFIC	0.72518	0.487	0.273	1.4515e-89	3.39577e-85	CD4_naive
BCL2	0.723886	0.459	0.247	1.50965e-89	3.53182e-85	CD4_naive
SIT1	0.660977	0.385	0.179	2.02242e-89	4.73145e-85	CD4_naive
MCUB	0.674422	0.387	0.187	2.49235e-88	5.83086e-84	CD4_naive
OXNAD1	0.729186	0.43	0.223	2.81753e-88	6.59162e-84	CD4_naive
SERINC5	0.484867	0.111	0.019	2.86021e-88	6.69146e-84	CD4_naive
ANTXR2	0.541277	0.14	0.032	1.81631e-87	4.24926e-83	CD4_naive
NACA	0.399768	0.986	0.973	7.68244e-86	1.79731e-81	CD4_naive
PAG1	0.646154	0.24	0.088	3.76645e-83	8.81162e-79	CD4_naive
BIRC3	0.888188	0.427	0.233	3.44679e-82	8.06377e-78	CD4_naive
TSPO	0.627952	0.67	0.492	8.37899e-81	1.96027e-76	CD4_naive
BTG1	0.366069	0.997	0.994	2.43048e-80	5.6861e-76	CD4_naive
CAMK4	0.613194	0.219	0.077	5.31016e-80	1.24231e-75	CD4_naive
ITM2A	0.686099	0.622	0.424	1.2965e-75	3.03316e-71	CD4_naive
GPR171	0.70642	0.306	0.139	1.42398e-75	3.3314e-71	CD4_naive
TNFSF8	0.672905	0.252	0.102	2.71615e-75	6.35443e-71	CD4_naive
COX7C	0.459026	0.893	0.809	1.63815e-74	3.83246e-70	CD4_naive
CRIP1	0.69697	0.711	0.542	3.08491e-74	7.21715e-70	CD4_naive
RNASET2	0.677487	0.499	0.313	4.83071e-74	1.13014e-69	CD4_naive
ADAM19	0.426116	0.101	0.02	3.92756e-73	9.18853e-69	CD4_naive
CD44	0.604516	0.636	0.441	7.02227e-73	1.64286e-68	CD4_naive
AC004585.1	0.467084	0.112	0.024	3.3417e-72	7.8179e-68	CD4_naive
AQP3	0.637582	0.267	0.114	1.43378e-71	3.35433e-67	CD4_naive
SPOCK2	0.604366	0.496	0.293	2.33005e-71	5.45115e-67	CD4_naive
GNA15	0.485631	0.133	0.034	2.90559e-71	6.79764e-67	CD4_naive
MZT2A	0.625089	0.56	0.37	9.54961e-71	2.23413e-66	CD4_naive
CD82	0.536998	0.166	0.052	1.34259e-70	3.14098e-66	CD4_naive
SGK1	0.718578	0.224	0.088	6.57139e-70	1.53738e-65	CD4_naive
PBX4	0.58676	0.247	0.101	6.68804e-70	1.56467e-65	CD4_naive
PRDX1	0.59673	0.599	0.414	1.00926e-69	2.36117e-65	CD4_naive
SLAMF1	0.546863	0.271	0.117	2.67368e-67	6.25508e-63	CD4_naive
ITK	0.614687	0.385	0.21	5.85878e-67	1.37066e-62	CD4_naive
CD2	0.479789	0.85	0.698	5.89974e-67	1.38024e-62	CD4_naive
RBPJ	0.777595	0.352	0.191	5.8957e-65	1.3793e-60	CD4_naive
CD6	0.630929	0.315	0.158	2.16504e-63	5.06511e-59	CD4_naive
TMEM238	0.590529	0.328	0.168	3.35848e-63	7.85716e-59	CD4_naive
PRDX2	0.581167	0.5	0.319	4.03311e-63	9.43547e-59	CD4_naive
BATF	0.838893	0.457	0.286	4.74212e-62	1.10942e-57	CD4_naive
CD5	0.516655	0.184	0.068	2.12337e-61	4.96762e-57	CD4_naive
FAM241A	0.508416	0.129	0.037	3.16181e-61	7.39705e-57	CD4_naive
THEMIS	0.50992	0.262	0.117	1.04522e-60	2.44529e-56	CD4_naive
ARID5B	0.644763	0.453	0.282	2.60839e-60	6.10234e-56	CD4_naive
NCK2	0.60064	0.376	0.211	2.72499e-60	6.37511e-56	CD4_naive
LEPROTL1	0.581646	0.635	0.473	1.06539e-59	2.49248e-55	CD4_naive
SOCS3	0.605267	0.266	0.125	1.37972e-59	3.22786e-55	CD4_naive
TMEM14C	0.527371	0.268	0.126	5.937e-59	1.38896e-54	CD4_naive
NOP53	0.567871	0.673	0.519	3.68448e-58	8.61983e-54	CD4_naive
ABRACL	0.556361	0.585	0.42	6.94622e-58	1.62507e-53	CD4_naive
RGCC	0.635807	0.618	0.441	1.2992e-57	3.03948e-53	CD4_naive
IL32	0.345808	0.952	0.781	2.97371e-57	6.957e-53	CD4_naive
PBXIP1	0.598235	0.361	0.202	3.45891e-57	8.09212e-53	CD4_naive
BTF3	0.383115	0.914	0.864	7.54238e-57	1.76454e-52	CD4_naive
CTSB	0.46901	0.186	0.074	6.48853e-56	1.51799e-51	CD4_naive
CXCR4	0.401571	0.918	0.809	1.76389e-55	4.12663e-51	CD4_naive
B2M	0.182007	1	1	2.53377e-55	5.92776e-51	CD4_naive
CD28	0.472624	0.18	0.07	8.07244e-55	1.88855e-50	CD4_naive
AHNAK	0.562463	0.503	0.329	1.40168e-54	3.27924e-50	CD4_naive
TRBC2	0.422517	0.854	0.787	7.36652e-54	1.7234e-49	CD4_naive
FXYD1	0.393529	0.109	0.031	8.96782e-54	2.09802e-49	CD4_naive
MZT2B	0.452698	0.752	0.639	5.3904e-52	1.26108e-47	CD4_naive
VSIR	0.577775	0.37	0.22	1.63556e-51	3.82639e-47	CD4_naive
CASP6	0.47409	0.148	0.053	1.78988e-51	4.18743e-47	CD4_naive
SCML4	0.525519	0.243	0.118	4.83593e-50	1.13137e-45	CD4_naive
CRYBG1	0.622095	0.491	0.334	9.82401e-50	2.29833e-45	CD4_naive
OST4	0.337905	0.879	0.816	1.35616e-49	3.17274e-45	CD4_naive
TMSB4X	0.284826	1	0.999	1.37459e-49	3.21585e-45	CD4_naive
ELK3	0.504365	0.198	0.087	1.12546e-48	2.63302e-44	CD4_naive
ITM2B	0.345223	0.928	0.885	2.78629e-48	6.51852e-44	CD4_naive
CXCR3	0.505858	0.218	0.102	6.73211e-47	1.57498e-42	CD4_naive
MFHAS1	0.393342	0.115	0.037	1.63336e-46	3.82124e-42	CD4_naive
COMMD6	0.368674	0.858	0.781	1.65401e-46	3.86955e-42	CD4_naive
APRT	0.43972	0.747	0.63	3.61262e-46	8.45173e-42	CD4_naive
UBXN11	0.479731	0.111	0.036	4.74013e-46	1.10895e-41	CD4_naive
NOSIP	0.626874	0.309	0.178	5.67714e-46	1.32817e-41	CD4_naive
GMFG	0.394317	0.798	0.693	3.84903e-45	9.00482e-41	CD4_naive
TNFAIP3	0.570015	0.709	0.594	5.80439e-45	1.35794e-40	CD4_naive
KLF6	0.461119	0.832	0.756	6.31112e-45	1.47649e-40	CD4_naive
ANXA5	0.467481	0.365	0.217	1.96417e-44	4.59518e-40	CD4_naive
SH3YL1	0.438687	0.133	0.049	2.36044e-44	5.52224e-40	CD4_naive
C1orf162	0.535731	0.209	0.099	2.50582e-44	5.86236e-40	CD4_naive
GADD45G	0.746102	0.248	0.128	6.48279e-44	1.51665e-39	CD4_naive
CYSLTR1	0.431647	0.12	0.042	1.35668e-43	3.17396e-39	CD4_naive
RILPL2	0.536035	0.32	0.185	3.124e-43	7.3086e-39	CD4_naive
ATP6V0E2	0.492291	0.244	0.125	3.58368e-43	8.38403e-39	CD4_naive
TESPA1	0.387051	0.126	0.045	4.13181e-43	9.66638e-39	CD4_naive
COX4I1	0.357169	0.9	0.853	6.43423e-43	1.50529e-38	CD4_naive
TNFAIP8	0.502053	0.525	0.377	6.7271e-43	1.57381e-38	CD4_naive
CTSH	0.420503	0.124	0.045	6.81546e-43	1.59448e-38	CD4_naive
ANP32B	0.466897	0.545	0.405	8.5519e-43	2.00072e-38	CD4_naive
PEBP1	0.479547	0.562	0.421	1.0482e-42	2.45225e-38	CD4_naive
ARHGAP15	0.546616	0.374	0.239	1.2082e-42	2.82659e-38	CD4_naive
CFAP36	0.448727	0.171	0.074	1.86256e-42	4.35746e-38	CD4_naive
EMP3	0.387422	0.665	0.508	7.68237e-42	1.79729e-37	CD4_naive
AC058791.1	0.556978	0.199	0.096	1.52713e-41	3.57273e-37	CD4_naive
CIB1	0.427998	0.689	0.575	3.89745e-41	9.11809e-37	CD4_naive
TCF7	0.445951	0.213	0.104	5.34277e-41	1.24994e-36	CD4_naive
AP3M2	0.416281	0.133	0.051	1.50215e-40	3.51428e-36	CD4_naive
NPM1	0.362121	0.896	0.853	2.33765e-40	5.46892e-36	CD4_naive
ATP5F1E	0.247058	0.984	0.973	3.03474e-40	7.09978e-36	CD4_naive
ATP2B1	0.506679	0.277	0.155	4.35775e-40	1.0195e-35	CD4_naive
LINC01550	0.365314	0.11	0.038	9.53274e-40	2.23018e-35	CD4_naive
LGALS3	0.505365	0.243	0.13	6.40403e-39	1.49822e-34	CD4_naive
NCF1	0.503725	0.31	0.185	1.24363e-38	2.90948e-34	CD4_naive
RFLNB	0.428084	0.186	0.087	1.59197e-38	3.72441e-34	CD4_naive
DGKA	0.472929	0.212	0.109	1.38393e-37	3.2377e-33	CD4_naive
MYL12B	0.346005	0.891	0.865	2.19306e-37	5.13065e-33	CD4_naive
RIPOR2	0.465115	0.432	0.291	2.28518e-37	5.34618e-33	CD4_naive
EML4	0.470806	0.468	0.324	2.42528e-37	5.67393e-33	CD4_naive
SLC25A6	0.420524	0.694	0.603	2.92874e-37	6.8518e-33	CD4_naive
APOBEC3H	0.472531	0.167	0.076	4.0378e-37	9.44643e-33	CD4_naive
TTC39C	0.481903	0.327	0.202	4.08077e-37	9.54696e-33	CD4_naive
PPA1	0.472216	0.353	0.223	4.68302e-37	1.09559e-32	CD4_naive
TMA7	0.2661	0.935	0.916	1.69112e-36	3.95639e-32	CD4_naive
SAMSN1	0.520361	0.548	0.424	2.50791e-36	5.86725e-32	CD4_naive
CLPP	0.477468	0.321	0.2	5.34992e-36	1.25161e-31	CD4_naive
GPSM3	0.435977	0.59	0.466	1.16504e-35	2.72562e-31	CD4_naive
HIGD2A	0.44173	0.538	0.41	2.47411e-35	5.78819e-31	CD4_naive
TXN	0.460951	0.575	0.455	2.53632e-35	5.93373e-31	CD4_naive
ITGB1	0.473511	0.643	0.534	2.97195e-35	6.95287e-31	CD4_naive
ZFP36L2	0.330031	0.927	0.891	3.71881e-35	8.70016e-31	CD4_naive
EIF3K	0.355581	0.836	0.758	4.58456e-35	1.07256e-30	CD4_naive
KIAA1551	0.453035	0.669	0.558	7.79272e-35	1.82311e-30	CD4_naive
SMDT1	0.42982	0.609	0.493	8.26161e-35	1.9328e-30	CD4_naive
BAG3	0.443095	0.148	0.066	8.78351e-35	2.0549e-30	CD4_naive
AC025164.1	0.614765	0.32	0.2	9.18863e-35	2.14968e-30	CD4_naive
BCL11B	0.433677	0.235	0.128	1.76713e-34	4.13421e-30	CD4_naive
NAP1L1	0.467499	0.505	0.379	3.1074e-34	7.26977e-30	CD4_naive
NME4	0.38493	0.158	0.073	3.6242e-34	8.47883e-30	CD4_naive
TOMM20	0.441334	0.561	0.439	3.80129e-34	8.89313e-30	CD4_naive
CD37	0.34807	0.753	0.663	4.14917e-33	9.70699e-29	CD4_naive
IFI44	0.397833	0.147	0.067	7.66572e-33	1.7934e-28	CD4_naive
SVIP	0.414967	0.29	0.175	8.31031e-33	1.9442e-28	CD4_naive
GPX4	0.385574	0.623	0.502	1.0682e-32	2.49906e-28	CD4_naive
NCF4	0.326318	0.105	0.04	2.74897e-32	6.43121e-28	CD4_naive
NDFIP1	0.496463	0.441	0.316	2.92447e-32	6.84179e-28	CD4_naive
RAN	0.361122	0.717	0.621	3.84479e-32	8.99488e-28	CD4_naive
FOXO1	0.387534	0.193	0.099	4.52978e-32	1.05974e-27	CD4_naive
ATP5MG	0.300065	0.875	0.838	5.3288e-32	1.24667e-27	CD4_naive
NDUFA4	0.330373	0.765	0.692	8.94961e-32	2.09376e-27	CD4_naive
EIF1	0.192328	0.995	0.992	1.14451e-31	2.67759e-27	CD4_naive
EIF3E	0.474282	0.522	0.405	7.07391e-31	1.65494e-26	CD4_naive
NSA2	0.432959	0.529	0.409	7.39263e-31	1.72951e-26	CD4_naive
ESD	0.428085	0.251	0.15	8.09519e-31	1.89387e-26	CD4_naive
NR3C1	0.527229	0.42	0.304	2.7983e-30	6.54661e-26	CD4_naive
CLU	0.419629	0.214	0.122	1.00301e-29	2.34655e-25	CD4_naive
CMTM7	0.395448	0.192	0.103	1.36135e-29	3.18489e-25	CD4_naive
ERP29	0.368578	0.629	0.519	3.28816e-29	7.69264e-25	CD4_naive
C4orf48	0.416956	0.307	0.195	3.49219e-29	8.16999e-25	CD4_naive
PLEC	0.324721	0.137	0.063	4.25539e-29	9.95548e-25	CD4_naive
ARL6IP5	0.338353	0.732	0.654	4.96648e-29	1.16191e-24	CD4_naive
EZR	0.485072	0.601	0.511	6.16353e-29	1.44196e-24	CD4_naive
ATP5PD	0.427362	0.463	0.338	7.88179e-29	1.84394e-24	CD4_naive
FRMD4B	0.357762	0.106	0.044	8.95325e-29	2.09461e-24	CD4_naive
PHACTR2	0.404912	0.209	0.116	1.07604e-28	2.51738e-24	CD4_naive
HMGB2	0.407306	0.499	0.383	4.00698e-28	9.37433e-24	CD4_naive
PHTF2	0.386859	0.213	0.121	7.02096e-28	1.64255e-23	CD4_naive
EIF3H	0.3675	0.588	0.48	1.94782e-27	4.55692e-23	CD4_naive
LPIN2	0.438173	0.365	0.254	3.95279e-27	9.24755e-23	CD4_naive
SLC4A7	0.447256	0.346	0.237	4.28069e-27	1.00147e-22	CD4_naive
RHOH	0.42001	0.524	0.418	6.12353e-27	1.4326e-22	CD4_naive
LAPTM5	0.369494	0.609	0.505	6.7089e-27	1.56955e-22	CD4_naive
SELENOM	0.382946	0.226	0.133	7.12004e-27	1.66573e-22	CD4_naive
C12orf57	0.357468	0.572	0.458	7.79258e-27	1.82307e-22	CD4_naive
FYB1	0.395785	0.574	0.462	9.03723e-27	2.11426e-22	CD4_naive
ODF2L	0.417305	0.354	0.244	1.31731e-26	3.08184e-22	CD4_naive
PATJ	0.317255	0.104	0.044	2.62995e-26	6.15277e-22	CD4_naive
OCIAD2	0.426442	0.424	0.315	4.20368e-26	9.8345e-22	CD4_naive
YWHAB	0.304215	0.758	0.676	5.7379e-26	1.34238e-21	CD4_naive
CHCHD10	0.352986	0.313	0.208	1.94334e-25	4.54645e-21	CD4_naive
EEF2	0.378947	0.616	0.53	2.20021e-25	5.14738e-21	CD4_naive
GTF3A	0.34742	0.585	0.486	3.71097e-25	8.68182e-21	CD4_naive
SLF1	0.353753	0.192	0.108	4.46812e-25	1.04532e-20	CD4_naive
SAP30	0.435097	0.254	0.162	5.99707e-25	1.40301e-20	CD4_naive
PERP	0.292649	0.127	0.061	3.20348e-24	7.49453e-20	CD4_naive
CD226	0.331117	0.186	0.105	3.29631e-24	7.71172e-20	CD4_naive
RSBN1	0.405508	0.361	0.256	3.60474e-24	8.43328e-20	CD4_naive
AC016831.5	0.30261	0.119	0.057	5.85934e-24	1.37079e-19	CD4_naive
TARSL2	0.389689	0.263	0.169	6.49973e-24	1.52061e-19	CD4_naive
STAT1	0.523447	0.366	0.27	9.06559e-24	2.1209e-19	CD4_naive
MAF	0.429456	0.243	0.151	1.23295e-23	2.8845e-19	CD4_naive
KDSR	0.357192	0.116	0.056	1.31295e-23	3.07164e-19	CD4_naive
ALKBH7	0.371555	0.345	0.241	1.9521e-23	4.56695e-19	CD4_naive
SMCHD1	0.381199	0.635	0.565	2.36545e-23	5.53397e-19	CD4_naive
TYMP	0.373136	0.281	0.185	2.56935e-23	6.01098e-19	CD4_naive
LDLRAP1	0.32636	0.116	0.055	3.30734e-23	7.73753e-19	CD4_naive
CAPZB	0.318473	0.684	0.608	8.82217e-23	2.06395e-18	CD4_naive
ANXA2	0.37072	0.469	0.364	1.13251e-22	2.6495e-18	CD4_naive
ETHE1	0.361989	0.217	0.133	1.23108e-22	2.8801e-18	CD4_naive
TMEM243	0.386709	0.357	0.255	1.91594e-22	4.48234e-18	CD4_naive
FAM102A	0.331634	0.132	0.068	3.35681e-22	7.85326e-18	CD4_naive
P2RY10	0.398206	0.173	0.099	5.66829e-22	1.3261e-17	CD4_naive
REEP3	0.317941	0.132	0.068	5.80747e-22	1.35866e-17	CD4_naive
PIK3IP1	0.3577	0.555	0.456	7.68794e-22	1.79859e-17	CD4_naive
SC5D	0.317286	0.163	0.091	8.81611e-22	2.06253e-17	CD4_naive
PLK3	0.310874	0.218	0.133	1.55104e-21	3.62867e-17	CD4_naive
NENF	0.351585	0.233	0.148	1.792e-21	4.19239e-17	CD4_naive
SGTB	0.310228	0.136	0.072	1.92431e-21	4.50192e-17	CD4_naive
PER1	0.350222	0.263	0.174	2.44703e-21	5.72482e-17	CD4_naive
TMEM14B	0.329186	0.389	0.288	6.34695e-21	1.48487e-16	CD4_naive
EIF3F	0.32346	0.644	0.566	6.49158e-21	1.51871e-16	CD4_naive
SFXN1	0.30984	0.156	0.087	6.61684e-21	1.54801e-16	CD4_naive
ICOS	0.276111	0.162	0.09	7.31134e-21	1.71049e-16	CD4_naive
ADI1	0.32706	0.211	0.13	7.7389e-21	1.81051e-16	CD4_naive
MID1IP1	0.378899	0.119	0.061	9.22327e-21	2.15778e-16	CD4_naive
MINOS1	0.333393	0.437	0.346	2.04109e-20	4.77514e-16	CD4_naive
LGALS1	0.395428	0.553	0.452	3.11498e-20	7.2875e-16	CD4_naive
M6PR	0.370729	0.355	0.262	3.9007e-20	9.12569e-16	CD4_naive
SYPL1	0.341278	0.2	0.123	3.99327e-20	9.34226e-16	CD4_naive
CLEC2D	0.318558	0.383	0.28	4.66252e-20	1.0908e-15	CD4_naive
LRRFIP1	0.333825	0.496	0.396	6.65931e-20	1.55794e-15	CD4_naive
GRASP	0.273456	0.175	0.103	7.44271e-20	1.74122e-15	CD4_naive
2023-09-11	0.40067	0.204	0.129	7.77652e-20	1.81932e-15	CD4_naive
MGAT5	0.308814	0.141	0.077	9.19154e-20	2.15036e-15	CD4_naive
UGP2	0.313013	0.513	0.409	1.01397e-19	2.37217e-15	CD4_naive
AC016831.1	0.286124	0.102	0.049	1.17216e-19	2.74228e-15	CD4_naive
HNRNPLL	0.283907	0.109	0.054	1.18401e-19	2.77e-15	CD4_naive
UQCR11	0.280034	0.679	0.611	2.08114e-19	4.86882e-15	CD4_naive
NDUFV2	0.335262	0.472	0.38	2.43809e-19	5.70391e-15	CD4_naive
CKLF	0.351427	0.54	0.457	3.76412e-19	8.80616e-15	CD4_naive
SMAP2	0.30553	0.645	0.565	5.89832e-19	1.37991e-14	CD4_naive
SSR4	0.262589	0.734	0.668	8.03602e-19	1.88003e-14	CD4_naive
TAGLN2	0.304557	0.605	0.519	8.6266e-19	2.01819e-14	CD4_naive
APEX1	0.308839	0.31	0.219	1.06446e-18	2.49031e-14	CD4_naive
ANKRD12	0.303229	0.567	0.481	2.04157e-18	4.77624e-14	CD4_naive
PDE4B	0.326129	0.386	0.287	2.24379e-18	5.24934e-14	CD4_naive
LPAR6	0.382563	0.194	0.123	2.60886e-18	6.10343e-14	CD4_naive
SOD1	0.23638	0.711	0.635	2.77142e-18	6.48374e-14	CD4_naive
2023-09-01	0.293373	0.565	0.469	4.47706e-18	1.04741e-13	CD4_naive
TNFSF10	0.400789	0.253	0.177	9.14291e-18	2.13898e-13	CD4_naive
NDUFS5	0.307715	0.631	0.549	9.68455e-18	2.2657e-13	CD4_naive
UQCRB	0.263434	0.71	0.644	1.58408e-17	3.70595e-13	CD4_naive
SNRPF	0.323911	0.441	0.355	1.84133e-17	4.30778e-13	CD4_naive
MRPL17	0.276397	0.135	0.076	2.09799e-17	4.90824e-13	CD4_naive
PGK1	0.301516	0.511	0.422	2.11699e-17	4.9527e-13	CD4_naive
SYNE2	0.285926	0.518	0.419	2.19718e-17	5.14031e-13	CD4_naive
BICDL1	0.269268	0.114	0.061	3.80779e-17	8.90832e-13	CD4_naive
CDR2	0.241763	0.102	0.052	4.04623e-17	9.46616e-13	CD4_naive
PKM	0.242275	0.39	0.294	7.17195e-17	1.67788e-12	CD4_naive
PDE3B	0.263838	0.144	0.083	8.41303e-17	1.96823e-12	CD4_naive
SNRPD2	0.283495	0.574	0.493	8.52353e-17	1.99408e-12	CD4_naive
PPP1R2	0.33515	0.559	0.48	1.22462e-16	2.86499e-12	CD4_naive
ARHGDIB	0.184887	0.925	0.912	1.33029e-16	3.11221e-12	CD4_naive
UXT	0.283593	0.588	0.515	1.53341e-16	3.58742e-12	CD4_naive
GOLGA8A	0.310466	0.192	0.122	1.68205e-16	3.93516e-12	CD4_naive
FAM107B	0.357982	0.52	0.435	1.77812e-16	4.15991e-12	CD4_naive
SOD2	0.260822	0.216	0.142	2.35657e-16	5.5132e-12	CD4_naive
HMGN1	0.270242	0.712	0.649	4.16693e-16	9.74853e-12	CD4_naive
SELL	0.42826	0.104	0.056	4.27015e-16	9.99002e-12	CD4_naive
MAP4K4	0.274615	0.183	0.116	5.45342e-16	1.27583e-11	CD4_naive
CISH	0.361035	0.137	0.081	5.59497e-16	1.30894e-11	CD4_naive
DUT	0.317244	0.345	0.262	6.72089e-16	1.57235e-11	CD4_naive
LAT	0.298678	0.369	0.283	8.02154e-16	1.87664e-11	CD4_naive
ARL6IP4	0.261087	0.541	0.459	1.02353e-15	2.39455e-11	CD4_naive
HPCAL1	0.290281	0.239	0.165	1.06129e-15	2.48288e-11	CD4_naive
DYNLT3	0.283601	0.217	0.145	1.15972e-15	2.71317e-11	CD4_naive
HIST1H1D	0.367373	0.37	0.286	1.3655e-15	3.19459e-11	CD4_naive
EMB	0.308384	0.5	0.417	1.42425e-15	3.33202e-11	CD4_naive
LPAR2	0.210654	0.109	0.059	1.76631e-15	4.13229e-11	CD4_naive
HECA	0.307052	0.214	0.144	1.8482e-15	4.32387e-11	CD4_naive
GNAS	0.204052	0.796	0.736	2.16344e-15	5.06137e-11	CD4_naive
SEC61G	0.262255	0.533	0.445	2.27426e-15	5.32063e-11	CD4_naive
HTATSF1	0.316317	0.209	0.14	2.5411e-15	5.9449e-11	CD4_naive
DAD1	0.27173	0.574	0.494	2.79378e-15	6.53606e-11	CD4_naive
NDUFB9	0.290585	0.41	0.327	4.39293e-15	1.02773e-10	CD4_naive
CCNI	0.271999	0.601	0.527	4.91061e-15	1.14884e-10	CD4_naive
SLC2A4RG	0.284822	0.261	0.185	6.76929e-15	1.58368e-10	CD4_naive
AES	0.21376	0.779	0.731	6.95196e-15	1.62641e-10	CD4_naive
ICAM3	0.283836	0.568	0.497	7.0018e-15	1.63807e-10	CD4_naive
MOSPD3	0.297594	0.146	0.09	8.43088e-15	1.9724e-10	CD4_naive
H1FX	0.250032	0.422	0.329	9.07492e-15	2.12308e-10	CD4_naive
N4BP2	0.290304	0.121	0.07	1.18466e-14	2.77151e-10	CD4_naive
TSTD1	0.257358	0.494	0.406	1.24243e-14	2.90666e-10	CD4_naive
A1BG	0.288944	0.237	0.166	1.25909e-14	2.94564e-10	CD4_naive
ATF7IP2	0.268998	0.168	0.108	1.36448e-14	3.19219e-10	CD4_naive
ANAPC16	0.233956	0.678	0.624	1.64845e-14	3.85655e-10	CD4_naive
POLR1D	0.290516	0.49	0.415	2.4018e-14	5.61901e-10	CD4_naive
CASK	0.277655	0.197	0.132	2.63959e-14	6.17533e-10	CD4_naive
CMPK1	0.297781	0.373	0.292	2.82184e-14	6.60169e-10	CD4_naive
HNRNPA1	0.204009	0.859	0.835	3.2296e-14	7.55564e-10	CD4_naive
SNU13	0.273828	0.54	0.464	4.59054e-14	1.07396e-09	CD4_naive
ATP6V1G1	0.236256	0.599	0.525	4.64951e-14	1.08775e-09	CD4_naive
PTPN1	0.269394	0.238	0.168	5.3723e-14	1.25685e-09	CD4_naive
YWHAQ	0.277081	0.52	0.44	5.98818e-14	1.40093e-09	CD4_naive
MYH9	0.252875	0.452	0.371	9.35421e-14	2.18842e-09	CD4_naive
GALM	0.256442	0.144	0.09	1.12307e-13	2.62743e-09	CD4_naive
HEBP2	0.292158	0.304	0.228	1.18375e-13	2.76939e-09	CD4_naive
SNHG25	0.32929	0.33	0.258	1.18445e-13	2.77102e-09	CD4_naive
TRAPPC6A	0.290253	0.288	0.214	1.24129e-13	2.90399e-09	CD4_naive
STX2	0.243094	0.112	0.064	1.3074e-13	3.05867e-09	CD4_naive
PHLDA1	0.293612	0.255	0.182	1.90646e-13	4.46016e-09	CD4_naive
STT3B	0.29132	0.263	0.193	2.05384e-13	4.80496e-09	CD4_naive
MALT1	0.293372	0.256	0.186	2.06973e-13	4.84213e-09	CD4_naive
SSR2	0.266707	0.657	0.604	2.4906e-13	5.82677e-09	CD4_naive
COX6B1	0.21629	0.71	0.647	2.54731e-13	5.95944e-09	CD4_naive
ATP1A1	0.283022	0.3	0.227	2.86346e-13	6.69906e-09	CD4_naive
FAM129A	0.233944	0.154	0.097	3.26731e-13	7.64388e-09	CD4_naive
YBX1	0.191014	0.809	0.762	3.52431e-13	8.24513e-09	CD4_naive
TNFRSF14	0.274424	0.337	0.262	3.90719e-13	9.14087e-09	CD4_naive
CORO1A	0.190774	0.866	0.838	4.08809e-13	9.56409e-09	CD4_naive
ATP5MC2	0.19067	0.808	0.76	5.11251e-13	1.19607e-08	CD4_naive
ATP5MD	0.24292	0.561	0.498	5.91756e-13	1.38441e-08	CD4_naive
HSPB1	0.202202	0.413	0.333	8.81283e-13	2.06176e-08	CD4_naive
TALDO1	0.290274	0.352	0.279	9.29981e-13	2.17569e-08	CD4_naive
NOL7	0.259707	0.394	0.315	1.02479e-12	2.3975e-08	CD4_naive
REEP5	0.268927	0.477	0.403	1.06788e-12	2.49831e-08	CD4_naive
EIF3M	0.275085	0.327	0.253	1.21352e-12	2.83904e-08	CD4_naive
MXI1	0.245078	0.119	0.072	1.49586e-12	3.49956e-08	CD4_naive
AAK1	0.25063	0.591	0.531	1.57816e-12	3.6921e-08	CD4_naive
PSME2	0.279364	0.64	0.575	1.93095e-12	4.51745e-08	CD4_naive
GLIPR2	0.255	0.322	0.246	2.02774e-12	4.7439e-08	CD4_naive
RUNX2	0.256845	0.117	0.072	2.31556e-12	5.41726e-08	CD4_naive
MAP3K1	0.238231	0.1	0.058	2.53357e-12	5.92729e-08	CD4_naive
PTGER4	0.285851	0.503	0.429	3.10385e-12	7.26147e-08	CD4_naive
TNFSF12	0.269741	0.294	0.223	4.08456e-12	9.55582e-08	CD4_naive
COX7A2	0.215481	0.681	0.629	5.16634e-12	1.20866e-07	CD4_naive
STK24	0.256091	0.19	0.131	6.82223e-12	1.59606e-07	CD4_naive
ATP2B1-AS1	0.258746	0.163	0.109	7.33766e-12	1.71665e-07	CD4_naive
PMVK	0.235944	0.177	0.121	1.03238e-11	2.41526e-07	CD4_naive
PPDPF	0.231181	0.642	0.584	1.03625e-11	2.42431e-07	CD4_naive
CNBP	0.256008	0.515	0.445	1.21465e-11	2.84168e-07	CD4_naive
ETFB	0.273486	0.27	0.205	1.3626e-11	3.18779e-07	CD4_naive
TMEM219	0.274602	0.293	0.224	1.37267e-11	3.21136e-07	CD4_naive
NECAP2	0.247684	0.277	0.21	1.60342e-11	3.75121e-07	CD4_naive
COMTD1	0.254103	0.178	0.123	1.70571e-11	3.9905e-07	CD4_naive
RGS14	0.284821	0.243	0.179	1.94474e-11	4.54971e-07	CD4_naive
DPP7	0.268786	0.447	0.376	2.78216e-11	6.50886e-07	CD4_naive
CYTIP	0.20172	0.78	0.746	3.13387e-11	7.3317e-07	CD4_naive
ELMO1	0.196133	0.106	0.064	3.92834e-11	9.19034e-07	CD4_naive
CD84	0.24974	0.18	0.125	3.94756e-11	9.23531e-07	CD4_naive
ARPC1B	0.219349	0.607	0.545	4.09115e-11	9.57125e-07	CD4_naive
EDF1	0.18422	0.789	0.75	4.54275e-11	1.06278e-06	CD4_naive
TSPAN14	0.232082	0.199	0.14	5.17248e-11	1.2101e-06	CD4_naive
BOLA3	0.207118	0.207	0.148	5.33843e-11	1.24893e-06	CD4_naive
ERAP2	0.220465	0.139	0.091	5.54963e-11	1.29834e-06	CD4_naive
NDUFC1	0.216449	0.275	0.208	5.58557e-11	1.30674e-06	CD4_naive
SNRPN	0.250611	0.397	0.327	5.60475e-11	1.31123e-06	CD4_naive
EIF4B	0.243633	0.485	0.418	6.74253e-11	1.57742e-06	CD4_naive
NABP1	0.28064	0.318	0.252	7.81411e-11	1.82811e-06	CD4_naive
LTB4R	0.183502	0.101	0.061	8.12724e-11	1.90137e-06	CD4_naive
REX1BD	0.239355	0.511	0.448	8.64366e-11	2.02219e-06	CD4_naive
SERP1	0.206487	0.671	0.622	8.753e-11	2.04776e-06	CD4_naive
MGST3	0.250672	0.364	0.294	1.01173e-10	2.36695e-06	CD4_naive
EIF3L	0.258085	0.338	0.272	1.13803e-10	2.66241e-06	CD4_naive
ZNF831	0.266391	0.19	0.134	1.16625e-10	2.72844e-06	CD4_naive
C19orf53	0.248743	0.571	0.515	1.31564e-10	3.07795e-06	CD4_naive
TANK	0.298253	0.338	0.274	1.44497e-10	3.38051e-06	CD4_naive
PPP1R14B	0.208028	0.278	0.215	1.76139e-10	4.12077e-06	CD4_naive
LCK	0.19535	0.606	0.547	1.962e-10	4.59009e-06	CD4_naive
CHURC1	0.238531	0.38	0.311	2.12164e-10	4.96357e-06	CD4_naive
CUTA	0.218966	0.551	0.476	2.39692e-10	5.6076e-06	CD4_naive
H2AFV	0.205016	0.516	0.456	2.5043e-10	5.8588e-06	CD4_naive
RASGRP2	0.221987	0.207	0.15	2.62063e-10	6.13096e-06	CD4_naive
C19orf70	0.243873	0.35	0.284	2.72875e-10	6.38391e-06	CD4_naive
PVT1	0.217313	0.116	0.074	3.03908e-10	7.10994e-06	CD4_naive
ANXA11	0.246541	0.344	0.276	3.07184e-10	7.18657e-06	CD4_naive
S1PR4	0.243368	0.285	0.221	3.15036e-10	7.37026e-06	CD4_naive
CA5B	0.211637	0.144	0.097	3.7002e-10	8.65663e-06	CD4_naive
LIX1L	0.211187	0.156	0.106	3.89426e-10	9.11063e-06	CD4_naive
DEGS1	0.225721	0.186	0.133	5.12711e-10	1.19949e-05	CD4_naive
IFT57	0.22457	0.129	0.085	5.83641e-10	1.36543e-05	CD4_naive
GOLGA8B	0.26261	0.188	0.136	5.96288e-10	1.39501e-05	CD4_naive
FAS	0.199971	0.151	0.102	6.40364e-10	1.49813e-05	CD4_naive
FKBP8	0.200335	0.451	0.38	7.20749e-10	1.68619e-05	CD4_naive
CAST	0.190152	0.507	0.427	7.30796e-10	1.7097e-05	CD4_naive
RTRAF	0.204278	0.407	0.344	1.09592e-09	2.5639e-05	CD4_naive
JAML	0.15978	0.126	0.082	1.12102e-09	2.62263e-05	CD4_naive
SSR3	0.253118	0.314	0.252	1.14126e-09	2.66998e-05	CD4_naive
COX6C	0.176617	0.734	0.697	1.14623e-09	2.6816e-05	CD4_naive
CD53	0.161755	0.752	0.698	1.2972e-09	3.0348e-05	CD4_naive
MRPS33	0.248563	0.15	0.104	1.43904e-09	3.36664e-05	CD4_naive
MAP2K1	0.183237	0.131	0.087	1.4538e-09	3.40117e-05	CD4_naive
VMP1	0.242538	0.257	0.198	1.55438e-09	3.63646e-05	CD4_naive
OSBPL8	0.255944	0.32	0.261	1.64969e-09	3.85944e-05	CD4_naive
EIF2S3	0.245864	0.226	0.17	1.74089e-09	4.07282e-05	CD4_naive
NFKB1	0.226422	0.234	0.176	1.77192e-09	4.1454e-05	CD4_naive
ARPC3	0.181206	0.843	0.832	2.23477e-09	5.22824e-05	CD4_naive
SERF2	0.127502	0.956	0.953	2.30201e-09	5.38555e-05	CD4_naive
ANKRD28	0.25224	0.25	0.194	3.08058e-09	7.20702e-05	CD4_naive
MYL12A	0.135675	0.965	0.946	3.08469e-09	7.21664e-05	CD4_naive
PSMA1	0.23434	0.405	0.34	3.12403e-09	7.30867e-05	CD4_naive
ACAP1	0.194214	0.529	0.462	3.3455e-09	7.8268e-05	CD4_naive
MRPS21	0.212377	0.4	0.334	3.47884e-09	8.13874e-05	CD4_naive
IGBP1	0.236212	0.286	0.225	3.52691e-09	8.2512e-05	CD4_naive
NME3	0.219115	0.367	0.302	3.53312e-09	8.26574e-05	CD4_naive
LAMTOR4	0.200472	0.568	0.51	3.5889e-09	8.39623e-05	CD4_naive
TBC1D4	0.106304	0.107	0.067	3.89655e-09	9.11599e-05	CD4_naive
MIF	0.198667	0.542	0.479	3.98362e-09	9.31967e-05	CD4_naive
RASGRP1	0.197387	0.205	0.151	4.03127e-09	9.43116e-05	CD4_naive
LST1	0.167807	0.122	0.081	4.16907e-09	9.75354e-05	CD4_naive
UNC119	0.187069	0.124	0.083	4.45967e-09	0.000104334	CD4_naive
SESN1	0.299788	0.225	0.172	5.79109e-09	0.000135482	CD4_naive
ABHD14B	0.197307	0.186	0.136	6.00516e-09	0.000140491	CD4_naive
FKBP1A	0.170053	0.308	0.247	7.45497e-09	0.000174409	CD4_naive
ATP5PO	0.228286	0.369	0.307	8.30841e-09	0.000194375	CD4_naive
SPCS1	0.195218	0.518	0.462	1.04517e-08	0.000244517	CD4_naive
RBMS1	0.20329	0.273	0.216	1.11937e-08	0.000261878	CD4_naive
DNPH1	0.144058	0.175	0.125	1.13392e-08	0.000265282	CD4_naive
GRAP2	0.162842	0.146	0.1	1.3198e-08	0.000308768	CD4_naive
CAPN2	0.196521	0.246	0.188	1.33846e-08	0.000313134	CD4_naive
CSTB	0.231389	0.503	0.445	1.44976e-08	0.000339171	CD4_naive
NDUFB11	0.192909	0.563	0.511	1.58339e-08	0.000370433	CD4_naive
ZFAS1	0.173938	0.738	0.69	1.67066e-08	0.00039085	CD4_naive
R3HDM4	0.194743	0.144	0.101	1.71293e-08	0.00040074	CD4_naive
JPT1	0.19864	0.515	0.461	1.72926e-08	0.00040456	CD4_naive
CBFB	0.234397	0.136	0.096	1.80143e-08	0.000421445	CD4_naive
PLEKHO1	0.207546	0.189	0.14	1.83749e-08	0.00042988	CD4_naive
ISCU	0.226325	0.415	0.357	1.84473e-08	0.000431575	CD4_naive
OPTN	0.198728	0.417	0.356	2.37285e-08	0.000555128	CD4_naive
BCL7C	0.238885	0.346	0.286	2.46811e-08	0.000577414	CD4_naive
CD48	0.198048	0.603	0.546	2.76878e-08	0.000647756	CD4_naive
SENP7	0.260993	0.236	0.185	2.84104e-08	0.000664662	CD4_naive
SAE1	0.188824	0.13	0.09	2.87192e-08	0.000671886	CD4_naive
SNHG8	0.138151	0.615	0.549	3.05266e-08	0.000714169	CD4_naive
SKP1	0.182351	0.696	0.654	3.5399e-08	0.000828161	CD4_naive
ATP5F1D	0.178826	0.633	0.586	3.65385e-08	0.000854818	CD4_naive
SNHG7	0.20435	0.319	0.26	3.74275e-08	0.000875616	CD4_naive
SQOR	0.203777	0.165	0.12	3.81541e-08	0.000892614	CD4_naive
IKZF1	0.21738	0.536	0.474	3.89419e-08	0.000911046	CD4_naive
USP3	0.216447	0.261	0.208	3.96994e-08	0.000928766	CD4_naive
CNN2	0.217922	0.212	0.163	4.00345e-08	0.000936608	CD4_naive
PPT1	0.215671	0.128	0.09	5.06806e-08	0.00118567	CD4_naive
TOB1	0.336653	0.316	0.263	5.67738e-08	0.00132822	CD4_naive
SEC61B	0.189538	0.625	0.578	5.94439e-08	0.00139069	CD4_naive
PCNX1	0.201745	0.167	0.122	6.57363e-08	0.0015379	CD4_naive
TLK1	0.221771	0.265	0.212	7.30473e-08	0.00170894	CD4_naive
ANAPC15	0.210632	0.141	0.101	7.59528e-08	0.00177692	CD4_naive
ESYT2	0.196918	0.165	0.121	8.39964e-08	0.0019651	CD4_naive
RABAC1	0.191221	0.506	0.448	9.43774e-08	0.00220796	CD4_naive
AGPAT2	0.203729	0.115	0.079	1.08091e-07	0.00252878	CD4_naive
TFPT	0.174579	0.131	0.093	1.14382e-07	0.00267597	CD4_naive
GSPT1	0.21331	0.294	0.24	1.30885e-07	0.00306204	CD4_naive
C1QBP	0.226254	0.34	0.286	1.4685e-07	0.00343556	CD4_naive
STX10	0.202922	0.19	0.145	1.65063e-07	0.00386164	CD4_naive
GNPDA1	0.175568	0.108	0.073	1.65873e-07	0.0038806	CD4_naive
POLE4	0.174151	0.246	0.193	1.81131e-07	0.00423757	CD4_naive
PSIP1	0.234604	0.349	0.297	1.98002e-07	0.00463226	CD4_naive
SAMHD1	0.222195	0.338	0.283	2.27574e-07	0.00532408	CD4_naive
CITED2	0.278128	0.506	0.449	2.45855e-07	0.00575177	CD4_naive
CYLD	0.209369	0.355	0.3	2.47862e-07	0.00579872	CD4_naive
NUDT14	0.191302	0.152	0.111	2.48632e-07	0.00581674	CD4_naive
PGAM1	0.208963	0.387	0.335	3.49678e-07	0.00818072	CD4_naive
MYL6	0.144165	0.929	0.927	3.56002e-07	0.00832868	CD4_naive
AC026979.2	0.22362	0.208	0.162	3.56737e-07	0.00834587	CD4_naive
CD99	0.11586	0.769	0.744	3.75255e-07	0.00877908	CD4_naive
FUOM	0.146958	0.101	0.069	4.14878e-07	0.00970607	CD4_naive
NDUFA1	0.168803	0.618	0.578	5.34067e-07	0.0124945	CD4_naive
VBP1	0.188936	0.237	0.189	5.42726e-07	0.0126971	CD4_naive
CNST	0.140065	0.107	0.074	7.71455e-07	0.0180482	CD4_naive
TXNDC12	0.193797	0.217	0.172	8.71817e-07	0.0203962	CD4_naive
DDX21	0.193619	0.416	0.364	8.97771e-07	0.0210034	CD4_naive
RIPK2	0.222271	0.172	0.131	9.26802e-07	0.0216825	CD4_naive
PFKP	0.155627	0.115	0.081	9.53974e-07	0.0223182	CD4_naive
TBC1D10A	0.162598	0.131	0.095	9.9945e-07	0.0233821	CD4_naive
NDUFAB1	0.166837	0.372	0.322	1.08624e-06	0.0254126	CD4_naive
FAM162A	0.192406	0.241	0.195	1.13294e-06	0.0265052	CD4_naive
TP53BP2	0.174946	0.115	0.082	1.18359e-06	0.0276901	CD4_naive
GBP1	0.229712	0.179	0.138	1.36559e-06	0.031948	CD4_naive
NSD3	0.189011	0.404	0.353	1.40522e-06	0.0328752	CD4_naive
MX2	0.153219	0.116	0.082	1.45196e-06	0.0339686	CD4_naive
COX14	0.20163	0.338	0.288	1.64444e-06	0.0384717	CD4_naive
HMGA1	0.192715	0.111	0.079	1.76024e-06	0.0411808	CD4_naive
RGS16	0.16243	0.101	0.07	1.79635e-06	0.0420255	CD4_naive
NDRG1	0.176613	0.123	0.089	1.89734e-06	0.0443882	CD4_naive
FOXP1	0.217365	0.24	0.194	2.20725e-06	0.0516385	CD4_naive
SP140L	0.179974	0.218	0.173	2.2732e-06	0.0531815	CD4_naive
ACAT2	0.174251	0.136	0.101	2.32244e-06	0.0543334	CD4_naive
KLF9	0.188113	0.187	0.146	2.73565e-06	0.0640006	CD4_naive
COX6A1	0.17396	0.604	0.565	2.74727e-06	0.0642724	CD4_naive
ITGB7	0.14158	0.189	0.145	2.89585e-06	0.0677485	CD4_naive
COX8A	0.169561	0.659	0.633	2.97346e-06	0.0695641	CD4_naive
FNBP1	0.192303	0.519	0.46	3.33013e-06	0.0779083	CD4_naive
NDUFB4	0.174956	0.48	0.43	3.37819e-06	0.0790328	CD4_naive
DEK	0.175421	0.536	0.488	3.41653e-06	0.0799296	CD4_naive
TSC22D3	0.129625	0.942	0.926	3.61726e-06	0.0846258	CD4_naive
GSTO1	0.201684	0.344	0.297	3.70284e-06	0.0866279	CD4_naive
UPP1	0.221806	0.327	0.279	3.96262e-06	0.0927056	CD4_naive
TPM3	0.12546	0.742	0.703	4.1596e-06	0.0973138	CD4_naive
PYM1	0.108148	0.101	0.071	4.50044e-06	0.105288	CD4_naive
LSM5	0.167831	0.242	0.196	4.68138e-06	0.109521	CD4_naive
RHBDD2	0.142988	0.116	0.083	5.09653e-06	0.119233	CD4_naive
CDC42EP3	0.166787	0.308	0.257	5.17662e-06	0.121107	CD4_naive
RSL1D1	0.193422	0.327	0.282	5.31395e-06	0.12432	CD4_naive
PGLS	0.168442	0.338	0.289	5.74694e-06	0.13445	CD4_naive
FAM50A	0.1667	0.269	0.222	5.82303e-06	0.13623	CD4_naive
PSMA7	0.144966	0.732	0.71	6.11364e-06	0.143029	CD4_naive
PPP1CB	0.203849	0.334	0.29	6.17414e-06	0.144444	CD4_naive
EIF3D	0.182423	0.432	0.384	6.20418e-06	0.145147	CD4_naive
2023-09-09	0.166599	0.342	0.293	6.35427e-06	0.148658	CD4_naive
OGFRL1	0.200496	0.114	0.083	6.42735e-06	0.150368	CD4_naive
KTN1	0.140321	0.487	0.432	6.52218e-06	0.152586	CD4_naive
RNF19A	0.234474	0.415	0.374	6.90208e-06	0.161474	CD4_naive
ITGAE	0.180799	0.303	0.258	7.00881e-06	0.163971	CD4_naive
LINS1	0.172509	0.117	0.086	7.02097e-06	0.164256	CD4_naive
NDUFA13	0.179153	0.366	0.318	7.53858e-06	0.176365	CD4_naive
EBPL	0.163722	0.157	0.12	8.33546e-06	0.195008	CD4_naive
ERO1A	0.161532	0.135	0.101	8.77461e-06	0.205282	CD4_naive
DALRD3	0.166761	0.128	0.095	8.99197e-06	0.210367	CD4_naive
ENO1	0.131466	0.584	0.542	9.17773e-06	0.214713	CD4_naive
ARRB2	0.185285	0.236	0.192	9.78552e-06	0.228932	CD4_naive
FAM200B	0.189715	0.179	0.142	9.88953e-06	0.231365	CD4_naive
NAGK	0.144389	0.133	0.099	9.95776e-06	0.232962	CD4_naive
RPA3	0.16763	0.262	0.219	1.00764e-05	0.235737	CD4_naive
DDT	0.159656	0.434	0.383	1.02668e-05	0.240191	CD4_naive
CSDE1	0.165555	0.429	0.38	1.03333e-05	0.241748	CD4_naive
PFKL	0.153443	0.107	0.077	1.04852e-05	0.245301	CD4_naive
ORAI1	0.151986	0.289	0.24	1.07209e-05	0.250814	CD4_naive
MSL3	0.150855	0.162	0.126	1.10029e-05	0.257412	CD4_naive
CCDC107	0.145959	0.52	0.474	1.21829e-05	0.28502	CD4_naive
DEF6	0.190639	0.259	0.216	1.22873e-05	0.287461	CD4_naive
TBC1D2B	0.150082	0.141	0.107	1.29881e-05	0.303857	CD4_naive
NUDT2	0.117232	0.117	0.086	1.41938e-05	0.332064	CD4_naive
ZNF524	0.180812	0.137	0.104	1.42221e-05	0.332726	CD4_naive
METTL4	0.125547	0.13	0.097	1.46204e-05	0.342044	CD4_naive
MVP	0.155763	0.135	0.102	1.47304e-05	0.344619	CD4_naive
NEDD8	0.167452	0.559	0.531	1.48731e-05	0.347957	CD4_naive
SEC62	0.143188	0.454	0.407	1.49838e-05	0.350547	CD4_naive
NCOA7	0.180567	0.282	0.237	1.55326e-05	0.363384	CD4_naive
WWP1	0.159982	0.146	0.112	1.68504e-05	0.394215	CD4_naive
TKT	0.151191	0.283	0.237	1.82624e-05	0.42725	CD4_naive
MYCBP2	0.17217	0.405	0.357	1.8893e-05	0.442002	CD4_naive
TC2N	0.152411	0.274	0.229	1.9129e-05	0.447522	CD4_naive
GIMAP4	0.152572	0.552	0.506	1.92564e-05	0.450502	CD4_naive
HAX1	0.157568	0.326	0.279	1.93234e-05	0.45207	CD4_naive
MRPL23	0.108977	0.103	0.074	1.95747e-05	0.457949	CD4_naive
MPRIP	0.154734	0.146	0.112	1.96504e-05	0.459722	CD4_naive
CHCHD5	0.171438	0.19	0.151	1.97117e-05	0.461156	CD4_naive
PHB2	0.18309	0.365	0.319	2.10423e-05	0.492285	CD4_naive
MAPKAPK3	0.15421	0.138	0.106	2.1628e-05	0.505987	CD4_naive
CLNS1A	0.165861	0.251	0.209	2.20602e-05	0.516099	CD4_naive
YIPF5	0.157328	0.134	0.102	2.42e-05	0.566159	CD4_naive
CHMP3	0.134865	0.129	0.097	2.45359e-05	0.574018	CD4_naive
JUNB	0.117121	0.93	0.942	2.46407e-05	0.576469	CD4_naive
UBXN1	0.151019	0.608	0.57	2.49691e-05	0.584153	CD4_naive
SIVA1	0.145577	0.344	0.298	2.59515e-05	0.607136	CD4_naive
THOC3	0.149746	0.115	0.085	2.63632e-05	0.616766	CD4_naive
GADD45GIP1	0.169717	0.341	0.297	2.82547e-05	0.661019	CD4_naive
ST6GAL1	0.129736	0.102	0.074	2.92005e-05	0.683145	CD4_naive
MIER1	0.158454	0.392	0.349	2.99202e-05	0.699983	CD4_naive
AKIRIN1	0.173807	0.27	0.228	2.99643e-05	0.701014	CD4_naive
ASAP1	0.149813	0.111	0.083	3.00317e-05	0.702592	CD4_naive
KAT2B	0.148108	0.123	0.093	3.03145e-05	0.709208	CD4_naive
CDKN1A	0.139662	0.133	0.101	3.22158e-05	0.753689	CD4_naive
GIMAP7	0.17158	0.589	0.554	3.31918e-05	0.776523	CD4_naive
MRPL3	0.161998	0.181	0.145	3.34959e-05	0.783636	CD4_naive
PSMC5	0.174379	0.355	0.312	3.58173e-05	0.837947	CD4_naive
VEGFB	0.171865	0.204	0.167	3.58403e-05	0.838484	CD4_naive
PSMB4	0.147123	0.242	0.2	3.61775e-05	0.846372	CD4_naive
PHF1	0.16761	0.175	0.141	3.61815e-05	0.846466	CD4_naive
BRI3	0.157414	0.259	0.217	4.06341e-05	0.950634	CD4_naive
HK1	0.148424	0.14	0.108	4.53553e-05	1	CD4_naive
PTGER2	0.221922	0.271	0.232	4.80815e-05	1	CD4_naive
ZEB1	0.113552	0.114	0.084	4.87813e-05	1	CD4_naive
FOXN2	0.151742	0.135	0.104	4.95655e-05	1	CD4_naive
KRTCAP2	0.129122	0.355	0.308	5.34772e-05	1	CD4_naive
MTDH	0.143168	0.412	0.37	5.35525e-05	1	CD4_naive
SMIM20	0.121722	0.106	0.079	5.38206e-05	1	CD4_naive
BCL10	0.132911	0.146	0.113	5.97795e-05	1	CD4_naive
SMAP1	0.163361	0.265	0.224	6.07285e-05	1	CD4_naive
ISCA2	0.139277	0.149	0.117	6.31731e-05	1	CD4_naive
ADD3	0.13076	0.209	0.171	6.93808e-05	1	CD4_naive
PCGF5	0.171375	0.197	0.162	7.07445e-05	1	CD4_naive
P4HTM	0.133545	0.11	0.082	7.27352e-05	1	CD4_naive
SSB	0.169203	0.346	0.302	7.43704e-05	1	CD4_naive
FAM89B	0.136094	0.264	0.222	7.64713e-05	1	CD4_naive
DOCK10	0.149218	0.27	0.229	8.33149e-05	1	CD4_naive
ZFYVE28	0.159761	0.142	0.111	8.34766e-05	1	CD4_naive
HBS1L	0.141386	0.146	0.115	9.01829e-05	1	CD4_naive
MTERF4	0.171585	0.128	0.1	9.62414e-05	1	CD4_naive
SURF1	0.164895	0.225	0.189	9.88088e-05	1	CD4_naive
TPD52	0.137106	0.173	0.139	0.000100619	1	CD4_naive
NT5DC1	0.13181	0.12	0.092	0.000101208	1	CD4_naive
SNAPC1	0.127332	0.106	0.079	0.000101636	1	CD4_naive
UBE2Q2	0.154932	0.162	0.129	0.000104354	1	CD4_naive
DNAJC15	0.126104	0.301	0.258	0.000105771	1	CD4_naive
TUBA1C	0.18305	0.22	0.184	0.00011298	1	CD4_naive
DYNLT1	0.171175	0.423	0.387	0.000124316	1	CD4_naive
FBXO32	0.179977	0.137	0.108	0.000124432	1	CD4_naive
RELB	0.106366	0.115	0.087	0.000132014	1	CD4_naive
PRNP	0.11926	0.165	0.131	0.00013232	1	CD4_naive
GLIPR1	0.178139	0.429	0.393	0.000135867	1	CD4_naive
SP100	0.153879	0.46	0.419	0.000138705	1	CD4_naive
CFAP97	0.156845	0.258	0.222	0.000139081	1	CD4_naive
SNX6	0.139358	0.442	0.397	0.000145943	1	CD4_naive
C19orf24	0.161632	0.308	0.27	0.000150072	1	CD4_naive
MRPL41	0.176495	0.356	0.317	0.000160248	1	CD4_naive
SLC9A9	0.120064	0.124	0.096	0.000161473	1	CD4_naive
TAZ	0.154775	0.147	0.117	0.000164485	1	CD4_naive
TRABD	0.157172	0.247	0.211	0.000189964	1	CD4_naive
MPC1	0.140454	0.216	0.182	0.000196789	1	CD4_naive
CCDC167	0.129798	0.213	0.179	0.00020414	1	CD4_naive
SF1	0.166115	0.368	0.327	0.000209257	1	CD4_naive
SRI	0.153252	0.457	0.423	0.000213621	1	CD4_naive
SP140	0.137797	0.168	0.136	0.000219273	1	CD4_naive
CAB39	0.145836	0.18	0.148	0.000219863	1	CD4_naive
UBL5	0.10112	0.773	0.751	0.000222013	1	CD4_naive
TAF9	0.127733	0.14	0.111	0.000225757	1	CD4_naive
SH3BP5	0.117582	0.241	0.2	0.000230222	1	CD4_naive
UGCG	0.144128	0.133	0.105	0.00023031	1	CD4_naive
JMJD1C	0.147478	0.343	0.308	0.000231166	1	CD4_naive
RGS19	0.143233	0.336	0.299	0.000241255	1	CD4_naive
HMOX2	0.139187	0.262	0.225	0.00024206	1	CD4_naive
GPRIN3	0.156876	0.168	0.137	0.000243913	1	CD4_naive
MAN2A1	0.127182	0.117	0.091	0.000245995	1	CD4_naive
SUMO3	0.120528	0.208	0.171	0.000249635	1	CD4_naive
MRPL58	0.116472	0.115	0.089	0.00025838	1	CD4_naive
PSME1	0.12961	0.716	0.709	0.00026388	1	CD4_naive
NDUFB1	0.136959	0.462	0.428	0.000278467	1	CD4_naive
PQLC3	0.126272	0.173	0.141	0.000300205	1	CD4_naive
PRDX4	0.111763	0.12	0.094	0.000307195	1	CD4_naive
CDC42SE2	0.139835	0.516	0.481	0.000312698	1	CD4_naive
ZYX	0.123739	0.145	0.116	0.000319362	1	CD4_naive
DOCK8	0.138557	0.365	0.324	0.000325734	1	CD4_naive
IMMT	0.133291	0.143	0.115	0.000344621	1	CD4_naive
TEX264	0.144927	0.271	0.234	0.000350193	1	CD4_naive
MED28	0.161792	0.175	0.145	0.000358943	1	CD4_naive
RASSF7	0.147662	0.119	0.094	0.000382453	1	CD4_naive
GSDMD	0.152796	0.281	0.246	0.000385012	1	CD4_naive
MRPL54	0.152159	0.3	0.267	0.000389236	1	CD4_naive
MRPL11	0.120563	0.219	0.184	0.000406925	1	CD4_naive
RCSD1	0.135874	0.345	0.307	0.000416573	1	CD4_naive
PRKRA	0.103201	0.103	0.079	0.00043523	1	CD4_naive
NUTF2	0.13231	0.278	0.243	0.000438988	1	CD4_naive
GPR108	0.149089	0.18	0.15	0.000439169	1	CD4_naive
EIF2S2	0.153984	0.343	0.306	0.000441211	1	CD4_naive
STK17B	0.12544	0.665	0.646	0.000469138	1	CD4_naive
ATP6V0E1	0.12688	0.638	0.611	0.000470525	1	CD4_naive
PTRHD1	0.103891	0.192	0.158	0.000476079	1	CD4_naive
MDH1	0.152778	0.301	0.263	0.00047869	1	CD4_naive
SNRPB2	0.143573	0.328	0.296	0.00052129	1	CD4_naive
PABPC4	0.141081	0.211	0.178	0.000527569	1	CD4_naive
OLA1	0.138184	0.225	0.192	0.000545545	1	CD4_naive
PHPT1	0.155061	0.348	0.31	0.000552362	1	CD4_naive
PSMG4	0.141886	0.128	0.102	0.000562793	1	CD4_naive
TRAF5	0.120922	0.225	0.193	0.000570975	1	CD4_naive
NDUFA11	0.155654	0.384	0.347	0.000584673	1	CD4_naive
PLIN2	0.194878	0.354	0.314	0.000591057	1	CD4_naive
UQCC2	0.116957	0.164	0.135	0.000591162	1	CD4_naive
LETMD1	0.116238	0.122	0.097	0.000601722	1	CD4_naive
TBL1XR1	0.14238	0.211	0.178	0.000616775	1	CD4_naive
CFDP1	0.158269	0.214	0.182	0.000623653	1	CD4_naive
ATP5PF	0.147134	0.522	0.5	0.000693416	1	CD4_naive
PPIB	0.115999	0.7	0.676	0.000729803	1	CD4_naive
DNAJC9	0.127378	0.119	0.095	0.000768479	1	CD4_naive
EPS15	0.145289	0.199	0.167	0.000790291	1	CD4_naive
CHD3	0.135158	0.231	0.198	0.000823649	1	CD4_naive
TRIM22	0.152568	0.363	0.324	0.000852174	1	CD4_naive
PNP	0.121173	0.226	0.192	0.000891169	1	CD4_naive
XPC	0.150517	0.132	0.106	0.000895577	1	CD4_naive
COX5B	0.106919	0.625	0.591	0.000931798	1	CD4_naive
ICAM2	0.100038	0.143	0.116	0.00104425	1	CD4_naive
UBE2N	0.131523	0.327	0.291	0.00110579	1	CD4_naive
CYTH1	0.107561	0.277	0.24	0.00110966	1	CD4_naive
UBL3	0.118281	0.176	0.147	0.00118256	1	CD4_naive
COX11	0.118066	0.135	0.109	0.00122376	1	CD4_naive
ATP5MC3	0.115186	0.574	0.543	0.00122743	1	CD4_naive
BAD	0.127278	0.159	0.133	0.00127527	1	CD4_naive
COPS9	0.118709	0.509	0.472	0.00132464	1	CD4_naive
KMT2A	0.129422	0.387	0.351	0.00132712	1	CD4_naive
ARHGEF6	0.143838	0.169	0.143	0.00133892	1	CD4_naive
FKBP11	0.145438	0.339	0.302	0.00136655	1	CD4_naive
GMPR2	0.107723	0.126	0.102	0.00137721	1	CD4_naive
SS18L2	0.105737	0.304	0.268	0.00146383	1	CD4_naive
UXS1	0.107045	0.105	0.083	0.00151401	1	CD4_naive
CDK6	0.119074	0.144	0.119	0.00152269	1	CD4_naive
APBB1IP	0.111731	0.478	0.447	0.00159717	1	CD4_naive
ABHD14A	0.121506	0.154	0.128	0.00160059	1	CD4_naive
CDV3	0.145313	0.459	0.428	0.00170963	1	CD4_naive
SINHCAF	0.135789	0.142	0.117	0.0017373	1	CD4_naive
PDCD5	0.135442	0.319	0.286	0.00179386	1	CD4_naive
ST13	0.122659	0.456	0.424	0.00180107	1	CD4_naive
2023-09-06	0.116398	0.377	0.341	0.00184176	1	CD4_naive
NDUFB5	0.135684	0.274	0.244	0.0018484	1	CD4_naive
PMM1	0.108234	0.109	0.087	0.00191114	1	CD4_naive
[truncated: 5,626 more rows]

## Sheet: 5. T.NK markers (Stereo-seq)
Gene Symbol	Average Log2FC	Pct.1	Pct.2	P value	FDR	Cluster
CORO1B	0.0618833	0.06	0.018	1.41434e-290	2.6755e-286	CD4_FOXP3_Treg
STAM	0.0309305	0.028	0.005	3.15843e-249	5.97481e-245	CD4_FOXP3_Treg
CTSC	0.0700725	0.074	0.027	1.24791e-244	2.36066e-240	CD4_FOXP3_Treg
TNFRSF18	0.0255768	0.018	0.002	1.09873e-242	2.07847e-238	CD4_FOXP3_Treg
TBC1D4	0.04382	0.042	0.012	1.19229e-216	2.25545e-212	CD4_FOXP3_Treg
FOXP3	0.0212601	0.019	0.003	3.46707e-215	6.55867e-211	CD4_FOXP3_Treg
TNFRSF4	0.0318441	0.026	0.005	2.46509e-198	4.66321e-194	CD4_FOXP3_Treg
CARD16	0.0330287	0.031	0.008	1.32245e-188	2.50167e-184	CD4_FOXP3_Treg
BATF	0.0385352	0.034	0.01	7.75819e-165	1.46762e-160	CD4_FOXP3_Treg
DUSP4	0.0210076	0.017	0.003	5.63378e-142	1.06574e-137	CD4_FOXP3_Treg
DNPH1	0.04989	0.086	0.045	4.25292e-120	8.04524e-116	CD4_FOXP3_Treg
GADD45A	0.0348809	0.039	0.015	2.22885e-109	4.21632e-105	CD4_FOXP3_Treg
IL2RA	0.00883007	0.008	0.001	2.42784e-98	4.59275e-94	CD4_FOXP3_Treg
LAYN	0.0110094	0.008	0.002	4.2331e-73	8.00776e-69	CD4_FOXP3_Treg
CTLA4	0.0093463	0.007	0.001	6.44619e-73	1.21943e-68	CD4_FOXP3_Treg
IL1R1	0.0216241	0.031	0.014	2.25148e-65	4.25912e-61	CD4_FOXP3_Treg
TNFRSF1B	0.0279531	0.041	0.022	2.18653e-58	4.13625e-54	CD4_FOXP3_Treg
LAIR2	0.00136295	0.001	0	5.87162e-55	1.11073e-50	CD4_FOXP3_Treg
RTKN2	0.00724223	0.007	0.002	6.06513e-46	1.14734e-41	CD4_FOXP3_Treg
ICOS	0.0073483	0.006	0.002	5.88267e-39	1.11282e-34	CD4_FOXP3_Treg
BEX3	0.0249903	0.057	0.04	7.88968e-26	1.49249e-21	CD4_FOXP3_Treg
CD27	0.0102786	0.015	0.008	6.11817e-25	1.15738e-20	CD4_FOXP3_Treg
TIGIT	0.00827941	0.012	0.007	2.73726e-16	5.17808e-12	CD4_FOXP3_Treg
JUNB	0.0967984	0.104	0.032	0	0	CD8_GZMK
EGR1	0.0788184	0.09	0.032	0	0	CD8_GZMK
GZMK	0.0233303	0.02	0.002	2.16378e-281	4.09323e-277	CD8_GZMK
IER2	0.0402012	0.042	0.011	9.65775e-269	1.82696e-264	CD8_GZMK
DUSP2	0.0219666	0.021	0.003	1.42551e-242	2.69663e-238	CD8_GZMK
DDIT3	0.0269246	0.033	0.01	2.9925e-157	5.66092e-153	CD8_GZMK
SRSF7	0.0326764	0.039	0.014	2.07584e-144	3.92687e-140	CD8_GZMK
UBE2S	0.0121639	0.013	0.003	6.43926e-97	1.21812e-92	CD8_GZMK
BTG2	0.0155072	0.017	0.006	1.69436e-78	3.20522e-74	CD8_GZMK
CD8B	0.0197755	0.02	0.009	2.35141e-55	4.44816e-51	CD8_GZMK
GZMM	0.010038	0.014	0.007	4.24337e-26	8.02718e-22	CD8_GZMK
GZMA	0.00941128	0.024	0.017	1.91195e-12	3.61684e-08	CD8_GZMK
CCL5	0.00152339	0.003	0.001	1.79627e-07	0.003398	CD8_GZMK
ZNF683	0.020927	0.015	0.002	9.11567e-157	1.72441e-152	CD8_XCL1
REL	0.0251344	0.025	0.005	9.09911e-119	1.72128e-114	CD8_XCL1
XCL1	0.0163636	0.016	0.003	8.17085e-106	1.54568e-101	CD8_XCL1
SPRY2	0.0159413	0.017	0.003	9.41464e-83	1.78097e-78	CD8_XCL1
HOPX	0.0111008	0.012	0.003	3.25217e-49	6.15213e-45	CD8_XCL1
XCL2	0.00910965	0.01	0.002	2.18104e-39	4.12587e-35	CD8_XCL1
TYROBP	0.0384616	0.074	0.047	4.37507e-32	8.27631e-28	CD8_XCL1
MATK	0.00691386	0.01	0.004	8.7582e-19	1.65679e-14	CD8_XCL1
KLRC2	0.00141885	0.001	0	1.16443e-12	2.20276e-08	CD8_XCL1
PIK3R1	0.0116219	0.029	0.019	9.37541e-10	1.77355e-05	CD8_XCL1
CD63	0.0279214	0.268	0.245	5.45827e-07	0.0103254	CD8_XCL1
TXK	0.00386634	0.009	0.006	0.000562132	1	CD8_XCL1
SYNE1	0.0287033	0.034	0.014	2.46441e-158	4.66193e-154	NK_CD16
SPON2	0.0592254	0.114	0.073	5.00306e-155	9.46429e-151	NK_CD16
FCGR3A	0.0249267	0.034	0.016	8.37418e-115	1.58414e-110	NK_CD16
ARL4C	0.0202932	0.024	0.01	4.09817e-100	7.75252e-96	NK_CD16
GZMH	0.0185192	0.019	0.007	3.82967e-99	7.24458e-95	NK_CD16
MYOM2	0.00793629	0.009	0.002	6.85866e-82	1.29745e-77	NK_CD16
IGFBP7	0.031839	0.241	0.222	1.04389e-17	1.97473e-13	NK_CD16
LYAR	0.00450074	0.008	0.004	3.47591e-17	6.57537e-13	NK_CD16
EMP3	0.00642363	0.017	0.013	3.20138e-11	6.05605e-07	NK_CD16
PTGDS	0.011547	0.069	0.062	7.20612e-07	0.0136318	NK_CD16
SYNE2	0.00293725	0.02	0.018	0.00268581	1	NK_CD16
ITM2A	0.0439257	0.04	0.008	0	0	CD8_PDCD1
FAM3C	0.0297295	0.034	0.009	0	0	CD8_PDCD1
LYST	0.0273743	0.043	0.018	1.7816e-203	3.37025e-199	CD8_PDCD1
HLA-DRA	0.0212551	0.028	0.01	1.60819e-189	3.04222e-185	CD8_PDCD1
HLA-DRB1	0.0446568	0.081	0.046	1.51148e-174	2.85926e-170	CD8_PDCD1
CXCL13	0.0102416	0.012	0.004	1.38636e-103	2.62258e-99	CD8_PDCD1
FABP5	0.0104848	0.013	0.004	5.09022e-99	9.62918e-95	CD8_PDCD1
APOBEC3G	0.0107547	0.012	0.004	1.32874e-93	2.51357e-89	CD8_PDCD1
PDCD1	0.000759093	0.001	0	8.27659e-28	1.56568e-23	CD8_PDCD1
CLEC2B	0.00404192	0.011	0.007	8.11152e-15	1.53446e-10	CD8_PDCD1
TNFSF9	0.000847075	0.001	0.001	4.29663e-07	0.00812794	CD8_PDCD1
CD160	0.00994874	0.009	0.002	1.13534e-117	2.14772e-113	NK_CD160
GSTP1	0.0398731	0.076	0.053	3.699e-67	6.99739e-63	NK_CD160
IL2RB	0.0136942	0.015	0.006	2.06377e-66	3.90403e-62	NK_CD160
AREG	0.0058053	0.005	0.001	1.48003e-65	2.79977e-61	NK_CD160
CEBPD	0.0403516	0.107	0.083	1.31623e-49	2.48992e-45	NK_CD160
CLDND1	0.0106754	0.015	0.007	7.46544e-47	1.41224e-42	NK_CD160
KLRC1	0.00374374	0.003	0.001	8.29719e-41	1.56958e-36	NK_CD160
FCER1G	0.0141608	0.026	0.016	1.69793e-39	3.21197e-35	NK_CD160
KRT81	0.00273832	0.002	0.001	2.20042e-18	4.16254e-14	NK_CD160
SPRY1	0.00577852	0.011	0.007	2.49698e-14	4.72354e-10	NK_CD160
IRF8	0.00392754	0.008	0.005	5.77e-14	1.09151e-09	NK_CD160
IGFBP2	0.0243958	0.149	0.135	1.59753e-13	3.02204e-09	NK_CD160
PDCD4	0.00722483	0.025	0.02	2.06416e-08	0.000390478	NK_CD160
CCL3	0.000154261	0	0	6.54418e-05	1	NK_CD160
LEF1	0.0332	0.029	0.007	9.77204e-161	1.84858e-156	CD8_naive
FKBP4	0.0402033	0.048	0.019	9.3372e-128	1.76632e-123	CD8_naive
SOX4	0.056196	0.059	0.026	1.33348e-122	2.52254e-118	CD8_naive
STMN1	0.0629941	0.089	0.049	6.33388e-104	1.19818e-99	CD8_naive
ARPP21	0.00771484	0.007	0.001	1.423e-103	2.69188e-99	CD8_naive
ELOVL4	0.00626033	0.005	0	3.94848e-101	7.46934e-97	CD8_naive
TCF7	0.0410525	0.041	0.017	1.27956e-100	2.42054e-96	CD8_naive
MDM4	0.0290277	0.035	0.013	3.85202e-97	7.28687e-93	CD8_naive
SATB1	0.0163957	0.015	0.004	1.89057e-88	3.5764e-84	CD8_naive
MXD1	0.0125153	0.013	0.004	3.62514e-70	6.85768e-66	CD8_naive
CHI3L2	0.00687043	0.006	0.001	3.35662e-69	6.34972e-65	CD8_naive
TFDP2	0.0240044	0.031	0.014	6.84361e-64	1.2946e-59	CD8_naive
TSC22D1	0.0381384	0.062	0.036	1.76288e-59	3.33484e-55	CD8_naive
NUCB2	0.031342	0.051	0.028	2.18859e-53	4.14016e-49	CD8_naive
RAG1	0.00538357	0.005	0.001	4.00163e-51	7.56989e-47	CD8_naive
CD1A	0.002824	0.002	0	4.78163e-48	9.04541e-44	CD8_naive
EPHB6	0.00651332	0.006	0.001	7.95099e-38	1.50409e-33	CD8_naive
MZB1	0.0226938	0.031	0.017	2.45278e-36	4.63992e-32	CD8_naive
CD1B	0.0032463	0.002	0	8.36747e-30	1.58288e-25	CD8_naive
NKG7	0.0733722	0.08	0.023	8.00396e-262	1.51411e-257	CD8_FGFBP2
EFHD2	0.0620784	0.066	0.018	3.72295e-237	7.0427e-233	CD8_FGFBP2
GZMB	0.0298116	0.029	0.006	2.59719e-149	4.9131e-145	CD8_FGFBP2
ZEB2	0.0438198	0.046	0.014	3.36127e-130	6.35852e-126	CD8_FGFBP2
GNLY	0.0362276	0.036	0.01	6.82391e-115	1.29088e-110	CD8_FGFBP2
CST7	0.042471	0.044	0.017	3.27071e-87	6.1872e-83	CD8_FGFBP2
PLEK	0.0186977	0.023	0.006	4.17345e-72	7.89492e-68	CD8_FGFBP2
KLRD1	0.0238241	0.032	0.011	4.23686e-68	8.01488e-64	CD8_FGFBP2
KLF2	0.0346233	0.048	0.022	4.68214e-58	8.85721e-54	CD8_FGFBP2
FGFBP2	0.00536849	0.006	0.001	3.69421e-45	6.98833e-41	CD8_FGFBP2
CLIC3	0.00936744	0.011	0.003	2.16161e-43	4.08911e-39	CD8_FGFBP2
PRF1	0.0197644	0.029	0.013	1.329e-34	2.51408e-30	CD8_FGFBP2
ADGRG1	0.00658925	0.013	0.008	1.49772e-09	2.83325e-05	CD8_FGFBP2
LDHB	0.0597561	0.061	0.019	0	0	CD4_naive
TPT1	0.152797	0.536	0.43	1.47199e-286	2.78457e-282	CD4_naive
CD40LG	0.0215996	0.017	0.002	2.53486e-260	4.79519e-256	CD4_naive
THEM4	0.0271953	0.027	0.006	6.57327e-228	1.24347e-223	CD4_naive
FXYD5	0.0484722	0.054	0.02	9.78522e-223	1.85107e-218	CD4_naive
VIM	0.112445	0.235	0.155	3.93284e-221	7.43974e-217	CD4_naive
TRABD2A	0.0153245	0.014	0.002	9.02718e-177	1.70767e-172	CD4_naive
TRADD	0.0229156	0.024	0.008	1.05073e-131	1.98766e-127	CD4_naive
S100A11	0.0543735	0.094	0.054	3.44945e-131	6.52532e-127	CD4_naive
TXNIP	0.0792952	0.18	0.124	1.10345e-128	2.0874e-124	CD4_naive
TRAT1	0.00836739	0.008	0.001	1.11858e-123	2.11602e-119	CD4_naive
CCR7	0.0108587	0.011	0.002	7.95138e-112	1.50416e-107	CD4_naive
TNFSF10	0.0195449	0.044	0.029	3.77437e-34	7.13997e-30	CD4_naive
GRASP	0.00590614	0.008	0.003	7.26292e-31	1.37393e-26	CD4_naive
C1orf162	0.00548595	0.011	0.006	1.12915e-16	2.13602e-12	CD4_naive
MAL	0.0046849	0.007	0.003	1.41073e-13	2.66868e-09	CD4_naive
PRR5	0.0762599	0.064	0.009	0	0	CD8_MAIT
KLRB1	0.0762495	0.07	0.015	0	0	CD8_MAIT
SLC4A10	0.0193905	0.017	0.002	3.68504e-209	6.97098e-205	CD8_MAIT
ERN1	0.0492355	0.049	0.015	4.3004e-143	8.13507e-139	CD8_MAIT
IFNGR1	0.0441879	0.047	0.014	1.59821e-142	3.02333e-138	CD8_MAIT
LTK	0.0084037	0.007	0	7.91246e-128	1.4968e-123	CD8_MAIT
KLRG1	0.0189786	0.017	0.003	6.36235e-124	1.20357e-119	CD8_MAIT
HPGD	0.0417594	0.043	0.014	1.53253e-112	2.89908e-108	CD8_MAIT
PDE4D	0.0485065	0.053	0.021	3.07811e-104	5.82286e-100	CD8_MAIT
LTB	0.0051774	0.005	0	1.42692e-100	2.69931e-96	CD8_MAIT
MYBL1	0.0124132	0.013	0.002	3.91564e-97	7.40722e-93	CD8_MAIT
TMIGD2	0.0118223	0.012	0.002	1.71464e-90	3.24359e-86	CD8_MAIT
TLE1	0.0442789	0.063	0.03	2.73171e-77	5.16758e-73	CD8_MAIT
CCL20	0.0177028	0.019	0.005	4.53491e-64	8.57868e-60	CD8_MAIT
LST1	0.0022748	0.002	0	4.46867e-44	8.45338e-40	CD8_MAIT
GPR65	0.00505163	0.007	0.002	4.48307e-25	8.48063e-21	CD8_MAIT
NCR3	0.000318655	0	0	0.000832225	1	CD8_MAIT

## Sheet: 6. IHC staining protocols
Panel-1
Gene Symbol	Catalogue	Clone	Isotype	Source	Antigen Retrieval	Dilution	TSA	TSA concentration
PDGFRA	ab207178	EPR20021	Rb	Abcam	Pressure cooker, Tris-EDTA PH=9, 12min	1/1000	Opal 570	1/200
CD68	MAB-0041	KP1	Ms	Maxim	MW Citrate pH6, 10 min	1/1500	Opal 690	1/100
SPP1	ab214050	EPR21139-316	Rb	Abcam	MW Citrate pH6, 10 min	1/2000	Opal 520	1/200
Panel-2
Gene Symbol	Catalogue	Clone	Isotype	Source	Antigen Retrieval	Dilution	TSA	TSA concentration
FAP	ab207178	EPR20021	Rb	Abcam	Pressure cooker, Tris-EDTA PH=9, 12min	1/1000	Opal 570	1/200
PDCD1	ab52587	NAT105	Rb	Abcam	MW Citrate pH6, 10 min	1/500	Opal 690	1/100
CD8	M7103	C8/144B	Ms	Dako	MW Citrate pH6, 10 min	1/1000	Opal 520	1/200
Panel-3
Gene Symbol	Catalogue	Clone	Isotype	Source	Antigen Retrieval	Dilution	TSA	TSA concentration
TIGIT	99567T	E5Y1W	Rb	CST	Pressure cooker, Tris-EDTA PH=9, 12 min	1/1000	Opal 620	1/200
NECTIN2	95333T	D8D3F	Rb	CST	MW Citrate pH6, 10 min	1/4000	Opal 570	1/200
FAP	ab207178	EPR20021	Rb	Abcam	MW Citrate pH6, 10 min	1/2000	Opal 520	1/200
CD3	ab5690	GR33600-1	Rb	Abcam	MW Citrate pH6, 10 min	1/1000	Opal 690	1/200
