# Supplementary material for: Stromal architecture and fibroblast subpopulations with opposing effects on outcomes in hepatocellular carcinoma
Source: Cell Discov. 2025 Jan 28;11:1. doi: 10.1038/s41421-024-00747-z (PMC11772884; doi:10.1038/s41421-024-00747-z)
Supplement: Supplementary file 8 — Supplementary Table S7 [file 41421_2024_747_MOESM8_ESM.xlsx]

## Sheet: Descriptions
Supplementary Table S7. Pan-cancer and cross-tissue validation of stromal hubs, related to Fig. 7 & Supplementary Fig. S7.
Descriptions
1. Fibroblast counts according to cancer type and location in pan-cancer scRNA-seq analysis.
2. The genelists of the CAF-FAP and CAF-C7 signature in pan-cancer scRNA-seq analysis.
3. Pearson corrlations of cell type abundance of CAF-FAP and CD8_PDCD1 across 32 solid tumor types.
4. Pearson corrlations of the expression of FAP and PDCD1 across 32 solid tumor types.
5. Summary of the prediction values of TIGIT-NECTIN2 across 32 solid tumor types.

## Sheet: 1. Fibroblast counts (scRNA)
Cancer type	PMID	Total count	Tumor count	Adjacent count	Normal count
PDAC	31273297; 32988401	26508	23093	3356	59
OVCA	32561858	15693	7347	8346	0
COAD/READ	32561858	10611	4131	4181	2299
STAD	32060101	9702	2530	1278	5894
LUAD/LUSC	29988129; 32385277	9100	3483	2060	3557
THCA	34321197	3561	2945	76	540
CHOL	32505533	853	707	146	0

## Sheet: 2. Genelists
CAF-FAP	CAF-C7
POSTN	LINC02388
VCAN	MGAT4C
SULF1	COL4A4
COL1A1	PLCXD3
FN1	AC020637.1
NTM	C7
COL1A2	NAV3
TIMP1	LAMC3
FAP	LAMA2
COL8A1	SVEP1
THBS2	CLMP
MGP	COL4A3
CCDC80	ITGBL1
INHBA	DEPTOR
COL15A1	KALRN
CDH11	CDH19
DPYSL3	SCN7A
SVIL	BICC1
SERPINE1	AC058822.1
AEBP1	DEPP1
KIAA1755	PDZRN4
NOX4	PTGDS
COL3A1	NALCN
COL6A3	SAMHD1
GAS7	FBLN5
KCNQ5	HECW1
ERG	CFH
CYP1B1	GPM6A
ITGA11	ARHGEF26
LTBP2	PDGFRA
MICAL2	AL445250.1
MRC2	LRRC7
ISLR	ADAMTSL2
COL5A1	PCDH9
BNC2	NAV2
HSPG2	XYLT1
F2R	CARMIL1
ITGA2	MAMDC2
BGN	SPON1
NAV1	PID1
COL11A1	CTIF
LUM	ABCA9
ARMC9	ADAMTS3
ABI3BP	ADGRB3
THSD4	BOC
EFEMP1	AC139491.7
PDLIM3	ANKRD6
SPARC	GALNT17
LINC00607	FOS
TIMP3	CNTNAP2

## Sheet: 3. Cor (CAF-FAP&CD8_PDCD1)
Cancer type	P value	Pearson's correlation
TCGA-PRAD	6.93532e-64	0.635037
TCGA-THCA	4.12442e-45	0.542646
TCGA-COAD	9.88766e-35	0.501558
TCGA-KIRC	1.39115e-32	0.454202
TCGA-LUSC	1.15819e-27	0.440573
TCGA-BRCA	3.91194e-27	0.300647
TCGA-LUAD	7.13207e-27	0.418745
TCGA-LIHC	1.96519e-26	0.485275
TCGA-PCPG	9.86659e-23	0.637656
TCGA-LGG	4.53273e-22	0.401208
TCGA-PAAD	1.15725e-20	0.618046
TCGA-GBM	8.36994e-19	0.604348
TCGA-KIRP	2.39973e-18	0.460345
TCGA-READ	5.77384e-17	0.574999
TCGA-BLCA	2.78242e-16	0.380328
TCGA-STAD	1.58636e-13	0.339215
TCGA-HNSC	3.32323e-11	0.273996
TCGA-UCEC	1.44829e-10	0.260141
TCGA-SKCM	5.48552e-10	0.280289
TCGA-OV	8.14344e-10	0.290953
TCGA-KICH	8.33267e-10	0.58879
TCGA-ESCA	2.89108e-07	0.35491
TCGA-ACC	8.30472e-07	0.521499
TCGA-UVM	8.48768e-05	0.425067
TCGA-CHOL	0.0020428	0.452497
TCGA-MESO	0.0184577	0.252173
TCGA-CESC	0.0240233	0.128371
TCGA-THYM	0.0599902	0.17079
TCGA-UCS	0.2702	-0.148522
TCGA-DLBC	0.387295	0.127638
TCGA-TGCT	0.502117	0.0541319
TCGA-SARC	0.503435	0.0412798

## Sheet: 4. Cor (FAP&PDCD1)
Cancer type	P value	Pearson's correlation
TCGA-BLCA	1.16268e-25	0.475173
TCGA-LUAD	4.4008e-20	0.36261
TCGA-LUSC	3.30141e-16	0.337597
TCGA-PRAD	4.25995e-15	0.325028
TCGA-LIHC	7.87522e-14	0.352236
TCGA-KIRP	1.69439e-13	0.394874
TCGA-COAD	5.97578e-13	0.307652
TCGA-OV	1.33254e-12	0.333476
TCGA-LGG	9.87482e-12	0.288992
TCGA-PCPG	1.20076e-10	0.448624
TCGA-THCA	5.90072e-09	0.240279
TCGA-STAD	6.46096e-09	0.26988
TCGA-PAAD	6.70845e-08	0.386149
TCGA-READ	9.10048e-08	0.388526
TCGA-KIRC	4.14716e-07	0.20258
TCGA-BRCA	6.8034e-07	0.141
TCGA-KICH	1.0768e-06	0.485436
TCGA-UCEC	6.01504e-05	0.164542
TCGA-GBM	6.20197e-05	0.297978
TCGA-THYM	0.000493412	-0.310804
TCGA-CHOL	0.002209	0.449446
TCGA-ESCA	0.00945891	0.184007
TCGA-ACC	0.0156891	0.27104
TCGA-TGCT	0.0158918	-0.192801
TCGA-CESC	0.0792428	0.0999988
TCGA-SKCM	0.341466	0.0438345
TCGA-DLBC	0.396719	-0.125142
TCGA-MESO	0.59008	0.0585542
TCGA-UVM	0.591219	-0.0609497
TCGA-SARC	0.693358	-0.0243332
TCGA-HNSC	0.817744	0.00970769
TCGA-UCS	0.841177	0.0271385

## Sheet: 5. Survival (TIGIT-NECTIN2)
Cancer type	P value	Prognostic role
TCGA-DLBC	<0.0001	Positive
TCGA-LGG	<0.0001	Negative
TCGA-UCEC	0.00013	Negative
TCGA-ACC	0.00085	Negative
TCGA-BLCA	0.0011	Positive
TCGA-KIRC	0.0015	Negative
TCGA-KIRP	0.0053	Negative
TCGA-KICH	0.0097	Positive
TCGA-LIHC	0.014	Negative
TCGA-CESC	0.024	Positive
TCGA-LUSC	0.028	Negative
TCGA-OV	0.031	Negative
TCGA-BRCA	0.032	Negative
TCGA-COAD	0.032	Negative
TCGA-READ	0.033	Negative
TCGA-SARC	0.036	Negative
TCGA-LUAD	0.047	Negative
TCGA-MESO	0.047	Negative
TCGA-HNSC	0.051	N/A
TCGA-PAAD	0.051	N/A
TCGA-CHOL	0.074	N/A
TCGA-STAD	0.084	N/A
TCGA-TGCT	0.084	N/A
TCGA-PRAD	0.12	N/A
TCGA-GBM	0.15	N/A
TCGA-UVM	0.15	N/A
TCGA-UCS	0.16	N/A
TCGA-SKCM	0.17	N/A
TCGA-THYM	0.17	N/A
TCGA-PCPG	0.2	N/A
TCGA-ESCA	0.28	N/A
TCGA-THCA	0.38	N/A
